# Supplementary material for: Importance of rare gene copy number alterations for personalized tumor characterization and survival analysis
Source: Genome Biol. 2016 Oct 3;17:204. doi: 10.1186/s13059-016-1058-1 (PMC5046221; doi:10.1186/s13059-016-1058-1)
Supplement: Additional file 2 — Table S1. Cancer cell lines used. (TXT 62 kb) [file 13059_2016_1058_MOESM2_ESM.txt]

TumorSite	CCLE_CellLine_ID
autonomic_ganglia	CHP126_AUTONOMIC_GANGLIA
autonomic_ganglia	IMR32_AUTONOMIC_GANGLIA
autonomic_ganglia	KELLY_AUTONOMIC_GANGLIA
autonomic_ganglia	KPNSI9S_AUTONOMIC_GANGLIA
autonomic_ganglia	KPNYN_AUTONOMIC_GANGLIA
autonomic_ganglia	NB1_AUTONOMIC_GANGLIA
autonomic_ganglia	NH6_AUTONOMIC_GANGLIA
autonomic_ganglia	SHSY5Y_AUTONOMIC_GANGLIA
autonomic_ganglia	SKNBE2_AUTONOMIC_GANGLIA
autonomic_ganglia	SKNDZ_AUTONOMIC_GANGLIA
autonomic_ganglia	SKNFI_AUTONOMIC_GANGLIA
autonomic_ganglia	SKNSH_AUTONOMIC_GANGLIA
biliary_tract	HUCCT1_BILIARY_TRACT
biliary_tract	HUH28_BILIARY_TRACT
biliary_tract	SNU1079_BILIARY_TRACT
biliary_tract	SNU1196_BILIARY_TRACT
biliary_tract	SNU245_BILIARY_TRACT
biliary_tract	SNU308_BILIARY_TRACT
biliary_tract	SNU478_BILIARY_TRACT
bone	143B_BONE
bone	A673_BONE
bone	CADOES1_BONE
bone	CAL78_BONE
bone	G292CLONEA141B1_BONE
bone	HS819T_BONE
bone	HS821T_BONE
bone	HS863T_BONE
bone	HS888T_BONE
bone	MG63_BONE
bone	MHHES1_BONE
bone	OUMS27_BONE
bone	SJSA1_BONE
bone	SKES1_BONE
bone	SKNMC_BONE
bone	SW1353_BONE
bone	T173_BONE
bone	TC71_BONE
breast	AU565_BREAST
breast	BT20_BREAST
breast	BT483_BREAST
breast	BT549_BREAST
breast	CAL120_BREAST
breast	CAL51_BREAST
breast	CAL851_BREAST
breast	CAMA1_BREAST
breast	DU4475_BREAST
breast	EFM192A_BREAST
breast	EVSAT_BREAST
breast	HCC1143_BREAST
breast	HCC1187_BREAST
breast	HCC1395_BREAST
breast	HCC1419_BREAST
breast	HCC1428_BREAST
breast	HCC1500_BREAST
breast	HCC1569_BREAST
breast	HCC1599_BREAST
breast	HCC1806_BREAST
breast	HCC1937_BREAST
breast	HCC1954_BREAST
breast	HCC202_BREAST
breast	HCC2157_BREAST
breast	HCC38_BREAST
breast	HCC70_BREAST
breast	HDQP1_BREAST
breast	HMC18_BREAST
breast	HS281T_BREAST
breast	HS343T_BREAST
breast	HS578T_BREAST
breast	HS606T_BREAST
breast	HS739T_BREAST
breast	JIMT1_BREAST
breast	KPL1_BREAST
breast	MCF7_BREAST
breast	MDAMB134VI_BREAST
breast	MDAMB157_BREAST
breast	MDAMB175VII_BREAST
breast	MDAMB415_BREAST
breast	MDAMB436_BREAST
breast	MDAMB453_BREAST
breast	MDAMB468_BREAST
breast	SKBR3_BREAST
breast	T47D_BREAST
breast	UACC812_BREAST
breast	UACC893_BREAST
breast	YMB1_BREAST
breast	ZR751_BREAST
breast	ZR7530_BREAST
central_nervous_system	42MGBA_CENTRAL_NERVOUS_SYSTEM
central_nervous_system	8MGBA_CENTRAL_NERVOUS_SYSTEM
central_nervous_system	A172_CENTRAL_NERVOUS_SYSTEM
central_nervous_system	AM38_CENTRAL_NERVOUS_SYSTEM
central_nervous_system	BECKER_CENTRAL_NERVOUS_SYSTEM
central_nervous_system	CCFSTTG1_CENTRAL_NERVOUS_SYSTEM
central_nervous_system	DAOY_CENTRAL_NERVOUS_SYSTEM
central_nervous_system	DBTRG05MG_CENTRAL_NERVOUS_SYSTEM
central_nervous_system	DKMG_CENTRAL_NERVOUS_SYSTEM
central_nervous_system	GAMG_CENTRAL_NERVOUS_SYSTEM
central_nervous_system	GB1_CENTRAL_NERVOUS_SYSTEM
central_nervous_system	GI1_CENTRAL_NERVOUS_SYSTEM
central_nervous_system	GMS10_CENTRAL_NERVOUS_SYSTEM
central_nervous_system	GOS3_CENTRAL_NERVOUS_SYSTEM
central_nervous_system	HS683_CENTRAL_NERVOUS_SYSTEM
central_nervous_system	KALS1_CENTRAL_NERVOUS_SYSTEM
central_nervous_system	KNS42_CENTRAL_NERVOUS_SYSTEM
central_nervous_system	KNS60_CENTRAL_NERVOUS_SYSTEM
central_nervous_system	KNS81_CENTRAL_NERVOUS_SYSTEM
central_nervous_system	KS1_CENTRAL_NERVOUS_SYSTEM
central_nervous_system	LN229_CENTRAL_NERVOUS_SYSTEM
central_nervous_system	M059K_CENTRAL_NERVOUS_SYSTEM
central_nervous_system	MOGGUVW_CENTRAL_NERVOUS_SYSTEM
central_nervous_system	NMCG1_CENTRAL_NERVOUS_SYSTEM
central_nervous_system	ONS76_CENTRAL_NERVOUS_SYSTEM
central_nervous_system	SF126_CENTRAL_NERVOUS_SYSTEM
central_nervous_system	SF295_CENTRAL_NERVOUS_SYSTEM
central_nervous_system	SNU1105_CENTRAL_NERVOUS_SYSTEM
central_nervous_system	SNU201_CENTRAL_NERVOUS_SYSTEM
central_nervous_system	SNU466_CENTRAL_NERVOUS_SYSTEM
central_nervous_system	SNU626_CENTRAL_NERVOUS_SYSTEM
central_nervous_system	SNU738_CENTRAL_NERVOUS_SYSTEM
central_nervous_system	SW1088_CENTRAL_NERVOUS_SYSTEM
central_nervous_system	SW1783_CENTRAL_NERVOUS_SYSTEM
central_nervous_system	T98G_CENTRAL_NERVOUS_SYSTEM
central_nervous_system	TM31_CENTRAL_NERVOUS_SYSTEM
central_nervous_system	U138MG_CENTRAL_NERVOUS_SYSTEM
central_nervous_system	U251MG_CENTRAL_NERVOUS_SYSTEM
central_nervous_system	U87MG_CENTRAL_NERVOUS_SYSTEM
central_nervous_system	YH13_CENTRAL_NERVOUS_SYSTEM
endometrium	AN3CA_ENDOMETRIUM
endometrium	EFE184_ENDOMETRIUM
endometrium	EN_ENDOMETRIUM
endometrium	ESS1_ENDOMETRIUM
endometrium	HEC108_ENDOMETRIUM
endometrium	HEC151_ENDOMETRIUM
endometrium	HEC1A_ENDOMETRIUM
endometrium	HEC1B_ENDOMETRIUM
endometrium	HEC50B_ENDOMETRIUM
endometrium	HEC59_ENDOMETRIUM
endometrium	HEC6_ENDOMETRIUM
endometrium	ISHIKAWAHERAKLIO02ER_ENDOMETRIUM
endometrium	JHUEM2_ENDOMETRIUM
endometrium	JHUEM3_ENDOMETRIUM
endometrium	KLE_ENDOMETRIUM
endometrium	MFE280_ENDOMETRIUM
endometrium	RL952_ENDOMETRIUM
endometrium	SNGM_ENDOMETRIUM
endometrium	SNU1077_ENDOMETRIUM
endometrium	SNU685_ENDOMETRIUM
endometrium	TEN_ENDOMETRIUM
haematopoietic_and_lymphoid_tissue	697_HAEMATOPOIETIC_AND_LYMPHOID_TISSUE
haematopoietic_and_lymphoid_tissue	A3KAW_HAEMATOPOIETIC_AND_LYMPHOID_TISSUE
haematopoietic_and_lymphoid_tissue	ALLSIL_HAEMATOPOIETIC_AND_LYMPHOID_TISSUE
haematopoietic_and_lymphoid_tissue	AML193_HAEMATOPOIETIC_AND_LYMPHOID_TISSUE
haematopoietic_and_lymphoid_tissue	AMO1_HAEMATOPOIETIC_AND_LYMPHOID_TISSUE
haematopoietic_and_lymphoid_tissue	BDCM_HAEMATOPOIETIC_AND_LYMPHOID_TISSUE
haematopoietic_and_lymphoid_tissue	BL41_HAEMATOPOIETIC_AND_LYMPHOID_TISSUE
haematopoietic_and_lymphoid_tissue	BV173_HAEMATOPOIETIC_AND_LYMPHOID_TISSUE
haematopoietic_and_lymphoid_tissue	CA46_HAEMATOPOIETIC_AND_LYMPHOID_TISSUE
haematopoietic_and_lymphoid_tissue	CMK115_HAEMATOPOIETIC_AND_LYMPHOID_TISSUE
haematopoietic_and_lymphoid_tissue	CMK86_HAEMATOPOIETIC_AND_LYMPHOID_TISSUE
haematopoietic_and_lymphoid_tissue	CMLT1_HAEMATOPOIETIC_AND_LYMPHOID_TISSUE
haematopoietic_and_lymphoid_tissue	COLO775_HAEMATOPOIETIC_AND_LYMPHOID_TISSUE
haematopoietic_and_lymphoid_tissue	DAUDI_HAEMATOPOIETIC_AND_LYMPHOID_TISSUE
haematopoietic_and_lymphoid_tissue	DB_HAEMATOPOIETIC_AND_LYMPHOID_TISSUE
haematopoietic_and_lymphoid_tissue	DND41_HAEMATOPOIETIC_AND_LYMPHOID_TISSUE
haematopoietic_and_lymphoid_tissue	DOHH2_HAEMATOPOIETIC_AND_LYMPHOID_TISSUE
haematopoietic_and_lymphoid_tissue	EB1_HAEMATOPOIETIC_AND_LYMPHOID_TISSUE
haematopoietic_and_lymphoid_tissue	EHEB_HAEMATOPOIETIC_AND_LYMPHOID_TISSUE
haematopoietic_and_lymphoid_tissue	EM2_HAEMATOPOIETIC_AND_LYMPHOID_TISSUE
haematopoietic_and_lymphoid_tissue	EOL1_HAEMATOPOIETIC_AND_LYMPHOID_TISSUE
haematopoietic_and_lymphoid_tissue	F36P_HAEMATOPOIETIC_AND_LYMPHOID_TISSUE
haematopoietic_and_lymphoid_tissue	GA10_HAEMATOPOIETIC_AND_LYMPHOID_TISSUE
haematopoietic_and_lymphoid_tissue	GDM1_HAEMATOPOIETIC_AND_LYMPHOID_TISSUE
haematopoietic_and_lymphoid_tissue	HDLM2_HAEMATOPOIETIC_AND_LYMPHOID_TISSUE
haematopoietic_and_lymphoid_tissue	HDMYZ_HAEMATOPOIETIC_AND_LYMPHOID_TISSUE
haematopoietic_and_lymphoid_tissue	HEL_HAEMATOPOIETIC_AND_LYMPHOID_TISSUE
haematopoietic_and_lymphoid_tissue	HEL9217_HAEMATOPOIETIC_AND_LYMPHOID_TISSUE
haematopoietic_and_lymphoid_tissue	HH_HAEMATOPOIETIC_AND_LYMPHOID_TISSUE
haematopoietic_and_lymphoid_tissue	HL60_HAEMATOPOIETIC_AND_LYMPHOID_TISSUE
haematopoietic_and_lymphoid_tissue	HPBALL_HAEMATOPOIETIC_AND_LYMPHOID_TISSUE
haematopoietic_and_lymphoid_tissue	HS604T_HAEMATOPOIETIC_AND_LYMPHOID_TISSUE
haematopoietic_and_lymphoid_tissue	HS611T_HAEMATOPOIETIC_AND_LYMPHOID_TISSUE
haematopoietic_and_lymphoid_tissue	HS751T_HAEMATOPOIETIC_AND_LYMPHOID_TISSUE
haematopoietic_and_lymphoid_tissue	HT_HAEMATOPOIETIC_AND_LYMPHOID_TISSUE
haematopoietic_and_lymphoid_tissue	HTK_HAEMATOPOIETIC_AND_LYMPHOID_TISSUE
haematopoietic_and_lymphoid_tissue	HUNS1_HAEMATOPOIETIC_AND_LYMPHOID_TISSUE
haematopoietic_and_lymphoid_tissue	HUT102_HAEMATOPOIETIC_AND_LYMPHOID_TISSUE
haematopoietic_and_lymphoid_tissue	HUT78_HAEMATOPOIETIC_AND_LYMPHOID_TISSUE
haematopoietic_and_lymphoid_tissue	JEKO1_HAEMATOPOIETIC_AND_LYMPHOID_TISSUE
haematopoietic_and_lymphoid_tissue	JURKAT_HAEMATOPOIETIC_AND_LYMPHOID_TISSUE
haematopoietic_and_lymphoid_tissue	JURLMK1_HAEMATOPOIETIC_AND_LYMPHOID_TISSUE
haematopoietic_and_lymphoid_tissue	JVM2_HAEMATOPOIETIC_AND_LYMPHOID_TISSUE
haematopoietic_and_lymphoid_tissue	JVM3_HAEMATOPOIETIC_AND_LYMPHOID_TISSUE
haematopoietic_and_lymphoid_tissue	K562_HAEMATOPOIETIC_AND_LYMPHOID_TISSUE
haematopoietic_and_lymphoid_tissue	KARPAS299_HAEMATOPOIETIC_AND_LYMPHOID_TISSUE
haematopoietic_and_lymphoid_tissue	KARPAS422_HAEMATOPOIETIC_AND_LYMPHOID_TISSUE
haematopoietic_and_lymphoid_tissue	KARPAS620_HAEMATOPOIETIC_AND_LYMPHOID_TISSUE
haematopoietic_and_lymphoid_tissue	KASUMI1_HAEMATOPOIETIC_AND_LYMPHOID_TISSUE
haematopoietic_and_lymphoid_tissue	KASUMI2_HAEMATOPOIETIC_AND_LYMPHOID_TISSUE
haematopoietic_and_lymphoid_tissue	KASUMI6_HAEMATOPOIETIC_AND_LYMPHOID_TISSUE
haematopoietic_and_lymphoid_tissue	KE37_HAEMATOPOIETIC_AND_LYMPHOID_TISSUE
haematopoietic_and_lymphoid_tissue	KE97_HAEMATOPOIETIC_AND_LYMPHOID_TISSUE
haematopoietic_and_lymphoid_tissue	KG1_HAEMATOPOIETIC_AND_LYMPHOID_TISSUE
haematopoietic_and_lymphoid_tissue	KHM1B_HAEMATOPOIETIC_AND_LYMPHOID_TISSUE
haematopoietic_and_lymphoid_tissue	KIJK_HAEMATOPOIETIC_AND_LYMPHOID_TISSUE
haematopoietic_and_lymphoid_tissue	KMH2_HAEMATOPOIETIC_AND_LYMPHOID_TISSUE
haematopoietic_and_lymphoid_tissue	KMS12BM_HAEMATOPOIETIC_AND_LYMPHOID_TISSUE
haematopoietic_and_lymphoid_tissue	KMS18_HAEMATOPOIETIC_AND_LYMPHOID_TISSUE
haematopoietic_and_lymphoid_tissue	KMS26_HAEMATOPOIETIC_AND_LYMPHOID_TISSUE
haematopoietic_and_lymphoid_tissue	KMS28BM_HAEMATOPOIETIC_AND_LYMPHOID_TISSUE
haematopoietic_and_lymphoid_tissue	KMS34_HAEMATOPOIETIC_AND_LYMPHOID_TISSUE
haematopoietic_and_lymphoid_tissue	KO52_HAEMATOPOIETIC_AND_LYMPHOID_TISSUE
haematopoietic_and_lymphoid_tissue	KU812_HAEMATOPOIETIC_AND_LYMPHOID_TISSUE
haematopoietic_and_lymphoid_tissue	L1236_HAEMATOPOIETIC_AND_LYMPHOID_TISSUE
haematopoietic_and_lymphoid_tissue	L363_HAEMATOPOIETIC_AND_LYMPHOID_TISSUE
haematopoietic_and_lymphoid_tissue	L540_HAEMATOPOIETIC_AND_LYMPHOID_TISSUE
haematopoietic_and_lymphoid_tissue	LAMA84_HAEMATOPOIETIC_AND_LYMPHOID_TISSUE
haematopoietic_and_lymphoid_tissue	LOUCY_HAEMATOPOIETIC_AND_LYMPHOID_TISSUE
haematopoietic_and_lymphoid_tissue	LP1_HAEMATOPOIETIC_AND_LYMPHOID_TISSUE
haematopoietic_and_lymphoid_tissue	MC116_HAEMATOPOIETIC_AND_LYMPHOID_TISSUE
haematopoietic_and_lymphoid_tissue	ME1_HAEMATOPOIETIC_AND_LYMPHOID_TISSUE
haematopoietic_and_lymphoid_tissue	MEC1_HAEMATOPOIETIC_AND_LYMPHOID_TISSUE
haematopoietic_and_lymphoid_tissue	MEC2_HAEMATOPOIETIC_AND_LYMPHOID_TISSUE
haematopoietic_and_lymphoid_tissue	MEG01_HAEMATOPOIETIC_AND_LYMPHOID_TISSUE
haematopoietic_and_lymphoid_tissue	MHHCALL4_HAEMATOPOIETIC_AND_LYMPHOID_TISSUE
haematopoietic_and_lymphoid_tissue	MINO_HAEMATOPOIETIC_AND_LYMPHOID_TISSUE
haematopoietic_and_lymphoid_tissue	MJ_HAEMATOPOIETIC_AND_LYMPHOID_TISSUE
haematopoietic_and_lymphoid_tissue	MOLM16_HAEMATOPOIETIC_AND_LYMPHOID_TISSUE
haematopoietic_and_lymphoid_tissue	MOLM6_HAEMATOPOIETIC_AND_LYMPHOID_TISSUE
haematopoietic_and_lymphoid_tissue	MOLT13_HAEMATOPOIETIC_AND_LYMPHOID_TISSUE
haematopoietic_and_lymphoid_tissue	MOLT16_HAEMATOPOIETIC_AND_LYMPHOID_TISSUE
haematopoietic_and_lymphoid_tissue	MOLT4_HAEMATOPOIETIC_AND_LYMPHOID_TISSUE
haematopoietic_and_lymphoid_tissue	MONOMAC1_HAEMATOPOIETIC_AND_LYMPHOID_TISSUE
haematopoietic_and_lymphoid_tissue	MONOMAC6_HAEMATOPOIETIC_AND_LYMPHOID_TISSUE
haematopoietic_and_lymphoid_tissue	MUTZ5_HAEMATOPOIETIC_AND_LYMPHOID_TISSUE
haematopoietic_and_lymphoid_tissue	NALM1_HAEMATOPOIETIC_AND_LYMPHOID_TISSUE
haematopoietic_and_lymphoid_tissue	NALM19_HAEMATOPOIETIC_AND_LYMPHOID_TISSUE
haematopoietic_and_lymphoid_tissue	NALM6_HAEMATOPOIETIC_AND_LYMPHOID_TISSUE
haematopoietic_and_lymphoid_tissue	NAMALWA_HAEMATOPOIETIC_AND_LYMPHOID_TISSUE
haematopoietic_and_lymphoid_tissue	NCIH929_HAEMATOPOIETIC_AND_LYMPHOID_TISSUE
haematopoietic_and_lymphoid_tissue	NCO2_HAEMATOPOIETIC_AND_LYMPHOID_TISSUE
haematopoietic_and_lymphoid_tissue	NOMO1_HAEMATOPOIETIC_AND_LYMPHOID_TISSUE
haematopoietic_and_lymphoid_tissue	NUDHL1_HAEMATOPOIETIC_AND_LYMPHOID_TISSUE
haematopoietic_and_lymphoid_tissue	OCIAML2_HAEMATOPOIETIC_AND_LYMPHOID_TISSUE
haematopoietic_and_lymphoid_tissue	OCIAML3_HAEMATOPOIETIC_AND_LYMPHOID_TISSUE
haematopoietic_and_lymphoid_tissue	OCIAML5_HAEMATOPOIETIC_AND_LYMPHOID_TISSUE
haematopoietic_and_lymphoid_tissue	OCILY19_HAEMATOPOIETIC_AND_LYMPHOID_TISSUE
haematopoietic_and_lymphoid_tissue	OCILY3_HAEMATOPOIETIC_AND_LYMPHOID_TISSUE
haematopoietic_and_lymphoid_tissue	OCIM1_HAEMATOPOIETIC_AND_LYMPHOID_TISSUE
haematopoietic_and_lymphoid_tissue	OPM2_HAEMATOPOIETIC_AND_LYMPHOID_TISSUE
haematopoietic_and_lymphoid_tissue	P12ICHIKAWA_HAEMATOPOIETIC_AND_LYMPHOID_TISSUE
haematopoietic_and_lymphoid_tissue	P31FUJ_HAEMATOPOIETIC_AND_LYMPHOID_TISSUE
haematopoietic_and_lymphoid_tissue	P3HR1_HAEMATOPOIETIC_AND_LYMPHOID_TISSUE
haematopoietic_and_lymphoid_tissue	PCM6_HAEMATOPOIETIC_AND_LYMPHOID_TISSUE
haematopoietic_and_lymphoid_tissue	PF382_HAEMATOPOIETIC_AND_LYMPHOID_TISSUE
haematopoietic_and_lymphoid_tissue	PFEIFFER_HAEMATOPOIETIC_AND_LYMPHOID_TISSUE
haematopoietic_and_lymphoid_tissue	PL21_HAEMATOPOIETIC_AND_LYMPHOID_TISSUE
haematopoietic_and_lymphoid_tissue	RAJI_HAEMATOPOIETIC_AND_LYMPHOID_TISSUE
haematopoietic_and_lymphoid_tissue	RCHACV_HAEMATOPOIETIC_AND_LYMPHOID_TISSUE
haematopoietic_and_lymphoid_tissue	REC1_HAEMATOPOIETIC_AND_LYMPHOID_TISSUE
haematopoietic_and_lymphoid_tissue	REH_HAEMATOPOIETIC_AND_LYMPHOID_TISSUE
haematopoietic_and_lymphoid_tissue	RI1_HAEMATOPOIETIC_AND_LYMPHOID_TISSUE
haematopoietic_and_lymphoid_tissue	RL_HAEMATOPOIETIC_AND_LYMPHOID_TISSUE
haematopoietic_and_lymphoid_tissue	RPMI8402_HAEMATOPOIETIC_AND_LYMPHOID_TISSUE
haematopoietic_and_lymphoid_tissue	RS411_HAEMATOPOIETIC_AND_LYMPHOID_TISSUE
haematopoietic_and_lymphoid_tissue	SET2_HAEMATOPOIETIC_AND_LYMPHOID_TISSUE
haematopoietic_and_lymphoid_tissue	SIGM5_HAEMATOPOIETIC_AND_LYMPHOID_TISSUE
haematopoietic_and_lymphoid_tissue	SKM1_HAEMATOPOIETIC_AND_LYMPHOID_TISSUE
haematopoietic_and_lymphoid_tissue	SKMM2_HAEMATOPOIETIC_AND_LYMPHOID_TISSUE
haematopoietic_and_lymphoid_tissue	SR786_HAEMATOPOIETIC_AND_LYMPHOID_TISSUE
haematopoietic_and_lymphoid_tissue	ST486_HAEMATOPOIETIC_AND_LYMPHOID_TISSUE
haematopoietic_and_lymphoid_tissue	SUDHL1_HAEMATOPOIETIC_AND_LYMPHOID_TISSUE
haematopoietic_and_lymphoid_tissue	SUDHL10_HAEMATOPOIETIC_AND_LYMPHOID_TISSUE
haematopoietic_and_lymphoid_tissue	SUDHL4_HAEMATOPOIETIC_AND_LYMPHOID_TISSUE
haematopoietic_and_lymphoid_tissue	SUDHL8_HAEMATOPOIETIC_AND_LYMPHOID_TISSUE
haematopoietic_and_lymphoid_tissue	SUPB15_HAEMATOPOIETIC_AND_LYMPHOID_TISSUE
haematopoietic_and_lymphoid_tissue	SUPT1_HAEMATOPOIETIC_AND_LYMPHOID_TISSUE
haematopoietic_and_lymphoid_tissue	SUPT11_HAEMATOPOIETIC_AND_LYMPHOID_TISSUE
haematopoietic_and_lymphoid_tissue	TALL1_HAEMATOPOIETIC_AND_LYMPHOID_TISSUE
haematopoietic_and_lymphoid_tissue	TF1_HAEMATOPOIETIC_AND_LYMPHOID_TISSUE
haematopoietic_and_lymphoid_tissue	THP1_HAEMATOPOIETIC_AND_LYMPHOID_TISSUE
haematopoietic_and_lymphoid_tissue	TOLEDO_HAEMATOPOIETIC_AND_LYMPHOID_TISSUE
haematopoietic_and_lymphoid_tissue	UT7_HAEMATOPOIETIC_AND_LYMPHOID_TISSUE
haematopoietic_and_lymphoid_tissue	WSUDLCL2_HAEMATOPOIETIC_AND_LYMPHOID_TISSUE
kidney	786O_KIDNEY
kidney	A498_KIDNEY
kidney	A704_KIDNEY
kidney	ACHN_KIDNEY
kidney	CAKI1_KIDNEY
kidney	CAKI2_KIDNEY
kidney	CAL54_KIDNEY
kidney	KMRC20_KIDNEY
kidney	KMRC3_KIDNEY
kidney	OSRC2_KIDNEY
kidney	RCC10RGB_KIDNEY
kidney	SNU1272_KIDNEY
kidney	SNU349_KIDNEY
kidney	TUHR10TKB_KIDNEY
kidney	TUHR14TKB_KIDNEY
kidney	TUHR4TKB_KIDNEY
kidney	VMRCRCW_KIDNEY
kidney	VMRCRCZ_KIDNEY
large_intestine	C2BBE1_LARGE_INTESTINE
large_intestine	CCK81_LARGE_INTESTINE
large_intestine	CL14_LARGE_INTESTINE
large_intestine	CL34_LARGE_INTESTINE
large_intestine	CL40_LARGE_INTESTINE
large_intestine	COLO205_LARGE_INTESTINE
large_intestine	DLD1_LARGE_INTESTINE
large_intestine	GP2D_LARGE_INTESTINE
large_intestine	HCC56_LARGE_INTESTINE
large_intestine	HCT116_LARGE_INTESTINE
large_intestine	HCT15_LARGE_INTESTINE
large_intestine	HS675T_LARGE_INTESTINE
large_intestine	HS698T_LARGE_INTESTINE
large_intestine	HT115_LARGE_INTESTINE
large_intestine	HT29_LARGE_INTESTINE
large_intestine	HT55_LARGE_INTESTINE
large_intestine	KM12_LARGE_INTESTINE
large_intestine	LOVO_LARGE_INTESTINE
large_intestine	LS1034_LARGE_INTESTINE
large_intestine	LS123_LARGE_INTESTINE
large_intestine	LS180_LARGE_INTESTINE
large_intestine	LS411N_LARGE_INTESTINE
large_intestine	LS513_LARGE_INTESTINE
large_intestine	OUMS23_LARGE_INTESTINE
large_intestine	RCM1_LARGE_INTESTINE
large_intestine	SKCO1_LARGE_INTESTINE
large_intestine	SNU1197_LARGE_INTESTINE
large_intestine	SNU175_LARGE_INTESTINE
large_intestine	SNU283_LARGE_INTESTINE
large_intestine	SNU407_LARGE_INTESTINE
large_intestine	SNU503_LARGE_INTESTINE
large_intestine	SNU61_LARGE_INTESTINE
large_intestine	SNUC1_LARGE_INTESTINE
large_intestine	SNUC2A_LARGE_INTESTINE
large_intestine	SNUC4_LARGE_INTESTINE
large_intestine	SW1116_LARGE_INTESTINE
large_intestine	SW1463_LARGE_INTESTINE
large_intestine	SW403_LARGE_INTESTINE
large_intestine	SW480_LARGE_INTESTINE
large_intestine	SW620_LARGE_INTESTINE
large_intestine	SW837_LARGE_INTESTINE
large_intestine	SW948_LARGE_INTESTINE
large_intestine	T84_LARGE_INTESTINE
liver	ALEXANDERCELLS_LIVER
liver	C3A_LIVER
liver	HEP3B217_LIVER
liver	HEPG2_LIVER
liver	HLE_LIVER
liver	HLF_LIVER
liver	HUH6_LIVER
liver	HUH7_LIVER
liver	JHH2_LIVER
liver	JHH4_LIVER
liver	JHH5_LIVER
liver	JHH6_LIVER
liver	JHH7_LIVER
liver	LI7_LIVER
liver	SKHEP1_LIVER
liver	SNU182_LIVER
liver	SNU387_LIVER
liver	SNU423_LIVER
liver	SNU475_LIVER
liver	SNU761_LIVER
liver	SNU878_LIVER
lung	A549_LUNG
lung	ABC1_LUNG
lung	CAL12T_LUNG
lung	CALU1_LUNG
lung	CALU6_LUNG
lung	CHAGOK1_LUNG
lung	COLO668_LUNG
lung	CORL105_LUNG
lung	CORL23_LUNG
lung	CORL24_LUNG
lung	CORL279_LUNG
lung	CORL47_LUNG
lung	CORL51_LUNG
lung	CORL88_LUNG
lung	CPCN_LUNG
lung	DMS114_LUNG
lung	DMS153_LUNG
lung	DMS273_LUNG
lung	DMS454_LUNG
lung	DMS79_LUNG
lung	DV90_LUNG
lung	EBC1_LUNG
lung	EPLC272H_LUNG
lung	HARA_LUNG
lung	HCC1171_LUNG
lung	HCC1195_LUNG
lung	HCC15_LUNG
lung	HCC2279_LUNG
lung	HCC366_LUNG
lung	HCC44_LUNG
lung	HCC78_LUNG
lung	HCC827_LUNG
lung	HCC95_LUNG
lung	HLC1_LUNG
lung	HLFA_LUNG
lung	HS229T_LUNG
lung	IALM_LUNG
lung	KNS62_LUNG
lung	LC1SQSF_LUNG
lung	LCLC97TM1_LUNG
lung	LK2_LUNG
lung	LOUNH91_LUNG
lung	LU65_LUNG
lung	LU99_LUNG
lung	LUDLU1_LUNG
lung	LXF289_LUNG
lung	MORCPR_LUNG
lung	NCIH1048_LUNG
lung	NCIH1092_LUNG
lung	NCIH1105_LUNG
lung	NCIH1155_LUNG
lung	NCIH1184_LUNG
lung	NCIH1299_LUNG
lung	NCIH1339_LUNG
lung	NCIH1341_LUNG
lung	NCIH1355_LUNG
lung	NCIH1373_LUNG
lung	NCIH1385_LUNG
lung	NCIH1395_LUNG
lung	NCIH1435_LUNG
lung	NCIH1437_LUNG
lung	NCIH146_LUNG
lung	NCIH1563_LUNG
lung	NCIH1568_LUNG
lung	NCIH1581_LUNG
lung	NCIH1618_LUNG
lung	NCIH1623_LUNG
lung	NCIH1648_LUNG
lung	NCIH1650_LUNG
lung	NCIH1651_LUNG
lung	NCIH1666_LUNG
lung	NCIH1693_LUNG
lung	NCIH1694_LUNG
lung	NCIH1703_LUNG
lung	NCIH1734_LUNG
lung	NCIH1755_LUNG
lung	NCIH1781_LUNG
lung	NCIH1792_LUNG
lung	NCIH1836_LUNG
lung	NCIH1838_LUNG
lung	NCIH1869_LUNG
lung	NCIH1876_LUNG
lung	NCIH1915_LUNG
lung	NCIH1944_LUNG
lung	NCIH196_LUNG
lung	NCIH1963_LUNG
lung	NCIH1975_LUNG
lung	NCIH2009_LUNG
lung	NCIH2023_LUNG
lung	NCIH2030_LUNG
lung	NCIH2081_LUNG
lung	NCIH2085_LUNG
lung	NCIH2087_LUNG
lung	NCIH209_LUNG
lung	NCIH2106_LUNG
lung	NCIH211_LUNG
lung	NCIH2110_LUNG
lung	NCIH2122_LUNG
lung	NCIH2126_LUNG
lung	NCIH2141_LUNG
lung	NCIH2170_LUNG
lung	NCIH2171_LUNG
lung	NCIH2172_LUNG
lung	NCIH2196_LUNG
lung	NCIH226_LUNG
lung	NCIH2286_LUNG
lung	NCIH23_LUNG
lung	NCIH2405_LUNG
lung	NCIH2444_LUNG
lung	NCIH322_LUNG
lung	NCIH3255_LUNG
lung	NCIH358_LUNG
lung	NCIH446_LUNG
lung	NCIH460_LUNG
lung	NCIH520_LUNG
lung	NCIH522_LUNG
lung	NCIH524_LUNG
lung	NCIH526_LUNG
lung	NCIH596_LUNG
lung	NCIH647_LUNG
lung	NCIH650_LUNG
lung	NCIH661_LUNG
lung	NCIH69_LUNG
lung	NCIH727_LUNG
lung	NCIH82_LUNG
lung	NCIH838_LUNG
lung	NCIH841_LUNG
lung	NCIH854_LUNG
lung	PC14_LUNG
lung	RERFLCAD1_LUNG
lung	RERFLCKJ_LUNG
lung	RERFLCMS_LUNG
lung	RERFLCSQ1_LUNG
lung	SCLC21H_LUNG
lung	SHP77_LUNG
lung	SKLU1_LUNG
lung	SQ1_LUNG
lung	SW1271_LUNG
lung	SW1573_LUNG
lung	SW900_LUNG
lung	VMRCLCD_LUNG
lung	VMRCLCP_LUNG
oesophagus	COLO680N_OESOPHAGUS
oesophagus	ECGI10_OESOPHAGUS
oesophagus	KYSE140_OESOPHAGUS
oesophagus	KYSE150_OESOPHAGUS
oesophagus	KYSE180_OESOPHAGUS
oesophagus	KYSE30_OESOPHAGUS
oesophagus	KYSE410_OESOPHAGUS
oesophagus	KYSE510_OESOPHAGUS
oesophagus	KYSE520_OESOPHAGUS
oesophagus	OE19_OESOPHAGUS
oesophagus	OE33_OESOPHAGUS
oesophagus	TE1_OESOPHAGUS
oesophagus	TE10_OESOPHAGUS
oesophagus	TE11_OESOPHAGUS
oesophagus	TE14_OESOPHAGUS
oesophagus	TE4_OESOPHAGUS
oesophagus	TE5_OESOPHAGUS
oesophagus	TE6_OESOPHAGUS
oesophagus	TE8_OESOPHAGUS
oesophagus	TE9_OESOPHAGUS
ovary	59M_OVARY
ovary	A2780_OVARY
ovary	CAOV4_OVARY
ovary	COLO704_OVARY
ovary	COV318_OVARY
ovary	COV362_OVARY
ovary	COV434_OVARY
ovary	COV644_OVARY
ovary	EFO21_OVARY
ovary	EFO27_OVARY
ovary	HEYA8_OVARY
ovary	HS571T_OVARY
ovary	IGROV1_OVARY
ovary	JHOC5_OVARY
ovary	JHOM1_OVARY
ovary	JHOM2B_OVARY
ovary	JHOS2_OVARY
ovary	JHOS4_OVARY
ovary	MCAS_OVARY
ovary	NIHOVCAR3_OVARY
ovary	OAW28_OVARY
ovary	OAW42_OVARY
ovary	OC314_OVARY
ovary	OC316_OVARY
ovary	ONCODG1_OVARY
ovary	OV56_OVARY
ovary	OV7_OVARY
ovary	OV90_OVARY
ovary	OVCAR4_OVARY
ovary	OVISE_OVARY
ovary	OVK18_OVARY
ovary	OVKATE_OVARY
ovary	OVMANA_OVARY
ovary	OVTOKO_OVARY
ovary	RMUGS_OVARY
ovary	SKOV3_OVARY
ovary	SNU119_OVARY
ovary	SNU840_OVARY
ovary	TOV112D_OVARY
ovary	TYKNU_OVARY
pancreas	BXPC3_PANCREAS
pancreas	CAPAN1_PANCREAS
pancreas	CAPAN2_PANCREAS
pancreas	CFPAC1_PANCREAS
pancreas	HPAC_PANCREAS
pancreas	HPAFII_PANCREAS
pancreas	HS766T_PANCREAS
pancreas	HUPT3_PANCREAS
pancreas	HUPT4_PANCREAS
pancreas	KCIMOH1_PANCREAS
pancreas	KLM1_PANCREAS
pancreas	KP2_PANCREAS
pancreas	L33_PANCREAS
pancreas	MIAPACA2_PANCREAS
pancreas	PANC0403_PANCREAS
pancreas	PANC0504_PANCREAS
pancreas	PANC0813_PANCREAS
pancreas	PANC1_PANCREAS
pancreas	PANC1005_PANCREAS
pancreas	PATU8902_PANCREAS
pancreas	PATU8988T_PANCREAS
pancreas	PK1_PANCREAS
pancreas	PK45H_PANCREAS
pancreas	PK59_PANCREAS
pancreas	PL45_PANCREAS
pancreas	PSN1_PANCREAS
pancreas	SNU213_PANCREAS
pancreas	SNU324_PANCREAS
pancreas	SNU410_PANCREAS
pancreas	SU8686_PANCREAS
pancreas	SUIT2_PANCREAS
pancreas	SW1990_PANCREAS
pancreas	T3M4_PANCREAS
pancreas	TCCPAN2_PANCREAS
pancreas	YAPC_PANCREAS
pleura	DM3_PLEURA
pleura	ISTMES2_PLEURA
pleura	MPP89_PLEURA
pleura	MSTO211H_PLEURA
pleura	NCIH2052_PLEURA
pleura	NCIH2452_PLEURA
pleura	NCIH28_PLEURA
prostate	22RV1_PROSTATE
prostate	DU145_PROSTATE
prostate	LNCAPCLONEFGC_PROSTATE
prostate	MDAPCA2B_PROSTATE
prostate	NCIH660_PROSTATE
prostate	PC3_PROSTATE
prostate	VCAP_PROSTATE
salivary_gland	A253_SALIVARY_GLAND
salivary_gland	YD15_SALIVARY_GLAND
skin	A101D_SKIN
skin	A2058_SKIN
skin	A375_SKIN
skin	C32_SKIN
skin	CJM_SKIN
skin	COLO679_SKIN
skin	COLO741_SKIN
skin	COLO783_SKIN
skin	COLO800_SKIN
skin	COLO818_SKIN
skin	COLO829_SKIN
skin	COLO849_SKIN
skin	GRM_SKIN
skin	HMCB_SKIN
skin	HS294T_SKIN
skin	HS600T_SKIN
skin	HS688AT_SKIN
skin	HS695T_SKIN
skin	HS839T_SKIN
skin	HS852T_SKIN
skin	HS934T_SKIN
skin	HS936T_SKIN
skin	HS939T_SKIN
skin	HS940T_SKIN
skin	HS944T_SKIN
skin	HT144_SKIN
skin	IGR1_SKIN
skin	IGR37_SKIN
skin	IGR39_SKIN
skin	K029AX_SKIN
skin	LOXIMVI_SKIN
skin	MALME3M_SKIN
skin	MDAMB435S_SKIN
skin	MEWO_SKIN
skin	RPMI7951_SKIN
skin	RVH421_SKIN
skin	SH4_SKIN
skin	SKMEL1_SKIN
skin	SKMEL2_SKIN
skin	SKMEL24_SKIN
skin	SKMEL28_SKIN
skin	SKMEL3_SKIN
skin	SKMEL30_SKIN
skin	SKMEL5_SKIN
skin	UACC257_SKIN
skin	UACC62_SKIN
skin	WM115_SKIN
skin	WM1799_SKIN
skin	WM2664_SKIN
skin	WM793_SKIN
skin	WM88_SKIN
skin	WM983B_SKIN
small_intestine	HUTU80_SMALL_INTESTINE
soft_tissue	A204_SOFT_TISSUE
soft_tissue	G401_SOFT_TISSUE
soft_tissue	G402_SOFT_TISSUE
soft_tissue	GCT_SOFT_TISSUE
soft_tissue	HT1080_SOFT_TISSUE
soft_tissue	KYM1_SOFT_TISSUE
soft_tissue	RD_SOFT_TISSUE
soft_tissue	RKN_SOFT_TISSUE
soft_tissue	S117_SOFT_TISSUE
soft_tissue	SJRH30_SOFT_TISSUE
soft_tissue	SKLMS1_SOFT_TISSUE
soft_tissue	SKUT1_SOFT_TISSUE
soft_tissue	TE125T_SOFT_TISSUE
soft_tissue	TE159T_SOFT_TISSUE
soft_tissue	TE441T_SOFT_TISSUE
soft_tissue	TE617T_SOFT_TISSUE
stomach	2313287_STOMACH
stomach	AGS_STOMACH
stomach	AZ521_STOMACH
stomach	ECC10_STOMACH
stomach	FU97_STOMACH
stomach	GCIY_STOMACH
stomach	GSS_STOMACH
stomach	HGC27_STOMACH
stomach	HS746T_STOMACH
stomach	IM95_STOMACH
stomach	KATOIII_STOMACH
stomach	LMSU_STOMACH
stomach	MKN1_STOMACH
stomach	MKN7_STOMACH
stomach	MKN74_STOMACH
stomach	NCCSTCK140_STOMACH
stomach	NCIN87_STOMACH
stomach	NUGC2_STOMACH
stomach	NUGC3_STOMACH
stomach	NUGC4_STOMACH
stomach	OCUM1_STOMACH
stomach	SNU1_STOMACH
stomach	SNU16_STOMACH
stomach	SNU216_STOMACH
stomach	SNU520_STOMACH
stomach	SNU601_STOMACH
stomach	SNU620_STOMACH
stomach	SNU668_STOMACH
stomach	SNU719_STOMACH
stomach	TGBC11TKB_STOMACH
thyroid	8305C_THYROID
thyroid	8505C_THYROID
thyroid	BCPAP_THYROID
thyroid	BHT101_THYROID
thyroid	CAL62_THYROID
thyroid	CGTHW1_THYROID
thyroid	FTC133_THYROID
thyroid	FTC238_THYROID
thyroid	SW579_THYROID
upper_aerodigestive_tract	BICR16_UPPER_AERODIGESTIVE_TRACT
upper_aerodigestive_tract	BICR18_UPPER_AERODIGESTIVE_TRACT
upper_aerodigestive_tract	BICR22_UPPER_AERODIGESTIVE_TRACT
upper_aerodigestive_tract	BICR31_UPPER_AERODIGESTIVE_TRACT
upper_aerodigestive_tract	BICR56_UPPER_AERODIGESTIVE_TRACT
upper_aerodigestive_tract	BICR6_UPPER_AERODIGESTIVE_TRACT
upper_aerodigestive_tract	DETROIT562_UPPER_AERODIGESTIVE_TRACT
upper_aerodigestive_tract	FADU_UPPER_AERODIGESTIVE_TRACT
upper_aerodigestive_tract	HSC2_UPPER_AERODIGESTIVE_TRACT
upper_aerodigestive_tract	HSC3_UPPER_AERODIGESTIVE_TRACT
upper_aerodigestive_tract	HSC4_UPPER_AERODIGESTIVE_TRACT
upper_aerodigestive_tract	PECAPJ34CLONEC12_UPPER_AERODIGESTIVE_TRACT
upper_aerodigestive_tract	PECAPJ49_UPPER_AERODIGESTIVE_TRACT
upper_aerodigestive_tract	SCC15_UPPER_AERODIGESTIVE_TRACT
upper_aerodigestive_tract	SCC25_UPPER_AERODIGESTIVE_TRACT
upper_aerodigestive_tract	SCC9_UPPER_AERODIGESTIVE_TRACT
upper_aerodigestive_tract	SNU1076_UPPER_AERODIGESTIVE_TRACT
upper_aerodigestive_tract	SNU1214_UPPER_AERODIGESTIVE_TRACT
upper_aerodigestive_tract	SNU899_UPPER_AERODIGESTIVE_TRACT
upper_aerodigestive_tract	YD10B_UPPER_AERODIGESTIVE_TRACT
upper_aerodigestive_tract	YD38_UPPER_AERODIGESTIVE_TRACT
upper_aerodigestive_tract	YD8_UPPER_AERODIGESTIVE_TRACT
urinary_tract	5637_URINARY_TRACT
urinary_tract	639V_URINARY_TRACT
urinary_tract	647V_URINARY_TRACT
urinary_tract	BFTC905_URINARY_TRACT
urinary_tract	CAL29_URINARY_TRACT
urinary_tract	HS172T_URINARY_TRACT
urinary_tract	J82_URINARY_TRACT
urinary_tract	JMSU1_URINARY_TRACT
urinary_tract	KMBC2_URINARY_TRACT
urinary_tract	RT112_URINARY_TRACT
urinary_tract	RT11284_URINARY_TRACT
urinary_tract	RT4_URINARY_TRACT
urinary_tract	SCABER_URINARY_TRACT
urinary_tract	SW1710_URINARY_TRACT
urinary_tract	SW780_URINARY_TRACT
urinary_tract	T24_URINARY_TRACT
urinary_tract	TCCSUP_URINARY_TRACT
urinary_tract	UMUC1_URINARY_TRACT
urinary_tract	UMUC3_URINARY_TRACT
urinary_tract	VMCUB1_URINARY_TRACT
