# Supplementary material for: Importance of rare gene copy number alterations for personalized tumor characterization and survival analysis
Source: Genome Biol. 2016 Oct 3;17:204. doi: 10.1186/s13059-016-1058-1 (PMC5046221; doi:10.1186/s13059-016-1058-1)
Supplement: Additional file 3 — Table S2. CCTN gene interaction table. (TXT 966 kb) [file 13059_2016_1058_MOESM3_ESM.txt]

Gene	IncomingRepressorLinks	IncomingActivatorLinks	TotalIncomingLinks	OutgoingRepressorLinks	OutgoingActivatorLinks	TotalOutgoingLinks	IncomingRepressorLinksFrom	IncomingActivatorLinksFrom	OutgoingRepressorLinksTo	OutgoingActivatorLinksTo
SAMD11	0	2	2	0	1	1		CRIP2_|_SMAD9		HHIPL2
NOC2L	0	3	3	1	6	7		MYBBP1A_|_DNAJC11_|_EIF3B	FBXL3	EIF3I_|_NOL10_|_EIF3B_|_GCN1L1_|_MYBBP1A_|_CDC37
KLHL17	0	0	0	0	0	0
PLEKHN1	0	3	3	0	0	0		GAS2L2_|_PM20D1_|_PGLYRP4
C1orf170	0	1	1	0	0	0		CCDC87
HES4	0	3	3	0	0	0		JAG2_|_NOTCH3_|_LSR
ISG15	0	5	5	0	2	2		DDX58_|_MX1_|_IFIT1_|_TAP1_|_IFI6		DDX58_|_IFIT1
AGRN	0	6	6	0	8	8		ITGA3_|_KIAA1522_|_EPS8L2_|_BCL9L_|_CLSTN1_|_LAMA5		KIAA1522_|_PTPRF_|_EFNA5_|_BCL9L_|_TNFAIP2_|_ITGA3_|_BCAM_|_PLXNB2
C1orf159	0	0	0	0	0	0
TTLL10	0	1	1	0	2	2		ANKRD24		MS4A4A_|_ANKRD24
TNFRSF18	0	0	0	0	0	0
TNFRSF4	0	3	3	0	1	1		IL9_|_PXT1_|_PDCD1		CTLA4
SDF4	0	6	6	0	8	8		GeneSpecificCopyNumber_|_PLOD1_|_P4HB_|_SURF4_|_NUCB1_|_CHPF		KLHL21_|_PLOD1_|_CCR6_|_MAN1B1_|_P4HB_|_C19orf10_|_NUCB1_|_RPN2
B3GALT6	0	3	3	0	1	1		GeneSpecificCopyNumber_|_PQLC1_|_FAM118B		CCR6
FAM132A	0	2	2	0	0	0		SPAG8_|_CCT8L2
UBE2J2	0	3	3	0	2	2		GeneSpecificCopyNumber_|_DNAJC11_|_PSMC3		DNAJC11_|_CTDSP2
SCNN1D	0	1	1	0	5	5		CIDEA		LRP2BP_|_DNHD1_|_IGSF9B_|_PHKG2_|_CIDEA
ACAP3	1	1	2	0	0	0	MYL12A	TMEM63C
PUSL1	0	2	2	0	1	1		GeneSpecificCopyNumber_|_APOA1BP		GMPPB
CPSF3L	0	3	3	0	2	2		GeneSpecificCopyNumber_|_ZBTB48_|_WDR74		ZBTB48_|_CCR6
DVL1	0	0	0	1	0	1			C7orf31
MXRA8	0	1	1	0	3	3		HSPB6		ASAP3_|_CREB3L1_|_VASN
AURKAIP1	0	2	2	0	2	2		MRPL41_|_PRELID1		EIF4E2_|_ARPC5L
CCNL2	1	6	7	0	7	7	MRPL19	GeneSpecificCopyNumber_|_LUC7L3_|_STK36_|_AHSA2_|_TIA1_|_FNBP4		ZNF692_|_SETD5_|_RBM5_|_HNRNPA2B1_|_DMTF1_|_KNTC1_|_SPG7
VWA1	0	1	1	0	0	0		ITGB6
ATAD3C	0	1	1	0	0	0		XRCC2
ATAD3B	0	0	0	0	2	2				DPH2_|_PXMP2
ATAD3A	0	1	1	2	1	3		MRTO4	YPEL5;TMCC1	SRM
SSU72	0	1	1	0	0	0		GeneSpecificCopyNumber
MIB2	1	0	1	0	0	0	DEGS1
SLC35E2	0	1	1	0	0	0		ZNF397
NADK	0	2	2	1	3	4		GeneSpecificCopyNumber_|_ZNF296	ARL4C	CASP9_|_POLR3E_|_GGA2
GNB1	0	1	1	0	0	0		GeneSpecificCopyNumber
CALML6	0	1	1	0	0	0		TNXB
TMEM52	0	1	1	1	1	2		EFNA3	DUSP10	SPATA2L
GABRD	0	0	0	0	0	0
PRKCZ	0	3	3	0	3	3		CTSL2_|_LSR_|_PLEKHH1		F12_|_NUDT14_|_CNFN
C1orf86	0	2	2	0	1	1		GeneSpecificCopyNumber_|_UBL7		TADA3
SKI	0	1	1	0	2	2		KIF1B		LUZP1_|_FHL3
MORN1	0	1	1	0	0	0		ASCL3
RER1	1	3	4	0	0	0	ZNF821	GeneSpecificCopyNumber_|_SELS_|_MUL1
PEX10	0	4	4	0	1	1		GeneSpecificCopyNumber_|_BOD1_|_PYCRL_|_FKBP2		B4GALT7
PLCH2	0	1	1	0	0	0		CCDC54
PANK4	0	3	3	0	1	1		GeneSpecificCopyNumber_|_PARP2_|_FBXO42		FBXO42
HES5	0	2	2	0	0	0		PTCRA_|_OTOS
TNFRSF14	0	3	3	0	3	3		RTP4_|_MLANA_|_GIMAP2		RTP4_|_TMEM140_|_PYCARD
MMEL1	0	2	2	0	1	1		SCGB2A2_|_ZG16B		ZG16B
ACTRT2	0	1	1	0	1	1		C8orf74		C8orf74
PRDM16	0	0	0	0	0	0
ARHGEF16	0	3	3	0	4	4		LLGL2_|_TMEM125_|_S100A14		TMEM125_|_PLXNB1_|_LLGL2_|_PAK4
MEGF6	0	1	1	0	1	1		GAS6		PODXL
TPRG1L	4	1	5	0	0	0	ZNF280C_|_CHST10_|_ERH_|_PRR3	GATA6
TP73	0	3	3	0	1	1		ADCY10_|_NEUROD2_|_GRID2		SCN4B
CCDC27	0	1	1	0	0	0		TAAR5
LRRC47	0	4	4	0	0	0		GeneSpecificCopyNumber_|_RNF20_|_DDX49_|_ZBTB9
DFFB	2	3	5	0	1	1	FERMT2_|_FRMD6	SRRM1_|_ADAT2_|_EPB41		RPIA
C1orf174	0	6	6	0	1	1		GeneSpecificCopyNumber_|_SUV39H2_|_TOMM22_|_ATF1_|_CPOX_|_C1orf135		CPOX
AJAP1	0	0	0	0	0	0
NPHP4	0	0	0	0	0	0
KCNAB2	0	1	1	2	2	4		RASAL3	PTK2;TMTC3	AK2_|_PSTPIP1
CHD5	0	1	1	0	0	0		PDZD4
RPL22	1	6	7	1	3	4	DERL2	GeneSpecificCopyNumber_|_EIF2S2_|_GLTSCR2_|_HNRNPA1_|_RPL15_|_RPL3	PANX1	SYF2_|_RPS27A_|_PPIA
RNF207	0	2	2	0	0	0		TNFAIP2_|_GPR126
ICMT	1	2	3	0	0	0	CIR1	GeneSpecificCopyNumber_|_SLC27A4
GPR153	1	0	1	0	0	0	PHF17
ACOT7	1	2	3	1	1	2	PCMTD1	GeneSpecificCopyNumber_|_INPP5F	PCMTD1	STIP1
HES2	0	2	2	0	2	2		SERPINB13_|_RHCG		WNT4_|_C1orf74
ESPN	0	2	2	0	1	1		NR0B2_|_FAM3B		C10orf82
TNFRSF25	0	1	1	0	0	0		KEL
PLEKHG5	0	0	0	0	0	0
NOL9	0	6	6	1	1	2		GeneSpecificCopyNumber_|_EXOSC2_|_MRTO4_|_PFAS_|_KPNB1_|_TOP1	INSIG2	KPNB1
TAS1R1	0	0	0	0	0	0
ZBTB48	0	7	7	2	4	6		GeneSpecificCopyNumber_|_AKAP8L_|_CPSF3L_|_RPS6KA1_|_SPEN_|_SPI1_|_USP21	KLHL9;FAM190B	CPSF3L_|_CLCN6_|_SPEN_|_CCR6
KLHL21	0	6	6	0	0	0		SPHK1_|_OAF_|_TCEB3_|_SDF4_|_PLEKHM2_|_FAM126A
PHF13	0	3	3	1	1	2		GeneSpecificCopyNumber_|_MAP3K3_|_SALL2	RPL22L1	GTF3C1
THAP3	0	0	0	0	0	0
DNAJC11	0	7	7	0	6	6		GeneSpecificCopyNumber_|_PPP5C_|_FUS_|_LYPLA2_|_MRPS12_|_PMPCA_|_UBE2J2		NOC2L_|_UBE2J2_|_MFN2_|_LYPLA2_|_MRPL37_|_UBAP2L
CAMTA1	0	1	1	0	0	0		FXYD6
VAMP3	1	3	4	0	4	4	TIFA	GeneSpecificCopyNumber_|_LAPTM4A_|_CYB5R3		GSN_|_PEPD_|_AKT1S1_|_PTTG1IP
PER3	1	1	2	0	1	1	SHMT2	C1orf51		C1orf51
UTS2	0	1	1	0	0	0		TSPAN32
TNFRSF9	0	1	1	0	1	1		IL4I1		MSC
PARK7	1	1	2	2	0	2	MOGAT3	GeneSpecificCopyNumber	MOGAT3;RDH16
ERRFI1	2	4	6	1	3	4	KLHL6_|_IKZF1	WWTR1_|_NT5E_|_SDC4_|_TM4SF1	EPM2A	FAM114A1_|_PHLDA1_|_SDC4
SLC45A1	0	4	4	0	1	1		KRT79_|_CRYBA1_|_PRND_|_HCRTR2		DLGAP1
RERE	0	1	1	0	0	0		BCL7A
ENO1	1	3	4	1	2	3	TP53INP1	ALDOA_|_PGK1_|_C1orf144	TP53INP1	C1orf144_|_CEP250
CA6	0	0	0	0	0	0
SLC2A5	0	3	3	0	1	1		WDFY4_|_LY86_|_PTK2B		GGA2
H6PD	0	1	1	0	1	1		PCNX		PCNX
SPSB1	1	0	1	0	0	0	PLEK
SLC25A33	1	1	2	0	0	0	ITGA3	C1orf135
TMEM201	0	0	0	0	0	0
PIK3CD	0	4	4	0	4	4		WDFY4_|_GPSM3_|_ZBTB17_|_STK10		ZBTB17_|_TBC1D5_|_C14orf118_|_MIR155
C1orf200	0	0	0	0	1	1				TNFSF14
CLSTN1	1	2	3	0	2	2	MPHOSPH10	GeneSpecificCopyNumber_|_SLC9A1		AGRN_|_SLC9A1
CTNNBIP1	1	2	3	0	1	1	C2orf49	ZNF436_|_MACROD1		ZNF436
LZIC	0	3	3	0	1	1		GeneSpecificCopyNumber_|_ZBTB8OS_|_PSMD12		GIN1
NMNAT1	0	3	3	0	1	1		GeneSpecificCopyNumber_|_HMGCL_|_KRCC1		HMGCL
RBP7	0	3	3	0	2	2		DSCR6_|_C17orf104_|_CABYR		C17orf104_|_CABYR
UBE4B	0	6	6	1	7	8		GeneSpecificCopyNumber_|_ACIN1_|_SFPQ_|_TMED2_|_DHX57_|_GPBP1L1	CGRRF1	GPATCH3_|_KPNA6_|_GPBP1L1_|_NRD1_|_FAM168B_|_ATF2_|_HMG20A
KIF1B	0	1	1	1	10	11		FERMT2	SEMA4A	SKI_|_DOCK7_|_RPS6KC1_|_ENAH_|_BMPR2_|_USP46_|_SNX24_|_BLVRA_|_HECTD2_|_FERMT2
PGD	0	2	2	0	3	3		FADS2_|_GSR		TKT_|_GSR_|_SOD1
APITD1	1	4	5	1	4	5	FAM134C	KIF9_|_DTYMK_|_CENPN_|_WDR73	FAM134C	DTYMK_|_PIGX_|_SPA17_|_WDR73
DFFA	0	3	3	0	2	2		GeneSpecificCopyNumber_|_CCT4_|_C1orf144		C1orf144_|_GLO1
PEX14	0	1	1	0	1	1		GeneSpecificCopyNumber		MRPL10
CASZ1	0	2	2	0	0	0		HSD11B2_|_MUCL1
C1orf127	0	1	1	0	1	1		LOXHD1		LOXHD1
TARDBP	0	6	6	1	7	8		PIN4_|_OTUD3_|_LUC7L3_|_HNRNPA3_|_CCDC14_|_RBBP4	RAB10	OTUD3_|_RBBP4_|_HNRNPA3_|_CCDC14_|_LUC7L3_|_DDX5_|_UBE2G2
MASP2	0	1	1	0	1	1		KRTAP4-4		KRTAP4-4
SRM	2	5	7	0	5	5	CRB3_|_EHF	NME2_|_NDUFAF3_|_POLR3H_|_C1orf144_|_ATAD3A		MRTO4_|_RWDD1_|_ABCF2_|_NME2_|_POLR3H
EXOSC10	0	4	4	0	0	0		GeneSpecificCopyNumber_|_TPR_|_DNAJC8_|_NCAPG
MTOR	0	1	1	0	0	0		GeneSpecificCopyNumber
ANGPTL7	0	1	1	0	0	0		LUZP4
UBIAD1	0	8	8	0	5	5		GeneSpecificCopyNumber_|_SRPRB_|_ATE1_|_ZBTB24_|_C10orf2_|_RFT1_|_ZNRD1_|_ZNF593		ZNF593_|_GAR1_|_ZBTB24_|_USP36_|_NOP56
PTCHD2	0	1	1	0	0	0		GRM3
FBXO2	0	3	3	0	1	1		DMKN_|_C3_|_FAM46B		C3
FBXO44	0	0	0	0	0	0
FBXO6	0	2	2	0	1	1		ECHDC2_|_RAB9A		DGAT1
MAD2L2	0	8	8	0	6	6		GeneSpecificCopyNumber_|_RNASEH2A_|_EID2B_|_MYL6B_|_STMN1_|_CDKN2D_|_KIF2C_|_RAD1		STMN1_|_AGBL5_|_PRKRA_|_SNRPC_|_MYL6B_|_CDKN2D
C1orf187	0	2	2	0	0	0		SLC7A3_|_BEND5
AGTRAP	0	3	3	0	2	2		PQLC2_|_GRN_|_PTGR1		TRAPPC3_|_GRN
MTHFR	0	1	1	0	0	0		GATA1
CLCN6	0	2	2	0	1	1		ZBTB48_|_HDAC6		HDAC6
NPPA	0	2	2	0	1	1		CABP7_|_HEPACAM2		WIPF3
NPPB	0	1	1	0	0	0		FSTL3
KIAA2013	0	1	1	0	0	0		GeneSpecificCopyNumber
PLOD1	1	7	8	4	14	18	RAB3IP	KANK2_|_PLOD3_|_P4HA2_|_SDF4_|_C11orf24_|_KIAA0090_|_CRTAP	ZNF238;KBTBD11;RAB3IP;CTCF	SDF4_|_KIAA0090_|_CRTAP_|_TMEM45A_|_CALU_|_MAN1B1_|_P4HA1_|_C11orf24_|_SERPINH1_|_PLA2G15_|_TMED1_|_GLT25D1_|_RRBP1_|_C20orf3
MFN2	0	3	3	0	1	1		GeneSpecificCopyNumber_|_DNAJC11_|_TCEB3		TCEB3
MIIP	0	4	4	0	3	3		RPL14_|_TRMT1_|_PDCD2L_|_DCAF15		ZDHHC18_|_TNPO3_|_MUS81
TNFRSF8	0	3	3	1	9	10		IL23R_|_STX11_|_IL2RB	TLE1	IL23R_|_IL18R1_|_UTS2D_|_HUS1B_|_FARS2_|_STX11_|_TMOD1_|_JAK3_|_IL2RB
TNFRSF1B	1	2	3	0	3	3	PFN2	LY75_|_RNASE6		LY75_|_PRDM1_|_ZC3H12D
VPS13D	0	1	1	0	0	0		HMG20B
DHRS3	0	3	3	0	1	1		TINAGL1_|_ALDH1A3_|_ABCC3		ALDH1A3
C1orf158	0	1	1	0	9	9		DSCR4		TRIM63_|_DES_|_CCBP2_|_RHO_|_SPAM1_|_SLC22A11_|_AURKC_|_DSCR4_|_XAGE3
PRAMEF12	0	0	0	0	0	0
PRAMEF11	0	0	0	1	0	1			SNX2
HNRNPCL1	0	2	2	0	2	2		LSM7_|_MAT2A		MAT2A_|_CLK3
PRAMEF9	0	0	0	1	0	1			SNX2
PDPN	0	1	1	0	0	0		BNC1
PRDM2	2	2	4	0	1	1	CARD10_|_PON2	GeneSpecificCopyNumber_|_GCET2		EPS15
C1orf126	0	1	1	0	0	0		WDR88
TMEM51	1	3	4	2	1	3	IKZF1	TNFRSF21_|_TOM1L1_|_GALE	SSBP2;ASB8	TNFRSF21
FHAD1	0	1	1	0	0	0		C7orf33
EFHD2	1	2	3	1	3	4	IPO9	ELF4_|_FOSL1	FAM8A1	LRRFIP1_|_COTL1_|_ELF4
CTRC	0	1	1	0	0	0		OR2W1
CELA2A	0	0	0	0	1	1				KEL
CELA2B	0	2	2	0	1	1		OR6W1P_|_SSTR5		HIST1H4G
CASP9	0	4	4	0	0	0		GeneSpecificCopyNumber_|_PDE4D_|_NADK_|_INSL4
DNAJC16	1	2	3	0	0	0	FUS	GeneSpecificCopyNumber_|_TMEM87B
AGMAT	0	3	3	0	2	2		GIPC2_|_VIL1_|_ACOT4		LY6G5C_|_CRIP1
PLEKHM2	0	6	6	0	1	1		GeneSpecificCopyNumber_|_MAP2K2_|_FAM65A_|_TLN1_|_MICALL1_|_RRAGC		KLHL21
SLC25A34	0	1	1	0	0	0		GH2
FBLIM1	0	3	3	0	1	1		CDC42EP1_|_LRRC8A_|_TAGLN		MDK
SPEN	0	7	7	0	7	7		GeneSpecificCopyNumber_|_SRRM1_|_CRAMP1L_|_ZBTB48_|_ARID1A_|_MSL2_|_EPB41		ZBTB48_|_SRRM1_|_ARID1A_|_EPB41_|_PUM1_|_RPRD2_|_SMG1
ZBTB17	1	2	3	0	2	2	KRT19	TMEM39B_|_PIK3CD		PIK3CD_|_TMEM39B
C1orf64	0	5	5	0	3	3		PNPLA7_|_CYP4Z2P_|_F7_|_TRIM3_|_SCGB2A2		DIO1_|_SCGB2A2_|_TMEM106A
HSPB7	0	5	5	0	15	15		KRTAP1-1;ZNF98_|_ACAN_|_C13orf33_|_HSPB6_|_ELN		PLCD1_|_RIMS1_|_ELN_|_PLAC9_|_LRRC32_|_HSPB2_|_C13orf33_|_TRPC4_|_NFATC4_|_ISLR_|_ACAN_|_KRTAP1-1_|_COMP_|_ZNF98_|_HSPB6
CLCNKB	0	0	0	0	0	0
EPHA2	0	8	8	0	14	14		ITGA3_|_GPRC5A_|_AMOTL2_|_RBMS2_|_YAP1_|_SOX9_|_FOSL1_|_CARD10		AMOTL2_|_CLDN1_|_ANLN_|_TNFRSF10B_|_ADAM9_|_CCND1_|_YAP1_|_RBMS2_|_C15orf52_|_ITGA3_|_SOX9_|_RIN2_|_LIF_|_CARD10
ARHGEF19	0	1	1	0	0	0		IGSF9
FBXO42	0	2	2	0	1	1		GeneSpecificCopyNumber_|_PANK4		PANK4
C1orf144	0	5	5	1	14	15		PSMC3_|_ENO1_|_GTF2A1_|_ACTB_|_DFFA	USP8	ENO1_|_DFFA_|_SRM_|_LYPLA2_|_RCC1_|_RQCD1_|_SEPT2_|_PCYT1A_|_BNIP1_|_BCL7B_|_PSMC3_|_ARF3_|_POLR2E_|_IDH3G
NECAP2	0	3	3	2	4	6		GeneSpecificCopyNumber_|_C10orf26_|_RHOG	MPP3;ZNRF3	HMGCL_|_TMEM50A_|_ADPRHL2_|_STX4
MST1P9	0	0	0	0	0	0
CROCC	0	1	1	0	0	0		LCNL1
MFAP2	0	4	4	0	0	0		MDK_|_CTHRC1_|_PDLIM4_|_COL1A1
ATP13A2	0	2	2	0	0	0		SLC9A1_|_FUCA1
SDHB	0	7	7	1	6	7		GeneSpecificCopyNumber_|_MRPS15_|_EIF3I_|_MRPS22_|_BOLA3_|_COX7B_|_C1QBP	TMCC1	EIF3I_|_MRPS15_|_BOLA3_|_CYC1_|_TMEM38B_|_HSCB
PADI2	0	1	1	0	0	0		MUCL1
PADI1	0	1	1	0	0	0		GPR110
PADI3	0	1	1	0	0	0		MIR205
PADI4	0	4	4	1	7	8		FCN1_|_MPL_|_PRAM1_|_DLGAP3	PBK	DLGAP3_|_CSF3R_|_CD34_|_KCNK17_|_SNAI3_|_PRAM1_|_LILRB2
RCC2	0	5	5	1	8	9		GeneSpecificCopyNumber_|_TET3_|_SAFB_|_RPL11_|_KDM2B	IL6ST	KDM1A_|_PDIK1L_|_RBM15_|_TET3_|_RMND5A_|_SMARCC1_|_KIAA0922_|_KDM2B
ARHGEF10L	1	1	2	0	1	1	GINS4	PLEKHA6		PACS2
ACTL8	1	0	1	1	0	1	ZNF559		ZNF559
IGSF21	0	3	3	0	4	4		FAM123A_|_SNCB_|_CNTNAP5		CNTNAP5_|_FAM123A_|_FAM171A2_|_KCNJ6
KLHDC7A	0	3	3	0	0	0		CDH16_|_C14orf105_|_SH2D6
PAX7	0	2	2	1	4	5		GPR123_|_LIPI	DHRS7	CCK_|_GPR123_|_SCNN1G_|_LIPI
ALDH4A1	0	2	2	0	0	0		DEGS2_|_PCYT2
IFFO2	0	0	0	0	0	0
UBR4	0	2	2	0	1	1		GeneSpecificCopyNumber_|_WASF2		WASF2
KIAA0090	0	4	4	0	7	7		GeneSpecificCopyNumber_|_PLOD1_|_GANAB_|_GLT25D1		PLOD1_|_LEPRE1_|_GALNT2_|_PDIA6_|_IMPAD1_|_C17orf101_|_NCLN
MRTO4	0	5	5	0	4	4		GeneSpecificCopyNumber_|_EXOSC2_|_EBNA1BP2_|_SRM_|_NOP16		ATAD3A_|_NOL9_|_TIMM10_|_HAUS2
AKR7A3	0	4	4	1	0	1		LGALS4_|_FA2H_|_LRRC31_|_ANKS4B	ZNF281
AKR7A2	0	3	3	0	1	1		GeneSpecificCopyNumber_|_TMEM107_|_C1orf123		MTCH1
PQLC2	0	2	2	0	2	2		C10orf11_|_FAM50A		AGTRAP_|_CTNS
CAPZB	0	3	3	0	2	2		GeneSpecificCopyNumber_|_WDR1_|_CFL1		WDR1_|_CFL1
HTR6	0	1	1	0	3	3		SPP2		SPP2_|_FNDC1_|_PODNL1
TMCO4	1	1	2	0	0	0	HDAC2	NIPAL2
RNF186	0	2	2	0	0	0		PPP1R14D_|_IL17A
OTUD3	0	3	3	0	2	2		SRRM1_|_TARDBP_|_ZNF644		TARDBP_|_NANP
PLA2G2E	0	1	1	1	7	8		TKTL2	HMGN3	ABCG8_|_TKTL2_|_PRSS55_|_CCL21_|_H1FNT_|_RLN3_|_SEMG2
PLA2G2A	0	2	2	0	2	2		TMPRSS2_|_REG4		RASL11A_|_TMPRSS2
PLA2G5	0	0	0	0	1	1				ZBBX
PLA2G2D	0	1	1	0	0	0		LPA
PLA2G2F	0	1	1	0	1	1		FMO9P		EDARADD
UBXN10	0	2	2	0	0	0		HBG2_|_TUBAL3
VWA5B1	0	0	0	0	0	0
CAMK2N1	0	3	3	0	1	1		SERINC2_|_SOX9_|_EMP2		SERINC2
MUL1	1	1	2	0	3	3	RSBN1	GPN2		RER1_|_LDLRAP1_|_GPN2
FAM43B	0	1	1	0	0	0		TUBB1
CDA	0	3	3	1	6	7		LAMB3_|_LAMC2_|_PLAU	RFX7	NCF2_|_CST6_|_KRT81_|_TMOD3_|_WFDC3_|_CYP24A1
PINK1	1	3	4	1	0	1	PPARGC1B	SLC31A2_|_EXT2_|_REXO2	PPARGC1B
KIF17	0	4	4	0	0	0		CLEC10A_|_HSD3B2_|_DNASE2B_|_CCL18
SH2D5	0	1	1	0	3	3		CTNNAL1		PSMD2_|_CTNNAL1_|_METTL11A
HP1BP3	0	6	6	2	2	4		GeneSpecificCopyNumber_|_STMN1_|_GPBP1L1_|_SP1_|_RBBP4_|_H2AFV	TRNT1;RPL22L1	STMN1_|_ARID1A
EIF4G3	0	2	2	0	0	0		GeneSpecificCopyNumber_|_DPY19L3
ECE1	1	1	2	0	1	1	TADA1	NRP1		FOXL1
NBPF3	0	1	1	0	0	0		TSHB
ALPL	0	1	1	0	0	0		SOX18
RAP1GAP	1	2	3	1	1	2	GLIPR1	AKR1B10_|_TTC39A	MGAT2	TTC39A
USP48	1	6	7	1	0	1	ZDHHC9	GeneSpecificCopyNumber_|_HBS1L_|_RENBP_|_ZNF789_|_IL23R_|_ZMYM6	ZDHHC9
HSPG2	1	3	4	0	2	2	RMI1	TINAGL1_|_LRP1_|_ACTN4		SEMA3B_|_EPS8L2
CELA3B	1	1	2	0	0	0	PTK2	ITGAD
CELA3A	0	1	1	0	0	0		C22orf24
CDC42	1	0	1	0	1	1	CEBPD			PTBP2
WNT4	0	1	1	0	0	0		HES2
ZBTB40	0	0	0	0	0	0
EPHA8	0	3	3	0	3	3		RP1L1_|_FAM57B_|_CNGB3		TMCC2_|_NEUROD1_|_CPLX3
C1QA	0	0	0	0	0	0
C1QC	0	0	0	0	0	0
C1QB	0	1	1	0	0	0		GH2
EPHB2	0	6	6	0	0	0		TOMM34_|_ADORA2B_|_OCIAD2_|_GAS6_|_LIPG_|_MICAL2
KDM1A	0	5	5	2	3	5		GeneSpecificCopyNumber_|_RCC2_|_ILF3_|_KHDRBS1_|_SNRNP40	SEC62;SLC35B3	SNRNP40_|_ILF2_|_MRPS26
LUZP1	0	3	3	1	1	2		SKI_|_MICALL1_|_ZYX	SEC11C	TTC23
HTR1D	0	0	0	0	0	0
HNRNPR	0	3	3	2	7	9		SFPQ_|_HNRNPM_|_XPO1	KCTD21;SDF2	NUDC_|_NASP_|_XPO1_|_HNRNPC_|_FAM98B_|_BRD7_|_HNRNPM
ZNF436	1	2	3	0	1	1	ATIC	ZNF362_|_CTNNBIP1		CTNNBIP1
TCEA3	0	3	3	0	1	1		FAM109B_|_ECHDC2_|_DDAH1		ECHDC2
ASAP3	0	3	3	1	0	1		MXRA8_|_COL3A1_|_EFHD1	FUT4
E2F2	3	1	4	7	3	10	CAPN2_|_SERPINB6_|_SDC4	NRF1	RALB;EHHADH;SERPINB6;CEBPD;ANXA1;CD63;UGGT2	DLEU2L_|_C21orf58_|_HCFC1
ID3	1	3	4	0	3	3	RGS18	PBK_|_SMAD4_|_ID4		ID4_|_BTBD6_|_ID1
MDS2	0	4	4	0	0	0		SPP2_|_LCNL1_|_CCDC65_|_FCRL1
RPL11	0	8	8	2	21	23		GeneSpecificCopyNumber_|_TAF12_|_FAU_|_CDK8_|_GNB2L1_|_RPS6_|_RPL3_|_RPS24	TESK1;DHRSX	RCC2_|_MED18_|_TAF12_|_AK2_|_RBM34_|_GNB2L1_|_TBP_|_C7orf59_|_RPS6_|_GDI2_|_RPS24_|_FAU_|_CLNS1A_|_CCDC77_|_PFDN5_|_MRPL42_|_CDK8_|_MED6_|_SNRPD2_|_GABPA_|_PITPNB
TCEB3	0	4	4	1	3	4		GeneSpecificCopyNumber_|_EIF2B3_|_PSMD12_|_MFN2	C14orf28	KLHL21_|_MFN2_|_KPNB1
LYPLA2	0	4	4	0	6	6		RAB1B_|_DNAJC11_|_HSP90AB1_|_C1orf144		DNAJC11_|_GTF3C2_|_AAMP_|_HSP90AB1_|_COX6B1_|_SLC35C2
GALE	1	0	1	0	8	8	TCF4			TMEM51_|_RETSAT_|_CATSPER1_|_FADD_|_BHLHE41_|_MOCOS_|_GSS_|_PACSIN2
HMGCL	1	5	6	0	7	7	XRCC2	GeneSpecificCopyNumber_|_NECAP2_|_ALDH6A1_|_HHLA3_|_NMNAT1		NMNAT1_|_MECR_|_HHLA3_|_TPP1_|_KBTBD3_|_TMEM219_|_OCEL1
FUCA1	0	1	1	0	4	4		CTSH		ATP13A2_|_TMEM53_|_DHRS1_|_CTSH
CNR2	0	1	1	0	1	1		NAPSB		ZFAT
PNRC2	0	6	6	0	2	2		ZNF589_|_GMEB1_|_CNOT8_|_CREB1_|_CDC40_|_TDP1		GMEB1_|_CDC40
MYOM3	0	1	1	0	0	0		TINAG
IL22RA1	0	4	4	1	2	3		LGALS4_|_HNF4A_|_VIL1_|_GPR35	SSBP2	FERMT1_|_EFNB1
IL28RA	0	4	4	0	0	0		PELI1_|_FCRL2_|_PAK6_|_SPIB
GRHL3	0	4	4	0	1	1		OVOL1_|_CCDC64B_|_PPL_|_PVRL4		GDPD3
C1orf201	0	1	1	0	0	0		GeneSpecificCopyNumber
NIPAL3	1	1	2	1	1	2	CCDC138	TMEM59	PKN3	SERINC3
RCAN3	0	1	1	0	0	0		ABCD3
SRRM1	0	5	5	2	8	10		ACIN1_|_SFPQ_|_SPEN_|_SNRNP40_|_LARP4B	UNC50;SCRN3	DFFB_|_SPEN_|_OTUD3_|_PUM1_|_THRAP3_|_MTA1_|_UPF1_|_HCFC1
CLIC4	0	1	1	0	3	3		LOXL2		CFL2_|_MAP1LC3B_|_CUL4B
RUNX3	0	1	1	1	0	1		IL10RA	VSIG10
SYF2	1	4	5	1	3	4	GGCX	KLHL24_|_RPL22_|_SLU7_|_PPP1R8	PRDX4	SEPSECS_|_CCDC28A_|_PIBF1
C1orf63	0	5	5	0	7	7		GeneSpecificCopyNumber_|_CLK4_|_RNPC3_|_KIAA0907_|_ZMYM6		ZMYM6_|_RNPC3_|_AHSA2_|_CLK1_|_NKTR_|_ZNF767_|_FAM73B
RHD	0	5	5	0	18	18		GDF3_|_C15orf26_|_ACSBG2_|_PSKH2_|_GP9		ITLN1_|_CR1L_|_SLC30A10_|_C1orf95_|_CRYGD_|_C3orf20_|_GP9_|_PRKG2_|_TRIM10_|_LY6G6F_|_CLVS2_|_PSKH2_|_ACRBP_|_GDF3_|_C15orf26_|_ALOX12_|_SAMD14_|_ACSBG2
TMEM50A	0	3	3	0	0	0		GeneSpecificCopyNumber_|_NECAP2_|_LEPROT
RHCE	0	3	3	0	1	1		GH2_|_GATA1_|_C6orf25		DIP2A
TMEM57	1	3	4	0	4	4	SEPT10	GeneSpecificCopyNumber_|_HERC1_|_BCOR		TP53INP1_|_RNF38_|_DYM_|_ZNF490
LDLRAP1	1	1	2	0	1	1	KIAA0408	MUL1		FEM1B
MAN1C1	0	2	2	0	1	1		ST8SIA5_|_PDZRN3		RRAGD
SEPN1	0	1	1	0	3	3		SDC3		NENF_|_AGPAT1_|_AKT1
FAM54B	2	1	3	0	3	3	SH2D3A_|_TCOF1	GeneSpecificCopyNumber		BBS4_|_THAP8_|_ANKRD54
C1orf135	0	6	6	0	6	6		FAM54A_|_C15orf42_|_PKMYT1_|_VRK1_|_GGCT_|_KIF2C		C1orf174_|_SLC25A33_|_NUP98_|_VRK1_|_PKMYT1_|_BCL2L12
PAQR7	1	2	3	1	0	1	FANCF	RBMS2_|_ALS2CL	LRIG1
STMN1	0	2	2	1	3	4		MAD2L2_|_HP1BP3	ALG2	MAD2L2_|_HP1BP3_|_FBXO43
PAFAH2	0	2	2	0	0	0		FA2H_|_FUK
EXTL1	0	2	2	1	5	6		MPZ_|_SPP2	FOXP1	MPZ_|_ITIH5_|_MRGPRX4_|_MMP8_|_NGFR
SLC30A2	0	1	1	0	2	2		GPR111		SHE_|_NAALADL2
TRIM63	0	4	4	0	16	16		TRPM1_|_MLANA_|_ABCB5;SNRNP35_|_C1orf158		CA14_|_SLC45A2_|_SEMA6A_|_ABCB5_|_AGPAT6_|_MLANA_|_TYRP1_|_GOLGA7B_|_BEST1_|_SNRNP35_|_TRPM1_|_CLCN7_|_OMG_|_HILS1_|_CABLES1_|_RENBP
PDIK1L	1	3	4	1	2	3	CALD1	RCC2_|_FAM126B_|_BCOR	KCTD10	PEX1_|_ANAPC16
ZNF593	0	2	2	0	6	6		IMP4_|_UBIAD1		UBIAD1_|_MECR_|_LSM10_|_MRPL55_|_IMP4_|_ZNF259
CNKSR1	0	3	3	1	2	3		ESRP2_|_PKP3_|_CLDN7	TMEM55A	KIAA1217_|_PKP3
SH3BGRL3	0	3	3	1	3	4		CAP1_|_WDR1_|_ZYX	ZNF652	CAP1_|_SH3GLB1_|_UBASH3B
UBXN11	0	2	2	0	1	1		C16orf93_|_VAC14		C16orf93
CD52	0	4	4	0	12	12		CD79B_|_HEMGN_|_NLRC3_|_TBC1D10C		ARHGAP25_|_STAP1_|_CCDC69_|_FAM65B_|_SUSD3_|_HEMGN_|_TBC1D10C_|_LPAR5_|_NLRC3_|_SYNRG_|_NFATC1_|_PPP1R16B
AIM1L	0	2	2	0	0	0		GJB3_|_CBLC
ZNF683	0	1	1	0	0	0		ACPT
LIN28A	0	1	1	0	0	0		CLDN19
DHDDS	0	1	1	0	1	1		GeneSpecificCopyNumber		PEF1
RPS6KA1	0	2	2	1	3	4		PSD4_|_PTPN6	ZNF415	ZBTB48_|_PPP2R5A_|_RELT
ARID1A	1	5	6	0	1	1	LCNL1	GeneSpecificCopyNumber_|_PYGO2_|_UBTF_|_SPEN_|_HP1BP3		SPEN
PIGV	1	5	6	1	2	3	GRAMD1A	POLD4_|_C15orf40_|_DHRS1_|_UNC50_|_KCTD18	KCTD6	UNC50_|_SENP8
ZDHHC18	1	2	3	0	0	0	NUDT12	GeneSpecificCopyNumber_|_MIIP
SFN	1	4	5	1	5	6	IFFO1	ESRP2_|_MARVELD2_|_CHMP4C_|_C19orf33	PLEKHO1	GSTO2_|_KLF5_|_TRIM47_|_C19orf33_|_FERMT1
GPN2	0	2	2	0	3	3		C2orf49_|_MUL1		MUL1_|_HDAC3_|_PEX3
GPATCH3	0	1	1	0	1	1		UBE4B		BRF2
NUDC	0	7	7	0	2	2		GeneSpecificCopyNumber_|_CCT7_|_DTYMK_|_STIP1_|_HNRNPR_|_PSMC5_|_TUBG1		INO80E_|_TIMM50
NR0B2	0	5	5	0	5	5		SLC38A11_|_PAH_|_TM4SF5_|_NPC1L1_|_RIMKLA		ESPN_|_F5_|_SLC38A11_|_NPC1L1_|_SLC7A9
C1orf172	0	3	3	3	6	9		OVOL2_|_RAB25_|_TMEM125	CCDC88A;POLK;SLC35B4	TMEM125_|_RAB25_|_HOOK2_|_OVOL2_|_FAM83F_|_DLG3
FAM46B	0	3	3	0	1	1		CLIC3_|_HOXC13_|_MYL9		FBXO2
SLC9A1	0	2	2	0	3	3		CLSTN1_|_SPRYD3		CLSTN1_|_ATP13A2_|_GORASP1
WDTC1	0	0	0	0	3	3				TESK2_|_WIPI2_|_ACOT8
TMEM222	0	5	5	0	2	2		GeneSpecificCopyNumber_|_HGS_|_URM1_|_TEX261_|_TSSC4		ZFAND2B_|_AP2M1
SYTL1	0	2	2	3	5	8		AP1G2_|_SPINT1	PSMD1;PTPRG;C19orf12	PILRB_|_KIAA0146_|_C22orf29_|_BIK_|_OFD1
MAP3K6	0	0	0	0	0	0
FCN3	0	0	0	0	0	0
GPR3	0	1	1	0	0	0		ETV4
WASF2	0	4	4	2	6	8		GeneSpecificCopyNumber_|_TLN1_|_GPBP1L1_|_UBR4	DUSP12;C20orf7	UBR4_|_GPBP1L1_|_PDCD6IP_|_PAK2_|_SF3A2_|_MED15
AHDC1	0	0	0	0	0	0
FGR	0	5	5	1	3	4		LY9_|_ABI3_|_CD300A_|_CPNE5_|_MNDA	HOMER1	SEMA4A_|_ABI3_|_LILRB1
IFI6	0	5	5	0	4	4		MX1_|_C19orf66_|_RSAD2_|_IFIT1_|_IRF9		ISG15_|_SP110_|_IFIT1_|_IRF9
FAM76A	0	2	2	0	0	0		GeneSpecificCopyNumber_|_MEAF6
STX12	2	4	6	1	1	2	OIP5_|_NUP160	GeneSpecificCopyNumber_|_LMOD1_|_PNPLA8_|_DCN	YY1	PNPLA8
PPP1R8	0	3	3	1	2	3		GeneSpecificCopyNumber_|_RPUSD2_|_SS18L2	TTC30A	SYF2_|_RNF34
C1orf38	0	3	3	0	1	1		HCK_|_IRAK3_|_PRKCB		IRAK3
RPA2	0	2	2	0	0	0		GeneSpecificCopyNumber_|_CDC7
SMPDL3B	0	1	1	0	1	1		CLDN3		EPHA1
EYA3	0	1	1	0	1	1		GeneSpecificCopyNumber		METTL3
PTAFR	0	3	3	0	2	2		MIR205_|_DAPP1_|_DHRS9		DAPP1_|_LRG1
DNAJC8	1	6	7	0	3	3	TMEM30B	GeneSpecificCopyNumber_|_TAF9_|_WDR4_|_RILPL2_|_UROD_|_RBX1		EXOSC10_|_UROD_|_KTI12
ATPIF1	0	0	0	0	1	1				C14orf142
SESN2	0	7	7	0	15	15		GeneSpecificCopyNumber_|_CHAC1_|_DDIT3_|_BBC3_|_DDIT4_|_RRM2B_|_SHMT2		KDM4A_|_CTH_|_SARS_|_COX7A2L_|_RAB3GAP1_|_AGXT2L2_|_GARS_|_DDIT4_|_CARS_|_SHMT2_|_DDIT3_|_CHAC1_|_HERPUD1_|_AARS_|_BBC3
MED18	0	5	5	0	0	0		SEPSECS_|_RPL11_|_SNAP23_|_OMA1_|_TMEM170A
PHACTR4	0	2	2	0	0	0		GeneSpecificCopyNumber_|_DNMT3B
RCC1	0	11	11	0	13	13		SLC25A10_|_PIP5K1A_|_MRPL37_|_TMEM48_|_PHF5A_|_HIRA_|_LMNB1_|_RRP1_|_C1orf144_|_NPM3_|_METAP1		TMEM48_|_PIP5K1A_|_LMNB1_|_PFDN6_|_HNRNPF_|_NPM3_|_PXMP2_|_C14orf80_|_DNAJC7_|_LSM14B_|_HIRA_|_PHF5A_|_SNX12
TRNAU1AP	0	1	1	1	2	3		GeneSpecificCopyNumber	YWHAG	DTNBP1_|_CCM2
SNHG12	1	3	4	0	4	4	MXD4	GeneSpecificCopyNumber_|_PPRC1_|_TAF1D		C9orf85_|_METTL12_|_TAF1D_|_UPF3B
TAF12	0	6	6	0	3	3		GeneSpecificCopyNumber_|_ZMAT5_|_SLC30A5_|_PPP2CA_|_HHLA3_|_RPL11		RPL11_|_HHLA3_|_ODF2
RAB42	0	0	0	0	0	0
GMEB1	0	3	3	0	1	1		PNRC2_|_DAZAP1_|_VPRBP		PNRC2
YTHDF2	0	4	4	0	0	0		GeneSpecificCopyNumber_|_BCL9_|_DHX9_|_PIK3R3
OPRD1	0	1	1	0	0	0		GCM2
EPB41	1	2	3	0	5	5	PTPN14	SPEN_|_CNOT6L		DFFB_|_SPEN_|_CHN2_|_SAFB_|_GTPBP1
MECR	0	3	3	0	2	2		HMGCL_|_ZNF593_|_OXA1L		OXA1L_|_TMEM161A
PTPRU	0	3	3	0	0	0		ITPKC_|_CLDN4_|_ALS2CL
MATN1	0	1	1	0	0	0		PNLIPRP1
LAPTM5	0	5	5	0	4	4		C16orf54_|_BTK_|_RAC2_|_GMFG_|_GPSM3		TMEM156_|_ARHGDIB_|_RILPL2_|_RAC2
SDC3	0	1	1	3	3	6		SOX10	TDP2;PNP;CEBPG	SEPN1_|_CYTH3_|_CNP
PUM1	1	4	5	1	2	3	BOLA3	GeneSpecificCopyNumber_|_SRRM1_|_BRD3_|_SPEN	POMP	TRIM33_|_BRD3
NKAIN1	0	3	3	0	1	1		PDZD4_|_ADCYAP1R1_|_BRSK2		BRSK2
SNRNP40	0	8	8	0	21	21		GeneSpecificCopyNumber_|_SUPV3L1_|_RPN1_|_KIAA1967_|_KDM1A_|_RAB8A_|_SAFB_|_FUBP1		KDM1A_|_SRRM1_|_CLSPN_|_SNIP1_|_FUBP1_|_CEPT1_|_SRBD1_|_COPS7B_|_RPN1_|_KIAA1967_|_CDK9_|_SUPV3L1_|_CDK2_|_CCNK_|_DNAJC17_|_THOC6_|_MT1X_|_RAB8A_|_SERTAD3_|_SF3A1_|_YWHAH
ZCCHC17	0	3	3	0	0	0		GeneSpecificCopyNumber_|_PLP1_|_POLR2F
FABP3	0	0	0	0	0	0
SERINC2	0	2	2	1	4	5		IRF6_|_CAMK2N1	PRR3	CAMK2N1_|_SDC1_|_C10orf116_|_BLCAP
TINAGL1	0	3	3	0	7	7		LAMC2_|_ITGB4_|_C19orf33		DHRS3_|_HSPG2_|_LAMC2_|_TGFA_|_C6orf132_|_NDFIP2_|_UCA1
HCRTR1	0	0	0	0	1	1				KCNJ3
PEF1	1	4	5	0	0	0	ASH1L	GeneSpecificCopyNumber_|_COPE_|_ERI3_|_DHDDS
COL16A1	1	2	3	1	0	1	NUP210	BGN_|_COL1A2	NUP210
BAI2	0	2	2	0	0	0		APLP1_|_MLLT11
SPOCD1	0	2	2	1	10	11		VEGFC_|_SRPX2	C6orf130	SH3GLB1_|_HRH1_|_VEGFC_|_ABLIM3_|_PDLIM7_|_PPARD_|_SYNJ2_|_COL13A1_|_STOML1_|_SRPX2
PTP4A2	1	5	6	0	1	1	TP63	GeneSpecificCopyNumber_|_GRAP2_|_CMPK1_|_BUB3_|_SH2D1A		CMPK1
KHDRBS1	0	3	3	2	11	13		GeneSpecificCopyNumber_|_SNRPA_|_HNRNPD	TMEM9B;C15orf24	KDM1A_|_SNRNP200_|_XRCC5_|_HNRNPD_|_KIF2A_|_EHMT1_|_CHD4_|_YLPM1_|_SNRPA_|_XRN2_|_SF3A1
TMEM39B	2	3	5	4	3	7	ARL1_|_CPEB4	GeneSpecificCopyNumber_|_DMAP1_|_ZBTB17	PANK3;CPEB4;SUCLA2;PDIA3	ZBTB17_|_DMAP1_|_WDR70
KPNA6	0	4	4	0	2	2		GeneSpecificCopyNumber_|_KDELR2_|_UBE4B_|_MAP7D1		NRD1_|_YWHAE
TXLNA	0	1	1	0	1	1		GeneSpecificCopyNumber		SKA1
CCDC28B	1	1	2	0	4	4	ITPRIPL2	PLEKHO1		PLEKHO1_|_AIP_|_MAPRE2_|_CCDC106
IQCC	0	1	1	0	0	0		PARD6A
DCDC2B	0	1	1	0	0	0		IL17C
EIF3I	0	8	8	0	3	3		GeneSpecificCopyNumber_|_NOC2L_|_MRPS15_|_EBNA1BP2_|_HARS_|_CSTF2_|_C1QBP_|_SDHB		SDHB_|_MRPS15_|_EBNA1BP2
FAM167B	0	2	2	0	4	4		MMP8_|_MLANA		SGCD_|_MMP8_|_RHOJ_|_VAT1
LCK	0	3	3	3	1	4		SEPT1_|_CD3E_|_PVRIG	CLCC1;FNDC3B;DUSP3	MFHAS1
HDAC1	1	2	3	0	0	0	EBF2	PPIH_|_HNRNPF
MARCKSL1	1	2	3	0	1	1	TBC1D2	FAM117B_|_SOX4		USP6NL
TSSK3	0	1	1	0	2	2		MC3R		CYP4F22_|_EFHC2
BSDC1	0	6	6	0	4	4		GeneSpecificCopyNumber_|_ULK1_|_MTMR3_|_C12orf51_|_TMEM59_|_CALCOCO1		RAB2B_|_SIN3B_|_JUND_|_MTMR3
ZBTB8B	0	3	3	2	7	9		ASCL1_|_TCEAL2_|_MYCL1	GLUD1;CTSC	C3orf15_|_AKD1_|_ENHO_|_NKX2-1_|_DNAL1_|_WNK3_|_TCEAL2
ZBTB8A	1	2	3	0	1	1	GPR18	SMAD1_|_FNBP1L		SMAD1
ZBTB8OS	0	4	4	1	3	4		GeneSpecificCopyNumber_|_MRPL47_|_PKHD1L1_|_RPA3	SEC24B	LZIC_|_POLR2K_|_C14orf142
RBBP4	0	4	4	1	8	9		RBM8A_|_TARDBP_|_RBMX_|_UBN2	EXT2	TARDBP_|_HP1BP3_|_RBM8A_|_TMEM170B_|_H2AFV_|_UBN2_|_SBNO1_|_RBMX
SYNC	0	4	4	0	2	2		ADAM12_|_MXRA7_|_COL6A1_|_COL1A2		PDE1C_|_KIAA1644
KIAA1522	0	4	4	1	8	9		AGRN_|_PPL_|_ATP1B1_|_SSH3	PPP2R3C	AGRN_|_SLC22A5_|_HSPA1A_|_HSPA1B_|_PDLIM1_|_FTH1_|_SSH3_|_LRRC8E
YARS	0	4	4	1	6	7		GeneSpecificCopyNumber_|_AARS_|_GARS_|_SARS	CETN2	SARS_|_GARS_|_IARS_|_CARS_|_MARS_|_EXOSC8
S100PBP	1	3	4	1	5	6	SPATS2L	GeneSpecificCopyNumber_|_CCDC111_|_ZCCHC11	RNF128	ZCCHC11_|_PMS1_|_MDM1_|_C17orf39_|_STRADA
FNDC5	0	3	3	0	7	7		SPSB4_|_SHD_|_CHRNA1		SPSB4_|_FRMPD1_|_KCNC1_|_RCOR2_|_PGF_|_SHD_|_EMILIN3
HPCA	0	5	5	0	10	10		NEUROD2_|_SH2D6_|_FAM57B_|_NEUROD1_|_SEZ6		CHRNA1_|_NEUROD1_|_PAQR9_|_MMD2_|_ATOH7_|_FAM57B_|_SEZ6_|_RHBDL3_|_SSTR2_|_EYA2
TMEM54	0	2	2	0	6	6		PERP_|_VSIG10		SPR_|_SPAG1_|_SMAGP_|_VSIG10_|_PPAP2C_|_KIF16B
RNF19B	0	3	3	0	0	0		CMPK1_|_OAS1_|_MINK1
AK2	0	4	4	2	1	3		RPL11_|_PPIH_|_MBNL1_|_KCNAB2	FBXO3;ZFHX3	MBNL1
ADC	0	0	0	0	0	0
TRIM62	0	3	3	0	1	1		SLC16A6_|_CHRNA1_|_TESK2		TESK2
ZNF362	1	1	2	1	3	4	TNFRSF10A	USP11	ZNF215	ZNF436_|_JARID2_|_CRTC3
PHC2	0	5	5	4	6	10		GeneSpecificCopyNumber_|_HPCAL1_|_SLC20A1_|_TTYH3_|_STX1A	SEMA4A;CCNA2;SUCLA2;NCOA3	MACF1_|_HPCAL1_|_SLC20A1_|_TTYH3_|_STX1A_|_DOCK4
ZSCAN20	0	0	0	0	0	0
CSMD2	0	1	1	0	1	1		GRIA3		NDP
HMGB4	0	0	0	0	0	0
C1orf94	0	2	2	0	0	0		FIGLA_|_PITX3
C1orf212	0	5	5	0	2	2		GeneSpecificCopyNumber_|_ATP6V0B_|_MRPL52_|_COMMD4_|_BOLA3		ATP6V0B_|_UROD
GJB5	0	2	2	1	10	11		MIR205_|_TRIM29	ZBTB10	MIR205_|_TMEM40_|_LY6D_|_CORO2A_|_COL17A1_|_ANO1_|_PVRL1_|_TRIM29_|_DGKA_|_BLCAP
GJB4	0	0	0	0	0	0
GJB3	0	5	5	1	27	28		FGFBP1_|_SERPINB5_|_SH2D3A_|_ITGB4_|_MST1R	GRAMD1A	AIM1L_|_LAMC2_|_C1orf116_|_CREG2_|_ALS2CL_|_ARL14_|_HS3ST1_|_FGFBP1_|_PCDH1_|_CLTB_|_FOXQ1_|_MDFI_|_FAM83B_|_ADAP1_|_SLC20A2_|_LCN2_|_CAPN1_|_RHOD_|_TRIM29_|_GJB2_|_C16orf74_|_ITGB4_|_SERPINB5_|_SH2D3A_|_UCA1_|_KLK6_|_FERMT1
GJA4	0	4	4	0	1	1		NKAPL_|_AQP10_|_C6orf25_|_CETP		C6orf25
DLGAP3	0	2	2	0	5	5		PADI4_|_STAB1		PADI4_|_C2orf65_|_STAB1_|_ST18_|_CIB3
ZMYM6	0	1	1	1	2	3		C1orf63	YWHAE	USP48_|_C1orf63
ZMYM1	3	5	8	2	4	6	CCR10_|_IRF4_|_TNFRSF17	GeneSpecificCopyNumber_|_NPHP3_|_CDC20_|_PKN2_|_ZFYVE16	IRF4;TFEB	CDC20_|_PKN2_|_DPY19L4_|_TNNT1
SFPQ	0	6	6	1	22	23		CPNE1_|_SERBP1_|_HNRNPM_|_FUBP1_|_MSL2_|_HNRNPH1	DAPK3	UBE4B_|_HNRNPR_|_SRRM1_|_FUBP1_|_RBBP5_|_PARP1_|_LBR_|_SPAST_|_LMNB1_|_HNRNPH1_|_TAF8_|_TGS1_|_HNRNPK_|_BUB3_|_CTR9_|_SF1_|_PPHLN1_|_DNAJC14_|_TTC5_|_FAM98B_|_HNRNPM_|_CPNE1
ZMYM4	0	3	3	0	1	1		GeneSpecificCopyNumber_|_ZCCHC11_|_ANKRD17		WASF1
KIAA0319L	1	5	6	1	1	2	HAUS2	GeneSpecificCopyNumber_|_LEMD2_|_ORAI3_|_C16orf58_|_TPCN1	YWHAH	C16orf58
NCDN	0	0	0	0	0	0
TFAP2E	0	2	2	0	0	0		CD244_|_CD300LF
PSMB2	0	5	5	0	3	3		GeneSpecificCopyNumber_|_PSMD11_|_ERI3_|_PSMD1_|_TUBA1B		ERI3_|_PSMA1_|_PSMB6
C1orf216	1	1	2	0	1	1	MYO5C	PRMT2		PRMT2
CLSPN	0	2	2	1	0	1		HNRNPH1_|_SNRNP40	ERGIC3
EIF2C4	1	3	4	0	5	5	BCAR1	TET3_|_ZC3H6_|_LAIR1		ZC3H6_|_TMEM170B_|_CDK19_|_ZBTB34_|_INSR
EIF2C1	1	3	4	0	0	0	IL15RA	GeneSpecificCopyNumber_|_FUBP1_|_NFYC
EIF2C3	0	4	4	0	2	2		GeneSpecificCopyNumber_|_UPF3B_|_C10orf137_|_KLHL28		TAF2_|_UPF3B
TEKT2	0	1	1	0	0	0		HEATR7B2
ADPRHL2	2	5	7	0	0	0	ZC3H11A_|_YIPF4	GeneSpecificCopyNumber_|_NECAP2_|_FUT11_|_WWC1_|_EIF2B2
COL8A2	0	2	2	0	0	0		SERPINI2_|_LRRN4CL
TRAPPC3	1	3	4	0	1	1	FEM1A	GeneSpecificCopyNumber_|_DAPK3_|_AGTRAP		POMGNT1
MAP7D1	1	3	4	6	6	12	GPR160	PDLIM7_|_DRAP1_|_MSN	GPR160;PARM1;ZNF138;EPHX2;PCCA;ESCO1	KPNA6_|_CC2D1B_|_DCTN1_|_SEPT7_|_ETS1_|_MED15
THRAP3	0	3	3	0	1	1		SRRM1_|_TOE1_|_DHX9		KDM4A
FAM176B	1	2	3	1	0	1	GCH1	MSRB3_|_COL6A2	GCH1
STK40	1	1	2	0	0	0	IFNE	PLAGL2
LSM10	0	5	5	0	8	8		C2orf76_|_EIF2B3_|_KAT2B_|_ZNF593_|_CREM		LRRIQ3_|_C2orf76_|_RWDD1_|_CREM_|_CISD1_|_C12orf52_|_ZNF174_|_MRPL34
OSCP1	0	4	4	0	13	13		GeneSpecificCopyNumber_|_C14orf45_|_TCTN1_|_RABL5		SPATA17_|_NPHP1_|_CCDC96_|_RABL5_|_CDK20_|_C9orf9_|_ARL3_|_C11orf49_|_TCTN1_|_C14orf45_|_CRIP2_|_CLUAP1_|_RAB36
MRPS15	0	3	3	0	3	3		MRPL11_|_EIF3I_|_SDHB		SDHB_|_EIF3I_|_EEF1E1
CSF3R	0	6	6	0	6	6		PADI4_|_GPR111_|_RNASE2_|_AZU1_|_PRAM1_|_CASS4		STAR_|_SPI1_|_RNASE2_|_ATP8B4_|_AZU1_|_PRAM1
GRIK3	0	4	4	0	1	1		TRPC5_|_ATP2B3_|_GRP_|_KCNA2		KCNA2
ZC3H12A	0	4	4	0	14	14		TNIP1_|_MAP3K8_|_C3_|_IL1A		IL1A_|_KYNU_|_CCL20_|_IRAK2_|_NFKBIZ_|_IL20RB_|_TNIP1_|_DTX2_|_MAP3K8_|_NFKBIA_|_RHBDF2_|_C3_|_JUNB_|_TYMP
MEAF6	1	3	4	1	2	3	C14orf149	GeneSpecificCopyNumber_|_PCNP_|_FOXJ3	HM13	FAM76A_|_FOXJ3
SNIP1	0	3	3	0	0	0		GeneSpecificCopyNumber_|_SKA1_|_SNRNP40
DNALI1	0	2	2	0	1	1		ASCL1_|_RIMKLA		RAB36
GNL2	0	3	3	0	3	3		GeneSpecificCopyNumber_|_ESF1_|_STIL		BCAS2_|_RINT1_|_EIF3M
RSPO1	0	1	1	0	3	3		KRTAP11-1		CSN3_|_KRTAP11-1_|_IRS4
C1orf109	0	5	5	1	4	5		GeneSpecificCopyNumber_|_WDR12_|_UPF3B_|_SRP9_|_THAP5	NCOA4	TBCCD1_|_THAP5_|_RRN3_|_UPF3B
CDCA8	0	7	7	0	6	6		GeneSpecificCopyNumber_|_BUB1_|_SUV39H1_|_CDCA5_|_PLK1_|_BIRC5_|_KIF2C		KIF2C_|_CENPA_|_BUB1_|_CDCA5_|_BIRC5_|_SKA1
EPHA10	0	0	0	0	0	0
MANEAL	1	1	2	0	0	0	ITGA5	PAFAH1B3
YRDC	0	3	3	0	6	6		DPH2_|_ATP6V0B_|_PFDN2		DPH2_|_ATP6V0B_|_PFDN2_|_PNO1_|_UBE2M_|_SF3A1
C1orf122	1	5	6	0	4	4	LBR	GeneSpecificCopyNumber_|_FDX1L_|_PDZD11_|_C12orf44_|_CREB3		MEA1_|_MED19_|_SNF8_|_FDX1L
MTF1	0	4	4	0	0	0		GeneSpecificCopyNumber_|_SIRT7_|_SNAPC4_|_ZBTB7A
INPP5B	0	2	2	0	0	0		MAP4K1_|_LRMP
SF3A3	0	5	5	1	5	6		NASP_|_PA2G4_|_SF3A1_|_PRPF38A_|_RBMX	TMEM184C	NASP_|_ITGB3BP_|_THYN1_|_PA2G4_|_SF3A1
FHL3	1	4	5	1	0	1	SYNE2	PDLIM7_|_SKI_|_ITGA5_|_LTC4S	SYNE2
UTP11L	0	2	2	0	3	3		GeneSpecificCopyNumber_|_RPP40		EIF2B3_|_RPF1_|_PSMG1
POU3F1	0	4	4	0	1	1		CYP4F22_|_ZNF804B_|_LIPI_|_NEUROD6		NEUROD6
RRAGC	0	3	3	0	2	2		GeneSpecificCopyNumber_|_ARL2BP_|_NAGK		PLEKHM2_|_FLCN
RHBDL2	0	3	3	0	2	2		LCN2_|_TLR3_|_GPR110		RARRES1_|_TLR3
AKIRIN1	0	4	4	0	0	0		GeneSpecificCopyNumber_|_TRIP12_|_IGF2BP1_|_PSMC4
NDUFS5	0	2	2	0	0	0		GeneSpecificCopyNumber_|_ERI3
MACF1	2	2	4	1	1	2	BAG1_|_C1orf31	GeneSpecificCopyNumber_|_PHC2	BAG1	ARL4C
BMP8A	0	1	1	0	0	0		SSTR3
PABPC4	1	3	4	0	0	0	HIST1H1C	GeneSpecificCopyNumber_|_NCL_|_IMPDH2
HEYL	0	0	0	0	0	0
NT5C1A	0	1	1	0	1	1		GSX1		GSX1
HPCAL4	0	1	1	0	0	0		HRH3
PPIE	0	1	1	0	0	0		GeneSpecificCopyNumber
BMP8B	0	3	3	0	0	0		GeneSpecificCopyNumber_|_LILRB4_|_AMPD1
TRIT1	0	3	3	0	0	0		GeneSpecificCopyNumber_|_CPSF7_|_ZNF280C
MYCL1	0	2	2	0	6	6		SOX1_|_RHBDL3		ZBTB8B_|_SH3GL2_|_SOX1_|_RHBDL3_|_KCNH6_|_GHRH
MFSD2A	1	1	2	0	0	0	TFPI	GeneSpecificCopyNumber
CAP1	0	5	5	0	2	2		GeneSpecificCopyNumber_|_ARPC2_|_WDR1_|_ILK_|_SH3BGRL3		SH3BGRL3_|_ILK
PPT1	0	4	4	0	2	2		GeneSpecificCopyNumber_|_C14orf1_|_MOGS_|_RPN2		C14orf1_|_ATP6AP1
RLF	0	3	3	0	0	0		GeneSpecificCopyNumber_|_ZNF292_|_ORAOV1
TMCO2	0	0	0	0	7	7				C1orf95_|_ADPRHL1_|_TTC9B_|_SLC32A1_|_HRH3_|_TMPRSS6_|_TMEM31
ZMPSTE24	0	1	1	0	0	0		GeneSpecificCopyNumber
COL9A2	0	1	1	0	0	0		PCP4
SMAP2	1	1	2	1	3	4	LAMA5	GeneSpecificCopyNumber	AMOTL2	HERC1_|_WDR7_|_ZNF275
ZNF643	1	0	1	0	0	0	C10orf54
ZNF642	0	0	0	0	0	0
DEM1	0	2	2	0	0	0		GeneSpecificCopyNumber_|_ZNF268
ZNF684	0	4	4	0	1	1		FANCM_|_ZNF184_|_STIL_|_LEAP2		ZNF184
RIMS3	0	2	2	0	0	0		GNAZ_|_YPEL1
NFYC	0	1	1	0	1	1		GeneSpecificCopyNumber		EIF2C1
KCNQ4	0	0	0	0	0	0
CITED4	0	4	4	0	0	0		VTCN1_|_P2RY2_|_HOMER3_|_ADRB2
CTPS	0	4	4	1	1	2		GeneSpecificCopyNumber_|_URB2_|_CENPO_|_HNRNPAB	ADHFE1	CCNE1
SLFNL1	0	1	1	0	3	3		KCNK9		ZNF425_|_VIPR2_|_KCNK9
SCMH1	2	0	2	0	0	0	PARK2_|_C19orf33
EDN2	0	1	1	0	0	0		ADAMTSL3
HIVEP3	0	1	1	0	0	0		INPP5F
GUCA2B	0	0	0	0	0	0
GUCA2A	0	5	5	0	3	3		GHRHR_|_MYL3_|_NOX1_|_IHH_|_APOBEC1		HSD3B1_|_SLC39A5_|_NOX1
FOXJ3	0	4	4	0	5	5		GeneSpecificCopyNumber_|_MEAF6_|_GPBP1L1_|_ZNF644		MEAF6_|_GPBP1L1_|_ZNF644_|_RNF38_|_CASC3
RIMKLA	0	3	3	0	7	7		ASCL1_|_ABLIM2_|_RNF183		NR0B2_|_DNALI1_|_CRYBA2_|_ABLIM2_|_PTPRN2_|_ADAMTSL2_|_ASCL1
ZMYND12	0	0	0	0	0	0
PPCS	1	2	3	0	3	3	TCF4	F11R_|_PPP1R3D		LGALS8_|_RPP38_|_PPP1R3D
CCDC30	0	2	2	0	0	0		EFCAB6_|_C3orf15
PPIH	0	3	3	0	9	9		SS18L2_|_POLD1_|_MAGOH		HDAC1_|_AK2_|_MAGOH_|_TMEM48_|_TPRKB_|_USP39_|_SNRPC_|_NDUFS3_|_POLD1
CLDN19	0	1	1	0	4	4		TRIM50		LIN28A_|_SPSB4_|_TRIM50_|_SHH
LEPRE1	0	9	9	4	12	16		GeneSpecificCopyNumber_|_EMP3_|_FKBP7_|_CNPY4_|_ZCCHC24_|_MAGED2_|_IKBIP_|_KIAA0090_|_MRC2	TSTD1;AFTPH;ARAP2;LCOR	FKBP7_|_CNPY4_|_RECK_|_VIM_|_ZCCHC24_|_DENND5A_|_ITGA5_|_IKBIP_|_KDELC1_|_CHST14_|_FAM101B_|_MRC2
C1orf50	1	4	5	0	1	1	TMED2	GeneSpecificCopyNumber_|_COPS4_|_SLC7A6OS_|_PDPK1		AP4B1
CCDC23	0	4	4	0	2	2		GeneSpecificCopyNumber_|_CENPV_|_BTF3L4_|_ZNF71		BTF3L4_|_IFT52
ERMAP	0	4	4	0	1	1		ITGA2B_|_MYL5_|_RUFY1_|_CA1		RUFY1
ZNF691	0	2	2	0	1	1		GeneSpecificCopyNumber_|_ZC3H10		ZC3H10
SLC2A1	0	4	4	0	3	3		F3_|_KCTD11_|_EGLN3_|_TGFA		TGFA_|_EGLN3_|_KCTD11
EBNA1BP2	2	4	6	1	5	6	ZC3H6_|_SREBF2	PTRH1_|_PNO1_|_EIF3I_|_RPP40	CIRBP	MRTO4_|_EIF3I_|_RPP40_|_CCDC86_|_NAA10
TMEM125	0	6	6	0	20	20		CLDN3_|_TMC4_|_CLDN7_|_RAB25_|_C1orf172_|_ARHGEF16		ARHGEF16_|_C1orf172_|_RAB25_|_SH3YL1_|_RAB17_|_STX19_|_LNX1_|_SHROOM3_|_ENPP5_|_CLDN3_|_BSPRY_|_KIAA1217_|_C10orf118_|_SLC29A2_|_PRSS8_|_ATP2C2_|_CLDN7_|_CRB3_|_C19orf46_|_TMC4
TIE1	0	4	4	0	5	5		MYCT1_|_SCARF1_|_ROBO4_|_GPR4		MYCT1_|_ROBO4_|_SCARF1_|_GPR4_|_OSCAR
MPL	0	1	1	0	6	6		RASGRP4		PADI4_|_C2orf77_|_CRYGD_|_CTSW_|_RASGRP4_|_PTGIR
CDC20	0	5	5	3	9	12		GeneSpecificCopyNumber_|_ZMYM1_|_TPX2_|_KIF20A_|_PLK1	VPS41;DNAJB9;SERF2	ZMYM1_|_DEPDC1_|_PSRC1_|_TRIP13_|_KIF20A_|_CDCA3_|_PLK1_|_TPX2_|_AURKA
ELOVL1	0	4	4	1	5	6		RRAS_|_TMBIM1_|_RPS6KA4_|_CD151	ZBTB39	TMBIM1_|_SYPL1_|_AGPAT2_|_LRP10_|_CAPNS1
MED8	0	2	2	0	1	1		GeneSpecificCopyNumber_|_MRPL37		GOSR2
HYI	0	2	2	0	0	0		PRKCDBP_|_ABLIM3
PTPRF	1	4	5	2	10	12	LRRC33	ASAP2_|_AGRN_|_CMTM4_|_DSP	ITPR1;PLDN	ECHDC2_|_ASAP2_|_FLNB_|_AMOTL2_|_GPR126_|_TNKS1BP1_|_CMTM4_|_LRRC8E_|_PAK4_|_SDC4
KDM4A	0	6	6	0	0	0		GeneSpecificCopyNumber_|_THRAP3_|_TMEM91_|_ZNF713_|_SESN2_|_NISCH
ST3GAL3	0	2	2	0	0	0		SERPINI2_|_STAR
ARTN	0	1	1	0	0	0		CDH3
IPO13	1	1	2	0	0	0	C3orf23	GeneSpecificCopyNumber
DPH2	1	5	6	2	7	9	FBXL5	RRP12_|_NFKBIB_|_YRDC_|_ATAD3B_|_C10orf2	RBM43;FBXL5	YRDC_|_ISG20L2_|_TFB2M_|_NOL6_|_EIF2B1_|_TRMT61A_|_NFKBIB
ATP6V0B	3	4	7	1	4	5	YWHAE_|_NUMB_|_SEC23A	YRDC_|_JTB_|_C1orf212_|_SEC11C	TAF1D	C1orf212_|_YRDC_|_SEC11C_|_MCOLN1
B4GALT2	1	1	2	0	0	0	PVRIG	NCS1
CCDC24	0	1	1	0	0	0		HOOK2
SLC6A9	0	0	0	0	0	0
KLF17	0	1	1	0	1	1		SMCP		SMCP
DMAP1	0	5	5	0	1	1		GeneSpecificCopyNumber_|_ZNF346_|_MYL6B_|_NXF1_|_TMEM39B		TMEM39B
ERI3	0	4	4	1	10	11		GeneSpecificCopyNumber_|_PSMB2_|_CCDC124_|_AGBL5	EXOC8	PEF1_|_PSMB2_|_NDUFS5_|_AGBL5_|_IFT122_|_POLD2_|_BANF1_|_INO80E_|_PRPF31_|_MRPS26
RNF220	0	4	4	0	3	3		KTI12_|_BAP1_|_ACIN1_|_FKBP8		BCL7B_|_ACIN1_|_DCAF15
TMEM53	0	3	3	0	0	0		CEACAM1_|_PPARG_|_FUCA1
C1orf228	0	4	4	0	6	6		LST1_|_AIF1_|_KCNA5_|_P2RX1		H2AFY_|_AIF1_|_SLC22A16_|_TBXAS1_|_GIMAP6_|_CTSG
KIF2C	0	5	5	0	16	16		GeneSpecificCopyNumber_|_CDCA8_|_GTSE1_|_TRAIP_|_NCAPH		MAD2L2_|_C1orf135_|_CDCA8_|_CENPA_|_NCAPH_|_BUB1_|_CKAP2L_|_HJURP_|_TRAIP_|_CDC25C_|_KATNA1_|_AURKB_|_TNFAIP8L1_|_TPX2_|_GTSE1_|_KIF4A
BEST4	0	1	1	0	0	0		MIXL1
PLK3	0	1	1	0	2	2		TNFAIP3		GADD45A_|_MAP2K3
PTCH2	0	1	1	0	0	0		CALR3
EIF2B3	0	3	3	1	8	9		SCFD2_|_FARSB_|_UTP11L	WIPF2	TCEB3_|_LSM10_|_FARSB_|_COPS4_|_INTS12_|_POLR1E_|_MED27_|_COPS3
HECTD3	0	2	2	0	2	2		GeneSpecificCopyNumber_|_AP2A1		SSBP3_|_LSS
UROD	2	7	9	2	5	7	R3HDM2_|_ST14	GeneSpecificCopyNumber_|_NME7_|_ARHGAP22_|_KLF1_|_C1orf212_|_DNAJC8_|_AP2M1	ARHGAP32;SLC39A9	DNAJC8_|_PPOX_|_AP2M1_|_ADAMTS3_|_SNX3
ZSWIM5	0	1	1	0	0	0		PROX1
HPDL	2	1	3	0	1	1	NPHP3_|_SNX24	RPP25		RPP25
MUTYH	0	2	2	0	1	1		C14orf93_|_THAP11		PARS2
TOE1	0	3	3	1	3	4		GeneSpecificCopyNumber_|_USP1_|_SRRT	RNF141	THRAP3_|_ILKAP_|_ZSCAN5A
TESK2	1	3	4	0	1	1	GLIS3	PLEKHF2_|_WDTC1_|_TRIM62		TRIM62
MMACHC	0	0	0	0	0	0
PRDX1	1	0	1	0	0	0	RENBP
AKR1A1	1	0	1	1	0	1	ANLN		ABL2
NASP	0	6	6	2	12	14		RBM8A_|_CDC7_|_MCM2_|_HNRNPR_|_SF3A3_|_HNRNPD	CPEB2;ZDHHC24	SF3A3_|_SERBP1_|_CDC7_|_POU2F1_|_NUP133_|_HNRNPD_|_GNL1_|_LUC7L2_|_AGPAT5_|_ENY2_|_SNRPD1_|_HAUS1
CCDC17	0	1	1	0	0	0		DNHD1
GPBP1L1	1	5	6	1	15	16	MBTPS2	FOXJ3_|_UBE4B_|_MED23_|_WASF2_|_MSL2	RAD23B	UBE4B_|_HP1BP3_|_WASF2_|_FOXJ3_|_MIER1_|_ATF2_|_NAB1_|_MSL2_|_ANKRD17_|_PREP_|_MED23_|_C11orf57_|_SP1_|_ANKRD27_|_ZNF224
TMEM69	1	3	4	0	1	1	TMSB10	GeneSpecificCopyNumber_|_RPL5_|_RG9MTD1		MRPL50
IPP	1	1	2	0	4	4	GAPT	SRR		FGGY_|_EFCAB7_|_C7orf25_|_BBS4
MAST2	0	4	4	0	0	0		GeneSpecificCopyNumber_|_ARHGAP39_|_SERPINA9_|_LRRC42
PIK3R3	0	1	1	2	4	6		VASH2	HMGA1;FOSL1	YTHDF2_|_VASH2_|_TULP4_|_ZNF704
TSPAN1	0	4	4	0	2	2		TMC4_|_TSPAN15_|_S100A2_|_MST1R		FAM110C_|_DOK7
POMGNT1	1	4	5	0	3	3	ARID4A	GeneSpecificCopyNumber_|_RHOC_|_TRAPPC3_|_DOCK7		DOCK7_|_FLOT1_|_GAS2L1
RAD54L	0	7	7	2	12	14		GeneSpecificCopyNumber_|_KIF15_|_POLE_|_MND1_|_MCM3_|_REV1_|_TYMS	TSG101;NBR1	LRP8_|_RBM15_|_BARD1_|_KIF15_|_POLQ_|_MND1_|_FBXO5_|_BUD13_|_TIMELESS_|_NUP85_|_TYMS_|_MCM8
LRRC41	1	2	3	0	0	0	PIGW	GeneSpecificCopyNumber_|_ZFX
NSUN4	0	2	2	0	1	1		GeneSpecificCopyNumber_|_SHMT2		LRRC8D
FAAH	0	1	1	0	2	2		TMPRSS2		RAB40C_|_CCDC64B
DMBX1	0	1	1	0	0	0		SLAMF8
KNCN	0	1	1	0	0	0		USP29
MKNK1	0	1	1	0	0	0		GeneSpecificCopyNumber
ATPAF1	1	2	3	0	0	0	SLC22A1	COQ3_|_AGGF1
KIAA0494	1	1	2	0	9	9	DUSP26	TMBIM6		CMTM6_|_FEM1C_|_HIATL1_|_TMBIM6_|_RAB21_|_MLEC_|_BECN1_|_ARFGEF2_|_PPARA
CYP4B1	0	2	2	0	2	2		ALDH3B2_|_TRPV6		TRPV6_|_GGT6
CYP4Z2P	0	3	3	5	17	22		ALDH3B2_|_IL20_|_ABCC11	ZDHHC4;DPYSL2;CCDC82;TSPAN3;SLC9A6	C1orf64_|_ETNK2_|_CISH_|_PRLR_|_CCDC125_|_TRIL_|_PIP_|_ZNF467_|_ANKRD30A_|_TRIM3_|_ALDH3B2_|_MUCL1_|_HS6ST3_|_ABCC11_|_RABEP1_|_OTOR_|_IGSF5
CYP4A11	0	0	0	0	0	0
CYP4X1	0	2	2	0	0	0		TC2N_|_GGT6
CYP4Z1	0	2	2	0	1	1		CASP14_|_GLYATL2		GLYATL2
PDZK1IP1	0	5	5	0	8	8		MMP7_|_PI4K2A_|_LCN2_|_APOL1_|_HNF1B		NEURL3_|_TNFSF10_|_VNN1_|_MMP7_|_IL32_|_HNF1B_|_TNFSF9_|_APOL1
TAL1	0	5	5	0	9	9		ITGA2B_|_C14orf39_|_KLF1_|_TMIGD2_|_KCTD19		PRKCQ_|_STAM_|_SLC18A2_|_NFE2_|_C14orf39_|_MEX3B_|_ITGA2B_|_ZNF521_|_ICAM4
STIL	0	5	5	0	9	9		GeneSpecificCopyNumber_|_RAD51AP1_|_TTK_|_TTF2_|_MELK		GNL2_|_ZNF684_|_SASS6_|_C2orf69_|_C5orf34_|_TTK_|_E2F8_|_RAD51AP1_|_KIF23
CMPK1	0	7	7	1	8	9		GeneSpecificCopyNumber_|_CAPZA2_|_SLC35D1_|_DCAF17_|_FAM73A_|_IRF2_|_PTP4A2	GPS1	PTP4A2_|_RNF19B_|_SLC35D1_|_DCAF17_|_PRKAA1_|_SSR1_|_CAPZA2_|_RAB21
FOXE3	0	1	1	0	2	2		ADAM18		ADAM18_|_ADAMTS18
FOXD2	0	1	1	0	0	0		ATP10B
SLC5A9	0	3	3	0	1	1		ADH6_|_SERPINA7_|_SLC2A2		SLC2A2
SPATA6	0	2	2	1	1	2		S100B_|_IFT81	UCHL3	IFT81
BEND5	0	2	2	2	8	10		CRMP1_|_YPEL1	CDK7;TTC12	C1orf187_|_VASH2_|_DNMT3A_|_SATB1_|_CRMP1_|_NRN1_|_ATRNL1_|_YPEL1
ELAVL4	0	4	4	1	10	11		SYT4_|_MARCH11_|_KCNC1_|_ELAVL3	CSDA	SYN2_|_TAGLN3_|_KALRN_|_MARCH11_|_KCNC1_|_SRRM4_|_TMOD2_|_CHRNA3_|_SYT4_|_ELAVL3
DMRTA2	0	1	1	0	0	0		HOXD10
FAF1	0	4	4	0	0	0		GeneSpecificCopyNumber_|_KIF22_|_USP39_|_EXOSC5
CDKN2C	0	3	3	0	1	1		SSBP2_|_TCF19_|_HCFC2		PBX3
RNF11	4	2	6	4	3	7	PRDM15_|_SNX22_|_PIK3AP1_|_FANCA	GeneSpecificCopyNumber_|_SERINC1	UIMC1;ACY3;MIR17HG;FANCA	UBE2W_|_REEP3_|_WSB2
TTC39A	0	5	5	0	4	4		CLDN3_|_KIAA1244_|_ENPP5_|_PRR15L_|_RAP1GAP		RAP1GAP_|_SELENBP1_|_PKIB_|_SCIN
EPS15	3	6	9	2	0	2	SLC35B1_|_DAPK3_|_C9orf3	GeneSpecificCopyNumber_|_DDX59_|_SHOC2_|_PRDM2_|_ITSN2_|_CD80	TM9SF1;SLC35B1
OSBPL9	0	2	2	0	0	0		GeneSpecificCopyNumber_|_ZNF267
NRD1	0	6	6	0	0	0		GeneSpecificCopyNumber_|_KPNA6_|_SS18_|_MAP2K2_|_UBE4B_|_MIER1
RAB3B	0	5	5	0	3	3		MARCH4_|_ASCL1_|_PLCB4_|_FGF5_|_CCBE1		MARCH4_|_RBM24_|_FAM155A
TXNDC12	0	3	3	0	0	0		GeneSpecificCopyNumber_|_HEXB_|_MOGS
KTI12	1	2	3	0	3	3	CMTM4	GeneSpecificCopyNumber_|_DNAJC8		RNF220_|_XPO6_|_SUPT6H
BTF3L4	2	2	4	1	1	2	NCLN_|_RETSAT	GeneSpecificCopyNumber_|_CCDC23	MLEC	CCDC23
ZFYVE9	0	2	2	0	0	0		SNX12_|_PIP5K1A
CC2D1B	0	2	2	1	0	1		GeneSpecificCopyNumber_|_MAP7D1	CCNB1IP1
PRPF38A	0	1	1	1	8	9		ZRANB2	NAGLU	SF3A3_|_ZRANB2_|_C10orf137_|_CSTF3_|_PNN_|_NUDT21_|_CCT8_|_U2AF1
ZCCHC11	0	3	3	2	5	7		S100PBP_|_KIAA1586_|_MTF2	SUCLG1;HDAC11	S100PBP_|_ZMYM4_|_PRKD3_|_WASF1_|_LDHB
GPX7	1	2	3	1	1	2	PPAP2C	ZNF439_|_AEBP1	TTC12	AEBP1
FAM159A	0	3	3	0	0	0		PLD4_|_LCN8_|_GPR82
ZYG11B	1	2	3	0	2	2	RHBDF2	GeneSpecificCopyNumber_|_FGD1		TRIM23_|_TAOK1
ZYG11A	0	2	2	0	4	4		C17orf104_|_CABYR		RPL39L_|_LHX2_|_C17orf104_|_SYCP2
ECHDC2	0	5	5	0	3	3		C2CD2_|_TPD52L1_|_PTPRF_|_TCEA3_|_GRAMD3		FBXO6_|_TCEA3_|_C2CD2
SCP2	0	4	4	0	1	1		GeneSpecificCopyNumber_|_ABCD3_|_PEX2_|_TBC1D8B		ABCD3
PODN	0	6	6	0	21	21		COX7A1_|_FGF7_|_GJD3_|_MRVI1_|_ADH1A;ADH1B_|_PRELP		GSTM5_|_PRELP_|_CLEC3B_|_LRRC2_|_SOD3_|_SPATA18_|_ADH1A_|_ADH1B_|_ADAMTS2_|_WNT2_|_TEK_|_ST6GALNAC6_|_ITGA8_|_MRVI1_|_NAALADL1_|_MRGPRF_|_MMP19_|_FBLN5_|_FGF7_|_TMEM204_|_COX7A1
SLC1A7	0	0	0	0	1	1				PFKFB1
CPT2	1	4	5	0	1	1	AOX1	GeneSpecificCopyNumber_|_SREBF1_|_FAM195A_|_TOR2A		DBT
C1orf123	0	1	1	0	1	1		GeneSpecificCopyNumber		AKR7A2
MAGOH	0	4	4	2	6	8		GeneSpecificCopyNumber_|_TRA2B_|_PPIH_|_LSM6	FAM63A;CPEB4	PPIH_|_TAF1A_|_TRA2B_|_LSM6_|_C14orf166_|_PSMA4
LRP8	0	1	1	0	0	0		RAD54L
DMRTB1	0	1	1	1	6	7		FTHL17	UBE2E1	NPC1L1_|_NAT2_|_SLC10A2_|_C15orf60_|_FTHL17_|_CXorf22
GLIS1	0	2	2	0	1	1		ADAM12_|_PTGFR		KCNMA1
TMEM48	0	5	5	1	3	4		FAM54A_|_TFAM_|_PPIH_|_RCC1_|_SASS6	TMEM8B	RCC1_|_UCHL5_|_BCL2L12
YIPF1	0	1	1	0	0	0		SPDEF
DIO1	0	4	4	0	0	0		TRPC5_|_C1orf64_|_ADH4_|_APOA5
HSPB11	0	3	3	0	1	1		GeneSpecificCopyNumber_|_SPC25_|_GNB5		MEA1
LRRC42	2	1	3	0	1	1	LRRC33_|_ST8SIA4	GeneSpecificCopyNumber		MAST2
TMEM59	2	4	6	0	7	7	WDR43_|_PFAS	GeneSpecificCopyNumber_|_SCARB2_|_TM9SF2_|_PCMTD1		NIPAL3_|_BSDC1_|_LMBRD1_|_TMEM179B_|_OS9_|_TM9SF2_|_MFSD11
CYB5RL	0	0	0	0	0	0
MRPL37	0	5	5	0	7	7		GeneSpecificCopyNumber_|_DNAJC11_|_ATP5F1_|_TXN2_|_MRPL38		RCC1_|_MED8_|_CDK4_|_MRPS34_|_IDH3B_|_DRG1_|_PQBP1
SSBP3	0	3	3	0	0	0		MEX3B_|_SAMD1_|_HECTD3
ACOT11	0	1	1	0	1	1		TMPRSS4		GCOM1
FAM151A	0	2	2	0	5	5		KNG1_|_HRG		SLC19A3_|_KNG1_|_PSAPL1_|_COL2A1_|_TTR
PARS2	1	2	3	0	0	0	FAM13B	MUTYH_|_MRPS2
TTC22	0	0	0	0	1	1				TCAP
C1orf177	0	1	1	0	1	1		KIR2DS4		ATP8B4
DHCR24	1	2	3	0	2	2	DNTT	PIP4K2C_|_DHCR7		ENTPD7_|_DHCR7
TMEM61	0	2	2	0	0	0		CALCA_|_RGL3
BSND	0	0	0	0	1	1				GRIP2
PCSK9	0	4	4	0	1	1		FGA_|_IDH1_|_BCL2L14_|_FOXQ1		ACSS2
USP24	1	1	2	0	1	1	UQCRQ	GeneSpecificCopyNumber		NUP98
PPAP2B	1	1	2	0	2	2	LBR	SH3D19		TGFBR3_|_ATP2B1
PRKAA2	1	0	1	0	1	1	STK10			TMEM56
C1orf168	0	0	0	0	0	0
C8A	0	1	1	0	0	0		ADH4
C8B	0	0	0	0	1	1				F11
DAB1	0	3	3	0	5	5		CYP4F22_|_SLC6A5_|_CAMK1G		CAMK1G_|_OTX2_|_ATP1B2_|_DCC_|_CYP4F22
OMA1	2	0	2	1	1	2	CHN1_|_BACE1		MAPK7	MED18
TACSTD2	0	3	3	2	12	14		GRHL2_|_PPL_|_MPZL2	DCP1B;GSPT2	C6orf132_|_SHARPIN_|_C10orf116_|_CST6_|_RHOD_|_MPZL2_|_DGKH_|_PRSS22_|_PPL_|_CDH3_|_BAIAP2_|_ZNF185
MYSM1	0	2	2	0	1	1		PRPF39_|_CCNT2		PAPD4
JUN	3	5	8	0	5	5	GNG7_|_HSH2D_|_CD84	TUFT1_|_DUSP1_|_PALLD_|_FOSB_|_RIN2		RHOB_|_RGMB_|_DUSP1_|_WDR45L_|_DLGAP4
FGGY	0	1	1	0	0	0		IPP
HOOK1	1	4	5	0	8	8	IL7R	LLGL2_|_MAL2_|_RAB3IP_|_EPCAM		PLA2G12A_|_ELOVL7_|_MRS2_|_JPH1_|_PKP2_|_RAB3IP_|_DEDD2_|_XK
CYP2J2	0	2	2	0	1	1		ATP10B_|_ATP2C2		JPH1
C1orf87	0	0	0	0	2	2				RD3_|_SYN2
NFIA	1	1	2	0	0	0	EVI2A	GGT6
TM2D1	1	3	4	0	0	0	NUP62	GeneSpecificCopyNumber_|_SERINC1_|_TMEM68
INADL	0	4	4	5	13	18		MAL2_|_AP1M2_|_DSP_|_CDS1	CCDC75;ITGA4;PPP2R3C;DET1;MAP3K3	SLC44A3_|_ELF3_|_FAM110C_|_TMCC1_|_CDS1_|_DSP_|_DDR1_|_MAL2_|_FGFR2_|_GRTP1_|_USP43_|_AP1M2_|_RHPN2
KANK4	0	0	0	0	0	0
USP1	0	4	4	1	10	11		GeneSpecificCopyNumber_|_CCNE2_|_FBXO5_|_RFC4	CHPF	TOE1_|_CDC7_|_ALMS1_|_RIF1_|_NR2C2_|_FBXO5_|_PHF10_|_POLD3_|_RBBP7_|_UPF3B
DOCK7	1	3	4	0	4	4	HSD17B8	CTTNBP2NL_|_KIF1B_|_POMGNT1		POMGNT1_|_CTTNBP2NL_|_SNX9_|_PDE8A
ANGPTL3	0	3	3	0	2	2		GC_|_ZCCHC13_|_F13B		F13B_|_ATP2B2
ATG4C	1	0	1	0	0	0	PERP
FOXD3	0	5	5	0	14	14		MPZ_|_MAG_|_IL1RAPL1_|_UCN2_|_GDNF		MPZ_|_RXRG_|_RFTN2_|_UCN2_|_TXK_|_GDNF_|_SLC35F1_|_C10orf90_|_MRGPRX4_|_ANO4_|_NGFR_|_MAG_|_SERPIND1_|_IL1RAPL1
ALG6	1	2	3	0	0	0	TGFB1I1	TMEM106C_|_TBC1D7
ITGB3BP	0	2	2	1	5	6		PRIM1_|_SF3A3	TMEM127	RPA3_|_C7orf44_|_POT1_|_PRIM1_|_ACYP1
EFCAB7	0	4	4	0	0	0		GeneSpecificCopyNumber_|_KIF3A_|_IPP_|_IFT81
DLEU2L	0	1	1	0	0	0		E2F2
PGM1	2	1	3	0	0	0	KLF1_|_RREB1	FUT11
ROR1	0	3	3	0	1	1		NRP1_|_KIAA1462_|_BCAR3		KIAA1462
UBE2U	0	1	1	0	0	0		KCNK4
CACHD1	0	1	1	0	0	0		FMNL2
RAVER2	0	0	0	0	1	1				RTKN2
JAK1	1	1	2	0	0	0	GGCT	NMI
DNAJC6	0	3	3	0	1	1		GNAO1_|_GATA1_|_KCNH2		TARSL2
LEPR	0	1	1	0	0	0		GATA1
LEPROT	0	4	4	2	3	5		FNDC3B_|_ACVR1_|_LAPTM4A_|_LAMP2	KIAA1274;USP7	TMEM50A_|_ACVR1_|_STAT3
PDE4B	1	1	2	0	2	2	EXPH5	HOXC12		PDE4D_|_CREM
SGIP1	0	4	4	0	1	1		LMOD1_|_MARCH11_|_CLIP3_|_TMEM130		TMEM35
TCTEX1D1	0	3	3	0	1	1		TSPAN32_|_TYROBP_|_LTC4S		VASH1
INSL5	0	0	0	0	0	0
WDR78	0	0	0	0	1	1				LRRC6
MIER1	0	3	3	0	2	2		GeneSpecificCopyNumber_|_GPBP1L1_|_ZNF644		NRD1_|_UBA6
SLC35D1	1	4	5	1	1	2	EFNA5	LTBP1_|_CMPK1_|_EDEM1_|_GLYCTK	EEF1A2	CMPK1
IL23R	0	2	2	0	2	2		TNFRSF8_|_GATA1		TNFRSF8_|_USP48
IL12RB2	0	2	2	0	0	0		CAPN3_|_GPR63
SERBP1	1	6	7	0	3	3	CYB5R3	GeneSpecificCopyNumber_|_NASP_|_PA2G4_|_HNRNPA1_|_PRPF38B_|_HNRNPU		SFPQ_|_PRPF38B_|_HELB
GADD45A	1	3	4	1	1	2	BPTF	TRIO_|_PLK3_|_MICAL2	MAP2K6	TRIO
GNG12	1	5	6	0	15	15	ARHGAP9	RND3_|_FHL2_|_YAP1_|_ITGB5_|_LAMB1		BCAR3_|_PTPN14_|_FHL2_|_RND3_|_TM4SF1_|_MYO10_|_RAI14_|_PLK2_|_LAMB1_|_PTGR1_|_PARVA_|_CUEDC1_|_RIN2_|_PROCR_|_SNX21
DIRAS3	1	1	2	0	0	0	PTER	GFPT2
WLS	0	0	0	0	2	2				ZNF462_|_PPFIBP1
RPE65	0	1	1	0	0	0		SLC22A8
DEPDC1	0	2	2	0	1	1		GeneSpecificCopyNumber_|_CDC20		C15orf23
LRRC7	0	1	1	0	0	0		ALAS2
LRRC40	0	6	6	1	3	4		PTBP2_|_RPL5_|_CENPK_|_HSF2_|_SASS6_|_NUF2	YIPF3	PTBP2_|_NUF2_|_PHF6
ANKRD13C	0	2	2	1	1	2		GeneSpecificCopyNumber_|_CDC73	NRM	LYSMD3
HHLA3	0	5	5	0	4	4		GeneSpecificCopyNumber_|_USP25_|_HMGCL_|_TAF12_|_C9orf9		HMGCL_|_TAF12_|_ACYP2_|_C9orf9
CTH	0	1	1	0	0	0		SESN2
PTGER3	0	4	4	0	1	1		ADRB3_|_KLF1_|_LIPI_|_CA1		BHLHE22
ZRANB2	0	4	4	0	4	4		GeneSpecificCopyNumber_|_PRPF38A_|_RNPC3_|_ARGLU1		PRPF38A_|_RNPC3_|_CCR6_|_LUC7L3
NEGR1	0	1	1	0	0	0		PDE1A
LRRIQ3	0	2	2	0	3	3		C12orf60_|_LSM10		C12orf60_|_MTCP1NB_|_MTCP1
C1orf173	0	4	4	0	2	2		ACTL7B_|_SOX21_|_KIAA2022_|_PLIN5		CNR1_|_KIAA2022
CRYZ	1	2	3	0	0	0	JARID2	C14orf105_|_HNF1B
TYW3	0	2	2	0	1	1		MTIF2_|_NPM1		MTIF2
LHX8	0	0	0	0	0	0
SLC44A5	0	3	3	0	0	0		MARK1_|_GPX2_|_SPINK5
ACADM	0	0	0	0	0	0
RABGGTB	0	2	2	0	1	1		HSPA9_|_TAF1D		TAF1D
MSH4	0	1	1	0	0	0		ZSWIM2
ASB17	0	1	1	0	11	11		GUCA1C		PDCL2_|_NPY5R_|_SLC17A2_|_OR2H2_|_PKHD1_|_IQUB_|_HTRA4_|_C10orf62_|_GLIPR1L1_|_TSSK2_|_UPB1
ST6GALNAC3	0	3	3	0	0	0		SORCS1_|_SNCA_|_DCT
ST6GALNAC5	0	1	1	0	0	0		STAC
PIGK	0	5	5	0	5	5		SSR3_|_TMEM30A_|_ELL2_|_LAMP2_|_C15orf24		TMEM38B_|_NUCB2_|_C15orf24_|_HSPA13_|_ATP6AP2
AK5	0	4	4	0	1	1		LOX_|_KRTAP1-5_|_STK32B_|_RELN		ZHX3
ZZZ3	1	3	4	0	2	2	COPE	GeneSpecificCopyNumber_|_EPC2_|_STXBP3		STXBP3_|_C9orf85
USP33	0	1	1	0	0	0		GeneSpecificCopyNumber
FAM73A	1	2	3	4	6	10	PRPF19	FAM168B_|_TMED2	CSNK2B;CLP1;CCNB2;ZNF207	CMPK1_|_SLC30A6_|_PLEKHA3_|_SERINC1_|_GOLT1B_|_TMED2
NEXN	0	3	3	1	4	5		LOX_|_FBN1_|_LOXL2	MREG	FILIP1L_|_GLIPR1_|_ATP10A_|_XAF1
FUBP1	1	2	3	1	7	8	DAPK3	SFPQ_|_SNRNP40	DAPK3	SNRNP40_|_SFPQ_|_EIF2C1_|_RBM15_|_NUP155_|_NUP153_|_PDCL
DNAJB4	0	3	3	1	2	3		GeneSpecificCopyNumber_|_CCDC80_|_GCLM	MPND	SCARA3_|_NUMBL
GIPC2	0	3	3	0	1	1		LGALS4_|_TSPAN8_|_FABP1		AGMAT
PTGFR	0	0	0	0	2	2				GLIS1_|_PID1
IFI44L	0	4	4	0	2	2		MX1_|_EIF2AK2_|_IFI27_|_OAS2		ADAR_|_MX1
IFI44	0	2	2	0	2	2		DDX60_|_IFIT3		IL7_|_IFIT3
ELTD1	0	1	1	0	0	0		C13orf33
LPHN2	0	0	0	0	2	2				C1orf53_|_GRB14
TTLL7	0	2	2	1	1	2		MPDZ_|_GDI1	SNX5	OSBPL6
PRKACB	1	0	1	0	0	0	CRB3
SAMD13	0	5	5	0	1	1		GPA33_|_FAM53B_|_PAQR8_|_HADH_|_C6orf130		BCKDHB
DNASE2B	0	3	3	0	3	3		ADAM7_|_BIRC7_|_P2RX6		KIF17_|_CPA2_|_BIRC7
RPF1	0	4	4	0	0	0		GeneSpecificCopyNumber_|_UTP18_|_UTP11L_|_EXOSC3
GNG5	0	3	3	0	0	0		GeneSpecificCopyNumber_|_ATOX1_|_BCL2L12
CTBS	1	3	4	0	3	3	DPF1	GeneSpecificCopyNumber_|_PQLC3_|_IBTK		KCTD18_|_AGA_|_SIAE
C1orf180	0	1	1	0	0	0		CSTL1
SSX2IP	0	0	0	0	0	0
LPAR3	0	1	1	0	0	0		MIR205
MCOLN2	0	3	3	0	0	0		CD86_|_POLR3G_|_NAPSB
WDR63	0	2	2	0	2	2		CCL18_|_CHRNA6		CHRNA6_|_CCL18
MCOLN3	1	2	3	0	0	0	GDI2	BAIAP2L1_|_TYR
C1orf52	0	1	1	0	0	0		GeneSpecificCopyNumber
BCL10	0	3	3	0	0	0		GeneSpecificCopyNumber_|_TMEM87B_|_PLAU
DDAH1	0	1	1	0	2	2		RAPH1		TCEA3_|_ATP8B1
CYR61	0	9	9	0	17	17		GADD45B_|_WWC2_|_AMOTL2_|_TNFRSF12A_|_GPX8_|_CTGF_|_PDGFC_|_AXL_|_CRIM1		PTPN14_|_CRIM1_|_AMOTL2_|_PPP2R3A_|_PDGFC_|_WWC2_|_GPX8_|_PLK2_|_CAP2_|_OGFRL1_|_CTGF_|_RIC8A_|_RBMS2_|_TNFRSF12A_|_DUSP14_|_GADD45B_|_AXL
ZNHIT6	0	2	2	0	0	0		GeneSpecificCopyNumber_|_NOC3L
COL24A1	0	1	1	0	1	1		IL3RA		IL3RA
ODF2L	1	1	2	0	0	0	NDUFS7	GeneSpecificCopyNumber
CLCA2	0	4	4	0	2	2		MIR205_|_ALDH3B2_|_S100A8_|_SERPINB13		S100A8_|_KRT1
CLCA1	0	0	0	0	0	0
CLCA4	0	3	3	0	2	2		RHCG_|_SNX31_|_NIPAL4		NIPAL4_|_SNX31
CLCA3P	0	1	1	0	0	0		GPR101
SH3GLB1	1	5	6	0	0	0	LPHN1	GeneSpecificCopyNumber_|_SPOCD1_|_C21orf7_|_OPTN_|_SH3BGRL3
HS2ST1	0	2	2	0	0	0		GeneSpecificCopyNumber_|_RNGTT
LMO4	0	0	0	0	0	0
PKN2	1	5	6	2	4	6	WIPF1	GeneSpecificCopyNumber_|_SLK_|_ZMYM1_|_PRKCI_|_ARHGAP5	C2orf42;NDUFAF1	ZMYM1_|_PRKCI_|_LCOR_|_BTBD7
GTF2B	1	6	7	0	0	0	PTMS	GeneSpecificCopyNumber_|_SEPSECS_|_BACH1_|_LSM6_|_ANKRD49_|_ICAM2
CCBL2	0	0	0	0	0	0
RBMXL1	0	0	0	0	0	0
GBP3	0	5	5	1	5	6		CASP4_|_DDX60L_|_SP100_|_MVP_|_APOL6	C12orf73	SP100_|_DDX60L_|_TLR3_|_CASP4_|_MVP
GBP1	0	4	4	0	3	3		APOL3_|_IFIT3_|_GLIPR1_|_PALLD		IL15_|_BTN3A3_|_SLFN5
GBP2	0	1	1	0	4	4		TNFSF10		ARL6IP5_|_TNFSF10_|_CFI_|_CARD6
GBP4	0	3	3	0	2	2		SCARF1_|_APOL3_|_C5orf56		HERC5_|_APOL3
GBP5	0	0	0	0	0	0
GBP6	0	1	1	0	7	7		ADH7		PKP1_|_ENTPD3_|_TMPRSS11D_|_ADH7_|_CALML3_|_TP53AIP1_|_SLC7A8
LRRC8B	2	2	4	3	1	4	SYDE1_|_TRAM2	GeneSpecificCopyNumber_|_ICA1	AVEN;TRAPPC1;PMM1	NUP205
LRRC8C	1	1	2	0	0	0	GOLT1A	MSN
LRRC8D	0	4	4	0	0	0		GeneSpecificCopyNumber_|_TARS_|_NSUN4_|_NFE2
ZNF326	0	4	4	1	2	3		HSP90AA1_|_TRA2B_|_DHX9_|_CCAR1	WBP2	TCP1_|_CEP76
ZNF644	0	5	5	0	7	7		GeneSpecificCopyNumber_|_FOXJ3_|_PAPOLG_|_PRPF38B_|_TOPORS		OTUD3_|_FOXJ3_|_MIER1_|_LRIG2_|_TOPORS_|_ZBTB1_|_SIAH1
HFM1	0	2	2	0	0	0		ACTL6B_|_ASCL1
CDC7	0	3	3	1	7	8		NASP_|_WDHD1_|_USP1	SGSH	RPA2_|_NASP_|_FANCL_|_USP37_|_TMPO_|_WDHD1_|_RBBP8
TGFBR3	0	3	3	0	0	0		PPAP2B_|_INPP1_|_AVPI1
BRDT	0	0	0	0	0	0
EPHX4	0	3	3	0	0	0		F2RL1_|_ITGA2_|_ENPP5
BTBD8	0	0	0	0	0	0
KIAA1107	0	2	2	0	2	2		BAZ2B_|_ZNF204P		BAZ2B_|_ZNF204P
GLMN	0	3	3	0	3	3		GeneSpecificCopyNumber_|_POLE2_|_METTL3		DDX20_|_WDR75_|_THOC1
RPAP2	1	3	4	0	0	0	HIST1H2BA	GeneSpecificCopyNumber_|_CCDC66_|_ZNF638
GFI1	1	3	4	2	1	3	SEPT10	MYO1G_|_SLC22A16_|_LAIR1	EXT1;TULP3	CTDP1
EVI5	5	0	5	0	1	1	CHTF18_|_PDE7A_|_MYO1G_|_SEMA4D_|_NUP210			TOR1AIP2
RPL5	0	5	5	0	13	13		GeneSpecificCopyNumber_|_EIF3M_|_SRP9_|_HNRNPA1_|_TTF2		TMEM69_|_LRRC40_|_TTF2_|_SRP9_|_THOC7_|_NAF1_|_SMNDC1_|_EIF3M_|_HNRNPA1_|_PABPC3_|_GTF2F2_|_FCF1_|_PTPN2
FAM69A	2	0	2	0	0	0	PLCB2_|_RREB1
MTF2	1	1	2	0	4	4	LMNA	GeneSpecificCopyNumber		ZCCHC11_|_TFDP2_|_RFC1_|_KIF2A
TMED5	1	3	4	0	0	0	PHF2	GeneSpecificCopyNumber_|_CDR2_|_C19orf10
CCDC18	1	3	4	1	8	9	ADIPOR1	SMC3_|_CASC5_|_SGOL2	ADIPOR1	SGOL2_|_SCLT1_|_NBN_|_SMC5_|_SMC3_|_CEP290_|_CASC5_|_C20orf94
DR1	0	4	4	1	4	5		GeneSpecificCopyNumber_|_FEM1B_|_PFN1_|_CPSF2	ZKSCAN1	GNAI3_|_DCUN1D1_|_FEM1B_|_MAPK1
FNBP1L	3	2	5	4	6	10	ITGAL_|_KLHL6_|_LY86	KIAA0895_|_MAGI3	PPP1R7;HPS1;DENND4A;PPP1R12C	ZBTB8A_|_MAGI3_|_EFNA1_|_KIAA0895_|_ZNRF3_|_PHF16
BCAR3	1	3	4	0	4	4	SELPLG	GNG12_|_NT5E_|_MYOF		ROR1_|_CAST_|_P4HA2_|_LIMA1
DNTTIP2	0	6	6	0	1	1		GeneSpecificCopyNumber_|_DNAJC2_|_TNPO1_|_EIF5B_|_CEBPZ_|_RARS		RARS
GCLM	0	5	5	0	5	5		AKR1B10_|_HMOX1_|_KIF23_|_TXNRD1_|_SRXN1		DNAJB4_|_AHCYL1_|_HHIPL2_|_AGFG1_|_TXNRD1
ABCA4	0	1	1	0	0	0		TMPRSS13
ARHGAP29	0	5	5	0	9	9		ASAP2_|_SDC4_|_MYOF_|_PLK2_|_NTN4		EPAS1_|_PLK2_|_ANLN_|_RBPMS_|_AMIGO2_|_NTN4_|_C15orf52_|_SDC4_|_CARD10
ABCD3	0	4	4	0	2	2		GeneSpecificCopyNumber_|_HSDL2_|_SCP2_|_ECT2		RCAN3_|_SCP2
F3	0	4	4	0	7	7		LAMC2_|_KLF5_|_S100A16_|_TBC1D2		SLC2A1_|_ALCAM_|_ANXA3_|_ADRB2_|_ANLN_|_RBMS2_|_KLF5
SLC44A3	0	5	5	1	7	8		FZD5_|_INADL_|_CRB3_|_ELF3_|_RAB15	WDR7	FZD5_|_TMEM144_|_LRRC16A_|_VSIG10_|_ATP11A_|_RAB15_|_TMEM27
CNN3	0	3	3	0	6	6		TPM1_|_CAP2_|_AMOTL2		B3GALNT1_|_TUBB2A_|_NCS1_|_CKAP4_|_FARP1_|_PNPLA3
ALG14	1	2	3	0	0	0	LMO2	GMPPA_|_PTS
TMEM56	1	5	6	2	2	4	FLI1	TUFT1_|_PRKAA2_|_WWC1_|_ELOVL7_|_RNF157	DUSP7;TRERF1	ELOVL7_|_KIAA1598
RWDD3	0	2	2	0	1	1		GeneSpecificCopyNumber_|_CRYZL1		CRYZL1
PTBP2	1	3	4	1	2	3	NUDT22	ZDHHC17_|_LRRC40_|_CDC42	DHRS7B	LRRC40_|_HNRNPH3
DPYD	2	0	2	1	0	1	PRR5_|_MAP7		PRR5
SNX7	1	0	1	1	0	1	CD53		RHOH
LPPR5	0	3	3	0	1	1		KCNJ4_|_INSM2_|_PHOX2B		INSM2
PALMD	0	1	1	0	0	0		HSPB3
AGL	0	0	0	0	0	0
SLC35A3	0	1	1	0	1	1		GK5		GK5
HIAT1	2	1	3	0	0	0	ACADVL_|_RUVBL2	GeneSpecificCopyNumber
SASS6	0	5	5	0	7	7		GeneSpecificCopyNumber_|_STIL_|_LIN9_|_TTF2_|_DNA2		TMEM48_|_LRRC40_|_TTF2_|_LIN9_|_GEN1_|_DNA2_|_NUP107
CCDC76	1	3	4	0	2	2	TSEN34	GeneSpecificCopyNumber_|_LYRM7_|_PIBF1		UTP23_|_PIBF1
LRRC39	0	0	0	0	0	0
DBT	0	5	5	1	0	1		GeneSpecificCopyNumber_|_SCAI_|_ALDH6A1_|_RBM18_|_CPT2	CLTA
RTCD1	0	4	4	0	0	0		GeneSpecificCopyNumber_|_ASCC3_|_DPH3_|_MTHFD1L
CDC14A	0	4	4	0	3	3		PIKFYVE_|_GAB3_|_LCP2_|_NFE2		MMRN1_|_ZNF442_|_BCORL1
GPR88	0	3	3	0	2	2		OPRK1_|_GPR26_|_SLC17A6		OPRK1_|_CD5
VCAM1	0	1	1	0	0	0		ALPK2
EXTL2	0	2	2	1	1	2		GeneSpecificCopyNumber_|_FKBP7	WHAMM	AGPAT1
SLC30A7	2	2	4	1	0	1	PPP5C_|_MYBL2	GeneSpecificCopyNumber_|_IBTK	GINS2
DPH5	0	4	4	0	3	3		GeneSpecificCopyNumber_|_LIAS_|_MRPS27_|_RPL38		FAM175A_|_MRPS27_|_C14orf2
S1PR1	0	0	0	0	0	0
OLFM3	0	2	2	0	1	1		NDST4_|_CSRNP3		NDST4
COL11A1	0	2	2	0	0	0		TCEAL7_|_COL5A2
RNPC3	0	3	3	0	5	5		LUC7L3_|_ZRANB2_|_C1orf63		C1orf63_|_ZRANB2_|_TTC17_|_NACA_|_LUC7L3
PRMT6	0	0	0	0	0	0
NTNG1	0	1	1	0	0	0		LAYN
VAV3	1	0	1	0	0	0	CTNNAL1
SLC25A24	1	0	1	0	0	0	SNX22
FAM102B	0	1	1	0	0	0		GeneSpecificCopyNumber
PRPF38B	0	2	2	0	7	7		SERBP1_|_TCERG1		SERBP1_|_ZNF644_|_DDX20_|_SIKE1_|_PRPF39_|_UBE3A_|_C15orf29
FNDC7	0	0	0	0	1	1				FTCD
STXBP3	0	9	9	0	5	5		GeneSpecificCopyNumber_|_C3orf64_|_RP2_|_MTM1_|_ZZZ3_|_IBTK_|_RNF6_|_TTF2_|_MYL12B		ZZZ3_|_ACAP2_|_SDHD_|_ATF1_|_RNF6
AKNAD1	0	1	1	0	1	1		POU4F3		ELMOD1
GPSM2	1	8	9	0	4	4	TRIAP1	MAGI3_|_NEK2_|_CDX1_|_CLDN7_|_ECT2_|_RACGAP1_|_ARHGAP32_|_CDKN3		MAGI3_|_NEK2_|_ECT2_|_CDKN3
CLCC1	2	0	2	0	1	1	CD1A_|_LCK			PHTF1
WDR47	1	6	7	0	1	1	PLAGL2	GeneSpecificCopyNumber_|_ARL8A_|_DZIP1_|_KATNAL1_|_GDI1_|_ZNF25		MTMR9
TAF13	0	0	0	2	4	6			FOXK1;DICER1	UBE2F_|_RAB23_|_SAR1A_|_TRAPPC4
C1orf194	0	1	1	0	0	0		PRM1
KIAA1324	0	3	3	3	2	5		TFF3_|_INSM1_|_C17orf28	SUPT3H;ADCY7;CCDC102A	KIAA1244_|_TFF3
SARS	0	9	9	0	5	5		GeneSpecificCopyNumber_|_CHAC1_|_YARS_|_GARS_|_DDIT3_|_EIF1_|_SESN2_|_CARS_|_SHMT2		YARS_|_CARS_|_CHAC1_|_EIF1_|_CEBPG
CELSR2	0	1	1	0	4	4		VANGL2		VANGL2_|_FAM134B_|_PELI3_|_USP31
PSRC1	1	4	5	0	2	2	ITGB7	GeneSpecificCopyNumber_|_KIF20A_|_CDC20_|_PTTG3P		KIF20A_|_FAM64A
SORT1	0	2	2	0	0	0		ANKS1A_|_RCN2
PSMA5	0	3	3	0	2	2		GeneSpecificCopyNumber_|_SAP18_|_PSMC2		PSMC2_|_SAP18
SYPL2	0	2	2	1	2	3		FGF10_|_TSHB	SMARCA4	GABRA2_|_REEP2
ATXN7L2	0	1	1	0	0	0		LIMD2
CYB561D1	0	3	3	0	0	0		GeneSpecificCopyNumber_|_C2orf42_|_FGD3
GPR61	0	1	1	0	0	0		SIGLEC1
GNAI3	0	3	3	0	1	1		GeneSpecificCopyNumber_|_NRAS_|_DR1		CSDE1
GNAT2	0	2	2	0	1	1		C2orf71_|_AIPL1		TTC29
AMPD2	2	1	3	0	0	0	OVOL2_|_ST14	GeneSpecificCopyNumber
GSTM4	0	0	0	0	0	0
GSTM5	0	1	1	0	0	0		PODN
GSTM3	0	0	0	0	0	0
EPS8L3	0	3	3	0	15	15		LGALS4_|_VIL1_|_GPR35		GPR35_|_MUC13_|_TRIM15_|_CYP3A5_|_CDH17_|_USH1C_|_METTL7B_|_TSPAN8_|_SLC7A7_|_DOK4_|_TM4SF5_|_LGALS4_|_FOXA3_|_FUT2_|_KLK1
CSF1	0	1	1	0	0	0		CMA1
AHCYL1	0	4	4	0	0	0		GeneSpecificCopyNumber_|_TSKU_|_CRTC3_|_GCLM
FAM40A	0	2	2	0	0	0		GeneSpecificCopyNumber_|_ACTR8
ALX3	0	0	0	0	0	0
SLC6A17	0	0	0	0	3	3				TMCC2_|_CHRNG_|_NR4A3
KCNC4	0	0	0	0	0	0
RBM15	0	6	6	1	8	9		RCC2_|_RBM33_|_RAD54L_|_SAFB_|_FUBP1_|_MSL2	YIPF3	SMEK2_|_MSL2_|_TBP_|_RBM33_|_WAPAL_|_CTDSPL2_|_SAFB_|_AKAP8
SLC16A4	1	1	2	0	0	0	SF3B2	DAB2
HBXIP	2	7	9	0	2	2	CPSF7_|_IRF2BP2	GeneSpecificCopyNumber_|_C2orf76_|_ATP5C1_|_NDUFB2_|_COX6B1_|_FAM96B_|_ATP6V1F		ATP6V1F_|_NDUFB2
PROK1	0	0	0	0	1	1				PNOC
KCNA10	0	1	1	0	0	0		CCDC108
KCNA2	0	4	4	0	2	2		ADRB3_|_GRIK3_|_RAX_|_IGF1		GRIK3_|_IGF1
KCNA3	1	4	5	0	3	3	CTBP2	SH2D3C_|_TSHR_|_LAX1_|_JAKMIP1		PLCL2_|_SH2D3C_|_TSHR
CD53	0	7	7	4	14	18		PTPN7_|_BTK_|_RCSD1_|_KLHL6_|_ARHGAP15_|_IKZF1_|_WAS	SNX7;SH3BP4;SHB;TSPAN6	RCSD1_|_PTPN7_|_ARHGAP15_|_HCLS1_|_ST8SIA4_|_DOCK2_|_ELMO1_|_IKZF1_|_PIK3CG_|_DOCK8_|_FERMT3_|_VAV1_|_GMFG_|_WAS
DRAM2	2	3	5	0	0	0	MAGEA11_|_CCDC86	ALOX5_|_C3orf23_|_COMMD6
CEPT1	1	6	7	0	2	2	FAM127B	GeneSpecificCopyNumber_|_PCNXL3_|_OSTF1_|_PRPF39_|_MSL2_|_SNRNP40		SETD2_|_NCK1
DENND2D	1	1	2	1	2	3	MAP1B	TSTD1	DEPDC7	TSTD1_|_CRIP1
CHI3L2	0	3	3	0	0	0		SEPT1_|_GPR174_|_PVRIG
CHIA	0	1	1	0	0	0		OR2L2
C1orf88	0	0	0	0	0	0
OVGP1	0	2	2	0	1	1		UNC5CL_|_C9orf152		UNC5CL
WDR77	0	1	1	0	5	5		TOMM5		UBAP2L_|_TMEM177_|_LANCL2_|_BCCIP_|_PSME3
ATP5F1	0	2	2	0	2	2		GeneSpecificCopyNumber_|_SUCLG1		MRPL37_|_SUCLG1
C1orf162	0	5	5	0	2	2		ITGAL_|_RNASE2_|_DNAJC5B_|_PRAM1_|_ATP8B4		FRY_|_IL17RA
ADORA3	0	1	1	1	4	5		CCL17	ITGAE	IL4_|_WDFY4_|_CLEC16A_|_CCL17
RAP1A	0	1	1	0	0	0		GeneSpecificCopyNumber
DDX20	1	4	5	0	0	0	SEMA4B	GeneSpecificCopyNumber_|_CCDC66_|_GLMN_|_PRPF38B
KCND3	0	0	0	0	0	0
CTTNBP2NL	1	5	6	2	6	8	IKZF1	ASAP2_|_TPM1_|_AMOTL2_|_LRRC49_|_DOCK7	XRCC6BP1;OGFOD2	DOCK7_|_ASAP2_|_BMPR2_|_SRGAP1_|_GLIS2_|_ZFHX3
WNT2B	0	1	1	0	0	0		CSH2
ST7L	0	1	1	0	0	0		GeneSpecificCopyNumber
MOV10	1	2	3	0	1	1	RAP2A	GeneSpecificCopyNumber_|_PARP14		NRBP1
RHOC	0	4	4	0	6	6		RRAS_|_BAG3_|_LMNA_|_TNFRSF1A		POMGNT1_|_LMNA_|_BAG3_|_BIRC2_|_TNFRSF1A_|_RRAS
PPM1J	0	1	1	0	0	0		TMEM132A
SLC16A1	2	0	2	2	1	3	ALDH3B2_|_SPDEF		PRRT3;CCDC149	SLC39A14
LRIG2	0	2	2	0	0	0		AKAP8L_|_ZNF644
MAGI3	0	3	3	0	2	2		GeneSpecificCopyNumber_|_GPSM2_|_FNBP1L		FNBP1L_|_GPSM2
PHTF1	4	3	7	0	0	0	TNK1_|_PKP3_|_EPN3_|_SH2D1A	GeneSpecificCopyNumber_|_RECQL_|_CLCC1
RSBN1	1	3	4	2	1	3	SQSTM1	ZNF292_|_ZBTB44_|_ZNF627	MUL1;SLC30A1	MLL
PTPN22	0	3	3	2	0	2		GPR65_|_ACAP1_|_ARHGAP15	C9orf3;LAMA5
BCL2L15	0	2	2	0	5	5		SFTA2_|_FUT2		LGR6_|_EDAR_|_SLC6A20_|_SFTA2_|_FUT2
AP4B1	0	4	4	0	1	1		GeneSpecificCopyNumber_|_CYP4F22_|_STRADA_|_C1orf50		USP4
DCLRE1B	0	7	7	0	1	1		GeneSpecificCopyNumber_|_MCM10_|_CENPO_|_KIF4A_|_NCAPH_|_HAUS8_|_ZNF367		CENPO
HIPK1	0	3	3	0	0	0		GeneSpecificCopyNumber_|_PIKFYVE_|_SP1
OLFML3	0	1	1	0	1	1		COL1A2		LMCD1
SYT6	0	0	0	0	0	0
TRIM33	0	7	7	0	0	0		GeneSpecificCopyNumber_|_PUM1_|_PRPF4B_|_PTCD3_|_GCFC1_|_PUM2_|_CHKA
BCAS2	1	3	4	0	0	0	ADCY6	GeneSpecificCopyNumber_|_MRPL47_|_GNL2
DENND2C	0	2	2	0	0	0		GPR123_|_TGM1
AMPD1	0	3	3	1	15	16		B4GALT3_|_RNF133_|_GPRC5D	HK1	BMP8B_|_B4GALT3_|_LEFTY2_|_CASP10_|_GPRIN3_|_SNX18_|_GABRR2_|_TRIB1_|_FBXO18_|_GPRC5D_|_FNDC3A_|_TNFRSF17_|_CCR10_|_ERN1_|_DCC
NRAS	2	2	4	0	1	1	TMEM86A_|_SPINLW1	GeneSpecificCopyNumber_|_ATF2		GNAI3
CSDE1	0	3	3	0	0	0		GeneSpecificCopyNumber_|_GNAI3_|_DCTN1
SIKE1	0	2	2	0	0	0		GeneSpecificCopyNumber_|_PRPF38B
SYCP1	0	0	0	0	1	1				LIPI
TSHB	0	1	1	0	3	3		CCL8		NBPF3_|_SYPL2_|_CCL8
TSPAN2	0	3	3	1	1	2		GLIPR2_|_LBH_|_KRT80	ALDH9A1	EPSTI1
NGF	0	2	2	0	2	2		PLAC9_|_LOX		OXTR_|_NTF3
VANGL1	0	3	3	0	1	1		GeneSpecificCopyNumber_|_FHL2_|_HES1		HES1
CASQ2	0	1	1	0	0	0		AGTR2
NHLH2	0	8	8	0	1	1		NEUROD2_|_PXT1_|_WFIKKN2_|_PCDH8_|_CACNA1F_|_MYCN_|_GPR26_|_GRM7		SSTR2
SLC22A15	1	1	2	0	0	0	INCENP	RNASE3
ATP1A1	0	1	1	0	1	1		C10orf90		CLCN3
CD58	1	2	3	0	0	0	RGS13	GeneSpecificCopyNumber_|_CD97
IGSF3	0	1	1	1	0	1		GeneSpecificCopyNumber	ZDHHC2
CD2	0	6	6	0	4	4		CD6_|_KLRB1_|_CCR4_|_SH2D1A_|_THEMIS_|_CD3E		CCR4_|_CCR8_|_THEMIS_|_CD6
PTGFRN	1	0	1	1	4	5	ZNF671		FBXO33	DDR1_|_PPP1R14C_|_PLEKHG3_|_SLC6A8
CD101	0	2	2	0	4	4		SIRPB2_|_NLRP3		MYBPH_|_SIGLEC7_|_SIRPB2_|_TLR8
TTF2	0	4	4	0	7	7		KPNA2_|_FAM54A_|_RPL5_|_SASS6		STIL_|_RPL5_|_SASS6_|_STXBP3_|_OTUD6B_|_AEBP2_|_KPNA2
TRIM45	0	3	3	0	1	1		GeneSpecificCopyNumber_|_C5orf54_|_DLG5		C5orf54
VTCN1	0	4	4	0	10	10		ALDH3B2_|_PRSS8_|_TLR5_|_VGLL1		CITED4_|_CRABP2_|_TLR5_|_ATP6V1B1_|_ARHGEF37_|_RNF144B_|_MUC15_|_CPAMD8_|_KLF8_|_VGLL1
MAN1A2	0	2	2	0	1	1		GeneSpecificCopyNumber_|_TMEM184C		AFF4
FAM46C	1	3	4	0	3	3	LARP6	SELPLG_|_PIM2_|_SIDT1		MAN1A1_|_TLE3_|_PIM2
GDAP2	0	2	2	0	0	0		GeneSpecificCopyNumber_|_GCFC1
WDR3	0	7	7	1	3	4		GeneSpecificCopyNumber_|_GPATCH4_|_WDR12_|_GEMIN5_|_C10orf2_|_HEATR1_|_POLR1B	C4orf34	GEMIN5_|_MAK16_|_PPAN
SPAG17	0	1	1	0	0	0		LMX1B
TBX15	0	1	1	0	0	0		LOX
WARS2	0	3	3	0	0	0		GeneSpecificCopyNumber_|_THG1L_|_KIAA0664
HAO2	0	1	1	0	0	0		IFNB1
HSD3B2	0	0	0	0	4	4				KIF17_|_PKLR_|_LGALS12_|_KRTAP7-1
HSD3B1	0	1	1	0	0	0		GUCA2A
ZNF697	1	5	6	0	1	1	ZNF48	GeneSpecificCopyNumber_|_SEMA4C_|_UCN2_|_TBC1D16_|_SRPX		SEMA4C
PHGDH	0	1	1	0	0	0		CBS
HMGCS2	0	1	1	0	2	2		PPP1R1B		LRRC31_|_ENTPD5
REG4	0	6	6	0	7	7		B3GNT6_|_LGALS4_|_SPINK4_|_AGR3_|_CDH17_|_MUC2		PLA2G2A_|_AGR3_|_SPINK4_|_MUC2_|_TLN2_|_TNFRSF11A_|_NOX1
ADAM30	0	0	0	0	5	5				C1orf68_|_ANKAR_|_OPALIN_|_ATP4B_|_FOXB1
NOTCH2	1	1	2	2	0	2	TLR10	S100A10	NT5C3;PRPSAP2
PDE4DIP	1	0	1	0	0	0	SFXN4
HFE2	0	1	1	0	0	0		COX6A2
TXNIP	0	1	1	0	1	1		ARRDC4		ARRDC4
POLR3GL	0	2	2	0	2	2		MAPRE2_|_VAMP4		VAMP4_|_HMGN4
ANKRD34A	0	1	1	0	0	0		SERPINA9
RBM8A	1	9	10	3	11	14	ATL3	GeneSpecificCopyNumber_|_PA2G4_|_PPIA_|_EIF1AX_|_SAP18_|_RBBP4_|_SNRPE_|_HNRNPA0_|_HNRNPU	TCP11L1;ATL3;SPPL2A	RBBP4_|_NASP_|_GATAD2B_|_SNRPE_|_OLA1_|_PPIA_|_GATC_|_SAP18_|_DDX5_|_RPRD1A_|_EIF1AX
PEX11B	0	3	3	0	1	1		GeneSpecificCopyNumber_|_PI4KB_|_SIDT1		PI4KB
ITGA10	0	2	2	0	0	0		P2RX6_|_MMP14
ANKRD35	0	0	0	0	0	0
PIAS3	0	4	4	0	0	0		GeneSpecificCopyNumber_|_RRAS_|_CRIP2_|_SNX27
NUDT17	0	1	1	0	0	0		FCRL2
POLR3C	0	3	3	0	2	2		GeneSpecificCopyNumber_|_EXOSC1_|_PSMD4		TAGLN2_|_EXOSC5
RNF115	1	2	3	0	0	0	ETV4	GeneSpecificCopyNumber_|_TRAM1
CD160	0	1	1	0	2	2		IL21		TUBA3D_|_TUBA3C
PRKAB2	1	1	2	0	0	0	RFC2	GeneSpecificCopyNumber
FMO5	0	2	2	0	1	1		LYZ_|_ADH4		LYZ
CHD1L	1	5	6	0	0	0	IQCK	GeneSpecificCopyNumber_|_UCK2_|_ABCB10_|_RNASEH2B_|_PDSS1
BCL9	1	3	4	1	1	2	CSTA	GeneSpecificCopyNumber_|_ARHGEF11_|_SALL2	ANKRD13A	YTHDF2
ACP6	1	0	1	1	0	1	HECW2		HECW2
GJA5	0	2	2	0	5	5		ALPP_|_GRAMD2		DTNB_|_ALPP_|_ABTB2_|_JPH2_|_VGLL1
GJA8	0	1	1	0	0	0		COX8C
HIST2H3D	0	3	3	0	12	12		HIST1H1C_|_TYK2_|_HIST1H2BC;HIST1H2BE;HIST1H2BF;HIST1H2BG;HIST1H2BI		HIST1H2BC_|_HIST1H2BD_|_HIST1H2BE_|_HIST1H2AD_|_HIST1H2BF_|_HIST1H2BG_|_HIST1H2BH_|_HIST1H2BI_|_HIST1H2AG_|_HIST1H2AH_|_HIST1H2AK_|_HIST1H2AL
HIST2H4A	0	1	1	0	0	0		HIST1H2AB;HIST1H2AE
HIST2H3C	0	3	3	0	12	12		HIST1H1C_|_TYK2_|_HIST1H2BC;HIST1H2BE;HIST1H2BF;HIST1H2BG;HIST1H2BI		HIST1H2BC_|_HIST1H2BD_|_HIST1H2BE_|_HIST1H2AD_|_HIST1H2BF_|_HIST1H2BG_|_HIST1H2BH_|_HIST1H2BI_|_HIST1H2AG_|_HIST1H2AH_|_HIST1H2AK_|_HIST1H2AL
HIST2H2BE	3	4	7	0	2	2	CCDC99_|_PPAN_|_NOC3L	HIST1H2BK_|_H1FX_|_HIST1H2BD_|_HIST1H2BC;HIST1H2BE;HIST1H2BF;HIST1H2BG;HIST1H2BI		HIST1H2BD_|_HIST1H2BK
BOLA1	0	1	1	0	0	0		GeneSpecificCopyNumber
SV2A	0	1	1	0	3	3		JAM3		RGL1_|_FYN_|_TRO
SF3B4	2	5	7	0	3	3	CBR4_|_ESCO1	GeneSpecificCopyNumber_|_XAB2_|_ADRM1_|_CNOT3_|_PRCC		FBXL18_|_INO80E_|_ADRM1
MTMR11	0	3	3	1	0	1		GeneSpecificCopyNumber_|_MYOF_|_ABCC3	TSPAN33
OTUD7B	0	2	2	0	0	0		DAG1_|_C10orf90
VPS45	1	5	6	0	1	1	MYC	GeneSpecificCopyNumber_|_HEATR6_|_TCTEX1D2_|_MORN2_|_ASH1L		ASH1L
PLEKHO1	2	1	3	3	6	9	SFN_|_MST1R	CCDC28B	RPE;TNFRSF10A;BLVRB	CCDC28B_|_TNFSF4_|_BRIP1_|_PLEKHG2_|_TMSB15A_|_TMSB15B
ANP32E	0	1	1	0	1	1		NUF2		UCHL5
CA14	0	6	6	0	1	1		GRIK1_|_TRIM63_|_OCA2_|_TSPAN10_|_C2orf80_|_BEST1		OCA2
APH1A	0	6	6	0	1	1		PCNXL3_|_RAB1B_|_ZDHHC5_|_C1orf43_|_BAX_|_HDGF		C1orf43
C1orf54	0	1	1	0	0	0		CD248
C1orf51	0	2	2	0	1	1		PER3_|_CLOCK		PER3
MRPS21	0	1	1	0	0	0		GeneSpecificCopyNumber
PRPF3	0	4	4	0	2	2		BUB1_|_SMG5_|_USPL1_|_SART1		SMG5_|_DDX23
RPRD2	0	5	5	1	4	5		GeneSpecificCopyNumber_|_PYGO2_|_SPEN_|_GATAD2B_|_PRCC	LACTB	GATAD2B_|_PYGO2_|_PRCC_|_PELP1
TARS2	0	5	5	0	1	1		GeneSpecificCopyNumber_|_ISG20L2_|_RPUSD2_|_PCCB_|_DUS2L		DDX28
ECM1	0	5	5	0	1	1		CSPG4_|_DAB2_|_SFXN3_|_SMPD1_|_SRPX		DAB2
ADAMTSL4	0	1	1	0	0	0		C10orf54
MCL1	0	3	3	0	3	3		GeneSpecificCopyNumber_|_DUSP5_|_DUSP11		FBXO28_|_DUSP11_|_RAB35
ENSA	0	5	5	0	1	1		GeneSpecificCopyNumber_|_PMVK_|_C8orf38_|_MRPS14_|_NDUFB1		PMVK
GOLPH3L	0	1	1	0	0	0		GeneSpecificCopyNumber
HORMAD1	0	1	1	0	0	0		CABYR
CTSS	0	9	9	0	3	3		IKBKE_|_RELB_|_MUC20_|_BTK_|_CARD6_|_ACSL5_|_ZC3H12D_|_GIMAP2_|_TRIM38		RASGRP3_|_LY75_|_ACSL5
CTSK	0	1	1	0	1	1		DSTYK		SMPD1
ARNT	0	3	3	1	1	2		GeneSpecificCopyNumber_|_MEF2D_|_LILRB4	KIF9	MEF2D
SETDB1	0	2	2	0	1	1		DENND4B_|_RPL3		RFWD2
ANXA9	1	5	6	1	9	10	CCDC88A	GDPD3_|_TJP3_|_EPN3_|_F7_|_PRRG2	CCDC88A	SP9_|_WWP1_|_SLC29A3_|_ERP27_|_GDPD3_|_EPN3_|_TJP3_|_SULT2B1_|_MUM1L1
FAM63A	1	1	2	0	0	0	MAGOH	GeneSpecificCopyNumber
PRUNE	1	2	3	1	4	5	MCFD2	PATZ1_|_USP21	SP100	C1orf43_|_USP21_|_ZBTB5_|_NIPSNAP1
BNIPL	0	3	3	0	0	0		P2RX2_|_AADACL2_|_ESR1
C1orf56	0	2	2	1	1	2		GeneSpecificCopyNumber_|_SURF1	UBASH3B	KLHDC9
CDC42SE1	1	3	4	0	1	1	LPIN2	GeneSpecificCopyNumber_|_COMT_|_ZNF750		TMEM79
MLLT11	0	3	3	2	7	9		PGBD1_|_MYL6B_|_TUBA1A	ARRDC1;ZBTB7A	BAI2_|_KIFAP3_|_PGBD1_|_ARL3_|_TUBA1A_|_MYL6B_|_MAP1A
SEMA6C	0	0	0	0	0	0
TNFAIP8L2	0	6	6	1	8	9		SPN_|_NCF4_|_NLRC3_|_MYO1G_|_RGS18_|_LYL1	WFS1	MYO1G_|_RASGRP2_|_NLRC3_|_MYO1F_|_LYL1_|_CARD8_|_NCF4_|_GAB3
LYSMD1	1	1	2	0	0	0	RPS6KA4	GeneSpecificCopyNumber
TMOD4	0	1	1	0	1	1		CHIT1		ROPN1L
VPS72	1	2	3	0	1	1	TMF1	GeneSpecificCopyNumber_|_FLAD1		FLAD1
PIP5K1A	0	3	3	0	8	8		SNX12_|_SLC39A1_|_RCC1		RCC1_|_ZFYVE9_|_PCGF1_|_AFF4_|_FUS_|_RAC3_|_PHF5A_|_SNX12
PSMD4	0	3	3	0	4	4		GeneSpecificCopyNumber_|_STIP1_|_DAP3		POLR3C_|_DAP3_|_MRPL24_|_SNRPC
ZNF687	0	1	1	0	1	1		GeneSpecificCopyNumber		MBD6
PI4KB	0	3	3	1	5	6		GeneSpecificCopyNumber_|_PEX11B_|_CHPF2	CFDP1	PEX11B_|_CRTC2_|_UBAP2L_|_HAX1_|_FAM53C
RFX5	1	3	4	1	2	3	LIMA1	CD74_|_RFX7_|_DCAF8	JAG1	PNRC1_|_ARHGEF9
SELENBP1	0	4	4	1	1	2		C9orf152_|_PRR15L_|_DNAJC22_|_TTC39A	SUPT3H	DNAJC22
PSMB4	0	2	2	0	1	1		GeneSpecificCopyNumber_|_C10orf90		SCAMP3
POGZ	0	4	4	2	7	9		MDM4_|_USP37_|_CLK2_|_BPTF	PCYT1A;C16orf42	DENND4B_|_CLK2_|_MDM4_|_FAM193A_|_SEPHS1_|_PHF21A_|_ZNF337
CGN	0	3	3	1	1	2		GeneSpecificCopyNumber_|_TMC4_|_PRSS8	RCBTB2	ERP27
TUFT1	2	4	6	2	6	8	SASH3_|_NCKAP1L	GeneSpecificCopyNumber_|_ATP8B1_|_NUAK2_|_KRT80	ATP6V0A2;MYO9B	JUN_|_TMEM56_|_NUAK2_|_KRT80_|_PAWR_|_CARD10
SNX27	0	3	3	1	3	4		GeneSpecificCopyNumber_|_GIGYF2_|_MTA1	PLEKHA2	PIAS3_|_SPG21_|_HMGB3
CELF3	0	7	7	0	3	3		PHOX2A_|_ADCYAP1R1_|_SCN3B_|_INSM2_|_GNG3_|_SLC5A7_|_SLC6A5		ADCYAP1R1_|_TMEM130_|_C12orf68
MRPL9	0	3	3	0	2	2		GeneSpecificCopyNumber_|_MRPL11_|_DUSP12		FDPS_|_DUSP12
OAZ3	0	1	1	0	3	3		SPDEF		ATP6V1G1_|_CSAD_|_CAB39L
TDRKH	1	1	2	0	0	0	NEK6	GeneSpecificCopyNumber
RORC	0	5	5	0	1	1		PTCRA_|_SPDEF_|_INSL4_|_LDHD_|_KRT83		OBFC1
THEM4	1	0	1	0	1	1	DNTT			PARVB
S100A10	0	2	2	1	3	4		ANXA2_|_MYOF	PTP4A3	NOTCH2_|_ANXA1_|_RRBP1
S100A11	0	0	0	3	1	4			ZNF821;ATP1A3;SCML2	TIMP1
TCHH	0	0	0	0	0	0
RPTN	0	1	1	0	1	1		WDR38		WDR38
FLG	0	1	1	0	0	0		PAX8
FLG2	0	2	2	0	1	1		SDR9C7_|_IL22		IL22
CRNN	0	0	0	0	3	3				SLURP1_|_SDR9C7_|_WFDC12
CRCT1	0	1	1	0	0	0		WFDC12
LCE3D	0	2	2	0	5	5		WFDC12_|_KLK9		SPINK6_|_C10orf99_|_DSG1_|_KLK9_|_WFDC12
LCE2B	0	0	0	0	0	0
C1orf68	0	2	2	0	0	0		ADAM30_|_LRIT1
LCE1B	0	0	0	0	0	0
SMCP	0	1	1	0	1	1		KLF17		KLF17
IVL	0	3	3	0	1	1		LYPD3_|_NIPAL4_|_VGLL1		SLC39A2
SPRR4	0	0	0	0	0	0
SPRR1A	0	0	0	0	1	1				IL1RN
SPRR3	0	1	1	0	1	1		UPK2		KRT13
SPRR1B	0	1	1	0	3	3		KRT6A		IL20RB_|_KRT16_|_SERPINB4
SPRR2B	0	1	1	0	2	2		KRT6B		KRT6B_|_PI3
SPRR2G	0	1	1	2	5	7		KRTDAP	EXOC6;SERPINB3	SPINK7_|_ALOXE3_|_KRT31_|_KRTDAP_|_RAB40A
LELP1	0	1	1	0	0	0		P2RY4
LOR	0	0	0	0	0	0
PGLYRP3	0	0	0	0	1	1				NEU2
PGLYRP4	0	2	2	0	8	8		VNN3_|_RHCG		PLEKHN1_|_VNN3_|_TPD52L3_|_A2ML1_|_GABARAPL1_|_TGM5_|_RHCG_|_APOBEC3A
S100A9	0	2	2	1	3	4		GPR87_|_RHOV	DENND5B	RHOV_|_NCCRP1_|_SLPI
S100A12	0	4	4	0	2	2		SEC14L3_|_TREM1_|_RHCG_|_TLR8		TREM1_|_RHCG
S100A8	0	1	1	0	2	2		CLCA2		CLCA2_|_CSTA
S100A7A	0	0	0	0	0	0
S100A6	0	2	2	0	2	2		FHL2_|_MYOF		FHL2_|_INPP1
S100A5	0	0	0	0	0	0
S100A4	0	3	3	0	1	1		ANXA11_|_PLXND1_|_HAPLN3		PLXND1
S100A3	0	2	2	0	0	0		TGFBI_|_SRPX
S100A2	0	5	5	1	9	10		GPR87_|_AHNAK2_|_IGFBP6_|_LAMB3_|_CARD10	GK	TSPAN1_|_LAMB3_|_COL7A1_|_KRT80_|_IGFBP6_|_RASSF9_|_GPR56_|_HAS3_|_ITGA3
S100A16	0	2	2	3	5	8		TNFRSF12A_|_FAM129B	C9orf93;ADRBK2;RAB39B	F3_|_MICALL2_|_SMAGP_|_LGALS3_|_ZFYVE21
S100A14	0	5	5	4	12	16		EPHA1_|_C19orf21_|_RAB25_|_PRSS8_|_LAD1	CHST10;TUBA1A;ZNF569;AP1S2	ARHGEF16_|_LAD1_|_RNF39_|_AGR2_|_EPHA1_|_ASS1_|_MPZL2_|_PRSS8_|_ATP2C2_|_TNK1_|_FUT3_|_FXYD3
S100A13	1	0	1	2	1	3	SAMSN1		CUX2;ME2	IL17RC
S100A1	0	2	2	0	1	1		CLDN16_|_SOX10		TMEM121
SNAPIN	2	5	7	0	2	2	PABPC3_|_ARFGAP1	GeneSpecificCopyNumber_|_APOA1BP_|_SNF8_|_C17orf61_|_UCK1		APOA1BP_|_LRTOMT
ILF2	1	6	7	0	3	3	TMEM87B	GeneSpecificCopyNumber_|_KDM1A_|_CCT3_|_ZNF146_|_DHX9_|_TADA1		TADA1_|_NUP160_|_HMGB3
NPR1	0	1	1	0	0	0		SLC34A2
INTS3	0	7	7	0	2	2		GeneSpecificCopyNumber_|_DFNB59_|_STK36_|_C5orf51_|_FEM1A_|_DNAJC17_|_SAFB2		C5orf51_|_SEC16A
SLC27A3	0	3	3	0	0	0		ST6GALNAC2_|_IGSF9_|_RAB17
GATAD2B	0	5	5	3	3	6		GeneSpecificCopyNumber_|_RBM8A_|_MBTD1_|_RPRD2_|_USP21	RARS;ATG5;N6AMT1	RPRD2_|_GPATCH8_|_TNRC6B
DENND4B	1	1	2	0	3	3	CETN2	POGZ		SETDB1_|_MDC1_|_AARS2
CRTC2	0	2	2	0	1	1		NFKB2_|_PI4KB		SUPT5H
SLC39A1	1	5	6	5	6	11	DCAF17	C2orf18_|_TAF15_|_NR2F6_|_DAPK3_|_AKT1S1	DCAF17;ASB1;SPCS2;PLDN;SYNRG	PIP5K1A_|_MRPL24_|_C2orf18_|_AP1S1_|_RNF121_|_CCDC47
CREB3L4	1	5	6	1	5	6	DHRS7C	BSPRY_|_FRAT1_|_SPDEF_|_DHTKD1_|_LRBA	CORO1C	TMEM79_|_DHTKD1_|_PDCD4_|_NARFL_|_PATZ1
JTB	0	6	6	2	7	9		GeneSpecificCopyNumber_|_APOA1BP_|_BAG1_|_DUS1L_|_HSPA14_|_GPR160	SLC4A7;C14orf135	ATP6V0B_|_APOA1BP_|_GTF3C2_|_BAG1_|_HSPA14_|_NDUFA3_|_SSR4
NUP210L	0	1	1	0	9	9		CCDC63		GREB1_|_ADAMTS19_|_RGS22_|_CCDC83_|_CCDC63_|_SGCG_|_BCAS3_|_DSCAM_|_SOX3
TPM3	0	4	4	0	1	1		GeneSpecificCopyNumber_|_PPHLN1_|_STRN_|_LARP4B		STRN
C1orf43	0	6	6	0	5	5		GeneSpecificCopyNumber_|_PRUNE_|_MLX_|_ARF1_|_UFC1_|_APH1A		APH1A_|_UFC1_|_ARF1_|_DCTN6_|_NECAP1
UBAP2L	0	7	7	1	2	3		GeneSpecificCopyNumber_|_UCK2_|_DDB1_|_DNAJC11_|_WDR77_|_PI4KB_|_PRCC	C14orf28	DDB1_|_SF3B2
HAX1	0	8	8	0	1	1		GeneSpecificCopyNumber_|_MRPL53_|_CHAC1_|_GARS_|_PI4KB_|_TIMM44_|_RNF187_|_TSEN15		TSEN15
AQP10	0	3	3	0	4	4		OXT_|_LY6G6F_|_DUSP21		GJA4_|_FEV_|_AMHR2_|_ZNF560
ATP8B2	2	1	3	2	4	6	USP43_|_CLDN4	VIM	MCM9;USP43	EHD3_|_GLT8D1_|_RECK_|_CNTNAP1
IL6R	0	2	2	0	0	0		SELPLG_|_PRAM1
SHE	0	2	2	0	0	0		SLC30A2_|_POU4F3
TDRD10	0	0	0	0	1	1				TAF7L
UBE2Q1	0	4	4	0	0	0		GeneSpecificCopyNumber_|_TERF2IP_|_SAP18_|_IP6K1
CHRNB2	0	2	2	0	0	0		TRIM67_|_RUNDC3A
ADAR	0	5	5	0	0	0		GeneSpecificCopyNumber_|_MX1_|_IFI44L_|_OAS2_|_PRCC
KCNN3	0	6	6	1	1	2		TNNI1_|_ZP4_|_JSRP1_|_BFSP2_|_POU2F2_|_CPNE5	KDM5B	CPNE5
PMVK	0	6	6	0	2	2		ENSA_|_ETFDH_|_HIRIP3_|_MRPL24_|_TNFRSF17_|_UFC1		ENSA_|_MRPL24
PBXIP1	0	5	5	0	3	3		BTN3A1_|_HBP1_|_TP53INP1_|_NCSTN_|_CALCOCO1		EIF2AK3_|_TP53INP1_|_FBXO18
PYGO2	0	3	3	0	5	5		RPRD2_|_KIAA1737_|_USP21		ARID1A_|_RPRD2_|_USP21_|_GOLPH3_|_PRR12
SHC1	1	5	6	1	2	3	SEMA4D	TNFRSF10B_|_RRAS_|_ERF_|_SYDE1_|_NCSTN	TXNDC16	COPS7A_|_ERF
FLAD1	1	4	5	2	2	4	ANKRD28	GeneSpecificCopyNumber_|_VPS72_|_MRPS12_|_FAM195A	WDFY1;ANKMY2	VPS72_|_POLR3E
LENEP	0	0	0	0	0	0
ZBTB7B	0	0	0	0	1	1				ZNF524
DCST2	0	0	0	0	0	0
DCST1	0	2	2	0	0	0		H1FNT_|_ZIM3
ADAM15	0	2	2	0	3	3		G6PD_|_PKP3		IFRD2_|_RARG_|_ZDHHC9
EFNA3	0	1	1	0	3	3		HSD11B2		TMEM52_|_HSD11B2_|_YBX2
EFNA1	0	3	3	0	2	2		ESRP2_|_FNBP1L_|_DDR1		DDR1_|_CXCL16
DPM3	1	8	9	0	5	5	PRMT5	GeneSpecificCopyNumber_|_KIF9_|_CNFN_|_ZNF580_|_C6orf226_|_UQCR10_|_C7orf55_|_NDUFB1		CUTA_|_C7orf55_|_NDUFB1_|_NDUFA7_|_NDUFA1
KRTCAP2	0	2	2	0	0	0		GeneSpecificCopyNumber_|_FKBP2
TRIM46	0	0	0	0	0	0
MUC1	1	1	2	1	1	2	BLMH	TSPAN15	BLMH	TMPRSS3
THBS3	0	1	1	0	0	0		MAP3K12
FAM189B	0	2	2	1	0	1		ANKRD13B_|_NDUFS2	USP47
SCAMP3	0	3	3	1	4	5		PSMB4_|_ATP6V0C_|_MFSD5	KIAA0753	CYB561D2_|_SPCS1_|_CLPTM1L_|_MCOLN1
CLK2	0	4	4	2	5	7		GeneSpecificCopyNumber_|_POGZ_|_CCDC142_|_ZNF692	PLEKHA3;EIF5A2	POGZ_|_CCDC142_|_RBM4B_|_MIR17HG_|_KRI1
HCN3	0	2	2	0	0	0		RUNDC3A_|_PARD6A
PKLR	0	2	2	0	2	2		HSD3B2_|_RHAG		GYPA_|_RHAG
FDPS	0	9	9	0	2	2		GeneSpecificCopyNumber_|_HMGCS1_|_CMC1_|_FDFT1_|_FEN1_|_DBI_|_MVD_|_MRPL9_|_IDI1		DBI_|_IDI1
RUSC1	0	4	4	1	2	3		GeneSpecificCopyNumber_|_ABHD11_|_CYB561_|_CTBP2	BACH1	WDR34_|_C9orf116
ASH1L	0	5	5	1	1	2		GeneSpecificCopyNumber_|_TPR_|_VPS45_|_PDPK1_|_ZNF638	PEF1	VPS45
YY1AP1	1	2	3	1	2	3	PARVA	GeneSpecificCopyNumber_|_CEP350	VTI1B	CEP350_|_AKAP8L
DAP3	0	5	5	0	2	2		TRAP1_|_NDUFS2_|_HEATR1_|_PSMD4_|_CHCHD4		PSMD4_|_NDUFS2
GON4L	2	3	5	1	2	3	PARVA_|_CLDN12	CLK3_|_DPF2_|_CEP350	VTI1B	CEP350_|_AKAP8L
SYT11	1	3	4	3	9	12	ANXA3	JAM3_|_TCF4_|_CLIP3	RNF149;TMEM41A;USP43	CAND2_|_RUNX1T1_|_CEND1_|_JAM3_|_KLC1_|_VAT1L_|_SARM1_|_TCF4_|_CLIP3
RIT1	2	3	5	0	0	0	FOXA3_|_POLR1B	GeneSpecificCopyNumber_|_ZBTB41_|_OSGIN1
KIAA0907	0	5	5	0	11	11		GeneSpecificCopyNumber_|_LUC7L3_|_TIGD1_|_ZNF767_|_LENG8		C1orf63_|_USP21_|_ZNF692_|_TIGD1_|_TCERG1_|_TRIM52_|_ZNF767_|_CREBZF_|_NUFIP2_|_LUC7L3_|_OFD1
ARHGEF2	1	4	5	0	2	2	CTSL2	GeneSpecificCopyNumber_|_FLI1_|_RASA3_|_EDEM3		EDEM3_|_RASA3
SSR2	0	7	7	0	5	5		GeneSpecificCopyNumber_|_TXNDC15_|_C11orf10_|_OSTC_|_C19orf10_|_UFC1_|_NCSTN		NCSTN_|_ARF1_|_OSTC_|_GPAA1_|_C19orf10
RAB25	0	3	3	1	14	15		GRHL2_|_C1orf172_|_TMEM125	VIM	C1orf172_|_TMEM125_|_S100A14_|_GRHL1_|_KRTCAP3_|_CLDN4_|_GRHL2_|_ST14_|_TMEM30B_|_TC2N_|_PRSS8_|_SDR42E1_|_CBLC_|_OVOL2
LMNA	2	8	10	5	13	18	IGLL1_|_YPEL1	ANXA5_|_PHLDA2_|_NACC2_|_RHOC_|_FAM129B_|_ANXA2_|_LGALS3_|_MYOF	MTF2;BEND4;SP4;HSD17B6;ZNF48	RHOC_|_CAPN2_|_ANXA5_|_IER3_|_ME1_|_FAM129B_|_RNH1_|_PHLDA2_|_AHNAK_|_EPS8_|_LGALS3_|_MVP_|_MYO1C
SEMA4A	2	2	4	0	2	2	KIF1B_|_PHC2	FGR_|_PTK2B		PRKCD_|_NCOA3
SLC25A44	0	2	2	0	0	0		GeneSpecificCopyNumber_|_RABIF
PMF1	0	3	3	0	1	1		GeneSpecificCopyNumber_|_MCRS1_|_DHX9		PEX19
PAQR6	0	2	2	0	2	2		SCYL3_|_CSAD		GUCY1A3_|_CSAD
SMG5	0	2	2	0	1	1		C2CD2L_|_PRPF3		PRPF3
TMEM79	0	5	5	0	2	2		CREB3L4_|_PVRL4_|_CDC42SE1_|_GRHL1_|_USP21		GRHL1_|_MARK2
C1orf85	0	1	1	0	1	1		GNS		C10orf11
CCT3	0	5	5	0	2	2		GeneSpecificCopyNumber_|_CCT7_|_HSP90AB1_|_HSP90AA1_|_TCP1		ILF2_|_PQBP1
C1orf182	0	1	1	0	1	1		SLC22A14		SLC22A14
RHBG	0	6	6	0	0	0		ALPI_|_PM20D1_|_CYP3A7_|_CPN2_|_NEU4_|_APOA5
C1orf61	0	2	2	0	0	0		PANX2_|_EPT1
MEF2D	0	3	3	0	3	3		LILRB4_|_ARNT_|_CXorf21		ARNT_|_LILRB4_|_CXorf21
IQGAP3	0	1	1	0	0	0		GeneSpecificCopyNumber
APOA1BP	0	4	4	0	5	5		GeneSpecificCopyNumber_|_SNAPIN_|_TLCD1_|_JTB		PUSL1_|_SNAPIN_|_JTB_|_NIT1_|_TROAP
GPATCH4	0	5	5	0	16	16		IMP4_|_NOP58_|_UTP20_|_GLRX2_|_GRWD1		WDR3_|_RRP15_|_NOL10_|_SLC5A6_|_IMP4_|_IFRD2_|_GFM1_|_BRIX1_|_ABCF2_|_RRS1_|_ALKBH8_|_NOP2_|_UTP20_|_NIPA2_|_TIPIN_|_TRMT6
HAPLN2	0	1	1	1	8	9		CABP1	DDT	GPBAR1_|_AMBN_|_ENAM_|_HAND2_|_CAPN11_|_ASZ1_|_PYGM_|_CACNG8
BCAN	0	1	1	0	3	3		LGI3		LGI3_|_FAM69C_|_DEFB126
NES	0	1	1	1	2	3		PCBP4	FBXO34	PCBP4_|_TBX2
CRABP2	0	4	4	0	1	1		CLIC3_|_VTCN1_|_SIX4_|_EPS8L1		SIX4
ISG20L2	0	4	4	0	5	5		DPH2_|_NOL6_|_GGCT_|_METTL13		TARS2_|_METTL13_|_NSUN2_|_FTSJ2_|_TRMT6
MRPL24	0	8	8	1	5	6		GeneSpecificCopyNumber_|_SLC39A1_|_PMVK_|_PRELID1_|_PRKAG1_|_NDUFS2_|_GEMIN6_|_PSMD4	CHIC2	PMVK_|_NDUFS2_|_OSGEPL1_|_NIT2_|_C19orf70
HDGF	0	0	0	1	1	2			FAM13B	APH1A
PRCC	0	5	5	1	5	6		GeneSpecificCopyNumber_|_RPRD2_|_CHERP_|_DEDD_|_MAZ	TMEM44	SF3B4_|_RPRD2_|_UBAP2L_|_ADAR_|_DEDD
SH2D2A	0	1	1	0	0	0		KIF21B
NTRK1	0	2	2	0	3	3		ADCYAP1R1_|_KLF1		MAGI1_|_CNKSR3_|_PCYT1B
INSRR	0	0	0	0	0	0
PEAR1	0	2	2	0	1	1		C9orf167_|_TGM2		SDPR
ARHGEF11	0	2	2	0	2	2		SOX10_|_SPRY4		BCL9_|_KCTD15
ETV3	0	3	3	0	1	1		GeneSpecificCopyNumber_|_NR4A1_|_CCNL1		NR4A1
FCRL5	0	3	3	0	5	5		CCL4_|_P2RY10_|_IGJ		FGD2_|_C12orf42_|_CCL4_|_ABCA6_|_P2RY10
FCRL4	0	2	2	0	2	2		CCL22_|_HSF5		CR1_|_CDK5R1
FCRL3	0	3	3	0	0	0		SERPINA9_|_CTXN3_|_GJA10
FCRL2	0	3	3	0	7	7		RNF133_|_LILRB5_|_POU2F2		IL28RA_|_NUDT17_|_TTC21A_|_CNR1_|_TNFSF8_|_POU2F2_|_LIPE
FCRL1	1	3	4	2	9	11	LILRB5	GRAP_|_OR10A4_|_RGS13	PPAPDC1B;CRY1	MDS2_|_RGS13_|_MIXL1_|_OGG1_|_RNF144B_|_TXLNB_|_SERPINA9_|_VPREB3_|_AFF2
CD5L	0	0	0	0	1	1				LUZP4
KIRREL	0	3	3	1	12	13		LOXL2_|_COL4A1_|_COL18A1	CHD2	SHISA4_|_ARMC9_|_C5orf15_|_SLC26A2_|_NDST1_|_GNG11_|_LOXL2_|_NCS1_|_CHST3_|_PHLDB1_|_COL4A1_|_COL18A1
CD1D	0	1	1	0	0	0		SLA
CD1A	0	3	3	1	5	6		P2RY4_|_ITK_|_CD3E	CLCC1	GPR113_|_LIMS2_|_ITK_|_DNTT_|_SLIT1
CD1C	0	1	1	0	0	0		ASMT
CD1B	1	2	3	0	5	5	GLRA1	C22orf24_|_CD3E		RORB_|_CD3E_|_TSHR_|_POLG_|_ADAMTS17
CD1E	0	2	2	1	4	5		LRRC43_|_MEFV	SLC25A13	CD28_|_CCR9_|_NOTCH1_|_C17orf67
SPTA1	0	5	5	1	4	5		ERG_|_SCARF1_|_RHAG_|_SH2D4B_|_CA1	AMZ2	IRX1_|_TRIM5_|_SCARF1_|_PLVAP
MNDA	0	6	6	0	9	9		HCK_|_BTLA_|_C19orf59_|_RNASE2_|_AZU1_|_FCER2		FGR_|_PLEK_|_SLCO4C1_|_F13A1_|_RASSF4_|_GPR84_|_TNFSF13B_|_HCK_|_CYSLTR1
PYHIN1	0	3	3	0	2	2		FAM129C_|_P2RY10_|_PVRIG		RAPGEF1_|_TBX21
IFI16	0	4	4	8	10	18		CARD16_|_ETS1_|_SAMD9_|_MSN	VPS54;MNX1;UNC13B;NEBL;C10orf35;ATP7B;CDC34;KISS1R	FAM129A_|_EDEM1_|_NR3C1_|_STK17A_|_SAMD9_|_ETS1_|_CLEC2B_|_GLIPR1_|_RAC2_|_MSN
AIM2	0	2	2	0	1	1		CD74_|_IL21R		WARS
CADM3	0	2	2	0	1	1		REM1_|_SLC35F1		REM1
DARC	0	6	6	0	1	1		EPB42_|_LY6G6F_|_GP1BA_|_SLC4A1_|_CMTM5_|_NPPC		CMTM5
FCER1A	1	5	6	0	8	8	SEPT12	ITGA2B_|_GP1BA_|_CST11_|_C1orf150_|_STAB1		SOS1_|_HYAL3_|_CD200R1_|_JAK2_|_LDB1_|_HDC_|_GP1BA_|_ITGA2B
OR10J1	0	1	1	0	1	1		IL3		IL3
APCS	0	1	1	1	1	2		ABCB11	MTHFD2	PAH
CRP	0	0	0	0	2	2				FSCN3_|_GPD1
DUSP23	0	1	1	0	0	0		MICALL2
SLAMF8	0	0	0	0	4	4				DMBX1_|_THPO_|_GPR84_|_AQP9
C1orf204	0	0	0	0	0	0
CCDC19	0	1	1	0	0	0		CASC1
TAGLN2	1	5	6	0	2	2	SALL2	PLEC_|_POLR3C_|_FXYD5_|_ACTB_|_ACTN4		ACTB_|_FADD
IGSF9	1	2	3	1	3	4	SH2B3	OVOL2_|_GRHL2	SH2B3	ARHGEF19_|_SLC27A3_|_SERTAD4
SLAMF9	0	2	2	0	2	2		PMP2_|_MMP8		MBL2_|_PNLIPRP3
PIGM	0	4	4	0	4	4		GeneSpecificCopyNumber_|_PIGC_|_EDEM3_|_PIGW		PIGC_|_FAM173B_|_LCMT2_|_PIGW
KCNJ10	0	1	1	0	0	0		REG3G
KCNJ9	0	1	1	0	0	0		S100G
IGSF8	0	2	2	0	1	1		C17orf28_|_MLANA		ABCD1
ATP1A2	0	0	0	0	0	0
ATP1A4	0	0	0	0	2	2				AADACL2_|_OPRK1
CASQ1	0	0	0	0	0	0
PEA15	0	5	5	3	7	10		SHISA4_|_PARVA_|_CYTH3_|_HEG1_|_CALD1	HNRNPA1;C14orf102;NBR2	SHISA4_|_DEGS1_|_NAGK_|_NDST1_|_CYTH3_|_RIC8A_|_DLGAP4
DCAF8	0	3	3	0	2	2		ATXN7_|_FMNL1_|_EZH1		RFX5_|_SIRT3
PEX19	0	2	2	0	1	1		GeneSpecificCopyNumber_|_PMF1		ATP6V1H
COPA	0	6	6	2	2	4		GeneSpecificCopyNumber_|_AKAP8L_|_ARF1_|_ELMO2_|_COPB2_|_CYB5R3	RPL36;COX7B	SURF4_|_SRPR
NCSTN	0	4	4	0	8	8		GeneSpecificCopyNumber_|_GNS_|_NUCB1_|_SSR2		PBXIP1_|_SHC1_|_SSR2_|_CYB5R1_|_GLB1_|_YIPF3_|_MAN1B1_|_ATP6AP1
NHLH1	0	4	4	0	7	7		NEUROD2_|_NEUROG2_|_CNTN2_|_POU4F3		CNTN2_|_THSD7B_|_GRM2_|_ATOH7_|_GPR26_|_TMEM120B_|_NEUROD2
VANGL2	0	3	3	1	1	2		FXYD6_|_CELSR2_|_MARK1	DPP9	CELSR2
SLAMF6	0	3	3	2	4	6		BTLA_|_AICDA_|_PVRIG	PCYOX1;SCARB2	PTPRC_|_RASGRP3_|_GCET2_|_CD80
CD84	0	3	3	2	0	2		NLRC3_|_C11orf21_|_LYL1	JUN;GOLM1
SLAMF1	0	5	5	0	4	4		CCL22_|_CLEC14A_|_CCR7_|_FCER2_|_CD80		GCET2_|_CCR7_|_FCER2_|_IL4I1
CD48	0	2	2	3	16	19		RCSD1_|_POU2AF1	TOM1L1;H1F0;IL13RA1	RCSD1_|_SELL_|_LAX1_|_CYTIP_|_PPM1M_|_CD38_|_RHOH_|_TIFA_|_ORAI2_|_PTK2B_|_POU2AF1_|_CLEC4A_|_MAP4K1_|_PPP1R16B_|_ADA_|_CXorf21
SLAMF7	0	4	4	0	2	2		ZBP1_|_UNC13C_|_STK32A_|_TNFRSF17		ST3GAL6_|_CLIC2
LY9	0	2	2	0	4	4		HVCN1_|_GPRC5D		FGR_|_HVCN1_|_SLC25A42_|_CEACAM21
CD244	0	6	6	1	11	12		LST1_|_CD300LF_|_DOK2_|_AIF1_|_CTSW_|_PRAM1	SNX25	TFAP2E_|_RGS18_|_C1orf186_|_SH3BP2_|_AIF1_|_GIMAP6_|_DOK2_|_CTSW_|_CD4_|_RIN3_|_RAB37
ITLN1	0	2	2	0	0	0		RHD_|_SLC10A1
F11R	1	3	4	3	14	17	ZEB1	GCA_|_SPINT1_|_SPINT2	ZEB1;MAP3K12;ARHGDIA	PPCS_|_VAMP8_|_GCA_|_ZDHHC23_|_PLS1_|_ELOVL7_|_ZNF165_|_ERMP1_|_RCE1_|_AP1G2_|_USP43_|_SPINT2_|_ANKRD5_|_TASP1
TSTD1	1	1	2	0	1	1	LEPRE1	DENND2D		DENND2D
USF1	0	1	1	0	0	0		MTA2
ARHGAP30	0	2	2	5	8	13		RASAL3_|_IKZF1	DAG1;ALDH7A1;SNX9;LAMB1;GNA11	IKZF1_|_FLI1_|_HMHA1_|_S1PR4_|_RASAL3_|_MAP4K1_|_STK4_|_CXorf21
PVRL4	0	3	3	1	13	14		EPN3_|_RHOV_|_GRHL1	COX11	GRHL3_|_TMEM79_|_GRHL1_|_ABCA12_|_CALML5_|_ALDH3B2_|_TTC9_|_RHOV_|_TMEM159_|_EPN3_|_ZNF750_|_NOTCH3_|_ITPKC
KLHDC9	0	4	4	0	4	4		NME5_|_C1orf56_|_DSCR6_|_MYO5C		CLDN3_|_PPAPDC1B_|_LRTOMT_|_DSCR6
PFDN2	0	7	7	2	9	11		GeneSpecificCopyNumber_|_ABL2_|_RAD23A_|_PCGF1_|_YRDC_|_RPF2_|_ELK3	MAN2B2;DGCR2	YRDC_|_NME7_|_ABL2_|_PCGF1_|_RPF2_|_EIF4EBP1_|_GPN3_|_FAM96B_|_CSNK2A1
NIT1	0	4	4	1	1	2		GeneSpecificCopyNumber_|_TRPT1_|_C17orf90_|_APOA1BP	RBM3	C17orf90
DEDD	0	6	6	0	2	2		GeneSpecificCopyNumber_|_TMED2_|_GDI2_|_MTA2_|_ACTB_|_PRCC		PRCC_|_UBE2M
UFC1	0	3	3	0	6	6		GeneSpecificCopyNumber_|_RABIF_|_C1orf43		C1orf43_|_PMVK_|_SSR2_|_RABIF_|_BPNT1_|_COMMD3
USP21	0	7	7	0	6	6		GeneSpecificCopyNumber_|_EHMT2_|_PYGO2_|_SART3_|_PRUNE_|_KIAA0907_|_PRR14		ZBTB48_|_PRUNE_|_GATAD2B_|_PYGO2_|_TMEM79_|_PRR14
PPOX	0	1	1	1	0	1		UROD	NPTN
B4GALT3	0	2	2	0	1	1		GeneSpecificCopyNumber_|_AMPD1		AMPD1
NDUFS2	0	5	5	0	5	5		GeneSpecificCopyNumber_|_MRPL24_|_DARS2_|_MDH2_|_DAP3		FAM189B_|_DAP3_|_MRPL24_|_DARS2_|_ARV1
FCER1G	0	4	4	0	0	0		CD300C_|_MS4A3_|_TYROBP_|_RGS18
APOA2	0	6	6	0	6	6		REG3A_|_SLC39A5_|_DSCR4_|_APOB_|_F2_|_TTR		APOB_|_PLA2G12B_|_APOC3_|_SLC39A5_|_PAH_|_TTR
TOMM40L	0	3	3	0	0	0		GeneSpecificCopyNumber_|_SLC19A1_|_MRPS14
NR1I3	0	0	0	0	0	0
MPZ	0	3	3	0	10	10		PMP2_|_EXTL1_|_FOXD3		EXTL1_|_FOXD3_|_PMP2_|_GRASP_|_CMTM5_|_LGI4_|_FXYD1_|_CADM4_|_PLEKHA4_|_KIAA1755
SDHC	0	1	1	0	0	0		GeneSpecificCopyNumber
C1orf192	0	1	1	0	2	2		FOXJ1		CASC1_|_FOXJ1
HSPA6	0	0	0	0	0	0
FCGR2B	0	1	1	0	0	0		NAPSB
FCGR3B	0	2	2	0	1	1		DUOXA2_|_TAS2R7		DUOXA2
FCRLA	0	3	3	1	6	7		C10orf90_|_SPIB_|_MS4A1	DLG5	ST6GAL1_|_PHACTR1_|_ABCB4_|_HPS5_|_FKBP11_|_HOXC4
FCRLB	2	0	2	0	1	1	KIAA0895_|_SOX4			SCFD2
DUSP12	1	5	6	0	1	1	WASF2	GeneSpecificCopyNumber_|_CGRRF1_|_CENPL_|_ACP1_|_MRPL9		MRPL9
ATF6	0	3	3	0	5	5		WARS_|_SEL1L_|_TOR1AIP1		TOR1AIP1_|_MR1_|_C1orf55_|_SEL1L_|_FEM1B
OLFML2B	0	2	2	0	2	2		ADAM12_|_COL14A1		COL14A1_|_WISP1
NOS1AP	0	1	1	0	0	0		CELF4
C1orf111	0	0	0	0	0	0
SH2D1B	0	1	1	0	0	0		KRT3
UHMK1	0	7	7	0	2	2		GeneSpecificCopyNumber_|_ERGIC2_|_SECISBP2L_|_ZNF800_|_CENPL_|_PLEKHB2_|_STYX		PLEKHB2_|_STYX
UAP1	0	3	3	1	2	3		SSR3_|_ABL2_|_AOX1	MAP2K6	ABL2_|_SSR3
DDR2	1	3	4	2	12	14	SPINT2	PCOLCE_|_FBXL7_|_SPARC	STXBP2;SPINT2	GLI2_|_MAP4_|_PDZRN3_|_SLC35A5_|_FBXL7_|_TWIST1_|_PCOLCE_|_C8orf48_|_GPR124_|_GAS1_|_ACTA2_|_LEPREL2
C1orf110	0	0	0	0	1	1				CPA3
RGS4	0	3	3	1	2	3		TCEAL7_|_FGF5_|_ADAMTSL1	MCM9	NAV1_|_SHC3
RGS5	0	1	1	0	0	0		PHOX2A
NUF2	0	6	6	0	11	11		GeneSpecificCopyNumber_|_KIF14_|_LRRC40_|_NEK2_|_MAD2L1_|_CKAP2L		LRRC40_|_ANP32E_|_KIF14_|_NEK2_|_CKAP2L_|_SMC4_|_CENPQ_|_TTK_|_MASTL_|_KIF11_|_CKAP2
PBX1	3	1	4	3	2	5	DARS_|_NUP50_|_SH2B3	LIMCH1	ZCCHC9;TBRG1;BCL2A1	LIMCH1_|_METTL7A
LMX1A	0	1	1	0	0	0		LRIT1
RXRG	0	3	3	0	4	4		SPRYD5_|_DCT_|_FOXD3		ADCY1_|_DCT_|_NPAS1_|_OLIG2
LRRC52	0	0	0	0	1	1				CEACAM3
MGST3	1	1	2	0	1	1	PVRIG	SCARB2		GABARAP
ALDH9A1	1	1	2	0	0	0	TSPAN2	GeneSpecificCopyNumber
TMCO1	3	1	4	0	0	0	CST8_|_LAMB4_|_SLC6A5	MLH1
UCK2	0	1	1	0	3	3		GeneSpecificCopyNumber		CHD1L_|_UBAP2L_|_NANP
FMO9P	0	0	0	0	1	1				PLA2G2F
POGK	0	3	3	0	1	1		GeneSpecificCopyNumber_|_TET3_|_BEND3		RC3H1
TADA1	1	5	6	2	3	5	FLNA	GeneSpecificCopyNumber_|_ILF2_|_NUP133_|_TRIM24_|_ZNF92	ECE1;TMEM87B	ILF2_|_NFX1_|_RNF138
ILDR2	0	2	2	0	0	0		RAB9B_|_C9orf24
MAEL	0	1	1	0	0	0		HEATR7B2
GPA33	0	4	4	2	11	13		LGALS4_|_KCNQ1_|_MYO1A_|_CDX1	RDX;CBX6	SAMD13_|_CDX1_|_PAQR8_|_AOAH_|_KCNQ1_|_BCL2L14_|_MYO1A_|_MLEC_|_LGALS4_|_PCK1_|_PPARA
DUSP27	0	1	1	0	0	0		CDX1
POU2F1	1	3	4	1	1	2	GAS2L1	NASP_|_VPRBP_|_VPREB3	ATP6V0E1	PIAS1
CD247	0	1	1	0	4	4		AFF2		ZAP70_|_PVRIG_|_SH2D1A_|_AFF2
CREG1	0	3	3	0	2	2		GeneSpecificCopyNumber_|_VAMP8_|_SLC48A1		SLC48A1_|_ACSS2
RCSD1	0	5	5	1	12	13		SH2D3C_|_CD53_|_P2RY8_|_CD48_|_IKZF1	PLOD2	CD53_|_CD48_|_EDEM1_|_CD38_|_TERT_|_IKZF1_|_PIK3CG_|_SH2D3C_|_SFMBT2_|_EVI2B_|_P2RY8_|_IL2RG
MPZL1	1	4	5	0	0	0	MS4A3	GeneSpecificCopyNumber_|_KDELR1_|_RAB18_|_NUAK2
ADCY10	0	1	1	0	5	5		TP53AIP1		TP73_|_HSD17B3_|_TP53AIP1_|_CPLX3_|_SHISA7
BRP44	1	3	4	0	1	1	EMP1	GeneSpecificCopyNumber_|_ATP5L_|_HGD		RRM2B
DCAF6	1	4	5	0	1	1	ENOPH1	PDGFC_|_TOR1AIP2_|_SHOC2_|_NCK1		NCK1
GPR161	1	1	2	0	0	0	PTPN6	KIF3C
TIPRL	1	1	2	0	0	0	TM9SF1	GeneSpecificCopyNumber
SFT2D2	0	3	3	1	3	4		GeneSpecificCopyNumber_|_ATP6V0E1_|_MFSD5	LTBP4	GPATCH2_|_ATP6V0E1_|_ZNF557
TBX19	0	3	3	0	0	0		KIAA1045_|_ARID4B_|_UCP3
XCL1	0	2	2	0	0	0		KIR2DS4_|_GNLY
DPT	0	2	2	0	2	2		SLC6A1_|_WISP1		WISP1_|_TMEM119
ATP1B1	2	3	5	3	5	8	PIK3CG_|_ANKLE1	MORC4_|_TNFRSF21_|_PLEKHA1	UHRF2;IRAK4;ANKLE1	KIAA1522_|_TNFRSF21_|_ME1_|_ID1_|_MORC4
NME7	0	5	5	0	4	4		PFDN2_|_STAC_|_C6orf225_|_SNAPC1_|_CTNNAL1		UROD_|_WDR54_|_EFHC1_|_C14orf135
BLZF1	0	2	2	0	1	1		ZBTB41_|_CEP290		NBEAL1
C1orf114	0	0	0	0	0	0
SLC19A2	1	4	5	1	2	3	VPREB3	GeneSpecificCopyNumber_|_KCTD3_|_MREG_|_PLEKHH1	TCEA2	YOD1_|_FAM89A
F5	0	2	2	0	0	0		NR0B2_|_TM4SF5
SELP	0	1	1	0	0	0		C6orf25
C1orf112	0	2	2	0	1	1		CDK1_|_FANCI		RFC3
SELL	0	2	2	0	0	0		PTPRCAP_|_CD48
SELE	0	0	0	0	0	0
SCYL3	0	2	2	0	6	6		COG2_|_CEP350		PAQR6_|_MCEE_|_CCDC125_|_TMEM135_|_SPG11_|_GGA1
KIFAP3	0	1	1	0	0	0		MLLT11
GORAB	0	1	1	0	1	1		GeneSpecificCopyNumber		GPATCH2
PRRX1	0	2	2	0	6	6		PCOLCE_|_FAP		FAP_|_SCFD2_|_PDGFRA_|_PCOLCE_|_SMPD1_|_NTM
C1orf129	0	0	0	0	0	0
FMO3	0	1	1	0	0	0		CTAGE1
FMO6P	0	1	1	0	0	0		ZIM3
FMO2	0	1	1	0	0	0		OBP2A
FMO1	0	1	1	0	0	0		ZNF831
FMO4	0	1	1	0	0	0		GNG7
MYOC	0	0	0	0	0	0
VAMP4	1	2	3	0	1	1	USP54	GeneSpecificCopyNumber_|_POLR3GL		POLR3GL
METTL13	0	5	5	0	3	3		GeneSpecificCopyNumber_|_ISG20L2_|_L3MBTL2_|_SHQ1_|_GAR1		ISG20L2_|_TIMM17A_|_TOMM6
DNM3	0	0	0	0	0	0
PIGC	0	3	3	0	1	1		GeneSpecificCopyNumber_|_SFT2D3_|_PIGM		PIGM
C1orf105	0	4	4	0	0	0		SLC22A11_|_MYOG_|_MYL3_|_C8orf45
C1orf9	1	3	4	0	0	0	RABEPK	GeneSpecificCopyNumber_|_MAP4K3_|_ZBTB41
FASLG	0	4	4	0	2	2		FGF3_|_CYP17A1_|_KIR3DL1_|_IL22		PRF1_|_KIR3DL1
TNFSF18	0	0	0	0	0	0
TNFSF4	0	2	2	0	0	0		ARID5A_|_PLEKHO1
PRDX6	1	1	2	0	0	0	MS4A8B	GeneSpecificCopyNumber
ANKRD45	0	0	0	0	0	0
KLHL20	1	5	6	0	1	1	DCDC2	GeneSpecificCopyNumber_|_NEK1_|_HCFC2_|_TROVE2_|_UBR1		UBR1
CENPL	0	3	3	0	5	5		GeneSpecificCopyNumber_|_SPC25_|_CASC5		DUSP12_|_UHMK1_|_EXO1_|_UBXN2A_|_CASC5
DARS2	0	5	5	0	3	3		ATP5G1_|_UCHL5_|_NDUFS2_|_CSE1L_|_PRMT5		NDUFS2_|_UCHL5_|_ATP5G1
ZBTB37	0	2	2	0	0	0		CST11_|_FBXO40
SERPINC1	0	13	13	1	15	16		RBP5_|_TRIM50_|_KCNK7_|_AKR1D1_|_OR10A3_|_SLC22A7_|_FERD3L_|_C1orf100_|_EPO_|_APOA5_|_F13B_|_GLTPD2_|_SLC30A10	CTBP2	SLC30A10_|_NEU4_|_SLC38A3_|_AHSG_|_EPO_|_AKR1D1_|_RBP5_|_SOAT2_|_SERPINA4_|_DLK1_|_SULT1A2_|_SERPINF2_|_GLTPD2_|_HRC_|_IGSF1
RC3H1	0	5	5	2	5	7		C2orf29_|_ARID4B_|_POGK_|_KDM3B_|_FAM126B	ZFPL1;DYNC1H1	RCOR3_|_ARID4B_|_SNAPC4_|_SHOC2_|_SMEK1
RABGAP1L	1	1	2	0	1	1	DLG5	MBNL1		MBNL1
GPR52	0	1	1	0	0	0		ZSCAN1
CACYBP	0	3	3	0	3	3		GeneSpecificCopyNumber_|_SNRPD1_|_HNRNPU		DDX46_|_PSMA2_|_VDAC3
MRPS14	0	4	4	0	4	4		GeneSpecificCopyNumber_|_C22orf32_|_UQCR10_|_RNASEH2C		ENSA_|_TOMM40L_|_UQCR10_|_C22orf32
TNN	0	2	2	0	0	0		CD209_|_MS4A14
TNR	0	0	0	1	2	3			NKX3-1	PCDHA5_|_CAMKK1
RFWD2	0	2	2	0	0	0		GeneSpecificCopyNumber_|_SETDB1
PAPPA2	0	1	1	0	0	0		ASPN
ASTN1	0	1	1	0	0	0		STMN4
FAM5B	0	1	1	0	0	0		ADRA1A
SEC16B	0	2	2	0	0	0		AKR1C4_|_NR1I2
RASAL2	0	2	2	1	2	3		TJP1_|_AMOTL2	SLC27A5	TRIO_|_PTPN12
C1orf220	0	1	1	0	0	0		BFSP2
RALGPS2	1	3	4	1	1	2	APOL4	ZHX2_|_LASP1_|_ITCH	HYOU1	ZHX2
ANGPTL1	0	3	3	0	0	0		ADH1A;ADH1B_|_ASPN_|_HPD
FAM20B	3	1	4	0	0	0	DAPK3_|_HNF1B_|_MITD1	GeneSpecificCopyNumber
TOR3A	0	2	2	1	2	3		GeneSpecificCopyNumber_|_SS18L2	DYNC1LI2	C1orf131_|_SS18L2
ABL2	2	9	11	1	5	6	SP9;SLC29A3_|_AKR1A1	NRP2_|_BNC2_|_PPP1R15A_|_UAP1_|_MMP8_|_DSTYK_|_AXL_|_ASAP1_|_PFDN2	OFD1	PFDN2_|_UAP1_|_SRGAP2_|_ANKRD28_|_ASAP1
SOAT1	0	0	0	1	2	3			RAPGEFL1	KLHL5_|_SHCBP1
NPHS2	0	1	1	0	0	0		SLC5A7
TDRD5	0	1	1	0	0	0		ZNF750
FAM163A	0	3	3	0	1	1		PHOX2A_|_RET_|_STMN4		RET
TOR1AIP2	1	2	3	0	1	1	RALY	GeneSpecificCopyNumber_|_EVI5		DCAF6
TOR1AIP1	2	5	7	0	3	3	RASSF6_|_GATC	GeneSpecificCopyNumber_|_TMED2_|_ATF6_|_ADPGK_|_ATP8B4		ATF6_|_TRIP12_|_M6PR
CEP350	0	5	5	0	4	4		GeneSpecificCopyNumber_|_RBBP6_|_YY1AP1;GON4L_|_NKTR_|_ZNF638		YY1AP1_|_GON4L_|_SCYL3_|_MLL5
QSOX1	0	4	4	0	4	4		PLAUR_|_PTX3_|_ZYX_|_SLC39A13		DAP_|_PPARD_|_ACO1_|_PLAUR
LHX4	0	2	2	0	0	0		RP1L1_|_SLC6A5
ACBD6	0	3	3	0	1	1		GeneSpecificCopyNumber_|_NDUFS7_|_EEFSEC		TIMM9
XPR1	1	1	2	0	0	0	ACAA1	GeneSpecificCopyNumber
KIAA1614	0	1	1	1	10	11		PITX3	G2E3	CAV3_|_FGFR4_|_PGM5_|_PITX3_|_SORCS1_|_SMTNL1_|_SLC26A10_|_STOML3_|_FOXS1_|_CAPN6
STX6	0	2	2	0	0	0		GeneSpecificCopyNumber_|_PRKCH
MR1	0	4	4	2	8	10		DEF6_|_CASP1_|_ATF6_|_BTN3A3	HDAC2;IPO7	MANBA_|_ALPK1_|_TRIM38_|_TRAM1_|_PTPLAD2_|_PIGB_|_SCPEP1_|_MPPE1
IER5	0	2	2	0	0	0		CASP1_|_CDKN1A
CACNA1E	0	1	1	0	0	0		ADIPOQ
GLUL	0	1	1	0	0	0		BRD3
TEDDM1	0	0	0	0	0	0
RGSL1	0	1	1	0	0	0		LRIT1
RNASEL	0	1	1	1	1	2		ELF1	CDC34	SLC46A3
RGS16	2	1	3	1	1	2	ANXA1_|_TNFRSF1A	ELMO1	VPS26A	GLCCI1
RGS8	0	1	1	0	1	1		DMP1		DMP1
NPL	1	1	2	0	1	1	GLIS2	FAM89A		FAM89A
DHX9	0	5	5	2	23	25		NUP133_|_SUPT16H_|_TRA2B_|_FUS_|_SRRT	IFT20;CEBPB	YTHDF2_|_THRAP3_|_ZNF326_|_ILF2_|_PMF1_|_SETMAR_|_TRA2B_|_DHX15_|_E2F3_|_HIST1H1E_|_SRRT_|_SNRPF_|_ANAPC7_|_SUPT16H_|_FUS_|_ZNF207_|_MED1_|_NOL11_|_HNRNPM_|_TOP1_|_SNRPD3_|_FANCB_|_HTATSF1
LAMC1	1	4	5	0	4	4	ZNF101	PTPN14_|_P4HA2_|_CALD1_|_FMNL2		TNS3_|_PPFIBP1_|_FAM57A_|_PLXNB2
LAMC2	0	5	5	0	19	19		GPR87_|_GJB3_|_LAMB3_|_TINAGL1_|_ZBED2		CDA_|_TINAGL1_|_F3_|_LAMB3_|_TGFA_|_CDCP1_|_ZBED2_|_EREG_|_EGFR_|_PLAU_|_CST6_|_MYEOV_|_ERO1L_|_PLEKHG3_|_SERPINA1_|_SEMA4B_|_HAS3_|_PPP4R1_|_DMKN
NMNAT2	0	1	1	0	0	0		ACTL6B
SMG7	0	4	4	0	2	2		GeneSpecificCopyNumber_|_TRIM11_|_SAFB_|_CHD8		TRIM11_|_BRD2
NCF2	0	4	4	0	0	0		DAPP1_|_CCL5_|_TMEM154_|_CDA
ARPC5	1	4	5	0	2	2	MAP4K3	GeneSpecificCopyNumber_|_WDR1_|_NIPSNAP3A_|_KCNMB1		TOR1A_|_UBE2A
RGL1	0	3	3	0	1	1		SV2A_|_DPYSL3_|_SPARC		DPYSL2
APOBEC4	0	1	1	0	0	0		C6orf221
GLT25D2	0	0	0	0	0	0
TSEN15	1	1	2	0	1	1	PLXNB2	HAX1		HAX1
C1orf21	1	1	2	0	1	1	RHOF	PDZRN3		C5orf30
EDEM3	2	3	5	0	4	4	PATL1_|_FAM83D	GeneSpecificCopyNumber_|_ARHGEF2_|_SEL1L		ARHGEF2_|_PIGM_|_MIA3_|_EIF3A
FAM129A	0	1	1	1	0	1		IFI16	IP6K2
RNF2	0	1	1	0	0	0		KIAA1586
IVNS1ABP	1	4	5	0	1	1	TRADD	GeneSpecificCopyNumber_|_TRPM1_|_SS18L1_|_SOX4		SS18L1
HMCN1	0	4	4	0	2	2		PCDH18_|_S100B_|_DAAM2_|_COL5A2		FZD1_|_LUM
PRG4	0	2	2	0	1	1		COMP_|_TRH		TRH
TPR	0	5	5	0	9	9		GeneSpecificCopyNumber_|_AHCTF1_|_SMC3_|_BCLAF1_|_PCM1		EXOSC10_|_ASH1L_|_EPRS_|_MTR_|_AHCTF1_|_ZNF638_|_MTPAP_|_SMC3_|_RBM26
C1orf27	2	2	4	2	1	3	GNAI2_|_RBM10	GeneSpecificCopyNumber_|_ERGIC2	GNAI2;TBC1D1	OCIAD1
PDC	0	2	2	0	3	3		RS1_|_CRX		GNGT1_|_RP1_|_CRX
PTGS2	0	2	2	0	0	0		PTGES_|_SRPX2
PLA2G4A	1	1	2	1	0	1	TMCC1	AHR	PHLPP2
FAM5C	0	1	1	0	0	0		CADM2
RGS18	0	7	7	2	7	9		SLA_|_CD244_|_TFEC_|_LYL1_|_NFE2_|_SPI1_|_AFF2	ID3;CCDC50	TNFAIP8L2_|_FCER1G_|_COL23A1_|_LMO2_|_C3AR1_|_NFE2_|_C20orf197
RGS1	0	3	3	0	0	0		GPR132_|_ADPRH_|_IRF4
RGS13	1	3	4	3	3	6	CRY1	SNX22_|_BFSP2_|_FCRL1	CD58;CRTC3;NRIP1	FCRL1_|_IMP4_|_KCNMB4
RGS2	0	1	1	0	0	0		ETV1
UCHL5	0	9	9	0	3	3		GeneSpecificCopyNumber_|_ANP32E_|_WDR12_|_ABCE1_|_TMEM48_|_PNPT1_|_GART_|_HEATR1_|_DARS2		DARS2_|_MRPS30_|_DLAT
TROVE2	0	2	2	0	1	1		GeneSpecificCopyNumber_|_MTMR9		KLHL20
GLRX2	1	4	5	1	2	3	UBXN7	MRPS36_|_ATOX1_|_N6AMT1_|_C17orf79	SPPL3	GPATCH4_|_N6AMT1
CDC73	0	3	3	1	2	3		GeneSpecificCopyNumber_|_CAPZA2_|_C1orf124	SLC41A3	ANKRD13C_|_TSNAX
B3GALT2	0	2	2	0	0	0		LRRN3_|_MSTN
KCNT2	0	3	3	0	5	5		TRO_|_KIAA0408_|_SCN9A		SCN9A_|_ANK2_|_RELN_|_KCNJ8_|_SYT1
CFH	0	1	1	0	0	0		TRIM6
CFHR5	0	0	0	0	1	1				SI
F13B	0	3	3	0	4	4		UCP1_|_SLC22A9_|_ANGPTL3		ANGPTL3_|_SERPINC1_|_MBL2_|_SLC22A9
ASPM	1	6	7	0	7	7	SF3A1	GeneSpecificCopyNumber_|_CENPF_|_KIF20A_|_CASC5_|_CDKN3_|_SGOL2		CENPF_|_SGOL2_|_CENPE_|_XRCC2_|_KIAA1731_|_GAS2L3_|_CASC5
ZBTB41	2	2	4	0	4	4	CLP1_|_ZNF207	GeneSpecificCopyNumber_|_FAM177A1		RIT1_|_BLZF1_|_C1orf9_|_MAP3K2
CRB1	0	3	3	0	0	0		CDK5R2_|_ADAM18_|_RHBDL3
C1orf53	0	3	3	0	0	0		FDX1L_|_ADI1_|_LPHN2
LHX9	0	2	2	0	0	0		CST11_|_PPP1R3A
NEK7	0	3	3	0	0	0		ABI3BP_|_REEP3_|_FAM160B1
ATP6V1G3	0	0	0	0	0	0
PTPRC	0	6	6	3	12	15		SLAMF6_|_SAMSN1_|_LIMD2_|_MYO1G_|_KLHL6_|_ARHGAP15	SDC1;CLOCK;SCARB2	ARHGAP15_|_DCP2_|_GPSM3_|_MYO1G_|_FAM78A_|_RHOG_|_GPR65_|_LIMD2_|_DENND1C_|_CD37_|_SAMSN1_|_RAB33A
NR5A2	0	0	0	0	0	0
ZNF281	2	1	3	0	0	0	ABHD11_|_AKR7A3	GeneSpecificCopyNumber
KIF14	0	6	6	0	6	6		GeneSpecificCopyNumber_|_CENPF_|_BUB1B_|_KIF11_|_PRR11_|_NUF2		NUF2_|_CENPF_|_TTK_|_KIF11_|_BUB1B_|_PRR11
DDX59	0	3	3	0	1	1		GeneSpecificCopyNumber_|_TSNAX_|_C9orf91		EPS15
GPR25	0	0	0	0	0	0
KIF21B	0	1	1	1	3	4		FMNL1	TFAP2A	SH2D2A_|_MAN1A1_|_CLYBL
CACNA1S	0	1	1	0	3	3		CCDC54		CHRND_|_CCDC37_|_C4orf37
TMEM9	0	1	1	0	2	2		LMAN2L		ECHDC3_|_CDK16
IGFN1	0	1	1	0	1	1		PAX8		KCNK3
PKP1	0	5	5	0	1	1		CYP4F22_|_KRT5_|_GBP6_|_CWH43_|_DUOX1		PAX9
TNNT2	0	0	0	0	0	0
LAD1	0	4	4	2	8	10		ESRP2_|_PKP3_|_B3GNT3_|_S100A14	FAM13B;MAP3K3	S100A14_|_ADAP1_|_EPHA1_|_FAM83H_|_PKP3_|_ERBB3_|_CHMP1A_|_B3GNT3
TNNI1	0	3	3	0	1	1		GLRA1_|_SERPINA9_|_ESR2		KCNN3
PHLDA3	0	6	6	1	2	3		ST6GALNAC2_|_GPC1_|_GDF15_|_IGFBP3_|_CDKN1A_|_FDXR	PCNT	CDKN1A_|_GDF15
CSRP1	1	0	1	0	0	0	RCOR2
NAV1	0	6	6	2	1	3		RGS4_|_MAP1B_|_COL5A1_|_KIF3C_|_SH2D4B_|_SPARC	KCNK5;PLAGL2	FTO
IPO9	0	3	3	1	2	3		GeneSpecificCopyNumber_|_INTS7_|_HNRNPU	EFHD2	INTS7_|_KLHDC5
SHISA4	0	3	3	1	3	4		PEA15_|_KIRREL_|_SMPD1	WTAP	PEA15_|_UBTD1_|_SMPD1
LMOD1	0	3	3	0	7	7		NXNL1_|_MRVI1_|_CNN1		STX12_|_SGIP1_|_CORIN_|_MRVI1_|_MYOCD_|_CNN1_|_DMPK
TIMM17A	0	8	8	0	5	5		GeneSpecificCopyNumber_|_PHAX_|_UQCR11_|_MYEOV2_|_METTL13_|_UTP15_|_FH_|_POLR3K		FBXO28_|_TBCE_|_UBE2K_|_POMP_|_GTF2A2
RNPEP	0	3	3	0	1	1		GeneSpecificCopyNumber_|_RXRA_|_IARS2		IARS2
ELF3	0	6	6	2	15	17		C19orf21_|_TMC4_|_INADL_|_MYO5B_|_TSPAN15_|_CLDN4	C14orf135;ADARB1	SLC44A3_|_C2orf55_|_THRB_|_RBM47_|_FRK_|_TMEM184A_|_CLDN4_|_RASEF_|_TSPAN15_|_SCNN1A_|_GRB7_|_MYO5B_|_C19orf21_|_CHMP4B_|_EPB41L1
GPR37L1	0	0	0	0	0	0
ARL8A	1	2	3	0	2	2	NPM1	GeneSpecificCopyNumber_|_RCOR3		WDR47_|_MARCH2
PTPN7	0	5	5	4	12	16		BIN2_|_CD53_|_GMFG_|_FAM78A_|_WAS	SH3BP4;ALDH7A1;CAP2;MORC4	CD53_|_RASSF5_|_INPP5D_|_DEF6_|_FAM78A_|_BIN2_|_CORO7_|_TMC8_|_RASAL3_|_GMFG_|_MFNG_|_WAS
LGR6	0	2	2	0	0	0		BCL2L15_|_EDAR
UBE2T	0	6	6	0	10	10		APOO_|_DHPS_|_GINS2_|_NEK2_|_DTL_|_CDK1		NEK2_|_DTL_|_MAD2L1_|_CDK1_|_FANCI_|_POLR3K_|_C16orf80_|_TUBG1_|_PAFAH1B3_|_APOO
PPP1R12B	0	0	0	0	0	0
SYT2	0	1	1	0	0	0		CDK5R2
KDM5B	1	3	4	0	0	0	KCNN3	ULK1_|_LAPTM4B_|_ZNF629
RABIF	0	5	5	0	4	4		GeneSpecificCopyNumber_|_NDUFB2_|_ANKRD39_|_UFC1_|_INTS7		SLC25A44_|_UFC1_|_ANKRD39_|_UBE2D4
KLHL12	0	5	5	0	1	1		GeneSpecificCopyNumber_|_TATDN3_|_C1orf55_|_ZFP161_|_ZBTB25		RNF187
ADIPOR1	2	2	4	2	0	2	CWC27_|_CCDC18	GeneSpecificCopyNumber_|_HSPA1A;HSPA1B	CCDC18;CWC27
CYB5R1	0	3	3	0	2	2		ATP6V0C_|_NAGK_|_NCSTN		GPAA1_|_SCPEP1
PPFIA4	0	1	1	0	3	3		PFKFB4		PFKFB4_|_C4orf47_|_PRSS53
MYOG	0	4	4	0	19	19		AGTR2_|_CAV3_|_CHRND_|_CDH15		C1orf105_|_TTN_|_MSTN_|_DES_|_CHRND_|_CAV3_|_SPOCK3_|_PITX3_|_MYOD1_|_RAPSN_|_STAC3_|_FITM1_|_ACTC1_|_ATP2A1_|_CDH15_|_SGCA_|_SHD_|_SEMA6B_|_EDN3
ADORA1	0	2	2	0	1	1		PAX2_|_PAX8		PAX2
MYBPH	0	2	2	0	0	0		AGTR2_|_CD101
CHI3L1	0	2	2	0	0	0		ELANE_|_NFIX
CHIT1	0	0	0	0	8	8				TMOD4_|_ZBTB12_|_ARG1_|_TMPRSS12_|_CEACAM3_|_CEACAM8_|_IZUMO1_|_HDAC10
BTG2	0	3	3	1	4	5		SESN1_|_TP53INP1_|_POU2AF1	DCUN1D4	CYFIP2_|_SESN1_|_TP53INP1_|_KDM4B
FMOD	0	0	0	0	0	0
PRELP	0	2	2	0	2	2		ACAN_|_PODN		PODN_|_FAM188B
OPTC	0	1	1	0	0	0		C17orf66
ATP2B4	1	3	4	1	2	3	PRMT3	BMP1_|_TLN1_|_TMEM173	AHCY	TMEM173_|_ZBTB4
LAX1	0	2	2	4	5	9		SEPT1_|_CD48	PTK2;CTBP2;VPS37C;BCL2L2	KCNA3_|_CD28_|_ZNF101_|_LIME1_|_CECR1
ZC3H11A	0	2	2	1	2	3		GeneSpecificCopyNumber_|_YTHDC1	ADPRHL2	WDR26_|_EXOC8
SNRPE	0	1	1	1	3	4		RBM8A	MPP5	RBM8A_|_OLA1_|_H3F3B
SOX13	0	3	3	0	1	1		ST6GALNAC2_|_ESRP2_|_ERBB3		SMUG1
ETNK2	0	3	3	0	1	1		CYP4Z2P_|_ESR1_|_TMEM132A		TMEM132A
REN	0	0	0	0	1	1				CEACAM7
KISS1	0	1	1	0	1	1		MARCH4		VSTM1
GOLT1A	0	2	2	1	1	2		CRB3_|_RAB17	LRRC8C	RAB17
PLEKHA6	0	2	2	1	2	3		CCDC64B_|_TMEM139	CHSY1	ARHGEF10L_|_TMEM139
PPP1R15B	1	2	3	1	1	2	PRMT2	GeneSpecificCopyNumber_|_EXOC8	PRMT2	NUFIP2
PIK3C2B	3	1	4	3	4	7	GOLT1B_|_FGF5_|_SGTB	SLC37A1	MCFD2;SGTB;BCAP29	DTX4_|_SORL1_|_ZNF552_|_ADNP
MDM4	1	5	6	2	9	11	TMEM184B	DCP2_|_TATDN3_|_POGZ_|_RCOR3_|_FNBP4	LEPREL1;CBR1	POGZ_|_TATDN3_|_ANGEL2_|_ZNF678_|_ZXDC_|_FNBP4_|_SPCS2_|_CPSF6_|_AKAP10
LRRN2	0	1	1	0	0	0		PKHD1
NFASC	0	3	3	0	6	6		CLIP3_|_AMPH_|_KCNB1		AMPH_|_BAALC_|_SCN8A_|_C14orf37_|_TMOD2_|_CLIP3
CNTN2	0	2	2	0	2	2		WFIKKN2_|_NHLH1		NHLH1_|_DCLK3
RBBP5	0	3	3	0	1	1		GeneSpecificCopyNumber_|_SFPQ_|_HNRNPH1		BAZ1B
DSTYK	0	4	4	1	3	4		GeneSpecificCopyNumber_|_C10orf90_|_TTC7B_|_PMP22	ZMIZ2	CTSK_|_ABL2_|_GABBR1
TMCC2	0	4	4	0	0	0		RS1_|_EPHA8_|_RENBP_|_SLC6A17
NUAK2	1	3	4	0	5	5	JARID2	TUFT1_|_WWC1_|_PAWR		TUFT1_|_MPZL1_|_RBKS_|_WWC1_|_SMAD7
KLHDC8A	0	0	0	0	0	0
LEMD1	0	2	2	0	0	0		KLK7_|_TMPRSS4
CDK18	1	0	1	0	0	0	DYNC1LI1
MFSD4	0	1	1	0	1	1		NAPSA		NAPSA
ELK4	0	1	1	0	2	2		ATXN7		ATXN7_|_PPTC7
SLC45A3	0	1	1	0	0	0		KLK2
NUCKS1	1	3	4	0	2	2	PEX16	GeneSpecificCopyNumber_|_CBX5_|_CENPF		SEPHS1_|_CBX5
RAB7L1	0	3	3	0	0	0		GeneSpecificCopyNumber_|_GPR137B_|_RHOQ
SLC41A1	0	1	1	0	0	0		NT5C3L
PM20D1	0	0	0	1	4	5			DSTN	PLEKHN1_|_RHBG_|_SNX31_|_ANGPT4
SLC26A9	0	1	1	0	0	0		VILL
AVPR1B	0	0	0	0	1	1				C3orf24
C1orf186	0	3	3	1	4	5		CD244_|_LYL1_|_PAX8	NECAP1	PAX8_|_TPK1_|_CA2_|_ZBTB44
CTSE	0	1	1	0	6	6		VSIG2		CLDN18_|_DPCR1_|_GATA4_|_VSIG2_|_FOXA3_|_TFF2
SRGAP2	1	3	4	0	1	1	POF1B	ABL2_|_ZEB2_|_PFKFB4		INPPL1
IKBKE	0	3	3	0	1	1		NFKBIE_|_ALOX5AP_|_RAC2		CTSS
RASSF5	1	5	6	3	3	6	AMOTL2	PTPN7_|_DEF6_|_GMFG_|_ARHGDIB_|_WAS	MRFAP1;BOD1;APPL2	TNFAIP8_|_DEF6_|_PTPN6
DYRK3	1	0	1	0	1	1	ST14			KATNAL1
MAPKAPK2	0	3	3	0	2	2		ARF1_|_TPST2_|_ACTB		ZYX_|_ARAF
IL10	0	1	1	0	0	0		KIR2DL4
IL19	0	0	0	0	1	1				SYT5
IL20	0	4	4	1	4	5		CDSN_|_KRT37_|_KRT32_|_ESR1	SLC9A6	CYP4Z2P_|_KRT37_|_KRT32_|_PGLYRP2
IL24	0	1	1	0	0	0		MRGPRX3
FAIM3	0	4	4	0	2	2		CAPN3_|_P2RY10_|_GAS7_|_IL16		GAS7_|_SEPT9
PIGR	0	1	1	0	0	0		SLC10A2
FCAMR	0	2	2	0	1	1		KIR2DS4_|_FAM55A		FAM55A
C1orf116	0	8	8	1	5	6		FGFBP1_|_GJB3_|_PKP3_|_KLK2_|_KRTCAP3_|_EHF_|_SH2D3A_|_B3GNT3	SOX12	FGFBP1_|_EHF_|_STYK1_|_SCEL_|_B3GNT3
YOD1	0	2	2	0	0	0		GATA1_|_SLC19A2
PFKFB2	0	1	1	0	0	0		ESRP1
C4BPB	0	1	1	0	2	2		TSPAN8		SLC7A7_|_BMP4
C4BPA	0	2	2	0	1	1		RBP5_|_ITIH2		RBP5
CD55	0	1	1	0	0	0		AHR
CR2	0	0	0	0	0	0
CR1	0	2	2	0	1	1		FCRL4_|_PRG2		CD200R1
CR1L	0	2	2	1	1	2		GATA1_|_RHD	SPTAN1	GATA1
CD46	0	6	6	0	3	3		GeneSpecificCopyNumber_|_DSG2_|_TMBIM6_|_CLDN4_|_MPZL2_|_TMEM41B		TMEM41B_|_TMBIM6_|_PSEN1
MIR29C	0	2	2	0	0	0		SLC10A7_|_ZFC3H1
CD34	0	3	3	0	1	1		PADI4_|_ERG_|_STAB1		KCNK17
PLXNA2	0	1	1	0	0	0		UNC5B
MIR205	0	4	4	4	16	20		FAT2_|_KRT5_|_GJB5_|_TP63	TGOLN2;AGPAT6;MGRN1;NSF	PADI3_|_PTAFR_|_GJB5_|_LPAR3_|_CLCA2_|_IL1A_|_ARHGEF4_|_CSTA_|_TP63_|_FAT2_|_SOX7_|_KRT5_|_RNASE7_|_SOX15_|_KRT13_|_KRT15
CAMK1G	0	3	3	0	2	2		CACNG3_|_ADRA1D_|_DAB1		DAB1_|_ADRA1D
LAMB3	0	4	4	0	5	5		ITGA3_|_LAMC2_|_SERPINB5_|_S100A2		CDA_|_S100A2_|_LAMC2_|_PLEK2_|_SEMA4B
G0S2	0	4	4	0	1	1		CXCL5_|_PTX3_|_CD274_|_PLAU		SPAG4
HSD11B1	0	0	0	0	0	0
TRAF3IP3	1	5	6	1	10	11	PTK2	ITGAL_|_CXorf65_|_LCP2_|_MYO1G_|_CCR7	NGRN	INPP4A_|_ST8SIA4_|_LCP2_|_IPCEF1_|_MYO1G_|_DOK2_|_LSP1_|_ITGAL_|_CXorf65_|_SASH3
C1orf74	0	2	2	0	0	0		GeneSpecificCopyNumber_|_HES2
IRF6	0	4	4	1	12	13		CDH3_|_GRHL2_|_CDH1_|_TRIM29	RAB24	SERINC2_|_C6orf132_|_FAM83B_|_GRHL2_|_C10orf116_|_GPX2_|_PAK6_|_CDH3_|_FXYD3_|_KLC3_|_FUT1_|_LIMK2
SYT14	0	2	2	0	1	1		RNF182_|_SCG3		RNF182
C1orf133	0	3	3	0	3	3		CTGF_|_AXL_|_NNMT		RHEB_|_SYNM_|_C1QL1
SERTAD4	0	4	4	0	4	4		EPN3_|_IGSF9_|_FREM2_|_TFAP2C		KCNS3_|_LIMCH1_|_NFIB_|_TFAP2C
HHAT	0	1	1	0	0	0		CADM1
KCNH1	0	1	1	0	0	0		TAS2R8
RCOR3	0	5	5	1	5	6		GeneSpecificCopyNumber_|_MSL1_|_TET3_|_RC3H1_|_CIRBP	CTNNAL1	ARL8A_|_MDM4_|_WAC_|_MSL1_|_CIRBP
TRAF5	1	1	2	0	0	0	TMEM40	CDH17
RD3	0	5	5	0	1	1		INSM2_|_OPRM1_|_CRX_|_C1orf87_|_GRM7		INSM2
SLC30A1	3	0	3	1	0	1	RSBN1_|_C21orf58_|_THAP2		GTPBP1
NEK2	0	7	7	0	9	9		GeneSpecificCopyNumber_|_UBE2T_|_GPSM2_|_CENPA_|_NUF2_|_RAD21_|_CDC25C		GPSM2_|_NUF2_|_UBE2T_|_CDC25C_|_RAD21_|_CDK1_|_KIF18A_|_TROAP_|_RACGAP1
LPGAT1	0	2	2	0	1	1		GeneSpecificCopyNumber_|_GNAZ		IFT81
INTS7	0	3	3	0	2	2		GeneSpecificCopyNumber_|_IPO9_|_RNF138		IPO9_|_RABIF
DTL	0	8	8	0	10	10		GeneSpecificCopyNumber_|_UBE2T_|_CHAF1A_|_MCM3_|_EXO1_|_MCM5_|_KIAA0101_|_ZNF367		UBE2T_|_EXO1_|_ZNF672_|_RRM2_|_MCM6_|_MCM10_|_NCAPD3_|_BRIP1_|_TYMS_|_CHAF1A
PPP2R5A	0	1	1	0	1	1		RPS6KA1		ERMP1
TMEM206	1	0	1	0	1	1	MVP			ERO1LB
NENF	0	3	3	0	1	1		GeneSpecificCopyNumber_|_BCL7C_|_SEPN1		BCL7C
ATF3	0	2	2	0	1	1		DUSP16_|_PPP1R15A		CCNL1
FAM71A	0	4	4	1	1	2		DSPP_|_SPAG8_|_FAM169B_|_ODF1	TMEM55B	FAM169B
BATF3	1	1	2	1	3	4	MANSC1	IL2RB	MGST2	IL12A_|_HERC5_|_RHEBL1
NSL1	1	3	4	1	0	1	RRBP1	GeneSpecificCopyNumber_|_PSMC3IP_|_DUT	RRBP1
TATDN3	0	3	3	0	4	4		MDM4_|_NDUFS7_|_RNF187		KLHL12_|_MDM4_|_LYRM7_|_NFX1
C1orf227	0	1	1	0	0	0		SLC13A1
FLVCR1	0	4	4	0	3	3		GeneSpecificCopyNumber_|_LRPPRC_|_AHCTF1_|_DNA2		ACTR3B_|_PAXIP1_|_TMEM97
VASH2	0	4	4	1	1	2		ZCCHC18_|_ZNF124_|_BEND5_|_PIK3R3	IL1RAP	PIK3R3
ANGEL2	0	2	2	0	0	0		GeneSpecificCopyNumber_|_MDM4
RPS6KC1	1	2	3	0	1	1	VILL	GeneSpecificCopyNumber_|_KIF1B		ATP6V1E1
PROX1	1	4	5	4	10	14	RNF135	GNG4_|_RIMBP2_|_PAH_|_SHC2	SP110;SHISA5;RGS10;RNF135	ZSWIM5_|_GNG4_|_CHN2_|_KIAA1549_|_SORBS1_|_C12orf34_|_RIMBP2_|_GABARAP_|_SHC2_|_HUNK
SMYD2	3	1	4	0	0	0	SLC10A7_|_C2orf77_|_PEBP4	GeneSpecificCopyNumber
PTPN14	0	6	6	1	11	12		CYR61_|_AMOTL2_|_LATS2_|_YAP1_|_WWTR1_|_GNG12	EPB41	LAMC1_|_ITGB5_|_WWTR1_|_OSMR_|_ANXA1_|_DOCK1_|_PPFIBP1_|_LATS2_|_ITPRIPL2_|_MT2A_|_PRRG1
CENPF	0	5	5	1	6	7		GeneSpecificCopyNumber_|_KIF14_|_TOP2A_|_KIF4A_|_ASPM	PRDX5	ASPM_|_KIF14_|_NUCKS1_|_C5orf34_|_QSER1_|_TOP2A
KCNK2	0	2	2	0	0	0		PLAC9_|_HSPB6
KCTD3	1	2	3	0	2	2	SIT1	GeneSpecificCopyNumber_|_C1orf124		SLC19A2_|_B3GALNT2
USH2A	0	5	5	1	0	1		NXNL1_|_ADAM18_|_LPA_|_LMOD2_|_POU4F3	GALNT7
ESRRG	0	0	0	0	0	0
GPATCH2	0	3	3	0	0	0		GeneSpecificCopyNumber_|_GORAB_|_SFT2D2
SPATA17	0	2	2	0	0	0		ANKRD5_|_OSCP1
RRP15	0	5	5	0	3	3		GeneSpecificCopyNumber_|_GPATCH4_|_UTP20_|_URB2_|_TFB2M		URB2_|_TFB2M_|_PAK1IP1
TGFB2	0	7	7	0	6	6		FSTL3_|_PGM2L1_|_GLIS2_|_TNFAIP2_|_PDGFC_|_EDN1_|_THBS1		EDN1_|_ANKRD1_|_BMP4_|_CRISPLD2_|_FSTL3_|_HSF2BP
LYPLAL1	1	1	2	1	1	2	SPON1	TMEM101	PAX8	TMEM101
SLC30A10	0	6	6	0	7	7		SERPINC1_|_SEPT12_|_RHD_|_ZCCHC13_|_KNG1_|_AHSG		SERPINC1_|_TF_|_PAQR9_|_KNG1_|_RBP5_|_DLK1_|_ONECUT1
EPRS	0	8	8	1	3	4		GeneSpecificCopyNumber_|_TPR_|_PYCR1_|_GARS_|_SRRM2_|_TFB2M_|_USO1_|_ASNS	H2AFV	NDUFS1_|_USO1_|_GARS
BPNT1	1	3	4	0	0	0	TTC7B	GeneSpecificCopyNumber_|_TAF5L_|_UFC1
IARS2	0	7	7	0	1	1		GeneSpecificCopyNumber_|_MRPL19_|_C12orf66_|_RNPEP_|_MCCC2_|_HEATR1_|_GPR126		RNPEP
RAB3GAP2	0	2	2	0	0	0		GeneSpecificCopyNumber_|_PLEK
MARK1	1	2	3	0	7	7	ICAM3	DLL1_|_ZNF750		SLC44A5_|_VANGL2_|_DLL1_|_KIAA1324L_|_CNTN1_|_EYA2_|_BEX2
C1orf115	1	1	2	0	0	0	TGFB1	DSP
HLX	1	2	3	1	1	2	MREG	NKG7_|_ZEB2	GOT1	MICAL1
DUSP10	1	2	3	0	1	1	TMEM52	LYST_|_SLFN5		LYST
HHIPL2	0	3	3	0	1	1		SAMD11_|_GCLM_|_COL7A1		SOST
TAF1A	1	4	5	0	1	1	NUCB1	GeneSpecificCopyNumber_|_NUDT15_|_MAGOH_|_RBM34		PPPDE1
MIA3	0	4	4	0	0	0		GeneSpecificCopyNumber_|_C17orf28_|_ALDH6A1_|_EDEM3
DISP1	0	1	1	1	1	2		MBD5	PDCD10	MBD5
TLR5	0	1	1	0	1	1		VTCN1		VTCN1
SUSD4	0	2	2	0	0	0		CAMK2B_|_REEP1
C1orf65	0	1	1	0	1	1		CHRNA2		FUT5
CAPN8	0	1	1	0	5	5		TJP3		FBP1_|_LMO7_|_SPNS2_|_TJP3_|_CEACAM1
CAPN2	4	5	9	7	5	12	EFCAB6_|_DTX1_|_TBC1D10C_|_MIR600	DHX32_|_LMNA_|_SDC4_|_CAV1_|_ZC3H12C	E2F2;DCK;THAP9;MIR600;DTX1;NFATC1;ZNF763	PAM_|_ASPH_|_GOLM1_|_DHX32_|_ZC3H12C
TP53BP2	3	2	5	0	2	2	GM2A_|_BFSP2_|_OR2C1	ZEB2_|_RIPPLY2		ZEB2_|_XPO5
PARP1	1	5	6	1	2	3	FHL2	RBM38_|_SFPQ_|_HNRNPM_|_MCM3_|_CD19	NBEAL1	MSH6_|_ACLY
FBXO28	0	3	3	0	0	0		GeneSpecificCopyNumber_|_TIMM17A_|_MCL1
DEGS1	1	2	3	1	0	1	TMPRSS4	PEA15_|_IKBIP	MIB2
NVL	1	0	1	1	1	2	GCNT3		JAG1	C8orf38
CNIH4	4	2	6	2	1	3	CD79B_|_WDR7_|_SH2D3C_|_ATP2A3	GeneSpecificCopyNumber_|_HOMER3	ITPR2;SYNRG	NDUFS4
WDR26	0	4	4	0	1	1		GeneSpecificCopyNumber_|_ZC3H11A_|_RAB5B_|_YPEL5		WNK1
CNIH3	0	2	2	0	2	2		NRP2_|_SRPX		SLC20A1_|_NRP2
DNAH14	1	1	2	0	0	0	TRIM22	GeneSpecificCopyNumber
LBR	1	4	5	7	7	14	SNX21	PM20D2_|_SFPQ_|_LMNB1_|_RPIA	C1orf122;PPAP2B;NAGK;C12orf44;CRIP2;NDEL1;SNX21	RPIA_|_DDX18_|_SP3_|_SRPK1_|_PM20D2_|_DNA2_|_SNW1
ENAH	3	3	6	0	4	4	SELPLG_|_ARHGDIB_|_INPP5D	KIF1B_|_MPDZ_|_CALD1		USP46_|_MPDZ_|_PCGF2_|_FGD1
SRP9	1	7	8	2	31	33	TACO1	KPNA2_|_ATP5J_|_HNRNPA1_|_ACTL6A_|_CHMP5_|_RPL5_|_C5orf44	EEF1D;TFIP11	C1orf109_|_RPL5_|_GEN1_|_C1D_|_SUMO1_|_FAM116A_|_DBR1_|_ACTL6A_|_MAD2L1_|_C5orf44_|_ISOC1_|_SUMO4_|_PSPH_|_KRIT1_|_THAP5_|_NDUFA5_|_TCEB1_|_CHMP5_|_FUBP3_|_UBE2D1_|_SDHD_|_HNRNPA1_|_EFHA1_|_PTGR2_|_IREB2_|_KPNA2_|_VPS4B_|_UBA2_|_ZNF776_|_ATP5J_|_RP2
EPHX1	2	1	3	2	5	7	KBTBD8_|_STK4	G6PD	KBTBD8;DDX50	POR_|_NINJ1_|_TSKU_|_SLC2A4RG_|_G6PD
TMEM63A	1	2	3	0	1	1	EID2B	CCDC64B_|_ERBB2		CLN3
PYCR2	0	2	2	0	2	2		ZNF672_|_TMCO6		AARS_|_FLOT2
LEFTY2	0	1	1	0	0	0		AMPD1
C1orf55	0	4	4	0	4	4		GeneSpecificCopyNumber_|_RBM33_|_ATF6_|_GABPB1		KLHL12_|_RBM34_|_DCP1A_|_FOXK2
H3F3A	1	5	6	1	2	3	HEATR5A	MED13_|_AZI1_|_DDX5_|_SAP30BP_|_VEZF1	CDCA3	VEZF1_|_DDX5
ACBD3	0	4	4	0	1	1		GeneSpecificCopyNumber_|_SEC24A_|_GOLGA2_|_GFPT1		GOLGA2
MIXL1	0	1	1	0	2	2		FCRL1		BEST4_|_FXYD1
LIN9	0	4	4	0	7	7		GeneSpecificCopyNumber_|_MCM10_|_RBM34_|_SASS6		SASS6_|_RBM34_|_ATL2_|_USP37_|_ESCO2_|_DNA2_|_YEATS4
C1orf95	0	3	3	0	0	0		GPR111_|_TMCO2_|_RHD
ITPKB	0	0	0	0	0	0
PSEN2	0	3	3	0	2	2		CD63_|_MBTPS2_|_ATP6V0A1		MCOLN1_|_TMEM147
CDC42BPA	2	2	4	0	3	3	EMB_|_CD79A	TANC1_|_AGAP1		TANC1_|_AGAP1_|_NMU
ZNF678	0	3	3	0	0	0		ZNF680_|_MDM4_|_ZNF273
SNAP47	1	2	3	0	0	0	LYZ	GeneSpecificCopyNumber_|_TP53BP1
JMJD4	0	3	3	0	3	3		GeneSpecificCopyNumber_|_CHMP6_|_PYCRL		NDUFAF3_|_PYCRL_|_DDX28
ARF1	0	7	7	0	6	6		GeneSpecificCopyNumber_|_RAB1B_|_C1orf43_|_RAB6C;RAB6A_|_SSR2_|_ACTB_|_MRPL38		C1orf43_|_COPA_|_MAPKAPK2_|_BRF2_|_RAB1B_|_COPZ1
C1orf35	1	1	2	0	2	2	C3orf64	ELF2		UBAP2_|_C9orf142
MRPL55	0	4	4	0	5	5		GeneSpecificCopyNumber_|_PGP_|_TIMM10_|_ZNF593		ACOT13_|_LSM2_|_FKBPL_|_NDUFS8_|_PGP
GUK1	0	3	3	0	0	0		GeneSpecificCopyNumber_|_UQCRQ_|_PDZD11
GJC2	0	1	1	0	0	0		CYP17A1
OBSCN	0	1	1	0	0	0		OR6W1P
TRIM11	0	3	3	0	1	1		GeneSpecificCopyNumber_|_ARRDC1_|_SMG7		SMG7
TRIM17	0	1	1	0	0	0		EXD3
HIST3H3	0	1	1	0	0	0		ZIM3
RNF187	1	2	3	0	4	4	PLAU	GeneSpecificCopyNumber_|_KLHL12		HAX1_|_TATDN3_|_CBX4_|_LONP1
RHOU	0	1	1	0	0	0		TRIM24
RAB4A	0	2	2	0	0	0		TOM1L1_|_ESRP1
SPHAR	1	1	2	0	0	0	KRT15	ACADSB
C1orf96	0	0	0	0	0	0
ACTA1	0	0	0	0	0	0
NUP133	0	2	2	0	3	3		GeneSpecificCopyNumber_|_NASP		TADA1_|_DHX9_|_CPSF3
ABCB10	0	0	0	0	1	1				CHD1L
TAF5L	0	2	2	0	3	3		GRPEL1_|_ZBTB24		BPNT1_|_AHCTF1_|_ZBTB24
URB2	0	5	5	1	11	12		POLA1_|_BEND3_|_RRP15_|_POLR1B_|_HNRNPU	TMUB2	CTPS_|_RRP15_|_ZNF124_|_RIOK1_|_BEND3_|_PUS7_|_PAXIP1_|_MAK16_|_POP1_|_AEN_|_SNRPD1
GALNT2	0	3	3	1	0	1		EXT2_|_BMP1_|_KIAA0090	SPOPL
PGBD5	0	1	1	0	2	2		RUNDC3A		EIF4E3_|_USP31
COG2	0	1	1	0	3	3		GTF3C2		SCYL3_|_GTF3C2_|_MSI2
AGT	0	4	4	0	2	2		SERPINI2_|_CALCA_|_ITIH2_|_ASGR2		RASSF4_|_ONECUT2
CAPN9	0	1	1	0	0	0		AGR3
C1orf198	2	4	6	1	1	2	STK4_|_EVI2B	GeneSpecificCopyNumber_|_FARP1_|_TRIM2_|_PLAC9	STK4	SERAC1
TTC13	0	3	3	0	0	0		GeneSpecificCopyNumber_|_HMGB3_|_MAN2A2
ARV1	0	3	3	0	0	0		GeneSpecificCopyNumber_|_NDUFS2_|_NDUFB1
FAM89A	0	3	3	0	1	1		NPL_|_ROPN1_|_SLC19A2		NPL
TRIM67	0	0	0	0	1	1				CHRNB2
C1orf131	1	3	4	1	0	1	DCBLD2	GeneSpecificCopyNumber_|_SLC25A15_|_TOR3A	BNIP3L
GNPAT	3	2	5	0	0	0	CDH3_|_TFAP2A_|_TFAP2C	GeneSpecificCopyNumber_|_TMEM160
EXOC8	1	3	4	0	1	1	ERI3	GeneSpecificCopyNumber_|_ZC3H11A_|_FAM126B		PPP1R15B
C1orf124	0	1	1	0	2	2		GeneSpecificCopyNumber		CDC73_|_KCTD3
EGLN1	1	1	2	0	0	0	HEMGN	UXS1
TSNAX	2	5	7	1	2	3	PPP1R13L_|_SIPA1L1	GeneSpecificCopyNumber_|_CAPN3_|_CDC73_|_TFB2M_|_RNF125	SIPA1L1	DDX59_|_ZNF24
DISC1	0	0	0	0	0	0
SIPA1L2	1	1	2	0	1	1	ARHGDIB	BAMBI		PRIMA1
KIAA1383	0	1	1	0	0	0		BHLHE23
PCNXL2	1	1	2	0	2	2	RBPMS2	BICD1		ARL4C_|_BICD1
KCNK1	0	2	2	0	2	2		MAL2_|_KLF5		OCIAD2_|_NMU
SLC35F3	0	0	0	0	0	0
C1orf31	0	6	6	1	4	5		GeneSpecificCopyNumber_|_AKR1B10_|_NDUFAB1_|_MTRF1_|_OSGIN1_|_MRPL50	MACF1	CMC1_|_ANG_|_TIMM9_|_NAA20
TARBP1	0	3	3	0	1	1		REL_|_ZNF692_|_ADAT2		ADAT2
IRF2BP2	1	1	2	2	1	3	SERPINA9	BRD3	HBXIP;CD2BP2	INSR
TOMM20	0	7	7	0	2	2		GeneSpecificCopyNumber_|_ASB13_|_LRPPRC_|_SBNO1_|_RBMX_|_RPL3_|_RPRD1A		LRPPRC_|_SBNO1
RBM34	0	4	4	0	2	2		GeneSpecificCopyNumber_|_C1orf55_|_RPL11_|_LIN9		TAF1A_|_LIN9
ARID4B	0	3	3	0	4	4		GeneSpecificCopyNumber_|_RC3H1_|_YTHDC1		TBX19_|_RC3H1_|_SENP7_|_PHIP
GGPS1	0	2	2	0	1	1		GeneSpecificCopyNumber_|_DCAF10		DCAF10
TBCE	1	3	4	0	0	0	DAPP1	GeneSpecificCopyNumber_|_TIMM17A_|_COX11
B3GALNT2	0	2	2	0	0	0		GeneSpecificCopyNumber_|_KCTD3
GNG4	0	3	3	1	3	4		PROX1_|_CHGB_|_RUNDC3A	MICB	PROX1_|_RNF157_|_STMN3
LYST	0	4	4	1	2	3		CAPN3_|_TDRD7_|_C10orf90_|_DUSP10	KLHDC2	DUSP10_|_TDRD7
NID1	0	3	3	0	0	0		EFEMP2_|_COL6A2_|_TGFB1I1
GPR137B	0	1	1	0	1	1		EGR3		RAB7L1
ERO1LB	0	1	1	0	0	0		TMEM206
EDARADD	0	2	2	0	0	0		SNX31_|_PLA2G2F
LGALS8	0	2	2	0	1	1		CORO1B_|_PPCS		CORO1B
HEATR1	0	7	7	0	9	9		GeneSpecificCopyNumber_|_DDX21_|_IGF2BP1_|_GEMIN5_|_DHX37_|_POLR1B_|_EFTUD2		WDR3_|_DAP3_|_UCHL5_|_IARS2_|_THADA_|_GAR1_|_GTPBP4_|_UBE2G1_|_GART
ACTN2	0	3	3	0	2	2		CYP4F22_|_GPR123_|_SEPT12		GPR123_|_CYP4F22
MTR	0	4	4	1	0	1		TPR_|_FKBP7_|_RFX7_|_SEPT6	TMEM9B
RYR2	0	1	1	0	0	0		HAVCR2
ZP4	0	0	0	0	3	3				KCNN3_|_C6orf58_|_MRGPRX3
CHRM3	0	1	1	0	0	0		WDR72
FMN2	0	1	1	0	1	1		FBXL7		PRKD1
GREM2	0	3	3	0	2	2		COMP_|_CD248_|_HSPB6		PDE7B_|_COMP
RGS7	0	0	0	0	0	0
FH	0	4	4	1	2	3		GeneSpecificCopyNumber_|_HADH_|_LSM4_|_AIFM1	ANKIB1	TIMM17A_|_CHCHD3
KMO	0	2	2	0	0	0		NPY5R_|_PIP
OPN3	2	1	3	0	0	0	DCAF16_|_ZNF441	HERPUD2
CHML	0	3	3	0	0	0		GeneSpecificCopyNumber_|_TIGD1_|_TMEM14B
WDR64	0	1	1	0	0	0		RAMP3
EXO1	1	4	5	0	5	5	TRIM8	CDC45_|_CENPL_|_MCM10_|_DTL		DTL_|_RFC4_|_ANKRD32_|_MYBL2_|_CDC45
MAP1LC3C	0	1	1	0	0	0		HIST1H2BA
PLD5	0	1	1	0	0	0		TAGLN3
SDCCAG8	1	1	2	0	0	0	SLC2A8	GeneSpecificCopyNumber
AKT3	0	2	2	0	2	2		TRPC1_|_CDH2		CCDC50_|_KCTD12
ZNF238	2	2	4	0	2	2	TMEM45A_|_PLOD1	INSM1_|_ZBTB44		TBC1D1_|_PBX3
C1orf100	0	1	1	1	7	8		OR1F1	C12orf10	SERPINC1_|_CCDC67_|_ESRRB_|_OR1F1_|_ODF3L2_|_PCSK4_|_ATP1B4
ADSS	0	2	2	0	0	0		GeneSpecificCopyNumber_|_STYX
C1orf101	0	0	0	0	0	0
PPPDE1	0	3	3	0	0	0		GeneSpecificCopyNumber_|_SKA1_|_TAF1A
HNRNPU	0	2	2	1	7	8		GeneSpecificCopyNumber_|_CPSF6	B4GALT4	SERBP1_|_RBM8A_|_CACYBP_|_IPO9_|_URB2_|_DDX46_|_MAGOHB
EFCAB2	0	0	0	0	0	0
KIF26B	0	0	0	0	0	0
SMYD3	0	0	0	0	0	0
TFB2M	1	6	7	0	6	6	DCAF5	GeneSpecificCopyNumber_|_KIF9_|_DPH2_|_RRP15_|_C1QBP_|_RG9MTD1		RRP15_|_EPRS_|_TSNAX_|_LIPT1_|_RG9MTD1_|_TOMM6
CNST	2	1	3	0	0	0	SEMA4B_|_PLK2	GeneSpecificCopyNumber
SCCPDH	1	0	1	0	0	0	GPRC5D
AHCTF1	0	5	5	0	2	2		GeneSpecificCopyNumber_|_TPR_|_TAF5L_|_LPHN1_|_NAA25		TPR_|_FLVCR1
ZNF695	0	0	0	0	0	0
ZNF670	0	2	2	0	2	2		NUP160_|_ZNF273		NUP160_|_DDX52
ZNF669	0	1	1	0	0	0		GeneSpecificCopyNumber
ZNF124	0	3	3	1	6	7		MBTD1_|_URB2_|_PPM1D	PLEC	VASH2_|_KLHL8_|_TRIM24_|_ZNF195_|_PPM1D_|_ADNP2
VN1R5	0	1	1	0	0	0		CRISP1
ZNF496	0	1	1	0	0	0		ZNF192
NLRP3	0	3	3	0	5	5		FLT3_|_SERPINI2_|_RNASE2		CD101_|_CSF1R_|_CACNA2D4_|_FLT3_|_SERPINB8
C1orf150	0	2	2	1	11	12		ITGA2B_|_CTSW	C4orf34	FCER1A_|_FAM124B_|_STAB1_|_CPA3_|_CYTL1_|_MMRN1_|_CTSW_|_KLRG1_|_ITGA2B_|_ZNF792_|_EMID1
OR2C3	0	0	0	0	0	0
OR1C1	0	0	0	0	3	3				FGF6_|_KRT82_|_FATE1
TRIM58	0	1	1	0	0	0		ADAMTS3
OR2L13	0	1	1	0	0	0		DRD4
OR2L2	0	0	0	2	3	5			INO80E;SSR4	CHIA_|_FAM24A_|_SPINT3
OR2M4	0	1	1	0	0	0		SLC13A1
SH3BP5L	1	2	3	0	2	2	ENPP7	GeneSpecificCopyNumber_|_DAPK3		AP2M1_|_SUPT4H1
ZNF672	0	4	4	1	2	3		GeneSpecificCopyNumber_|_ZNF398_|_DTL_|_MRPL34	ATP2C1	PYCR2_|_REPIN1
ZNF692	0	9	9	0	11	11		RHOT2_|_ANKZF1_|_CCNL2;CCR6_|_KIAA0907_|_NACA_|_KAT2A_|_FNBP4_|_PMS1_|_TAF1D		CLK2_|_TARBP1_|_ANKZF1_|_DHX15_|_PILRB_|_ZNF7_|_NACA_|_E4F1_|_CDK10_|_KAT2A_|_GGA1
PGBD2	0	3	3	0	0	0		GeneSpecificCopyNumber_|_PRPF4B_|_ZNF789
FAM110C	0	3	3	0	1	1		INADL_|_TSPAN1_|_CDS1		DOK7
SH3YL1	0	3	3	0	0	0		BSPRY_|_CLDN7_|_TMEM125
ACP1	0	8	8	0	4	4		GeneSpecificCopyNumber_|_MAPKAPK5_|_TRMT61B_|_FUS_|_MSI2_|_TPRKB_|_ZC3H8_|_POLR3K		DUSP12_|_TRMT61B_|_DGUOK_|_ERCC8
FAM150B	0	1	1	0	0	0		SH2D4B
TMEM18	0	1	1	0	0	0		GeneSpecificCopyNumber
SNTG2	0	1	1	0	0	0		SLIT1
TPO	0	1	1	1	2	3		GPRC5D	DEK	GPRIN3_|_GPRC5D
PXDN	1	5	6	0	0	0	TMEM38B	CDH11_|_COL5A1_|_GNB4_|_GPR176_|_LDOC1
MYT1L	0	1	1	0	3	3		GDAP1L1		JAKMIP1_|_GLT1D1_|_SPTBN4
TSSC1	1	2	3	0	0	0	MC5R	SLC25A19_|_LAT2
ADI1	0	1	1	0	1	1		ECHS1		C1orf53
RNASEH1	1	3	4	0	0	0	YWHAZ	GeneSpecificCopyNumber_|_PSMC3IP_|_COX4NB
COLEC11	0	1	1	0	0	0		DBH
ALLC	0	1	1	0	0	0		GJA10
SOX11	0	3	3	0	4	4		ST8SIA2_|_DCHS1_|_ELAVL3		KALRN_|_ST8SIA2_|_TMEM100_|_HN1
CMPK2	0	0	0	1	0	1			HMOX1
RSAD2	0	3	3	0	5	5		DDX58_|_HEMGN_|_OASL		IFI6_|_DDX58_|_OASL_|_XAF1_|_DHX58
RNF144A	0	3	3	0	1	1		KIAA1211_|_ATP6V1B2_|_RRAGD		RRAGD
ID2	2	0	2	0	1	1	IL1A_|_ITCH			SMAD7
KIDINS220	3	4	7	0	2	2	BCL2L12_|_HSF5_|_MOCOS	GeneSpecificCopyNumber_|_PAFAH1B1_|_NCOA1_|_TMEM35		NCOA1_|_FNIP2
MBOAT2	1	1	2	0	1	1	CYTIP	HK1		HK1
ASAP2	2	3	5	0	13	13	ITGAL_|_PLEK	CTTNBP2NL_|_PTPRF_|_SFXN3		PTPRF_|_ARHGAP29_|_CTTNBP2NL_|_FMNL2_|_CTDSPL_|_TLE1_|_DLG5_|_SFXN3_|_PLEKHA1_|_CD9_|_FAM64A_|_LGALS3BP_|_ATP9A
ITGB1BP1	0	4	4	0	1	1		GeneSpecificCopyNumber_|_DUSP14_|_CCDC75_|_BOLA3		RWDD1
CPSF3	0	4	4	0	0	0		GeneSpecificCopyNumber_|_PRIM1_|_NUP133_|_CCT8
IAH1	0	0	0	0	0	0
ADAM17	0	2	2	0	0	0		SLC30A6_|_HNRNPH1
TAF1B	0	0	0	0	0	0
GRHL1	0	5	5	1	6	7		OVOL2_|_PVRL4_|_RAB25_|_TMEM79_|_ZNF750	MAPRE2	TMEM79_|_PVRL4_|_PEX13_|_ELF5_|_TM9SF2_|_MB
KLF11	1	0	1	0	0	0	KPNA3
CYS1	0	0	0	0	0	0
RRM2	0	3	3	0	4	4		GeneSpecificCopyNumber_|_SPC25_|_DTL		SPC25_|_TCF19_|_NCAPG2_|_PHF19
HPCAL1	0	2	2	1	2	3		PHC2_|_MLPH	ZNF641	PHC2_|_CD163L1
ODC1	2	1	3	0	1	1	LAMP2_|_PPP1R3D	FARSB		MAPK1IP1L
NOL10	0	6	6	0	0	0		NOC2L_|_GPATCH4_|_WDR43_|_SRP72_|_DHX57_|_GNL3L
ATP6V1C2	0	1	1	0	0	0		SP6
PDIA6	0	7	7	0	4	4		GeneSpecificCopyNumber_|_HSP90B1_|_PDIA4_|_KIAA0090_|_SH2D4B_|_HYOU1_|_PDIA3		PDIA4_|_HSP90B1_|_PDIA3_|_MESDC2
KCNF1	0	2	2	0	2	2		CDK5R2_|_CACNA1H		PSD_|_CACNA1H
PQLC3	0	3	3	0	6	6		MAN2B2_|_TMEM87B_|_KCTD18		CTBS_|_KCTD18_|_ANKMY2_|_GALNS_|_MARCH2_|_RRAS
ROCK2	0	2	2	0	1	1		TM9SF3_|_KIF5B		KIF5B
GREB1	0	2	2	0	1	1		NUP210L_|_ESR1		ESR1
NTSR2	0	1	1	0	0	0		SPINLW1
LPIN1	1	3	4	0	0	0	LYPD3	GeneSpecificCopyNumber_|_RAB27A_|_INSIG1
TRIB2	2	2	4	0	2	2	WWC1_|_SQRDL	DAAM2_|_GNG2		CHST2_|_ATP7A
FAM84A	1	3	4	0	0	0	MSN	CDX1_|_CEACAM5_|_GUCY2C
NBAS	0	2	2	0	0	0		GeneSpecificCopyNumber_|_GFI1B
DDX1	0	3	3	0	1	1		GeneSpecificCopyNumber_|_HSP90AB1_|_SNRNP70		EIF2B4
MYCN	0	4	4	1	2	3		GeneSpecificCopyNumber_|_PHOX2A_|_GFRA2_|_SH2D6	MYC	NHLH2_|_FAM124A
FAM49A	0	2	2	0	0	0		RASSF2_|_PAX8
VSNL1	0	3	3	0	1	1		ADH6_|_DSG3_|_RNF43		NHSL1
SMC6	0	7	7	0	0	0		GeneSpecificCopyNumber_|_FAM129C_|_ANKRD26_|_RHEBL1_|_CEBPZ_|_NOC3L_|_PMS1
GEN1	0	4	4	0	4	4		PCF11_|_SRP9_|_ZNF107_|_SASS6		C4orf21_|_ZNF107_|_BRCA2_|_ZNF765
KCNS3	0	3	3	0	0	0		RASEF_|_SERTAD4_|_EMP2
NT5C1B	0	0	0	1	1	2			BLOC1S1	TFDP3
OSR1	0	1	1	0	1	1		HSPB6		C10orf116
TTC32	0	2	2	0	0	0		TIGD1_|_C6orf130
WDR35	2	4	6	0	0	0	OSTF1_|_TTC7A	GeneSpecificCopyNumber_|_NPHP1_|_GALNT11_|_DHX57
MATN3	0	2	2	0	0	0		FSTL3_|_COL18A1
LAPTM4A	0	3	3	2	5	7		GeneSpecificCopyNumber_|_PCYOX1_|_ACVR1	KIAA0922;CSK	VAMP3_|_LEPROT_|_PGRMC2_|_KDELR2_|_PTTG1IP
SDC1	2	2	4	0	3	3	GPSM3_|_PTPRC	SERINC2_|_SEMA4B		EPHB4_|_SEMA4B_|_ZDHHC9
PUM2	0	5	5	1	8	9		GeneSpecificCopyNumber_|_SMEK2_|_CPSF6_|_SP1_|_CNOT6L	DEF8	TRIM33_|_CNOT6L_|_ZBTB44_|_VPS36_|_RTF1_|_NCOR1_|_HELZ_|_SAFB
RHOB	0	2	2	0	1	1		WFS1_|_JUN		BAMBI
HS1BP3	0	5	5	0	2	2		GeneSpecificCopyNumber_|_GAA_|_BRI3_|_SPNS1_|_GNS		BRI3_|_HABP4
C2orf43	0	1	1	0	0	0		MLH1
APOB	0	5	5	0	33	33		APOA2_|_AHSG_|_ASGR2_|_F2_|_APOC3		APOA2_|_NAT8_|_CCL20_|_TF_|_AHSG_|_KLB_|_ALB_|_ADH6_|_MTTP_|_FGA_|_AKR1D1_|_ITIH2_|_MBL2_|_RBP4_|_CPN1_|_F2_|_APOC3_|_APOA1_|_F7_|_F10_|_SERPINA6_|_ONECUT1_|_SERPINF2_|_ASGR2_|_ASGR1_|_SEBOX_|_APOH_|_CREB3L3_|_C3_|_TMEM86B_|_SERPIND1_|_RGN_|_DUSP9
KLHL29	0	0	0	0	0	0
ATAD2B	1	3	4	0	10	10	CAV1	DCP2_|_SPAST_|_TET3		TET3_|_WDR33_|_DCP2_|_ANKRD46_|_ZHX1_|_PHF20L1_|_ZNF518A_|_ARID4A_|_DICER1_|_TAF1
UBXN2A	0	4	4	0	1	1		GeneSpecificCopyNumber_|_CENPL_|_NFU1_|_SMC3		PIGX
C2orf44	0	2	2	1	1	2		POLA1_|_ITPRIPL1	GOLGA5	MFAP1
FKBP1B	0	1	1	0	1	1		CPT1C		SMARCA1
TP53I3	0	2	2	0	0	0		KIAA1279_|_CDC42BPB
PFN4	0	0	0	0	0	0
C2orf84	0	1	1	0	0	0		SPAG8
ITSN2	0	1	1	0	3	3		POU2F2		EPS15_|_VCPIP1_|_UVRAG
NCOA1	0	2	2	0	4	4		SOS1_|_KIDINS220		KIDINS220_|_STRN_|_VPS8_|_DCAF5
CENPO	0	8	8	0	6	6		GeneSpecificCopyNumber_|_DCLRE1B_|_POLR3H_|_NCAPH_|_RRM1_|_USP39_|_BIRC5_|_TUBA1B		CTPS_|_DCLRE1B_|_USP39_|_RQCD1_|_NUDT1_|_FOXM1
ADCY3	0	1	1	0	1	1		GeneSpecificCopyNumber		ADCK2
DNAJC27	1	5	6	0	0	0	ZYX	GeneSpecificCopyNumber_|_KIF3A_|_SLC4A5_|_GNRH1_|_TNRC6C
EFR3B	1	3	4	1	1	2	FOXQ1	APLP1_|_HEY1_|_C12orf34	NCOA4	KCNG3
POMC	0	1	1	0	0	0		HHATL
DNMT3A	0	3	3	0	1	1		BEND5_|_ZSCAN2_|_CPXM1		CPXM1
DTNB	0	1	1	0	0	0		GJA5
ASXL2	0	2	2	0	1	1		GeneSpecificCopyNumber_|_CORO7		STRN
KIF3C	0	3	3	2	8	10		MAP1B_|_TTL_|_SEMA4F	MTO1;CTAGE5	GPR161_|_NAV1_|_SEMA4F_|_TTYH3_|_ARNT2_|_TUBB3_|_VAT1_|_FGD1
RAB10	1	3	4	0	1	1	TARDBP	GeneSpecificCopyNumber_|_TXN_|_LIPH		PEX13
HADHA	0	1	1	0	0	0		RPL3
HADHB	0	1	1	0	0	0		LATS2
GPR113	0	2	2	0	0	0		CD1A_|_PLA2G1B
EPT1	0	3	3	0	7	7		ATL2_|_CLDN7_|_LARP4		C1orf61_|_ATL2_|_PNPT1_|_TMEM38B_|_ARL5B_|_ETNK1_|_LARP4
OTOF	0	1	1	0	1	1		LPA		MS4A4A
C2orf70	0	1	1	0	0	0		KCNH6
CIB4	0	1	1	0	1	1		SLC12A3		SLCO1A2
KCNK3	0	5	5	0	1	1		IGFN1_|_SNAP25_|_CHGA_|_RUNDC3A_|_PAX8		SNAP25
C2orf18	0	1	1	0	3	3		SLC39A1		SLC39A1_|_AVPI1_|_FLYWCH1
CENPA	1	10	11	0	11	11	HDLBP	GeneSpecificCopyNumber_|_CDCA8_|_BUB1_|_CCNB1_|_KIF4A_|_NCAPH_|_NUSAP1_|_KIF2C_|_CDK1_|_CDKN3		NEK2_|_NCAPH_|_CKAP2L_|_HJURP_|_POC1A_|_DBF4_|_CKS2_|_TROAP_|_RACGAP1_|_BIRC5_|_AURKA
DPYSL5	0	3	3	4	11	15		ACTL6B_|_DUSP26_|_ELAVL3	POLD4;PHF11;TEP1;SAT1	VAX2_|_CLSTN2_|_TRIM36_|_DLX6_|_DUSP26_|_NELL2_|_FAM123A_|_PCDH17_|_MAPT_|_ELAVL3_|_SEPT3
MAPRE3	1	1	2	0	0	0	PTPN2	AP2A1
TMEM214	1	9	10	2	20	22	MATR3	GeneSpecificCopyNumber_|_KDELR1_|_FAM98A_|_GMPPA_|_RRBP1_|_MOGS_|_SEC61A1_|_ERLEC1_|_C16orf58	MATR3;ZFP1	FAM98A_|_ERLEC1_|_MOGS_|_GORASP2_|_ATG9A_|_GMPPA_|_CHPF_|_GORASP1_|_SLC39A7_|_YIPF3_|_TBL2_|_GBF1_|_SPRYD3_|_TMED3_|_PMM2_|_C16orf58_|_P4HB_|_KDELR1_|_RRBP1_|_KDELR3
AGBL5	0	4	4	0	4	4		GeneSpecificCopyNumber_|_MAD2L2_|_MYL6B_|_ERI3		ERI3_|_LRRC23_|_IDH3B_|_NDRG3
EMILIN1	0	4	4	1	5	6		PCOLCE_|_PDGFRB_|_LOXL3_|_TMEM119	TPD52	PCOLCE_|_GPR124_|_SH3PXD2A_|_TMEM119_|_SNAI1
KHK	0	2	2	0	0	0		TMEM180_|_VIL1
CGREF1	0	3	3	0	2	2		GAL_|_PODXL2_|_SLC6A8		PODXL2_|_GAL
ABHD1	0	1	1	0	0	0		IQCH
PREB	0	5	5	0	2	2		GeneSpecificCopyNumber_|_MRPL53_|_TXNDC11_|_SDF2L1_|_MRPS34		LIG3_|_NECAB3
C2orf53	0	0	0	0	0	0
SLC5A6	0	4	4	2	3	5		GeneSpecificCopyNumber_|_GPATCH4_|_KIAA0664_|_IPO4	ZBTB20;MOSPD2	TTLL4_|_ZBTB9_|_TH1L
C2orf28	0	3	3	0	1	1		GeneSpecificCopyNumber_|_TMED4_|_ERLEC1		UNC50
CAD	0	2	2	0	2	2		TRMT1_|_ATIC		ATIC_|_NUP93
SLC30A3	0	1	1	0	0	0		LINGO1
DNAJC5G	0	1	1	0	3	3		TMEM225		LAMB4_|_TMEM225_|_TPPP2
TRIM54	0	1	1	0	1	1		CDC20B		CDC20B
UCN	0	3	3	0	0	0		ATP6AP1L_|_ATG16L2_|_HESX1
MPV17	0	1	1	0	3	3		TRAPPC1		PIGF_|_FAH_|_TRAPPC1
GTF3C2	1	6	7	0	1	1	SNAPC1	GeneSpecificCopyNumber_|_COG2_|_DDX23_|_LYPLA2_|_MPHOSPH10_|_JTB		COG2
EIF2B4	0	6	6	0	1	1		GeneSpecificCopyNumber_|_DRG1_|_NXF1_|_PSMD8_|_DDX1_|_RPP40		DRG1
SNX17	0	2	2	1	1	2		GeneSpecificCopyNumber_|_MAP2K2	OFD1	MPG
ZNF513	0	0	0	0	0	0
PPM1G	0	8	8	1	11	12		GeneSpecificCopyNumber_|_ACIN1_|_EIF3B_|_PPP2CA_|_POLR2D_|_LMNB1_|_SRPK1_|_SSRP1	COG6	DHX57_|_CCT7_|_POLR2D_|_RUVBL1_|_NSUN2_|_PPP2CA_|_SRPK1_|_GDI2_|_SSRP1_|_ACLY_|_TRIM28
NRBP1	1	3	4	0	4	4	HDHD2	MOV10_|_SURF4_|_ACTB		SURF4_|_RNH1_|_NAB2_|_UBE2A
KRTCAP3	0	4	4	1	4	5		ELMO3_|_CLDN7_|_RAB25_|_GPX2	ZNF45	C1orf116_|_DHRS7_|_ELMO3_|_CLDN7
IFT172	0	2	2	0	0	0		SLC5A1_|_ERN2
FNDC4	0	0	0	0	0	0
GCKR	0	2	2	0	1	1		SEC14L3_|_ADH4		HPD
C2orf16	0	0	0	0	0	0
CCDC121	0	0	0	0	0	0
GPN1	0	0	0	0	0	0
SUPT7L	0	4	4	0	0	0		GeneSpecificCopyNumber_|_HMBOX1_|_SMARCAD1_|_RNF146
SLC4A1AP	0	2	2	0	2	2		GeneSpecificCopyNumber_|_PSMD12		CUL2_|_PSMD12
RBKS	1	5	6	0	1	1	PHACTR1	C14orf45_|_PCBD2_|_NUAK2_|_ALDH3B1_|_STYXL1		PSENEN
BRE	0	0	0	0	0	0
FOSL2	0	4	4	0	0	0		RAB11FIP5_|_PKM2_|_HRH1_|_GLT25D1
PLB1	0	3	3	0	0	0		OR7A5_|_HK3_|_RNASE3
PPP1CB	0	1	1	0	1	1		FAM55A		FAM55A
SPDYA	0	1	1	0	1	1		FAM55A		FAM55A
TRMT61B	0	3	3	1	1	2		GeneSpecificCopyNumber_|_ACP1_|_FAM161A	RAB14	ACP1
WDR43	0	6	6	2	16	18		LRPPRC_|_NIP7_|_WDR36_|_NCL_|_MKI67IP_|_NOP16	TMEM59;GABARAP	NOL10_|_LRPPRC_|_FOXN2_|_MRPL19_|_ZC3H15_|_FASTKD2_|_NCL_|_CCDC58_|_WDR36_|_PUS7_|_NOM1_|_SFXN4_|_PUS1_|_EIF3J_|_NIP7_|_NOL11
FAM179A	0	0	0	0	0	0
C2orf71	0	1	1	0	3	3		NXNL1		GNAT2_|_GNRHR_|_ATOH7
CLIP4	1	2	3	2	2	4	MYB	OSMR_|_CD109	MAN1A1;PIP5K1B	UPP1_|_SLFN5
ALK	0	4	4	1	2	3		KIR2DL4_|_GFRA2_|_FIGLA_|_PHOX2B	COTL1	GAS1_|_ROR2
YPEL5	4	2	6	1	5	6	SRRT_|_MTHFD1_|_PIGW_|_ATAD3A	GeneSpecificCopyNumber_|_HBP1	MTHFD1	WDR26_|_ZSWIM6_|_HBP1_|_OTUD1_|_MAP1LC3B
LBH	0	2	2	0	2	2		MFGE8_|_COL5A1		TSPAN2_|_PRICKLE1
LCLAT1	1	1	2	0	0	0	CUL7	GeneSpecificCopyNumber
CAPN13	0	1	1	0	0	0		ALDH3B2
GALNT14	0	0	0	0	0	0
CAPN14	0	1	1	0	0	0		GPR111
EHD3	0	4	4	0	0	0		DKK3_|_LEPREL2_|_GDNF_|_ATP8B2
XDH	0	1	1	0	3	3		GPR87		IL1A_|_WNT7A_|_ITCH
SRD5A2	0	0	0	0	0	0
DPY30	1	1	2	2	0	2	GYPC	GeneSpecificCopyNumber	CANX;TLN1
SPAST	0	5	5	1	3	4		GeneSpecificCopyNumber_|_SFPQ_|_TET3_|_C6orf162_|_CCNJ	TRIP6	ATAD2B_|_LMBR1_|_CCNJ
SLC30A6	0	5	5	1	1	2		GeneSpecificCopyNumber_|_TMEM41A_|_CANX_|_FAM73A_|_MFAP3	EPS15L1	ADAM17
NLRC4	0	3	3	0	0	0		PRTN3_|_TAS2R41_|_CXorf58
YIPF4	0	4	4	2	4	6		GeneSpecificCopyNumber_|_CHMP5_|_GFPT1_|_SERINC1	ADPRHL2;UBN1	DNAJB14_|_TMED7_|_CHMP5_|_ATAD1
BIRC6	0	0	0	0	0	0
TTC27	0	2	2	1	1	2		PNO1_|_NUP37	TULP4	YARS2
LTBP1	0	2	2	0	2	2		VASN_|_WNT5A		SLC35D1_|_BCL6
RASGRP3	0	4	4	0	0	0		SLAMF6_|_TNFRSF17_|_CTSS_|_IKZF3
FAM98A	0	4	4	0	4	4		GeneSpecificCopyNumber_|_TMEM214_|_COMMD1_|_PSMD1		TMEM214_|_COMMD1_|_PPP3R1_|_GARS
CRIM1	0	2	2	0	4	4		CYR61_|_CTGF		CYR61_|_PHLDB2_|_CTGF_|_ITSN1
FEZ2	1	4	5	1	2	3	GADD45G	GeneSpecificCopyNumber_|_RRAS_|_CTGF_|_EMP1	C7orf29	PLIN3_|_ERCC2
VIT	0	1	1	0	0	0		ELANE
STRN	1	5	6	0	1	1	DAD1	GeneSpecificCopyNumber_|_TPM3_|_PHF20L1_|_NCOA1_|_ASXL2		TPM3
HEATR5B	0	2	2	0	1	1		PAPOLG_|_UBN2		CCDC115
CCDC75	1	1	2	3	2	5	INADL	TIPIN	OPLAH;BBS1;SHANK2	ITGB1BP1_|_EIF2B1
EIF2AK2	1	3	4	0	2	2	C19orf6	GeneSpecificCopyNumber_|_IFIT1_|_OAS3		IFI44L_|_LAMP3
CEBPZ	0	8	8	0	9	9		GeneSpecificCopyNumber_|_DNAJC2_|_NOP58_|_MPHOSPH10_|_FBXO45_|_MTIF2_|_RG9MTD1_|_ZNF638		DNTTIP2_|_SMC6_|_MTIF2_|_CCT4_|_MPHOSPH10_|_NOP58_|_RG9MTD1_|_DHX36_|_DNAJC2
C2orf56	0	2	2	0	1	1		GeneSpecificCopyNumber_|_MRPS25		HIBCH
PRKD3	0	1	1	0	0	0		ZCCHC11
QPCT	0	2	2	0	0	0		SLC45A2_|_FAM50A
CDC42EP3	0	1	1	0	0	0		SNAI2
FAM82A1	0	1	1	0	0	0		OLFML1
CYP1B1	0	3	3	0	3	3		RHOV_|_IL1R1_|_AHR		IL1R1_|_NPR3_|_AHR
ATL2	0	5	5	0	2	2		GeneSpecificCopyNumber_|_SMEK2_|_EPT1_|_DDX18_|_LIN9		EPT1_|_DDX55
HNRPLL	2	0	2	3	2	5	FAM129C_|_CD19		ZHX2;FAM129C;BTK	ABCC10_|_ACP2
GALM	0	1	1	0	0	0		GFPT1
GEMIN6	0	7	7	2	18	20		MRPL53_|_MRPL27_|_FTSJ3_|_C19orf53_|_ANKRD39_|_NUP35_|_MRPS23	KIAA2026;RTN3	MRPL24_|_TPRKB_|_MRPL53_|_ANKRD39_|_OSGEPL1_|_POLR2H_|_EXOSC4_|_MRPL17_|_CHCHD8_|_NEDD8_|_AHSA1_|_CINP_|_C16orf88_|_MRPL27_|_PTRH2_|_FTSJ3_|_C19orf53_|_MRPL40
DHX57	0	1	1	0	4	4		PPM1G		UBE4B_|_NOL10_|_WDR35_|_ZNF286A
MORN2	0	3	3	0	7	7		TTC8_|_NPHP1_|_RABL5		VPS45_|_NPHP1_|_RABL5_|_TTC26_|_DPCD_|_TTC8_|_CETN2
SOS1	0	3	3	0	1	1		ELF2_|_USP34_|_FCER1A		NCOA1
MAP4K3	1	3	4	1	3	4	NCKAP1L	GeneSpecificCopyNumber_|_NCKAP1_|_BTBD3	ARPC5	C1orf9_|_VPS54_|_STRN3
TMEM178	0	1	1	0	0	0		RBP1
THUMPD2	0	2	2	1	1	2		GeneSpecificCopyNumber_|_TCERG1	DYNLRB1	VRK2
SLC8A1	0	0	0	0	0	0
PKDCC	0	4	4	0	1	1		SEMA4G_|_DOK4_|_CDH17_|_ARSE		DOK4
EML4	0	2	2	0	0	0		GeneSpecificCopyNumber_|_TM4SF5
COX7A2L	0	4	4	0	0	0		GeneSpecificCopyNumber_|_LETMD1_|_RPL37A_|_SESN2
KCNG3	0	2	2	0	0	0		EFR3B_|_ASRGL1
MTA3	2	0	2	0	0	0	CD300LF_|_MYO1F
OXER1	0	1	1	0	1	1		TMEM174		PHKG2
HAAO	0	2	2	0	1	1		ZC3H12D_|_FABP1		SLC6A4
THADA	0	1	1	0	1	1		HEATR1		DDX27
ZFP36L2	2	1	3	0	0	0	PFN2_|_LRRC49	VILL
PLEKHH2	0	0	0	0	1	1				GPRC5B
DYNC2LI1	2	3	5	0	1	1	CFL1_|_CDC25B	GCC2_|_KIAA1407_|_TMEM68		KIAA1407
ABCG5	0	3	3	0	1	1		ABCB5;SNRNP35_|_CYP11B1_|_APOA5		MBL2
ABCG8	0	4	4	0	2	2		PLA2G2E_|_CYP8B1_|_SLC22A7_|_ITIH1		ITIH1_|_SLC22A7
LRPPRC	0	4	4	2	13	15		TOMM20_|_PTCD3_|_WDR43_|_POLR1B	BAD;TRIOBP	FLVCR1_|_TOMM20_|_WDR43_|_PTCD3_|_IMMT_|_POLR1B_|_OPA1_|_XPO5_|_PCBP2_|_C14orf2_|_TRAP1_|_EIF2S3_|_NKRF
PPM1B	0	1	1	0	0	0		GeneSpecificCopyNumber
SLC3A1	0	5	5	0	2	2		TINAG_|_HNF1B_|_SGK2_|_CDX1_|_ARSE		TINAG_|_CTTNBP2
PREPL	0	2	2	0	0	0		PCNP_|_ANK2
SIX3	0	1	1	0	0	0		KIF1A
SIX2	0	2	2	0	0	0		SIX1_|_DLL1
SRBD1	0	3	3	0	0	0		GeneSpecificCopyNumber_|_BRCA2_|_SNRNP40
PRKCE	0	2	2	0	0	0		HMHB1_|_VPREB3
EPAS1	0	5	5	1	2	3		SH2D4A_|_TGFBI_|_ARHGAP29_|_NTN4_|_TNFRSF1A	SPOP	NDRG1_|_METRNL
RHOQ	1	3	4	1	2	3	ZNRF1	GeneSpecificCopyNumber_|_MRAS_|_OSTM1	ETS2	RAB7L1_|_C19orf12
PIGF	0	1	1	0	0	0		MPV17
CRIPT	0	3	3	0	3	3		GeneSpecificCopyNumber_|_RNF7_|_C6orf225		CALM1_|_CALM3_|_PFDN4
SOCS5	0	4	4	0	2	2		COL6A1_|_FZD7_|_MRGPRF_|_BDNF		CALM1_|_CALM3
MCFD2	2	1	3	1	1	2	PIK3C2B_|_BRD1	HMGA2	PRUNE	OBFC2A
TTC7A	1	4	5	3	3	6	GALNT11	ABHD15_|_VAV1_|_DNTT_|_IGLL1	WDR35;SLC30A9;PTMS	ESYT2_|_ABHD15_|_ARHGEF18
CALM2	1	2	3	0	0	0	GM2A	GeneSpecificCopyNumber_|_MYBL1
EPCAM	0	4	4	2	14	16		MARVELD2_|_CHMP4C_|_MAL2_|_SPINT2	RECK;FMNL3	HOOK1_|_MARVELD2_|_ZNF165_|_HCP5_|_MAPK13_|_MAP7_|_CLDN3_|_CHMP4C_|_MAL2_|_SPINT1_|_LSR_|_SPINT2_|_OVOL2_|_NUP62CL
MSH2	0	2	2	0	0	0		GeneSpecificCopyNumber_|_TMPO
KCNK12	0	2	2	2	0	2		POU2AF1_|_VPREB3	RYK;ANXA1
MSH6	0	3	3	0	0	0		GeneSpecificCopyNumber_|_CBX5_|_PARP1
FBXO11	1	2	3	0	0	0	CIB1	GeneSpecificCopyNumber_|_ZNF236
FOXN2	1	1	2	0	0	0	CETN2	WDR43
STON1-GTF2A1L	0	2	2	0	1	1		GAS1_|_PCDH18		GAS1
LHCGR	0	0	0	0	0	0
FSHR	0	1	1	0	1	1		SPATA19		TTN
NRXN1	0	2	2	0	5	5		CELF4_|_SEZ6		KCNH7_|_NKAIN2_|_MT3_|_CELF4_|_CDH22
ASB3	0	1	1	0	0	0		WDR54
CHAC2	0	3	3	1	8	9		SLC25A19_|_PNO1_|_VRK1	WDR60	FAM136A_|_CHUK_|_PRMT3_|_CPSF2_|_VRK1_|_HEATR3_|_SLC25A19_|_RBBP8
ERLEC1	1	4	5	1	8	9	TCERG1	GeneSpecificCopyNumber_|_TMEM214_|_SELS_|_COQ10B	RBM17	TMEM214_|_C2orf28_|_COQ10B_|_CREB3L2_|_FICD_|_SELS_|_ITFG1_|_SERINC3
GPR75	0	0	0	0	0	0
PSME4	0	2	2	0	0	0		GeneSpecificCopyNumber_|_RPL27A
ACYP2	0	3	3	0	0	0		F8_|_HHLA3_|_SENP8
TSPYL6	0	0	0	0	0	0
C2orf73	0	0	0	0	0	0
SPTBN1	0	2	2	0	2	2		UXS1_|_SPTAN1		UXS1_|_SPTAN1
EML6	0	3	3	1	2	3		BACH2_|_RAB39B_|_ATP6V1G2	STK3	GPLD1_|_BACH2
RTN4	0	3	3	2	1	3		GeneSpecificCopyNumber_|_ACVR1_|_AXL	BCDIN3D;ATPAF2	TIMP2
C2orf63	0	1	1	0	1	1		TBCK		TBCK
RPS27A	0	5	5	0	1	1		GeneSpecificCopyNumber_|_SNRPD1_|_PTCD3_|_RPL22_|_AIMP1		PTCD3
MTIF2	0	9	9	0	11	11		GeneSpecificCopyNumber_|_AUP1_|_TYW3_|_NOP58_|_SUCLG1_|_RPF2_|_METTL5_|_CEBPZ_|_BCS1L		TYW3_|_CEBPZ_|_AUP1_|_METTL5_|_LIAS_|_MRPS18B_|_RPF2_|_TAF1D_|_TGDS_|_TIMM9_|_MRPL45
CCDC88A	6	1	7	5	6	11	OVOL1_|_EPN3_|_CNNM4_|_C6orf132_|_ANXA9_|_C1orf172	MPHOSPH9	ANXA9;CNNM4;DUSP16;TRPM4;DGCR2	ATF2_|_FXR1_|_NEK1_|_BAG2_|_ZNF655_|_IMPA1
CCDC104	3	5	8	0	2	2	FBXO40_|_CLEC7A_|_ELF1	NPHP1_|_CAMLG_|_ARL3_|_DHRS7_|_RABL5		IFT57_|_DHRS7
SMEK2	0	3	3	0	8	8		RBM15_|_CAB39_|_TLK1		PUM2_|_ATL2_|_C2orf29_|_TLK1_|_CAB39_|_RNF139_|_B3GNT1_|_SP1
PNPT1	0	3	3	2	3	5		EPT1_|_DDX21_|_L2HGDH	YIPF3;HGSNAT	UCHL5_|_DDX18_|_MRPL42
EFEMP1	0	3	3	0	6	6		EHD2_|_VEGFC_|_THBS1		SLCO2A1_|_PALLD_|_VEGFC_|_CPA4_|_THSD4_|_EHD2
CCDC85A	1	1	2	0	0	0	VPS37B	POSTN
VRK2	0	2	2	0	1	1		PTER_|_THUMPD2		PTER
FANCL	1	3	4	2	4	6	C16orf72	CDC7_|_ACYP1_|_ZNF638	B4GALT1;C16orf72	NAB1_|_TRMT11_|_CSTF3_|_GPR19
BCL11A	0	1	1	1	2	3		BCL7A	SEC11A	SATB1_|_BAZ1A
PAPOLG	0	1	1	0	6	6		SAFB		ZNF644_|_HEATR5B_|_WDR48_|_GLOD4_|_CRLF3_|_MEX3C
REL	2	2	4	0	3	3	MAP1B_|_PHLDB1	CYTH1_|_CD27		TARBP1_|_CYTH1_|_NCOA3
PUS10	0	1	1	0	0	0		IKZF3
PEX13	2	4	6	1	2	3	AAAS_|_AP1S2	GeneSpecificCopyNumber_|_SERTAD3_|_RAB10_|_GRHL1	MBD3	GAN_|_SERTAD3
KIAA1841	0	3	3	0	2	2		HACE1_|_IFT81_|_ZFYVE16		SESTD1_|_AHI1
AHSA2	0	1	1	0	8	8		C1orf63		CCNL2_|_DFNB59_|_CCR6_|_ZNF767_|_AGBL2_|_ZFC3H1_|_PABPC1L_|_TAZ
USP34	0	2	2	0	6	6		KIAA1109_|_METAP2		SOS1_|_SF3B1_|_ZFR_|_C10orf28_|_ARIH1_|_ZNF160
XPO1	0	4	4	1	7	8		GeneSpecificCopyNumber_|_SMC4_|_HNRNPR_|_DNA2	C19orf10	HNRNPR_|_NCL_|_SMC4_|_TEX10_|_KPNB1_|_CPNE1_|_CSE1L
FAM161A	0	2	2	1	4	5		ALMS1_|_WDR17	GLB1	TRMT61B_|_ALMS1_|_WDR17_|_WDYHV1
CCT4	0	5	5	1	14	15		GeneSpecificCopyNumber_|_CCT7_|_GTF3C4_|_CEBPZ_|_NUP37	RAB2A	DFFA_|_CCT7_|_TPRKB_|_MRPS9_|_HSPA4_|_NUDCD1_|_PRPF4_|_NOC3L_|_NUP37_|_KARS_|_UTP6_|_SNRPB_|_XRN2_|_THOC5
COMMD1	0	5	5	0	3	3		MRPL53_|_POLE4_|_FAM98A_|_CGRRF1_|_ARSB		FAM98A_|_TCP11L1_|_CGRRF1
B3GNT2	0	3	3	1	0	1		C2orf29_|_ELF1_|_G3BP2	TCEB2
TMEM17	1	3	4	0	3	3	CYTIP	GALNT11_|_IRS2_|_POPDC3		POPDC3_|_IRS2_|_CBR1
EHBP1	0	2	2	0	0	0		GeneSpecificCopyNumber_|_C16orf52
OTX1	0	0	0	0	0	0
MDH1	0	4	4	0	0	0		GeneSpecificCopyNumber_|_ATP5A1_|_MRPL34_|_RRAGD
UGP2	1	2	3	0	1	1	ABCA3	GeneSpecificCopyNumber_|_WDR1		MAPK1
VPS54	1	3	4	0	0	0	IFI16	GeneSpecificCopyNumber_|_MAP4K3_|_SERPINA10
PELI1	3	0	3	0	1	1	NFIC_|_SLC22A4_|_ITGA5			IL28RA
AFTPH	2	1	3	2	4	6	PDLIM7_|_LEPRE1	PTPN6	ADH5;NCS1	MFSD6_|_LMBRD1_|_ZNRF2_|_PPFIBP2
SERTAD2	0	2	2	0	0	0		GeneSpecificCopyNumber_|_KATNAL1
SLC1A4	0	1	1	1	1	2		C9orf91	CCDC84	C9orf91
CEP68	0	1	1	1	0	1		GeneSpecificCopyNumber	GMPPB
RAB1A	0	4	4	0	3	3		GeneSpecificCopyNumber_|_ARL1_|_KDELR2_|_NBEAL1		NBEAL1_|_RAB2A_|_ENTPD7
ACTR2	0	6	6	0	7	7		GeneSpecificCopyNumber_|_TRIP12_|_ARPC2_|_PTPN11_|_SNAP23_|_ACTR3		ACTR3_|_ARPC2_|_TRIP12_|_AP3B1_|_SETX_|_SNAP23_|_GRB2
SPRED2	0	3	3	0	3	3		ETV4_|_SPRED1_|_SPRY4		SPRY4_|_SPRED1_|_ETV4
MEIS1	0	3	3	0	0	0		GPR124_|_DCHS1_|_UNC5B
ETAA1	1	1	2	0	0	0	CILP	CEP290
C1D	0	4	4	0	7	7		GeneSpecificCopyNumber_|_ANAPC10_|_MRPL19_|_SRP9		MRPL19_|_MMADHC_|_ANAPC10_|_CAPZA2_|_EIF3M_|_FCF1_|_DPM1
PPP3R1	0	4	4	0	0	0		GeneSpecificCopyNumber_|_FAM98A_|_USP39_|_KRCC1
PNO1	0	8	8	0	16	16		GeneSpecificCopyNumber_|_RABEPK_|_YRDC_|_PPIL1_|_BOLA3_|_CCDC86_|_NUP35_|_UTP15		EBNA1BP2_|_TTC27_|_CHAC2_|_BOLA3_|_NUP35_|_PPID_|_UTP15_|_PPIL1_|_AIMP2_|_RABEPK_|_GTPBP4_|_GLRX3_|_CCDC86_|_NOP2_|_GPN3_|_COX4NB
CNRIP1	1	3	4	2	9	11	MARVELD2	RNF182_|_ARMCX1_|_SPARC	IMPA2;TRAPPC6A	NLGN1_|_SPARC_|_RNF182_|_RGS17_|_EFHA2_|_DZIP1_|_NDN_|_ZNF521_|_ARMCX1
PLEK	0	5	5	4	7	11		GAPT_|_UNC13C_|_TAGAP_|_BTK_|_MNDA	SPSB1;ASAP2;ACVR1;PTPDC1	RAB3GAP2_|_CCDC88B_|_MAP4K2_|_UVRAG_|_GRB2_|_CYBB_|_BTK
APLF	0	0	0	0	0	0
ARHGAP25	0	4	4	1	1	2		TAGAP_|_NLRC3_|_CD52_|_SPI1	ARHGAP21	GPR18
BMP10	0	1	1	2	9	11		OR7C2	CLCN3;UBXN8	TAAR1_|_SGK196_|_OR52A1_|_KRT76_|_OR7C2_|_FAM182B_|_PABPC1L2B_|_PABPC1L2A_|_NXF3
GKN2	0	0	0	0	0	0
GKN1	0	2	2	0	0	0		UPK1A_|_SNX31
ANTXR1	0	3	3	1	7	8		FRMD6_|_FSTL1_|_SYDE1	CCDC125	CYBRD1_|_WNT5A_|_FSTL1_|_HEG1_|_FKBP14_|_LHFP_|_ENOX1
GFPT1	1	3	4	1	6	7	DUT	GDF15_|_TRIB3_|_PDXDC1	DUT	ACBD3_|_YIPF4_|_GALM_|_UGDH_|_DNAJB9_|_ARL1
NFU1	0	2	2	0	3	3		TRIM23_|_RNF25		UBXN2A_|_INVS_|_NT5C3L
AAK1	0	0	0	0	0	0
ANXA4	0	2	2	5	1	6		SLC35D2_|_DRAM1	LRRC34;SENP2;BEND4;RNGTT;PCDH9	CRYL1
SNRNP27	1	1	2	0	0	0	FXYD3	GeneSpecificCopyNumber
MXD1	2	1	3	0	3	3	GJC1_|_UTP20	AQP3		RICTOR_|_RABGGTA_|_RIOK3
PCBP1	0	5	5	0	0	0		GeneSpecificCopyNumber_|_COPE_|_RAVER1_|_IMMT_|_CSK
C2orf42	1	3	4	0	2	2	PKN2	CCDC130_|_STRADA_|_ZKSCAN5		CYB561D1_|_GZF1
TIA1	0	7	7	0	11	11		GeneSpecificCopyNumber_|_GCFC1_|_ZNF397_|_KIAA0895L_|_RBMX_|_SOX4_|_CCNT2		CCNL2_|_CCNT2_|_SF3B1_|_CREB1_|_NISCH_|_NFYA_|_SCAI_|_LUC7L_|_KIAA0895L_|_CEP192_|_GCFC1
PCYOX1	1	8	9	2	5	7	SLAMF6	GeneSpecificCopyNumber_|_SCARB2_|_P4HA2_|_ZBTB4_|_GGCX_|_ZDHHC9_|_PHYH_|_TMTC3	ZNF330;TAF4B	LAPTM4A_|_DOLK_|_PHYH_|_LGR4_|_ATRN
FAM136A	0	3	3	1	2	3		CHAC2_|_POLR1B_|_ASRGL1	EHD2	VDAC3_|_NAA35
TGFA	0	4	4	0	3	3		PXN_|_LAMC2_|_SLC2A1_|_TINAGL1		SLC2A1_|_UXS1_|_HCG4
ADD2	0	3	3	0	1	1		MTMR7_|_ELAVL1_|_SCG3		MTMR7
FIGLA	0	3	3	2	19	21		KIR2DL4_|_SPATA19_|_DRD4	SQLE;CHPT1	C1orf94_|_ALK_|_IL1RL2_|_THPO_|_HTRA3_|_TMPRSS11D_|_ALB_|_IL31RA_|_RAET1E_|_DMRT1_|_C9orf84_|_FUT7_|_ABCC9_|_C14orf101_|_HDC_|_USP36_|_KIR2DL4_|_ZBTB46_|_SLC25A18
CLEC4F	0	3	3	0	0	0		CYP4F22_|_IL22_|_RAMP3
CD207	0	1	1	0	4	4		OBP2A		OBP2B_|_SPEM1_|_OR7C1_|_TTYH1
VAX2	0	3	3	0	0	0		TLE2_|_DPYSL5_|_FGD1
ATP6V1B1	0	3	3	0	0	0		ALDH3B2_|_GRAMD2_|_VTCN1
ANKRD53	0	1	1	0	0	0		BRS3
TEX261	1	5	6	3	7	10	KLHL28	GeneSpecificCopyNumber_|_ARHGDIA_|_TCTA_|_ZDHHC16_|_LRRC59	EIF4A2;KLHL28;MORC3	TMEM222_|_ZDHHC16_|_RNF121_|_CLN6_|_MRPS11_|_ARHGDIA_|_POLR3H
NAGK	1	1	2	0	5	5	LBR	PEA15		RRAGC_|_CYB5R1_|_DNAJB2_|_LMCD1_|_ZFYVE1
MCEE	0	5	5	0	2	2		GMPPA_|_SCYL3_|_HDDC3_|_BRP44L_|_PDXDC1		BRP44L_|_HDDC3
MPHOSPH10	0	4	4	1	6	7		GeneSpecificCopyNumber_|_DNAJC2_|_RBM45_|_CEBPZ	CLSTN1	GTF3C2_|_CEBPZ_|_IWS1_|_DNAJC2_|_MTPAP_|_C16orf88
ZNF638	0	3	3	0	16	16		TPR_|_LUC7L3_|_ATRX		RPAP2_|_ASH1L_|_CEP350_|_CEBPZ_|_FANCL_|_FXR1_|_BOD1L_|_AASDH_|_ZFYVE16_|_PHF3_|_DMTF1_|_ZNF195_|_RBM26_|_LUC7L3_|_ESCO1_|_ATRX
DYSF	0	0	0	0	0	0
CYP26B1	0	0	0	0	0	0
SPR	0	4	4	1	7	8		TOM1L1_|_AP1S1_|_TMEM54_|_PCBD1	KDM5A	CCNO_|_AP1S1_|_MTFR1_|_C9orf116_|_PCBD1_|_TEAD4_|_TOM1L1
EMX1	0	1	1	0	1	1		MARCO		IFNA2
SFXN5	0	1	1	0	0	0		KLB
RAB11FIP5	0	5	5	1	3	4		CDC42EP1_|_ACVR1_|_SPATS2L_|_FAM65A_|_PPP2R3A	ATP6V0A2	FOSL2_|_DUSP1_|_FAM65A
SMYD5	0	3	3	0	2	2		GeneSpecificCopyNumber_|_IMP4_|_ERAL1		RPAP1_|_ERAL1
CCT7	0	3	3	0	7	7		PPM1G_|_CCT4_|_USP39		NUDC_|_CCT3_|_CCT4_|_HARS_|_SNRPC_|_CCT2_|_KPNB1
FBXO41	1	1	2	0	1	1	PGM3	ZNF142		KDM2B
EGR4	0	0	0	0	0	0
ALMS1	0	4	4	0	4	4		USP1_|_DDX46_|_FAM161A_|_IRAK1BP1		FAM161A_|_KIAA0947_|_IRAK1BP1_|_KIAA1009
NAT8	0	3	3	0	6	6		KNG1_|_AHSG_|_APOB		PAQR9_|_MTTP_|_APOM_|_LIPC_|_ASGR1_|_GLUD2
TPRKB	1	5	6	0	11	11	ZC3H7A	GeneSpecificCopyNumber_|_CCT4_|_FUS_|_PPIH_|_GEMIN6		ACP1_|_NIF3L1_|_LSM3_|_MRPL47_|_TAF9_|_SHFM1_|_SSBP1_|_NDUFB6_|_CLP1_|_CCT2_|_COPS3
DUSP11	0	4	4	0	2	2		GeneSpecificCopyNumber_|_ARPC2_|_SOX15_|_MCL1		MCL1_|_C14orf119
STAMBP	0	1	1	0	0	0		GeneSpecificCopyNumber
ACTG2	0	3	3	0	2	2		IGFBP5_|_ACTA2_|_CNN1		IGFBP5_|_ACTA2
DGUOK	0	5	5	1	4	5		GeneSpecificCopyNumber_|_UBL7_|_FAM96B_|_USP39_|_ACP1	TMF1	USP39_|_C7orf44_|_UBL7_|_FAM96B
TET3	1	3	4	2	11	13	DAPK3	RCC2_|_RMND5A_|_ATAD2B	ARSK;C19orf10	RCC2_|_EIF2C4_|_POGK_|_RCOR3_|_ATAD2B_|_SPAST_|_WEE1_|_KDM2A_|_DIP2B_|_SPPL3_|_ARID3A
BOLA3	1	3	4	2	7	9	MNT	PNO1_|_SDF2L1_|_SDHB	PUM1;MNT	SDHB_|_C1orf212_|_ITGB1BP1_|_PNO1_|_NDUFB3_|_C16orf42_|_SDF2L1
MTHFD2	1	3	4	0	3	3	APCS	SLC25A36_|_ASNS_|_FAR1		SLC25A36_|_ASNS_|_FAR1
SLC4A5	0	1	1	0	3	3		OR2K2		DNAJC27_|_OR2K2_|_MYO15A
DCTN1	0	3	3	0	10	10		GeneSpecificCopyNumber_|_TLN1_|_MAP7D1		CSDE1_|_TRIP12_|_TLN1_|_ASB6_|_ACIN1_|_ZFP106_|_SUPT6H_|_VAT1_|_PIP5K1C_|_UBA1
C2orf81	0	2	2	0	1	1		FBXO15_|_SNX22		SNX22
WDR54	3	5	8	1	6	7	HEPH_|_RREB1_|_GRK1	NME7_|_DHX40_|_EID2B_|_GNB5_|_TMEM107	RREB1	ASB3_|_FIBP_|_MYL6B_|_GNB5_|_TMEM107_|_EID2B
RTKN	2	2	4	3	4	7	HCLS1_|_EVI2B	ERBB3_|_LSR	RFESD;SRGN;SLC16A7	ERBB3_|_PLEKHH1_|_ZDHHC9_|_SLC6A8
MOGS	0	3	3	0	6	6		GeneSpecificCopyNumber_|_TMEM214_|_PRKCSH		PPT1_|_TXNDC12_|_TMEM214_|_GCN1L1_|_DHRS11_|_SLC35C2
MRPL53	0	1	1	0	8	8		GEMIN6		HAX1_|_PREB_|_GEMIN6_|_COMMD1_|_NDUFAF3_|_COPS6_|_C19orf53_|_THAP7
CCDC142	0	2	2	0	1	1		GeneSpecificCopyNumber_|_CLK2		CLK2
TTC31	0	0	0	0	1	1				MMS19
PCGF1	0	5	5	0	1	1		GeneSpecificCopyNumber_|_C9orf89_|_PIP5K1A_|_RAD23A_|_PFDN2		PFDN2
TLX2	0	2	2	0	4	4		LRRC43_|_PHOX2B		PHOX2B_|_GFRA2_|_PURG_|_CHRNA3
DQX1	0	2	2	0	0	0		HNF4A_|_FUT6
AUP1	1	4	5	2	6	8	MEX3D	GeneSpecificCopyNumber_|_MTIF2_|_TMX2_|_MRPL38	SPIN1;PPP1R12A	MTIF2_|_JAGN1_|_ALG3_|_TMX2_|_HM13_|_ERGIC3
HTRA2	0	1	1	0	0	0		RHEBL1
LOXL3	0	4	4	1	7	8		CSPG4_|_SCRG1_|_NTM_|_PDZRN3	SEMA4B	EMILIN1_|_PDZRN3_|_SCRG1_|_MMP16_|_DACT1_|_CSPG4_|_ZNF521
DOK1	1	0	1	1	0	1	RHPN2		C10orf57
C2orf65	0	1	1	0	0	0		DLGAP3
SEMA4F	0	4	4	0	3	3		SGCB_|_SNX21_|_KIF3C_|_RCN2		KIF3C_|_PDGFRL_|_XYLT2
HK2	1	2	3	0	3	3	LHX2	P4HA1_|_PDK1		PDK1_|_PREP_|_GLUD1
POLE4	0	0	0	0	1	1				COMMD1
TACR1	0	1	1	0	1	1		DNAI2		DNAI2
FAM176A	0	3	3	0	7	7		CTGF_|_LOXL2_|_FN1		FN1_|_MYLK_|_CTGF_|_NOV_|_STARD13_|_SLFN12_|_PTPRM
MRPL19	0	4	4	1	11	12		C1D_|_NAF1_|_WDR43_|_GNPNAT1	CCNL2	IARS2_|_C1D_|_MRPL30_|_MRPS9_|_NDUFS1_|_NAF1_|_MRPL13_|_MRPL50_|_PDHX_|_SUCLA2_|_CLPX
[truncated: 13,943 more rows]
