# Supplementary material for: Importance of rare gene copy number alterations for personalized tumor characterization and survival analysis
Source: Genome Biol. 2016 Oct 3;17:204. doi: 10.1186/s13059-016-1058-1 (PMC5046221; doi:10.1186/s13059-016-1058-1)
Supplement: Additional file 4 — Table S3. CCTN node degrees. (TXT 1177 kb) [file 13059_2016_1058_MOESM4_ESM.txt]

Gene	Degree	InDegree	OutDegree	ActivatorLinksIncoming	RepressorLinksIncoming	ActivatorLinksOutgoing	RepressorLinksOutgoing	CopyNumberEffect	TranscriptionFactor	Kinase	Phosphatase	SignalingPathway	MetabolomePathway	CancerCensus	Oncogene	TumorSuppressor	Annotation
TMED2	50	8	42	8	0	40	2	1	no	no	no	no	no	no	no	no	Transmembrane emp24 domain-containing protein 2
MLANA	48	6	42	5	1	42	0	0	no	no	no	no	no	no	no	no	Melanoma antigen recognized by T-cells 1
LGALS4	44	7	37	7	0	36	1	0	no	no	no	no	no	no	no	no	Galectin-4
ACTL6B	43	5	38	5	0	34	4	0	no	no	no	no	no	no	no	no	Actin-like protein 6B
RUNDC3A	43	7	36	7	0	32	4	0	no	no	no	no	no	no	no	no	RUN domain-containing protein 3A
ELAVL3	43	4	39	4	0	34	5	0	no	no	no	no	no	no	no	no	ELAV-like protein 3
TNFRSF17	42	10	32	10	0	26	6	0	no	no	no	yes	no	yes	no	no	Tumor necrosis factor receptor superfamily member 17
SRP9	41	8	33	7	1	31	2	0	no	no	no	no	no	no	no	no	Signal recognition particle 9 kDa protein
ASCL1	41	12	29	11	1	26	3	0	yes	no	no	no	no	no	no	no	Achaete-scute homolog 1
BTK	41	12	29	11	1	25	4	0	no	yes	no	no	no	no	no	no	Tyrosine-protein kinase BTK
ACTB	40	11	29	11	0	29	0	0	no	no	no	yes	no	no	no	no	Actin, cytoplasmic 2
FUS	39	8	31	8	0	24	7	0	yes	no	no	no	no	yes	no	no	RNA-binding protein FUS
APOB	38	5	33	5	0	33	0	0	no	no	no	no	no	no	no	no	Apolipoprotein B-48
DNTT	38	8	30	8	0	22	8	0	no	no	no	yes	no	no	no	no	DNA nucleotidylexotransferase
ALDH3B2	36	5	31	5	0	26	5	0	no	no	no	no	yes	no	no	no	Aldehyde dehydrogenase family 3 member B2
KLF1	35	7	28	7	0	24	4	0	yes	no	no	no	no	no	no	no	Krueppel-like factor 1
SOX10	35	6	29	6	0	29	0	0	yes	no	no	no	no	no	no	no	Transcription factor SOX-10
GJB3	33	5	28	5	0	27	1	0	no	no	no	no	no	no	no	no	Gap junction beta-3 protein
IKZF1	33	6	27	4	2	12	15	0	yes	no	no	no	no	yes	no	yes	DNA-binding protein Ikaros
GRHL2	33	5	28	5	0	26	2	0	yes	no	no	no	no	no	no	no	Grainyhead-like protein 2 homolog
PHOX2A	33	5	28	4	1	27	1	0	yes	no	no	no	no	no	no	no	Paired mesoderm homeobox protein 2A
ACIN1	33	9	24	9	0	23	1	0	yes	no	no	no	no	no	no	no	Apoptotic chromatin condensation inducer in the nucleus
CYP4F22	33	8	25	8	0	25	0	0	no	no	no	no	no	no	no	no	Cytochrome P450 4F22
RPL3	33	6	27	6	0	27	0	0	no	no	no	no	no	no	no	no	60S ribosomal protein L3
GATA1	33	5	28	5	0	27	1	0	yes	no	no	no	no	yes	no	yes	Erythroid transcription factor
PAX8	32	7	25	6	1	24	1	0	yes	no	no	no	no	yes	no	no	Paired box protein Pax-8
TMEM214	31	9	22	8	1	20	2	1	no	no	no	no	no	no	no	no	NA
ZFC3H1	31	11	20	8	3	18	2	0	yes	no	no	no	no	no	no	no	Proline/serine-rich coiled-coil 2, isoform CRA_a
ITGA2B	31	6	25	6	0	24	1	0	no	no	no	yes	no	no	no	no	Integrin alpha-IIb
DAPK3	31	8	23	4	4	13	10	0	no	yes	no	no	no	no	no	no	Death-associated protein kinase 3
AXL	31	8	23	8	0	23	0	0	no	yes	no	no	no	no	no	no	Tyrosine-protein kinase receptor UFO
POU2F2	31	7	24	7	0	22	2	0	yes	no	no	no	no	no	no	no	POU domain, class 2, transcription factor 2
RPL11	30	7	23	7	0	21	2	1	no	no	no	no	no	no	no	no	60S ribosomal protein L11
DHX9	30	5	25	5	0	23	2	0	no	no	no	no	no	no	no	no	ATP-dependent RNA helicase A
CDT1	30	7	23	7	0	23	0	0	no	no	no	no	no	no	no	no	DNA replication factor Cdt1
EPN3	30	4	26	4	0	19	7	0	no	no	no	no	no	no	no	no	Epsin-3
CXorf21	30	6	24	6	0	19	5	0	no	no	no	no	no	no	no	no	NA
LUC7L3	29	9	20	9	0	20	0	1	no	no	no	no	no	no	no	no	Luc7-like protein 3
C19orf10	29	10	19	8	2	19	0	1	no	no	no	no	no	no	no	no	NA
SFPQ	29	6	23	6	0	22	1	0	yes	no	no	no	no	yes	no	no	Splicing factor, proline- and glutamine-rich
SERPINC1	29	13	16	13	0	15	1	0	no	no	no	no	no	no	no	no	Antithrombin-III
CDX1	29	6	23	6	0	23	0	0	yes	no	no	no	no	no	no	no	Homeobox protein CDX-1
IRF4	29	10	19	9	1	17	2	0	yes	no	no	no	no	yes	no	no	Interferon regulatory factor 4
SPDEF	29	5	24	5	0	21	3	0	yes	no	no	no	no	no	no	no	SAM pointed domain-containing Ets transcription factor
C10orf90	29	6	23	6	0	23	0	0	no	no	no	no	no	no	no	no	Centrosomal protein C10orf90
FOSL1	29	9	20	8	1	19	1	0	yes	no	no	yes	no	no	no	no	Fos-related antigen 1
GPRC5D	29	4	25	3	1	22	3	0	no	no	no	no	no	no	no	no	G-protein-coupled receptor family C group 5 member D
PRR15L	29	7	22	7	0	18	4	0	no	no	no	no	no	no	no	no	NA
HNRNPM	29	9	20	9	0	19	1	0	no	no	no	no	no	no	no	no	Heterogeneous nuclear ribonucleoprotein M
VPREB3	29	6	23	6	0	20	3	0	no	no	no	no	no	no	no	no	NA
SNRNP40	28	7	21	7	0	21	0	1	yes	no	no	no	no	no	no	no	U5 small nuclear ribonucleoprotein 40 kDa protein
NDUFB2	28	9	19	9	0	19	0	1	no	no	no	no	yes	no	no	no	NADH dehydrogenase [ubiquinone] 1 beta subcomplex subunit 2, mitochondrial
LMNA	28	10	18	8	2	13	5	0	no	no	no	no	no	no	no	no	Prelamin-A/C
HNRNPH1	28	5	23	5	0	23	0	0	no	no	no	no	no	no	no	no	Heterogeneous nuclear ribonucleoprotein H
MS4A1	28	9	19	8	1	18	1	0	no	no	no	no	no	no	no	no	NA
NFE2	28	6	22	6	0	21	1	0	yes	no	no	no	no	no	no	no	Transcription factor NF-E2 45 kDa subunit
NEUROD2	28	9	19	9	0	19	0	0	yes	no	no	no	no	no	no	no	Neurogenic differentiation factor 2
CELF4	28	3	25	3	0	23	2	0	yes	no	no	no	no	no	no	no	cDNA FLJ54925, highly similar to Mus musculus bruno-like 4, RNA binding protein (Drosophila) (Brunol4), mRNA
C19orf33	28	4	24	4	0	23	1	0	no	no	no	no	no	no	no	no	NA
SASH3	28	11	17	9	2	13	4	0	no	no	no	no	no	no	no	no	NA
PODN	27	6	21	6	0	21	0	0	no	no	no	no	no	no	no	no	Podocan
GEMIN6	27	7	20	7	0	18	2	0	no	no	no	no	no	no	no	no	Gem-associated protein 6
CD19	27	7	20	6	1	17	3	0	no	no	no	yes	no	no	no	no	B-lymphocyte antigen CD19
PRAM1	27	5	22	5	0	17	5	0	no	no	no	no	no	no	no	no	PML-RARA-regulated adapter molecule 1
LAIR1	27	8	19	7	1	15	4	0	no	no	no	no	no	no	no	no	Leukocyte-associated immunoglobulin-like receptor 1
SEC61A1	26	11	15	10	1	14	1	1	no	no	no	no	no	no	no	no	Protein transport protein Sec61 subunit alpha isoform 1
SUPT16H	26	7	19	7	0	19	0	1	yes	no	no	no	no	no	no	no	NA
PLOD1	26	8	18	7	1	14	4	0	no	no	no	no	no	no	no	no	cDNA, FLJ79184, highly similar to Procollagen-lysine, 2-oxoglutarate 5-dioxygenase 1 (EC 1.14.11.4)
TMEM125	26	6	20	6	0	20	0	0	no	no	no	no	no	no	no	no	Transmembrane protein 125
CYR61	26	9	17	9	0	17	0	0	no	no	no	no	no	no	no	no	Protein CYR61
SLC45A2	26	5	21	5	0	21	0	0	no	no	no	no	no	no	no	no	NA
LY86	26	9	17	9	0	14	3	0	no	no	no	no	no	no	no	no	NA
CD3E	26	4	22	4	0	19	3	0	no	no	no	no	no	no	no	no	T-cell surface glycoprotein CD3 epsilon chain
SP1	26	4	22	4	0	20	2	0	yes	no	no	yes	no	no	no	no	Sp1 transcription factor, isoform CRA_b
CHAC1	26	7	19	7	0	19	0	0	no	no	no	no	no	no	no	no	Cation transport regulator-like protein 1
SNX22	26	5	21	5	0	16	5	0	no	no	no	no	no	no	no	no	Sorting nexin-22
INSM1	26	7	19	7	0	17	2	0	yes	no	no	no	no	no	no	no	Insulinoma-associated protein 1
VGLL1	26	7	19	7	0	18	1	0	yes	no	no	no	no	no	no	no	Transcription cofactor vestigial-like protein 1
MCM3	25	7	18	7	0	18	0	1	yes	no	no	yes	no	no	no	no	MCM3 minichromosome maintenance deficient 3 (S. cerevisiae), isoform CRA_b
RABL5	25	6	19	5	1	18	1	1	no	no	no	no	no	no	no	no	Rab-like protein 5
CCAR1	25	6	19	6	0	17	2	1	yes	no	no	no	no	no	no	no	Cell division cycle and apoptosis regulator protein 1
CYP4Z2P	25	3	22	3	0	17	5	0	no	no	no	no	no	no	no	no	Putative inactive cytochrome P450 family member 4Z2
CD53	25	7	18	7	0	14	4	0	no	no	no	no	no	no	no	no	Leukocyte surface antigen CD53
POLR1B	25	4	21	4	0	19	2	0	yes	no	no	no	yes	no	no	no	DNA-directed RNA polymerase I subunit RPA2
USP37	25	10	15	8	2	14	1	0	no	no	no	no	no	no	no	no	Ubiquitin carboxyl-terminal hydrolase 37
CNOT6L	25	3	22	3	0	21	1	0	no	no	no	no	no	no	no	no	CCR4-NOT transcription complex subunit 6-like
MAD2L1	25	7	18	7	0	17	1	0	no	no	no	yes	no	no	no	no	Mitotic spindle assembly checkpoint protein MAD2A
PSMB8	25	4	21	3	1	21	0	0	no	no	no	no	no	no	no	no	Proteasome subunit beta type-8
GPR111	25	1	24	1	0	24	0	0	no	no	no	no	no	no	no	no	Probable G-protein-coupled receptor 111
MYO1G	25	10	15	10	0	14	1	0	no	no	no	no	no	no	no	no	Unconventional myosin-Ig
SRRT	25	6	19	6	0	16	3	0	no	no	no	no	no	no	no	no	Serrate RNA effector molecule homolog
ZYX	25	8	17	8	0	14	3	0	yes	no	no	yes	no	no	no	no	cDNA FLJ53160, highly similar to Zyxin
ATP6V0C	25	11	14	10	1	12	2	0	no	no	no	no	yes	no	no	no	ATPase, H+ transporting, lysosomal 16kDa, V0 subunit c
CLDN7	25	4	21	4	0	20	1	0	no	no	no	no	no	no	no	no	Claudin-7
HNF1B	25	7	18	7	0	16	2	0	yes	no	no	no	no	no	no	no	Hepatocyte nuclear factor 1-beta
RRAS	25	7	18	7	0	17	1	0	no	no	no	yes	no	no	no	no	Ras-related protein R-Ras
KLK2	25	4	21	4	0	20	1	0	no	no	no	no	no	yes	no	no	Kallikrein-2
CST11	25	1	24	1	0	23	1	0	no	no	no	no	no	no	no	no	Cystatin-11
LEPRE1	24	8	16	8	0	12	4	1	no	no	no	no	no	no	no	no	Prolyl 3-hydroxylase 1
SMC3	24	7	17	7	0	17	0	1	no	no	no	yes	no	no	no	no	Structural maintenance of chromosomes protein 3
RAB1B	24	6	18	6	0	18	0	1	no	no	no	no	no	no	no	no	Ras-related protein Rab-1B
RCC1	24	11	13	11	0	13	0	0	no	no	no	no	no	no	no	no	Regulator of chromosome condensation
LAMC2	24	5	19	5	0	19	0	0	no	no	no	yes	no	no	no	no	Laminin subunit gamma-2
MIR205	24	4	20	4	0	16	4	0	no	no	no	no	no	no	no	no	NA
WDR43	24	6	18	6	0	16	2	0	yes	no	no	no	no	no	no	no	NA
FIGLA	24	3	21	3	0	19	2	0	yes	no	no	no	no	no	no	no	Factor in the germline alpha
POU4F3	24	4	20	4	0	20	0	0	yes	no	no	no	no	no	no	no	POU domain, class 4, transcription factor 3
SLC22A7	24	3	21	3	0	20	1	0	no	no	no	no	no	no	no	no	Solute carrier family 22 member 7
GPR110	24	6	18	6	0	18	0	0	no	no	no	no	no	no	no	no	Probable G-protein coupled receptor 110
C9orf152	24	5	19	5	0	17	2	0	no	no	no	no	no	no	no	no	NA
C10orf2	24	3	21	3	0	21	0	0	no	no	no	no	no	no	no	no	NA
ERBB3	24	6	18	5	1	15	3	0	no	yes	no	yes	no	no	no	no	cDNA FLJ43038 fis, clone BRTHA3002955, highly similar to Receptor tyrosine-protein kinase erbB-3 (EC 2.7.10.1)
SELPLG	24	6	18	5	1	14	4	0	no	no	no	no	no	no	no	no	P-selectin glycoprotein ligand 1
RNASE2	24	5	19	5	0	18	1	0	yes	no	no	no	no	no	no	no	Non-secretory ribonuclease
SBK1	24	6	18	6	0	15	3	0	no	yes	no	no	no	no	no	no	Serine/threonine-protein kinase SBK1
SPN	24	4	20	4	0	14	6	0	no	no	no	no	no	no	no	no	Leukosialin
PDZD4	24	2	22	2	0	20	2	0	no	no	no	no	no	no	no	no	NA
RBM8A	23	9	14	8	1	11	3	1	no	no	no	no	no	no	no	no	RNA-binding protein 8A
PNO1	23	7	16	7	0	16	0	1	no	no	no	no	no	no	no	no	RNA-binding protein PNO1
NCAPH	23	5	18	5	0	18	0	1	no	no	no	no	no	no	no	no	Condensin complex subunit 2
NOP58	23	8	15	8	0	15	0	1	no	no	no	no	no	no	no	no	Nucleolar protein 58
AMOTL2	23	8	15	6	2	13	2	1	no	no	no	no	no	no	no	no	Angiomotin-like protein 2
MRPL50	23	8	15	8	0	15	0	1	no	no	no	no	no	no	no	no	NA
MCM10	23	6	17	6	0	17	0	1	no	no	no	no	no	no	no	no	Protein MCM10 homolog
DDX21	23	10	13	10	0	13	0	1	no	no	no	no	no	no	no	no	Nucleolar RNA helicase 2
MRPL38	23	6	17	6	0	17	0	1	no	no	no	no	no	no	no	no	NA
RHD	23	5	18	5	0	18	0	0	no	no	no	no	no	no	no	no	Blood group Rh(D) polypeptide
ELF3	23	6	17	6	0	15	2	0	yes	no	no	no	no	no	no	no	ETS-related transcription factor Elf-3
MYOG	23	4	19	4	0	19	0	0	yes	no	no	no	no	no	no	no	Myogenin
VIL1	23	5	18	5	0	18	0	0	no	no	no	no	no	no	no	no	cDNA FLJ57609, highly similar to Villin-1
FNDC3B	23	11	12	7	4	10	2	0	no	no	no	no	no	no	no	no	NA
WWC1	23	5	18	5	0	16	2	0	yes	no	no	no	no	no	no	no	Protein KIBRA
SERPINE1	23	6	17	6	0	17	0	0	no	no	no	yes	no	no	no	no	Plasminogen activator inhibitor 1
LOXL2	23	6	17	6	0	16	1	0	no	no	no	no	no	no	no	no	Lysyl oxidase homolog 2
CCNE2	23	4	19	3	1	17	2	0	yes	no	no	yes	no	no	no	no	G1/S-specific cyclin-E2
CPN1	23	7	16	7	0	14	2	0	no	no	no	no	no	no	no	no	Copine-1
SPI1	23	8	15	8	0	14	1	0	yes	no	no	no	no	no	no	no	Transcription factor PU.1
YAP1	23	6	17	4	2	13	4	0	yes	no	no	no	no	no	no	no	Yorkie homolog
ITGA5	23	6	17	6	0	12	5	0	no	no	no	yes	no	no	no	no	Integrin alpha-5
ESRP2	23	2	21	2	0	20	1	0	no	no	no	no	no	no	no	no	Epithelial splicing regulatory protein 2
PMP22	23	7	16	5	2	14	2	0	no	no	no	no	no	no	no	no	Peripheral myelin protein 22
ITGA3	23	6	17	6	0	16	1	0	no	no	no	yes	no	no	no	no	Integrin alpha-3
COL1A1	23	4	19	4	0	17	2	0	no	no	no	yes	no	yes	no	no	Collagen alpha-1(I) chain
PTBP1	23	6	17	6	0	15	2	0	no	no	no	no	no	no	no	no	Polypyrimidine tract binding protein 1, isoform CRA_e
SYDE1	23	6	17	4	2	14	3	0	no	no	no	no	no	no	no	no	Rho GTPase-activating protein SYDE1
FKBP8	23	6	17	5	1	17	0	0	no	no	no	no	no	no	no	no	Peptidyl-prolyl cis-trans isomerase
PPP5C	23	4	19	4	0	17	2	0	no	no	yes	yes	no	no	no	no	Serine/threonine-protein phosphatase
CTSA	23	7	16	6	1	14	2	0	no	no	no	no	no	no	no	no	Lysosomal protective protein
S100B	23	4	19	4	0	17	2	0	no	no	no	no	no	no	no	no	Protein S100-B
SH2D1A	23	5	18	5	0	16	2	0	no	no	no	no	no	no	no	no	SH2 domain-containing protein 1A
MSL2	22	6	16	6	0	16	0	1	no	no	no	no	no	yes	no	no	E3 ubiquitin-protein ligase MSL2
HSP90AB1	22	5	17	5	0	17	0	1	no	no	no	yes	no	yes	no	no	Heat shock protein HSP 90-beta
RRM1	22	9	13	9	0	13	0	1	no	no	no	no	yes	no	no	no	Ribonucleoside-diphosphate reductase
PRIM1	22	8	14	8	0	14	0	1	no	no	no	yes	yes	no	no	no	DNA primase
EPHA2	22	8	14	8	0	14	0	0	no	yes	no	yes	no	no	no	no	Ephrin type-A receptor 2
GPBP1L1	22	6	16	5	1	15	1	0	no	no	no	no	no	no	no	no	Vasculin-like protein 1
INADL	22	4	18	4	0	13	5	0	no	no	no	no	no	no	no	no	InaD-like protein
IFI16	22	4	18	4	0	10	8	0	yes	no	no	no	no	no	no	no	Gamma-interferon-inducible protein 16
DCAF17	22	4	18	3	1	16	2	0	no	no	no	no	no	no	no	no	NA
CDK5R2	22	4	18	4	0	14	4	0	yes	no	no	no	no	no	no	no	Cyclin-dependent kinase 5 activator 2
PHOX2B	22	7	15	7	0	15	0	0	yes	no	no	no	no	yes	no	no	Paired mesoderm homeobox protein 2B
DAPP1	22	6	16	6	0	9	7	0	no	no	no	no	no	no	no	no	Dual adaptor of phosphotyrosine and 3-phosphoinositides, isoform CRA_d
NOP16	22	9	13	9	0	13	0	0	no	no	no	no	no	no	no	no	NA
ADAT2	22	6	16	6	0	15	1	0	no	no	no	no	no	no	no	no	tRNA-specific adenosine deaminase 2
CLDN4	22	5	17	5	0	14	3	0	no	no	no	no	no	no	no	no	Claudin-4
SNAI2	22	5	17	4	1	12	5	0	yes	no	no	yes	no	no	no	no	Zinc finger protein SNAI2
CA1	22	7	15	7	0	15	0	0	no	no	no	no	no	no	no	no	Carbonic anhydrase 1
COL5A1	22	3	19	3	0	19	0	0	yes	no	no	yes	no	no	no	no	Collagen alpha-1(V) chain
SALL2	22	3	19	3	0	15	4	0	yes	no	no	no	no	no	no	no	Sal-like protein 2
PRSS8	22	5	17	5	0	16	1	0	no	no	no	no	no	no	no	no	Prostasin
NOB1	22	6	16	4	2	16	0	0	no	no	no	no	no	no	no	no	RNA-binding protein NOB1
KRTAP1-5	22	3	19	3	0	18	1	0	no	no	no	no	no	no	no	no	Keratin-associated protein 1-5
CD79B	22	8	14	8	0	11	3	0	no	no	no	no	no	yes	no	no	B-cell antigen receptor complex-associated protein beta chain
TJP3	22	5	17	5	0	15	2	0	no	no	no	no	no	no	no	no	Tight junction protein ZO-3
SAFB	22	6	16	6	0	16	0	0	yes	no	no	no	no	no	no	no	cDNA FLJ54744, highly similar to Scaffold attachment factor B
YPEL1	22	5	17	4	1	13	4	0	no	no	no	no	no	no	no	no	NA
SRPX	22	2	20	2	0	18	2	0	no	no	no	no	no	no	no	no	NA
SESN2	21	6	15	6	0	15	0	1	no	no	no	yes	no	no	no	no	NA
CENPA	21	10	11	9	1	11	0	1	yes	no	no	no	no	no	no	no	Histone H3-like centromeric protein A
PPIG	21	5	16	5	0	16	0	1	no	no	no	no	no	no	no	no	Peptidyl-prolyl cis-trans isomerase G
ECT2	21	12	9	8	4	6	3	1	no	no	no	no	no	no	no	no	Protein ECT2
RPS14	21	7	14	7	0	14	0	1	no	no	no	no	no	no	no	no	40S ribosomal protein S14
CANX	21	9	12	8	1	11	1	1	yes	no	no	no	no	no	no	no	cDNA FLJ55574, highly similar to Calnexin
SUDS3	21	5	16	4	1	15	1	1	no	no	no	no	no	no	no	no	Sin3 histone deacetylase corepressor complex component SDS3
LATS2	21	5	16	4	1	14	2	1	no	yes	no	no	no	no	no	no	Serine/threonine-protein kinase LATS2
KIF23	21	9	12	8	1	12	0	1	no	no	no	no	no	no	no	no	Kinesin-like protein KIF23
C1QBP	21	11	10	11	0	10	0	1	no	no	no	no	no	no	no	no	Complement component 1, q subcomponent binding protein, isoform CRA_a
PIGW	21	8	13	7	1	9	4	1	no	no	no	no	no	no	no	no	Phosphatidylinositol-glycan biosynthesis class W protein
GNG12	21	6	15	5	1	15	0	0	no	no	no	yes	no	no	no	no	Guanine nucleotide-binding protein G(I)/G(S)/G(O) subunit gamma-12
S100A14	21	5	16	5	0	12	4	0	no	no	no	no	no	no	no	no	Protein S100-A14
GPATCH4	21	5	16	5	0	16	0	0	no	no	no	no	no	no	no	no	G patch domain-containing protein 4
CD48	21	2	19	2	0	16	3	0	no	no	no	no	no	no	no	no	CD48 antigen
F11R	21	4	17	3	1	14	3	0	no	no	no	no	no	no	no	no	NA
PTPRC	21	6	15	6	0	12	3	0	no	no	yes	no	no	no	no	no	Receptor-type tyrosine-protein phosphatase C
PTPN7	21	5	16	5	0	12	4	0	no	no	yes	yes	no	no	no	no	cDNA FLJ60410, highly similar to Tyrosine-protein phosphatase non-receptor type7 (EC 3.1.3.48)
CAPN2	21	9	12	5	4	5	7	0	no	no	no	yes	no	no	no	no	Calpain-2 catalytic subunit
SH2D6	21	0	21	0	0	21	0	0	no	no	no	no	no	no	no	no	NA
CCDC54	21	0	21	0	0	21	0	0	no	no	no	no	no	no	no	no	NA
SERPINI2	21	8	13	6	2	12	1	0	no	no	no	no	no	no	no	no	Serpin I2
AHSG	21	6	15	6	0	15	0	0	no	no	no	no	no	no	no	no	Alpha-2-HS-glycoprotein
KDM3B	21	4	17	3	1	14	3	0	no	no	no	no	no	no	no	no	Lysine-specific demethylase 3B
LCP2	21	9	12	9	0	11	1	0	no	no	no	no	no	no	no	no	Lymphocyte cytosolic protein 2
RAMP3	21	0	21	0	0	21	0	0	no	no	no	no	no	no	no	no	Receptor activity-modifying protein 3
HEPACAM2	21	7	14	7	0	12	2	0	no	no	no	no	no	no	no	no	HEPACAM family member 2
COL1A2	21	3	18	3	0	16	2	0	no	no	no	yes	no	no	no	no	Collagen alpha-2(I) chain
MCM7	21	6	15	6	0	14	1	0	yes	no	no	yes	no	no	no	no	DNA replication licensing factor MCM7
KCNC1	21	7	14	7	0	13	1	0	no	no	no	no	no	no	no	no	Potassium voltage-gated channel subfamily C member 1
TMPRSS4	21	5	16	5	0	13	3	0	no	no	no	no	no	no	no	no	Transmembrane protease serine 4
TNFRSF1A	21	7	14	5	2	8	6	0	no	no	no	yes	no	no	no	no	Tumor necrosis factor receptor superfamily member 1A, membrane form
RBMS2	21	5	16	5	0	16	0	0	no	no	no	no	no	no	no	no	RNA-binding motif, single-stranded-interacting protein 2
HSP90B1	21	8	13	6	2	13	0	0	no	no	no	yes	no	no	no	no	Endoplasmin
CCR7	21	7	14	7	0	13	1	0	no	no	no	yes	no	no	no	no	C-C chemokine receptor type 7
LYL1	21	5	16	5	0	13	3	0	yes	no	no	no	no	yes	no	no	Protein lyl-1
FXYD3	21	8	13	7	1	11	2	0	no	no	no	no	no	no	no	no	FXYD domain-containing ion transport regulator 3
SNRPA	21	5	16	5	0	12	4	0	no	no	no	no	no	no	no	no	U1 small nuclear ribonucleoprotein A
MCM5	21	7	14	7	0	14	0	0	yes	no	no	yes	no	no	no	no	DNA replication licensing factor MCM5
GPM6B	21	7	14	6	1	9	5	0	no	no	no	no	no	no	no	no	Neuronal membrane glycoprotein M6-b
PIM2	21	7	14	7	0	11	3	0	no	yes	no	no	no	no	no	no	Serine/threonine-protein kinase pim-2
RBMX	21	7	14	6	1	12	2	0	no	no	no	no	no	no	no	no	RNA-binding motif protein, X chromosome, N-terminally processed
KIF2C	20	4	16	4	0	16	0	1	no	no	no	no	no	no	no	no	cDNA FLJ54088, highly similar to Kinesin-like protein KIF2C
RAD54L	20	6	14	6	0	12	2	1	no	no	no	yes	no	no	no	no	DNA repair and recombination protein RAD54-like
PSMD1	20	6	14	4	2	12	2	1	no	no	no	no	no	no	no	no	26S proteasome non-ATPase regulatory subunit 1
NKTR	20	7	13	7	0	13	0	1	no	no	no	no	no	no	no	no	Peptidyl-prolyl cis-trans isomerase
ZNF367	20	8	12	6	2	11	1	1	yes	no	no	no	no	no	no	no	Zinc finger protein 367
FNBP4	20	5	15	5	0	14	1	1	no	no	no	no	no	no	no	no	NA
ORMDL2	20	7	13	7	0	11	2	1	no	no	no	no	no	no	no	no	NA
PSMD12	20	10	10	7	3	10	0	1	yes	no	no	no	no	no	no	no	NA
CYB5R3	20	5	15	4	1	13	2	1	no	no	no	no	no	no	no	no	NADH-cytochrome b5 reductase 3 membrane-bound form
HSPB7	20	5	15	5	0	15	0	0	no	no	no	no	no	no	no	no	Heat shock protein beta-7
C1orf144	20	5	15	5	0	14	1	0	no	no	no	no	no	no	no	no	NA
TRIM63	20	4	16	4	0	16	0	0	yes	no	no	no	no	no	no	no	E3 ubiquitin-protein ligase TRIM63
NASP	20	6	14	6	0	12	2	0	no	no	no	no	no	no	no	no	Nuclear autoantigenic sperm protein
ZNF692	20	9	11	9	0	11	0	0	yes	no	no	no	no	no	no	no	Zinc finger protein 692
EPCAM	20	4	16	4	0	14	2	0	no	no	no	no	no	no	no	no	Epithelial cell adhesion molecule
WIPF1	20	3	17	3	0	12	5	0	no	no	no	no	no	no	no	no	WAS/WASL-interacting protein family member 1
CCDC80	20	5	15	5	0	15	0	0	no	no	no	no	no	no	no	no	Coiled-coil domain-containing protein 80
IRF1	20	8	12	8	0	11	1	0	yes	no	no	no	no	no	no	no	Interferon regulatory factor 1
TGFBI	20	4	16	4	0	14	2	0	no	no	no	no	no	no	no	no	Transforming growth factor-beta-induced protein ig-h3
TCERG1	20	5	15	5	0	12	3	0	yes	no	no	no	no	no	no	no	Transcription elongation regulator 1
STK10	20	5	15	5	0	12	3	0	no	yes	no	no	no	no	no	no	Serine/threonine-protein kinase 10
SIT1	20	6	14	6	0	10	4	0	no	no	no	no	no	no	no	no	Signaling threshold-regulating transmembrane adapter 1
SPRYD5	20	3	17	3	0	17	0	0	no	no	no	no	no	no	no	no	NA
CD63	20	6	14	5	1	13	1	0	no	no	no	no	no	no	no	no	NA
DTX1	20	5	15	4	1	12	3	0	yes	no	no	yes	no	no	no	no	E3 ubiquitin-protein ligase DTX1
KATNAL1	20	6	14	6	0	9	5	0	no	no	no	no	no	no	no	no	Katanin p60 ATPase-containing subunit A-like 1
DCT	20	6	14	6	0	13	1	0	no	no	no	no	yes	no	no	no	L-dopachrome tautomerase
PRPF39	20	6	14	6	0	13	1	0	no	no	no	no	no	no	no	no	NA
SPINT1	20	5	15	5	0	13	2	0	no	no	no	no	no	no	no	no	Kunitz-type protease inhibitor 1
OSGIN1	20	4	16	4	0	16	0	0	no	no	no	no	no	no	no	no	Oxidative stress-induced growth inhibitor 1
B3GNT3	20	6	14	6	0	14	0	0	no	no	no	no	no	no	no	no	UDP-GlcNAc:betaGal beta-1,3-N-acetylglucosaminyltransferase 3
TYROBP	20	7	13	7	0	12	1	0	no	no	no	no	no	no	no	no	TYRO protein tyrosine kinase-binding protein
EHD2	20	6	14	5	1	10	4	0	no	no	no	no	no	no	no	no	cDNA FLJ55555, highly similar to EH-domain-containing protein 2
AKT1S1	20	6	14	5	1	10	4	0	no	no	no	yes	no	no	no	no	Proline-rich AKT1 substrate 1
GCFC1	20	5	15	5	0	14	1	0	no	no	no	no	no	no	no	no	NA
PATZ1	20	7	13	6	1	12	1	0	yes	no	no	no	no	yes	no	no	POZ-, AT hook-, and zinc finger-containing protein 1
CARD10	20	7	13	7	0	10	3	0	yes	no	no	no	no	no	no	no	Caspase recruitment domain-containing protein 10
POLA1	20	7	13	7	0	13	0	0	no	no	no	yes	yes	no	no	no	DNA polymerase
DKC1	20	7	13	7	0	11	2	0	no	no	no	yes	no	no	no	no	H/ACA ribonucleoprotein complex subunit 4
PPM1G	19	7	12	7	0	11	1	1	no	no	yes	no	no	no	no	no	Protein phosphatase 1G
MTIF2	19	8	11	8	0	11	0	1	no	no	no	no	no	no	no	no	Translation initiation factor IF-2, mitochondrial
CCT4	19	4	15	4	0	14	1	1	yes	no	no	no	no	no	no	no	T-complex protein 1 subunit delta
GARS	19	8	11	8	0	11	0	1	no	no	no	no	no	no	no	no	Glycine--tRNA ligase
PSMC3	19	8	11	7	1	9	2	1	yes	no	no	no	no	no	no	no	26S protease regulatory subunit 6A
TAF1D	19	10	9	7	3	7	2	1	yes	no	no	no	no	no	no	no	TATA box-binding protein-associated factor RNA polymerase I subunit D
MFSD5	19	4	15	4	0	12	3	1	no	no	no	no	no	no	no	no	NA
ATP5B	19	3	16	3	0	16	0	1	no	no	no	no	yes	no	no	no	ATP synthase subunit beta
P4HB	19	6	13	6	0	13	0	1	no	no	no	no	no	no	no	no	Uncharacterized protein
TRIM28	19	9	10	9	0	10	0	1	yes	yes	no	no	no	no	no	no	Transcription intermediary factor 1-beta
FOXD3	19	5	14	5	0	14	0	0	yes	no	no	no	no	no	no	no	Forkhead box protein D3
AMPD1	19	3	16	3	0	15	1	0	no	no	no	no	yes	no	no	no	AMP deaminase 1
PROX1	19	5	14	4	1	10	4	0	yes	no	no	no	no	no	no	no	Prospero homeobox protein 1
LBR	19	5	14	4	1	7	7	0	no	no	no	no	no	no	no	no	Lamin-B receptor
LRPPRC	19	4	15	4	0	13	2	0	no	no	no	no	no	no	no	no	Leucine-rich PPR motif-containing protein, mitochondrial
ZNF638	19	3	16	3	0	16	0	0	yes	no	no	no	no	no	no	no	Zinc finger protein 638
FABP1	19	4	15	4	0	14	1	0	no	no	no	yes	no	no	no	no	Fatty acid-binding protein, liver
ZC3H6	19	8	11	6	2	9	2	0	yes	no	no	no	no	no	no	no	Zinc finger CCCH domain-containing protein 6
BTLA	19	3	16	3	0	14	2	0	no	no	no	no	no	no	no	no	B- and T-lymphocyte attenuator
ROPN1	19	4	15	4	0	13	2	0	no	no	no	no	no	no	no	no	Ropporin-1A
PFN2	19	1	18	1	0	13	5	0	no	no	no	no	no	no	no	no	Profilin-2
TLR10	19	4	15	4	0	14	1	0	no	no	no	no	no	no	no	no	Toll-like receptor 10
VEGFC	19	5	14	5	0	12	2	0	no	no	no	yes	no	no	no	no	Vascular endothelial growth factor C
GAPT	19	6	13	6	0	11	2	0	no	no	no	no	no	no	no	no	NA
PDGFRB	19	4	15	4	0	13	2	0	no	yes	no	yes	no	yes	no	no	Platelet-derived growth factor receptor beta
SQSTM1	19	5	14	4	1	13	1	0	no	no	no	no	no	no	no	no	Sequestosome-1
MAL2	19	5	14	5	0	13	1	0	no	no	no	no	no	no	no	no	Protein MAL2
MPDZ	19	4	15	4	0	15	0	0	no	no	no	no	no	no	no	no	Multiple PDZ domain protein
PLAC9	19	3	16	3	0	16	0	0	no	no	no	no	no	no	no	no	NA
TYR	19	2	17	2	0	17	0	0	no	no	no	no	yes	no	no	no	Tyrosinase
BIRC3	19	8	11	7	1	10	1	0	yes	no	no	yes	no	yes	no	no	Baculoviral IAP repeat-containing protein 3
SCN3B	19	4	15	4	0	13	2	0	no	no	no	no	no	no	no	no	Sodium channel subunit beta-3
PTPN6	19	4	15	3	1	8	7	0	no	no	yes	yes	no	no	no	no	Tyrosine-protein phosphatase non-receptor type 6
ARHGDIB	19	5	14	5	0	9	5	0	no	no	no	no	no	no	no	no	Rho GDP-dissociation inhibitor 2
MYL6B	19	7	12	7	0	8	4	0	no	no	no	no	no	no	no	no	Myosin light chain 6B
OAS2	19	3	16	3	0	16	0	0	no	no	no	no	no	no	no	no	2'-5'-oligoadenylate synthase 2
C14orf105	19	5	14	5	0	14	0	0	no	no	no	no	no	no	no	no	NA
GTF2A1	19	6	13	6	0	13	0	0	yes	no	no	no	no	no	no	no	Transcription initiation factor IIA subunit 1
MAZ	19	7	12	6	1	12	0	0	yes	no	no	no	no	no	no	no	Myc-associated zinc finger protein
MVP	19	7	12	7	0	10	2	0	no	no	no	no	no	no	no	no	Major vault protein
SEPT1	19	5	14	5	0	13	1	0	no	no	no	no	no	no	no	no	Septin-1
XAF1	19	6	13	6	0	13	0	0	no	no	no	no	no	no	no	no	XIAP-associated factor 1
ABCC3	19	5	14	5	0	13	1	0	no	no	no	no	no	no	no	no	Canalicular multispecific organic anion transporter 2
ZBTB32	19	3	16	3	0	15	1	0	yes	no	no	no	no	no	no	no	Zinc finger and BTB domain-containing protein 32
HSPB6	19	4	15	4	0	14	1	0	no	no	no	no	no	no	no	no	Heat shock protein beta-6
PLAUR	19	4	15	4	0	14	1	0	no	no	no	no	no	no	no	no	Urokinase plasminogen activator surface receptor
SPIB	19	4	15	4	0	13	2	0	yes	no	no	no	no	no	no	no	Transcription factor Spi-B
NKG7	19	7	12	7	0	12	0	0	no	no	no	no	no	no	no	no	NA
SRXN1	19	2	17	1	1	15	2	0	no	no	no	no	no	no	no	no	Sulfiredoxin-1
GDAP1L1	19	5	14	5	0	13	1	0	no	no	no	no	no	no	no	no	NA
KDELR3	19	7	12	7	0	12	0	0	no	no	no	no	no	no	no	no	ER lumen protein retaining receptor 3
ALAS2	19	7	12	7	0	11	1	0	no	no	no	no	yes	no	no	no	5-aminolevulinate synthase, erythroid-specific, mitochondrial
CETN2	19	11	8	6	5	4	4	0	no	no	no	yes	no	no	no	no	Centrin-2
HNRNPA3	18	9	9	8	1	7	2	1	no	no	no	no	no	no	no	no	Heterogeneous nuclear ribonucleoprotein A3
SGOL2	18	9	9	6	3	9	0	1	no	no	no	no	no	no	no	no	Shugoshin-like 2
RPL14	18	6	12	6	0	12	0	1	no	no	no	no	no	no	no	no	60S ribosomal protein L14
PLK4	18	6	12	6	0	12	0	1	no	yes	no	no	no	no	no	no	Serine/threonine-protein kinase PLK4
ANLN	18	9	9	8	1	6	3	1	yes	no	no	no	no	no	no	no	Actin-binding protein anillin
CDK1	18	9	9	9	0	9	0	1	no	yes	no	yes	no	no	no	no	Cyclin-dependent kinase 1
KIF11	18	7	11	7	0	11	0	1	no	no	no	no	no	no	no	no	Kinesin-like protein KIF11
ACP2	18	9	9	6	3	8	1	1	no	no	yes	no	no	no	no	no	cDNA FLJ51107, highly similar to Lysosomal acid phosphatase (EC 3.1.3.2)
STIP1	18	5	13	5	0	12	1	1	no	no	no	no	no	no	no	no	Stress-induced-phosphoprotein 1
CDCA5	18	3	15	3	0	14	1	1	no	no	no	no	no	no	no	no	Sororin
UBE2N	18	8	10	7	1	10	0	1	yes	no	no	no	no	no	no	no	Ubiquitin-conjugating enzyme E2 N
CASC5	18	7	11	7	0	11	0	1	no	no	yes	no	no	yes	no	no	Protein CASC5
RSL24D1	18	6	12	5	1	10	2	1	no	no	no	no	no	no	no	no	NA
TRAP1	18	5	13	5	0	13	0	1	no	no	no	no	no	no	no	no	Heat shock protein 75 kDa, mitochondrial
NME2	18	3	15	3	0	14	1	1	no	no	no	no	yes	no	no	no	Nucleoside diphosphate kinase
CHAF1A	18	6	12	6	0	12	0	1	no	no	no	no	no	no	no	no	Chromatin assembly factor 1 subunit A
COPE	18	6	12	6	0	8	4	1	no	no	no	no	no	no	no	no	Coatomer protein complex, subunit epsilon, isoform CRA_g
COX6B1	18	11	7	9	2	7	0	1	no	no	no	no	yes	no	no	no	Cytochrome c oxidase subunit 6B1
KDELR1	18	10	8	9	1	7	1	1	no	no	no	no	no	no	no	no	ER lumen protein retaining receptor
ZC3H12A	18	4	14	4	0	14	0	0	no	no	no	no	no	no	no	no	Ribonuclease ZC3H12A
EPS8L3	18	3	15	3	0	15	0	0	no	no	no	no	no	no	no	no	NA
RAB25	18	3	15	3	0	14	1	0	no	no	no	no	no	no	no	no	Ras-related protein Rab-25
CD244	18	6	12	6	0	11	1	0	no	no	no	no	no	no	no	no	Natural killer cell receptor 2B4
DDR2	18	4	14	3	1	12	2	0	no	yes	no	no	no	no	no	no	Discoidin domain-containing receptor 2
RCSD1	18	5	13	5	0	12	1	0	no	no	no	no	no	no	no	no	CapZ-interacting protein
PTPN14	18	6	12	6	0	11	1	0	no	no	yes	no	no	no	no	no	Tyrosine-protein phosphatase non-receptor type 14
ASAP2	18	5	13	3	2	13	0	0	no	no	no	no	no	no	no	no	Arf-GAP with SH3 domain, ANK repeat and PH domain-containing protein 2
DPYSL5	18	3	15	3	0	11	4	0	no	no	no	no	no	no	no	no	Dihydropyrimidinase-related protein 5
CCDC88A	18	7	11	1	6	6	5	0	no	no	no	no	no	no	no	no	cDNA FLJ42612 fis, clone BRACE3013780
ZEB2	18	8	10	6	2	6	4	0	yes	no	no	no	no	no	no	no	Zinc finger E-box-binding homeobox 2
COL3A1	18	3	15	3	0	11	4	0	no	no	no	yes	no	no	no	no	Collagen alpha-1(III) chain
MST1R	18	6	12	6	0	9	3	0	yes	yes	no	no	no	no	no	no	Macrophage-stimulating protein receptor
HGD	18	4	14	4	0	13	1	0	no	no	no	no	yes	no	no	no	Homogentisate 1,2-dioxygenase
GPR87	18	2	16	2	0	16	0	0	no	no	no	no	no	no	no	no	G-protein coupled receptor 87
KLHL6	18	3	15	3	0	5	10	0	no	no	no	no	no	no	no	no	NA
MAP1B	18	1	17	1	0	15	2	0	no	no	no	no	no	no	no	no	Microtubule-associated protein 1B
RREB1	18	5	13	3	2	3	10	0	yes	no	no	no	no	no	no	no	Ras-responsive element-binding protein 1
PERP	18	4	14	4	0	11	3	0	no	no	no	yes	no	no	no	no	NA
ESR1	18	3	15	3	0	15	0	0	yes	no	no	no	no	no	no	no	Estrogen receptor
KDELR2	18	9	9	5	4	6	3	0	no	no	no	no	no	no	no	no	ER lumen protein retaining receptor 2
AGR2	18	5	13	5	0	12	1	0	no	no	no	no	no	no	no	no	Anterior gradient protein 2 homolog
CLDN3	18	4	14	4	0	12	2	0	no	no	no	no	no	no	no	no	Claudin-3
PVRIG	18	4	14	4	0	10	4	0	no	no	no	no	no	no	no	no	NA
ST18	18	3	15	3	0	12	3	0	yes	no	no	no	no	no	no	no	Suppression of tumorigenicity 18 protein
SLC35D2	18	4	14	4	0	13	1	0	no	no	no	no	no	no	no	no	UDP-N-acetylglucosamine/UDP-glucose/GDP-mannose transporter
DOLK	18	8	10	7	1	9	1	0	no	no	no	no	no	no	no	no	Dolichol kinase
MRPS2	18	2	16	2	0	16	0	0	no	no	no	no	no	no	no	no	28S ribosomal protein S2, mitochondrial
ITIH2	18	5	13	5	0	12	1	0	no	no	no	no	no	no	no	no	Inter-alpha-trypsin inhibitor heavy chain H2
CTBP2	18	6	12	2	4	10	2	0	yes	no	no	yes	no	no	no	no	C-terminal-binding protein 2
PCF11	18	4	14	4	0	13	1	0	no	no	no	no	no	no	no	no	NA
POU2AF1	18	7	11	6	1	7	4	0	yes	no	no	no	no	yes	no	no	POU domain class 2-associating factor 1
EMP1	18	7	11	7	0	9	2	0	no	no	no	no	no	no	no	no	NA
PUS1	18	4	14	4	0	13	1	0	yes	no	no	no	no	no	no	no	tRNA pseudouridine synthase A, mitochondrial
RNASE3	18	5	13	4	1	12	1	0	no	no	no	no	no	no	no	no	Eosinophil cationic protein
CFL2	18	8	10	5	3	4	6	0	no	no	no	no	no	no	no	no	Cofilin-2
RHOJ	18	5	13	5	0	12	1	0	no	no	no	no	no	no	no	no	Rho-related GTP-binding protein RhoJ
GPX2	18	5	13	5	0	12	1	0	no	no	no	no	no	no	no	no	Glutathione peroxidase
CAPN3	18	6	12	6	0	12	0	0	no	no	no	no	no	no	no	no	Calpain-3
ATP8B4	18	8	10	8	0	10	0	0	no	no	no	no	no	no	no	no	Probable phospholipid-transporting ATPase IM
TPM1	18	7	11	6	1	10	1	0	no	no	no	no	no	no	no	no	Tropomyosin alpha-1 chain
ITGAL	18	4	14	4	0	11	3	0	no	no	no	no	no	no	no	no	Integrin alpha-L
GINS2	18	8	10	7	1	10	0	0	no	no	no	no	no	no	no	no	DNA replication complex GINS protein PSF2
ETV4	18	7	11	4	3	7	4	0	yes	no	no	no	no	yes	no	no	ETS translocation variant 4
TOM1L1	18	7	11	5	2	10	1	0	no	no	no	no	no	no	no	no	TOM1-like protein 1
CD300LF	18	5	13	5	0	11	2	0	no	no	no	no	no	no	no	no	NA
C17orf28	18	3	15	3	0	14	1	0	no	no	no	no	no	no	no	no	NA
PDCD2L	18	5	13	5	0	11	2	0	no	no	no	no	no	no	no	no	NA
BLVRB	18	5	13	3	2	11	2	0	no	no	no	no	no	no	no	no	Flavin reductase (NADPH)
EMP3	18	5	13	3	2	8	5	0	no	no	no	no	no	no	no	no	NA
NAPSB	18	6	12	6	0	12	0	0	no	no	no	no	no	no	no	no	NA
TMC4	18	3	15	3	0	13	2	0	no	no	no	no	no	no	no	no	NA
OVOL2	18	5	13	5	0	7	6	0	yes	no	no	no	no	no	no	no	Transcription factor Ovo-like 2
SLA2	18	5	13	5	0	12	1	0	no	yes	no	no	no	no	no	no	Src-like-adapter 2
SGK2	18	4	14	4	0	14	0	0	no	yes	no	yes	no	no	no	no	Serine/threonine-protein kinase Sgk2
COL6A2	18	3	15	3	0	14	1	0	yes	no	no	yes	no	no	no	no	Collagen alpha-2(VI) chain
RAC2	18	6	12	6	0	11	1	0	no	no	no	yes	no	no	no	no	Ras-related C3 botulinum toxin substrate 2
PLP1	18	6	12	5	1	12	0	0	no	no	no	no	no	no	no	no	Myelin proteolipid protein
RPL5	17	4	13	4	0	13	0	1	no	no	no	no	no	no	no	no	60S ribosomal protein L5
PFDN2	17	6	11	6	0	9	2	1	no	no	no	no	no	no	no	no	Prefoldin subunit 2
DTL	17	7	10	7	0	10	0	1	no	no	no	no	no	no	no	no	Denticleless protein homolog
TIA1	17	6	11	6	0	11	0	1	yes	no	no	no	no	no	no	no	Nucleolysin TIA-1 isoform p40
RFC4	17	7	10	7	0	9	1	1	no	no	no	yes	no	no	no	no	Replication factor C subunit 4
WDR1	17	3	14	3	0	13	1	1	yes	no	no	no	no	no	no	no	WD repeat-containing protein 1
UTP15	17	4	13	4	0	12	1	1	yes	no	no	no	no	no	no	no	NA
LMNB1	17	8	9	7	1	7	2	1	no	no	no	no	no	no	no	no	Lamin-B1
DNAJC30	17	8	9	8	0	9	0	1	no	no	no	no	no	no	no	no	NA
SURF4	17	7	10	7	0	10	0	1	no	no	no	no	no	no	no	no	Surfeit locus protein 4
NOC3L	17	8	9	8	0	8	1	1	yes	no	no	no	no	no	no	no	NA
LETMD1	17	5	12	5	0	12	0	1	no	no	no	no	no	no	no	no	LETM1 domain-containing protein 1
CEP290	17	3	14	3	0	14	0	1	no	no	no	no	no	no	no	no	Centrosomal protein of 290 kDa
ELF1	17	1	16	0	1	9	7	1	yes	no	no	no	no	no	no	no	ETS-related transcription factor Elf-1
PSMD11	17	8	9	8	0	9	0	1	yes	no	no	no	no	no	no	no	NA
BIRC5	17	6	11	6	0	11	0	1	no	no	no	no	no	no	no	no	Baculoviral IAP repeat-containing protein 5
MRPL34	17	5	12	5	0	11	1	1	no	no	no	no	no	no	no	no	Ribosomal protein L34
GLTSCR2	17	2	15	2	0	15	0	1	no	no	no	no	no	no	no	no	Glioma tumor suppressor candidate region gene 2 protein
TPX2	17	8	9	8	0	8	1	1	no	no	no	no	no	no	no	no	Targeting protein for Xklp2
PTPRF	17	5	12	4	1	10	2	0	no	no	yes	yes	no	no	no	no	Receptor-type tyrosine-protein phosphatase F
TACSTD2	17	3	14	3	0	12	2	0	no	no	no	no	no	no	no	no	Tumor-associated calcium signal transducer 2
SLC39A1	17	6	11	5	1	6	5	0	no	no	no	no	no	no	no	no	cDNA FLJ57100, highly similar to Zinc transporter ZIP1
PVRL4	17	3	14	3	0	13	1	0	no	no	no	yes	no	no	no	no	Poliovirus receptor-related protein 4
GPA33	17	4	13	4	0	11	2	0	no	no	no	no	no	no	no	no	Cell surface A33 antigen
ABL2	17	11	6	9	2	5	1	0	no	yes	no	yes	no	yes	no	no	Abelson tyrosine-protein kinase 2
MDM4	17	6	11	5	1	9	2	0	yes	no	no	yes	no	yes	yes	no	Protein Mdm4
TRAF3IP3	17	6	11	5	1	10	1	0	no	no	no	no	no	no	no	no	TRAF3-interacting JNK-activating modulator
IRF6	17	4	13	4	0	12	1	0	yes	no	no	no	no	no	no	no	Interferon regulatory factor 6
URB2	17	5	12	5	0	11	1	0	no	no	no	no	no	no	no	no	NA
TET3	17	4	13	3	1	11	2	0	no	no	no	no	no	no	no	no	Methylcytosine dioxygenase TET3
PTCD3	17	8	9	8	0	7	2	0	no	no	no	no	no	no	no	no	Pentatricopeptide repeat domain-containing protein 3, mitochondrial
BUB1	17	6	11	6	0	10	1	0	no	yes	no	yes	no	no	no	no	Mitotic checkpoint serine/threonine-protein kinase BUB1
MCM6	17	9	8	9	0	8	0	0	yes	no	no	yes	no	no	no	no	DNA replication licensing factor MCM6
ALS2CR8	17	1	16	1	0	13	3	0	no	no	no	no	no	no	no	no	NA
SP100	17	5	12	3	2	11	1	0	yes	no	no	no	no	no	no	no	Nuclear autoantigen Sp-100
FSTL1	17	2	15	2	0	14	1	0	no	no	no	no	no	no	no	no	cDNA FLJ50214, highly similar to Follistatin-related protein 1
WWTR1	17	6	11	5	1	9	2	0	yes	no	no	no	no	yes	no	no	WW domain-containing transcription regulator protein 1
KLHL24	17	8	9	7	1	8	1	0	no	no	no	no	no	no	no	no	NA
RBM47	17	7	10	7	0	7	3	0	no	no	no	no	no	no	no	no	RNA-binding protein 47
DSPP	17	3	14	3	0	14	0	0	no	no	no	no	no	no	no	no	Dentin sialophosphoprotein
MATR3	17	4	13	3	1	11	2	0	yes	no	no	no	no	no	no	no	Matrin-3
NRSN1	17	3	14	3	0	14	0	0	no	no	no	no	no	no	no	no	NA
DEF6	17	7	10	7	0	7	3	0	no	no	no	no	no	no	no	no	Defensin-6
CALD1	17	3	14	2	1	13	1	0	yes	no	no	no	no	no	no	no	Caldesmon
ESRP1	17	4	13	4	0	11	2	0	no	no	no	no	no	no	no	no	Epithelial-splicing regulatory protein 1
SPAG8	17	3	14	3	0	13	1	0	no	no	no	no	no	no	no	no	Sperm-associated antigen 8
ZBTB6	17	5	12	5	0	12	0	0	yes	no	no	no	no	no	no	no	Zinc finger and BTB domain-containing protein 6
MYOF	17	3	14	3	0	13	1	0	no	no	no	no	no	no	no	no	Myoferlin
HELLS	17	5	12	5	0	11	1	0	no	no	no	no	no	no	no	no	Lymphoid-specific helicase
RHOG	17	5	12	4	1	10	2	0	no	no	no	no	no	no	no	no	Rho-related GTP-binding protein RhoG
DKK3	17	4	13	4	0	13	0	0	no	no	no	no	no	no	no	no	NA
MS4A8B	17	7	10	7	0	8	2	0	no	no	no	no	no	no	no	no	NA
CCDC86	17	3	14	3	0	12	2	0	no	no	no	no	no	no	no	no	NA
TBC1D10C	17	4	13	4	0	11	2	0	no	no	no	no	no	no	no	no	Carabin
MMP8	17	7	10	7	0	10	0	0	no	no	no	no	no	no	no	no	Neutrophil collagenase
IFFO1	17	4	13	2	2	7	6	0	no	no	no	no	no	no	no	no	NA
LYZ	17	6	11	6	0	8	3	0	no	no	no	no	no	no	no	no	Lysozyme C
SNRPF	17	4	13	4	0	12	1	0	no	no	no	no	no	no	no	no	Small nuclear ribonucleoprotein F
LRP10	17	8	9	8	0	7	2	0	no	no	no	no	no	no	no	no	NA
EPB42	17	6	11	6	0	10	1	0	no	no	no	no	no	no	no	no	Erythrocyte membrane protein band 4.2
FBN1	17	4	13	4	0	12	1	0	yes	no	no	no	no	no	no	no	Fibrillin-1
SCG3	17	3	14	3	0	14	0	0	no	no	no	no	no	no	no	no	NA
CCDC64B	17	5	12	5	0	11	1	0	no	no	no	no	no	no	no	no	Bicaudal D-related protein 2
ABCC11	17	6	11	6	0	7	4	0	no	no	no	no	no	no	no	no	ATP-binding cassette sub-family C member 11
MMP2	17	4	13	4	0	11	2	0	no	no	no	no	no	no	no	no	PEX
CTCF	17	5	12	4	1	12	0	0	yes	no	no	no	no	no	no	no	Transcriptional repressor CTCF
GP1BA	17	4	13	4	0	13	0	0	no	no	no	yes	no	no	no	no	Platelet glycoprotein Ib alpha chain
PIK3R5	17	8	9	8	0	8	1	0	no	no	no	yes	no	no	no	no	Phosphoinositide 3-kinase regulatory subunit 5
GAS7	17	7	10	7	0	9	1	0	no	no	no	no	no	yes	no	no	cDNA FLJ61102, highly similar to Growth-arrest-specific protein 7
IKZF3	17	5	12	5	0	8	4	0	yes	no	no	no	no	no	no	no	Zinc finger protein Aiolos
AXIN2	17	4	13	4	0	13	0	0	no	no	no	yes	no	no	no	no	Axin-2
ENPP7	17	3	14	3	0	13	1	0	no	no	no	no	no	no	no	no	Ectonucleotide pyrophosphatase/phosphodiesterase family member 7
ATP8B1	17	5	12	5	0	9	3	0	no	no	no	no	no	no	no	no	Probable phospholipid-transporting ATPase IC
GNA15	17	6	11	6	0	10	1	0	no	no	no	no	no	no	no	no	Guanine nucleotide-binding protein subunit alpha-15
MAP2K2	17	4	13	4	0	13	0	0	no	yes	no	yes	no	no	no	no	Mitogen-activated protein kinase kinase 2, isoform CRA_b
PPP1R13L	17	7	10	6	1	8	2	0	yes	no	no	no	no	no	no	no	RelA-associated inhibitor
SNRNP70	17	3	14	3	0	12	2	0	no	no	no	no	no	no	no	no	U1 small nuclear ribonucleoprotein 70 kDa
TRIB3	17	8	9	8	0	8	1	0	yes	yes	no	no	no	no	no	no	Tribbles homolog 3
HCFC1	17	6	11	6	0	8	3	0	yes	no	no	no	no	no	no	no	Host cell factor 1
OSCP1	16	3	13	3	0	13	0	1	no	no	no	no	no	no	no	no	NA
CDC20	16	4	12	4	0	9	3	1	yes	no	no	yes	no	no	no	no	Cell division cycle protein 20 homolog
NUF2	16	5	11	5	0	11	0	1	no	no	no	no	no	no	no	no	Kinetochore protein Nuf2
CEBPZ	16	7	9	7	0	9	0	1	yes	no	no	no	no	no	no	no	CCAAT/enhancer-binding protein zeta
TPRKB	16	5	11	4	1	11	0	1	no	no	no	no	no	no	no	no	TP53RK-binding protein
SPC25	16	4	12	4	0	12	0	1	no	no	no	no	no	no	no	no	Kinetochore protein Spc25
COQ10B	16	5	11	3	2	9	2	1	no	no	no	no	no	no	no	no	NA
WDR12	16	4	12	4	0	9	3	1	yes	no	no	no	no	no	no	no	Ribosome biogenesis protein WDR12
ARPC2	16	5	11	4	1	10	1	1	no	no	no	no	no	no	no	no	Actin-related protein 2/3 complex subunit 2
MRPL44	16	6	10	6	0	10	0	1	no	no	no	no	no	no	no	no	39S ribosomal protein L44, mitochondrial
RPL15	16	9	7	8	1	7	0	1	no	no	no	no	no	no	no	no	Ribosomal protein L15
SS18L2	16	7	9	7	0	9	0	1	no	no	no	no	no	no	no	no	NA
IL6ST	16	6	10	4	2	4	6	1	no	no	no	yes	no	yes	no	no	Interleukin-6 receptor subunit beta
MRPS27	16	9	7	9	0	7	0	1	no	no	no	no	no	no	no	no	28S ribosomal protein S27, mitochondrial
GEMIN5	16	5	11	5	0	11	0	1	no	no	no	no	no	no	no	no	Gem-associated protein 5
MRPL22	16	5	11	5	0	11	0	1	no	no	no	no	no	no	no	no	39S ribosomal protein L22, mitochondrial
GNB2L1	16	5	11	5	0	11	0	1	no	no	no	no	no	no	no	no	Guanine nucleotide-binding protein subunit beta-2-like 1
TUBB	16	6	10	5	1	9	1	1	no	no	no	no	no	no	no	no	Tubulin beta chain
SNRPC	16	10	6	10	0	6	0	1	no	no	no	no	no	no	no	no	U1 small nuclear ribonucleoprotein C
RPF2	16	5	11	5	0	11	0	1	no	no	no	no	no	no	no	no	NA
H2AFV	16	7	9	3	4	7	2	1	no	no	no	no	no	no	no	no	Histone H2A
PSMC2	16	8	8	7	1	7	1	1	yes	no	no	no	no	no	no	no	cDNA FLJ52353, highly similar to 26S protease regulatory subunit 7
CARS	16	8	8	8	0	8	0	1	no	no	no	no	no	yes	no	no	Cysteinyl-tRNA synthetase, isoform CRA_b
GANAB	16	6	10	6	0	10	0	1	no	no	no	no	no	no	no	no	Neutral alpha-glucosidase AB
WDR74	16	5	11	5	0	11	0	1	yes	no	no	no	no	no	no	no	WD repeat-containing protein 74
ZBTB44	16	6	10	6	0	9	1	1	yes	no	no	no	no	no	no	no	Zinc finger and BTB domain-containing protein 44
NOP2	16	8	8	8	0	8	0	1	no	no	no	no	no	no	no	no	Putative ribosomal RNA methyltransferase NOP2
LARP4	16	8	8	7	1	6	2	1	yes	no	no	no	no	no	no	no	La-related protein 4
YEATS4	16	6	10	6	0	10	0	1	yes	no	no	no	no	no	no	no	YEATS domain-containing protein 4
FAM177A1	16	5	11	4	1	7	4	1	no	no	no	no	no	no	no	no	NA
AHSA1	16	9	7	9	0	7	0	1	no	no	no	no	no	no	no	no	cDNA FLJ56675, highly similar to Activator of 90 kDa heat shock protein ATPase homolog 1
NDUFB1	16	3	13	3	0	13	0	1	no	no	no	no	yes	no	no	no	NADH dehydrogenase [ubiquinone] 1 beta subcomplex subunit 1
IMP3	16	6	10	6	0	10	0	1	no	no	no	no	no	no	no	no	U3 small nucleolar ribonucleoprotein protein IMP3
SELS	16	8	8	7	1	8	0	1	no	no	no	no	no	no	no	no	VIMP
RELB	16	4	12	3	1	12	0	1	yes	no	no	yes	no	no	no	no	Transcription factor RelB
RPN2	16	9	7	9	0	7	0	1	no	no	no	no	no	no	no	no	Dolichyl-diphosphooligosaccharide--protein glycosyltransferase subunit 2
CD52	16	4	12	4	0	12	0	0	no	no	no	no	no	no	no	no	NA
MAP7D1	16	4	12	3	1	6	6	0	no	no	no	no	no	no	no	no	NA
ANXA9	16	6	10	5	1	9	1	0	no	no	no	no	no	no	no	no	Annexin A9
SYT11	16	4	12	3	1	9	3	0	no	no	no	no	no	no	no	no	Synaptotagmin-11
KIRREL	16	3	13	3	0	12	1	0	no	no	no	no	no	no	no	no	Kin of IRRE-like protein 1
RGS18	16	7	9	7	0	7	2	0	no	no	no	no	no	no	no	no	Regulator of G-protein signaling 18
UBE2T	16	6	10	6	0	10	0	0	no	no	no	no	no	no	no	no	Ubiquitin-conjugating enzyme E2 T
PLEK	16	5	11	5	0	7	4	0	yes	no	no	no	no	no	no	no	Pleckstrin
MRPL19	16	4	12	4	0	11	1	0	no	no	no	no	no	no	no	no	39S ribosomal protein L19, mitochondrial
KRCC1	16	7	9	4	3	9	0	0	no	no	no	no	no	no	no	no	NA
SPP2	16	1	15	1	0	14	1	0	no	no	no	no	no	no	no	no	Secreted phosphoprotein 24
CCDC66	16	4	12	4	0	12	0	0	no	no	no	no	no	no	no	no	NA
DCBLD2	16	4	12	4	0	8	4	0	no	no	no	no	no	no	no	no	NA
CD86	16	3	13	3	0	12	1	0	no	no	no	no	no	no	no	no	T-lymphocyte activation antigen CD86
MBNL1	16	5	11	5	0	8	3	0	yes	no	no	no	no	no	no	no	Muscleblind-like protein 1
NCEH1	16	5	11	4	1	7	4	0	no	no	no	no	no	no	no	no	Neutral cholesterol ester hydrolase 1
KNG1	16	7	9	7	0	9	0	0	no	no	no	no	no	no	no	no	Kininogen-1
NCAPG	16	5	11	5	0	11	0	0	no	no	no	no	no	no	no	no	Condensin complex subunit 3
ANXA3	16	8	8	8	0	6	2	0	no	no	no	no	no	no	no	no	Annexin
OSMR	16	8	8	7	1	6	2	0	no	no	no	yes	no	no	no	no	Oncostatin-M-specific receptor subunit beta
GPX8	16	5	11	5	0	10	1	0	no	no	no	no	no	no	no	no	Glutathione peroxidase
ATP10B	16	2	14	2	0	14	0	0	no	no	no	no	no	no	no	no	Probable phospholipid-transporting ATPase VB
PDLIM7	16	7	9	7	0	8	1	0	no	no	no	no	no	no	no	no	PDZ and LIM domain protein 7
DSP	16	5	11	5	0	9	2	0	yes	no	no	no	no	no	no	no	Desmoplakin
TRIM38	16	5	11	5	0	7	4	0	yes	no	no	no	no	no	no	no	Tripartite motif-containing protein 38
OSTM1	16	3	13	2	1	12	1	0	no	no	no	no	no	no	no	no	NA
SLC22A16	16	5	11	5	0	11	0	0	no	no	no	no	no	no	no	no	Solute carrier family 22 member 16
TAGAP	16	5	11	4	1	9	2	0	no	no	no	no	no	no	no	no	T-cell activation Rho GTPase-activating protein
CCR6	16	9	7	9	0	7	0	0	no	no	no	yes	no	no	no	no	C-C chemokine receptor type 6
HBP1	16	6	10	5	1	9	1	0	yes	no	no	no	no	no	no	no	Glycosylphosphatidylinositol-anchored high density lipoprotein-binding protein 1
DUSP26	16	4	12	4	0	7	5	0	no	no	yes	no	no	no	no	no	Dual-specificity protein phosphatase 26
CHMP4C	16	4	12	4	0	11	1	0	no	no	no	no	no	no	no	no	NA
BSPRY	16	4	12	4	0	10	2	0	no	no	no	no	no	no	no	no	B box and SPRY domain-containing protein
ARRDC1	16	4	12	3	1	9	3	0	no	no	no	no	no	no	no	no	NA
SH2D4B	16	4	12	4	0	12	0	0	no	no	no	no	no	no	no	no	NA
MRVI1	16	3	13	3	0	13	0	0	no	no	no	no	no	no	no	no	Protein MRVI1
PARVA	16	5	11	5	0	6	5	0	no	no	no	yes	no	no	no	no	Parvin, alpha, isoform CRA_c
F2	16	6	10	6	0	10	0	0	no	no	no	no	no	no	no	no	Thrombin light chain
APOA5	16	3	13	3	0	13	0	0	no	no	no	yes	no	no	no	no	Apolipoprotein A-V
ST14	16	5	11	5	0	6	5	0	no	no	no	no	no	no	no	no	Suppressor of tumorigenicity 14 protein
GPRC5A	16	3	13	3	0	13	0	0	no	no	no	no	no	no	no	no	Retinoic acid-induced protein 3
HNRNPA1	16	6	10	5	1	10	0	0	no	no	no	no	no	no	no	no	Heterogeneous nuclear ribonucleoprotein A1
PA2G4	16	5	11	5	0	10	1	0	yes	no	no	no	no	no	no	no	Proliferation-associated protein 2G4
ARHGAP9	16	5	11	5	0	9	2	0	yes	no	no	no	no	no	no	no	Rho GTPase-activating protein 9
POLE2	16	4	12	4	0	8	4	0	no	no	no	yes	yes	no	no	no	DNA polymerase epsilon subunit 2
PLEKHH1	16	9	7	7	2	6	1	0	no	no	no	no	no	no	no	no	Pleckstrin homology domain-containing family H member 1
CHGA	16	3	13	3	0	13	0	0	no	no	no	no	no	no	no	no	NA
SNAP23	16	7	9	5	2	9	0	0	no	no	no	no	no	no	no	no	Synaptosomal-associated protein 23
DUT	16	6	10	5	1	9	1	0	no	no	no	no	yes	no	no	no	Deoxyuridine 5'-triphosphate nucleotidohydrolase, mitochondrial
NLRC3	16	6	10	6	0	9	1	0	no	no	no	no	no	no	no	no	Protein NLRC3
PPL	16	3	13	3	0	13	0	0	no	no	no	no	no	no	no	no	Periplakin
PLK1	16	6	10	6	0	9	1	0	no	yes	no	yes	no	no	no	no	Serine/threonine-protein kinase PLK1
TGFB1I1	16	5	11	5	0	9	2	0	yes	no	no	no	no	no	no	no	Transforming growth factor beta-1-induced transcript 1 protein
DPEP1	16	5	11	5	0	11	0	0	no	no	no	no	no	no	no	no	Dipeptidase 1
ACAP1	16	5	11	5	0	10	1	0	yes	no	no	no	no	no	no	no	Arf-GAP with coiled-coil, ANK repeat and PH domain-containing protein 1
SERPINB5	16	1	15	1	0	14	1	0	no	no	no	yes	no	no	no	no	Serpin B5
CD79A	16	5	11	5	0	9	2	0	no	no	no	no	no	yes	no	no	B-cell antigen receptor complex-associated protein alpha chain
LIPI	16	8	8	8	0	8	0	0	no	no	no	no	no	no	no	no	Lipase member I
MX1	16	4	12	4	0	12	0	0	no	no	no	no	no	no	no	no	Interferon-induced GTP-binding protein Mx1, N-terminally processed
KIF4A	16	7	9	7	0	9	0	0	no	no	no	no	no	no	no	no	Chromosome-associated kinesin KIF4A
KHDRBS1	15	2	13	2	0	11	2	1	no	no	no	no	no	no	no	no	KH domain-containing, RNA-binding, signal transduction-associated protein 1
UROD	15	8	7	6	2	5	2	1	no	no	no	no	no	no	no	no	Uroporphyrinogen decarboxylase
CMPK1	15	6	9	6	0	8	1	1	no	no	no	no	yes	no	no	no	UMP-CMP kinase
KIAA0907	15	4	11	4	0	11	0	1	no	no	no	no	no	no	no	no	NA
NEK2	15	6	9	6	0	9	0	1	no	yes	no	no	no	no	no	no	Serine/threonine-protein kinase Nek2
HEATR1	15	6	9	6	0	9	0	1	no	no	no	no	no	no	no	no	HEAT repeat-containing protein 1
PCYOX1	15	8	7	7	1	5	2	1	no	no	no	no	no	no	no	no	Prenylcysteine oxidase 1
TEX261	15	5	10	4	1	7	3	1	no	no	no	no	no	no	no	no	NA
CKAP2L	15	6	9	6	0	9	0	1	no	no	no	no	no	no	no	no	NA
IMP4	15	5	10	5	0	9	1	1	no	no	no	no	no	no	no	no	U3 small nucleolar ribonucleoprotein protein IMP4
ACVR1	15	3	12	2	1	10	2	1	no	yes	no	yes	no	no	no	no	Activin receptor type-1
KIF15	15	7	8	7	0	7	1	1	no	no	no	no	no	no	no	no	Kinesin-like protein KIF15
KIF9	15	5	10	4	1	10	0	1	no	no	no	no	no	no	no	no	Kinesin-like protein KIF9
IFRD2	15	6	9	5	1	9	0	1	no	no	no	no	no	no	no	no	Interferon-related developmental regulator 2
DCK	15	7	8	4	3	5	3	1	no	no	no	no	yes	no	no	no	Deoxycytidine kinase
HSPA4	15	7	8	7	0	6	2	1	no	no	no	no	no	no	no	no	Heat shock 70 kDa protein 4
SLC39A7	15	6	9	6	0	9	0	1	no	no	no	no	no	no	no	no	Zinc transporter SLC39A7
TTK	15	7	8	7	0	8	0	1	no	yes	no	yes	no	no	no	no	Dual-specificity protein kinase TTK
BCLAF1	15	5	10	5	0	10	0	1	yes	no	no	no	no	no	no	no	Bcl-2-associated transcription factor 1
CALU	15	6	9	5	1	9	0	1	no	no	no	no	no	no	no	no	Calumenin
TLN1	15	5	10	3	2	10	0	1	no	no	no	yes	no	no	no	no	Talin-1
ANP32B	15	7	8	7	0	8	0	1	no	no	yes	no	no	no	no	no	NA
FAM129B	15	3	12	3	0	12	0	1	no	no	no	no	no	no	no	no	Niban-like protein 1
ILK	15	6	9	6	0	7	2	1	no	yes	no	yes	no	no	no	no	Integrin-linked protein kinase
TMBIM6	15	5	10	5	0	9	1	1	no	no	no	no	no	no	no	no	NA
TMTC3	15	4	11	0	4	7	4	1	yes	no	no	no	no	no	no	no	NA
IKBIP	15	5	10	3	2	8	2	1	no	no	no	no	no	no	no	no	Inhibitor of nuclear factor kappa-B kinase-interacting protein
RFC5	15	5	10	5	0	9	1	1	no	no	no	yes	no	no	no	no	Replication factor C subunit 5
SAP18	15	4	11	4	0	11	0	1	yes	no	no	no	no	no	no	no	Histone deacetylase complex subunit SAP18
RBM25	15	7	8	6	1	8	0	1	no	no	no	no	no	no	no	no	RNA-binding protein 25
SEL1L	15	7	8	6	1	8	0	1	no	no	no	no	no	no	no	no	Protein sel-1 homolog 1
PKM2	15	7	8	5	2	5	3	1	no	no	no	no	yes	no	no	no	Pyruvate kinase
MRPL10	15	10	5	10	0	5	0	1	no	no	no	no	no	no	no	no	39S ribosomal protein L10, mitochondrial
ARHGDIA	15	6	9	5	1	7	2	1	no	no	no	no	no	no	no	no	Rho GDP-dissociation inhibitor 1
PIN1	15	8	7	7	1	6	1	1	yes	no	no	no	no	no	no	no	Peptidyl-prolyl cis-trans isomerase NIMA-interacting 1
TYK2	15	2	13	2	0	13	0	1	no	yes	no	yes	no	no	no	no	Tyrosine-protein kinase
ILF3	15	4	11	4	0	10	1	1	yes	no	no	no	no	no	no	no	Interleukin enhancer-binding factor 3
GAS2L1	15	8	7	6	2	4	3	1	no	no	no	no	no	no	no	no	GAS2-like protein 1
EIF1AX	15	4	11	4	0	10	1	1	no	no	no	no	no	no	no	no	Eukaryotic translation initiation factor 1A, X-chromosomal
SRRM1	15	5	10	5	0	8	2	0	no	no	no	no	no	no	no	no	Serine/arginine repetitive matrix protein 1
HPCA	15	5	10	5	0	10	0	0	no	no	no	no	no	no	no	no	Neuron-specific calcium-binding protein hippocalcin
DPH2	15	6	9	5	1	7	2	0	no	no	no	no	no	no	no	no	NA
ELAVL4	15	4	11	4	0	10	1	0	no	no	no	no	no	no	no	no	ELAV-like protein 4
FNBP1L	15	5	10	2	3	6	4	0	no	no	no	no	no	no	no	no	Formin-binding protein 1-like
RBM15	15	6	9	6	0	8	1	0	no	no	no	no	no	yes	no	no	Putative RNA-binding protein 15
HIST2H3D	15	3	12	3	0	12	0	0	no	no	no	no	no	no	no	no	NA
HIST2H3C	15	3	12	3	0	12	0	0	no	no	no	no	no	no	no	no	NA
TNFAIP8L2	15	6	9	6	0	8	1	0	no	no	no	no	no	no	no	no	NA
S100A2	15	5	10	5	0	9	1	0	no	no	no	no	no	no	no	no	Protein S100-A2
FCRL1	15	4	11	3	1	9	2	0	no	no	no	no	no	no	no	no	NA
MNDA	15	6	9	6	0	9	0	0	yes	no	no	no	no	no	no	no	Myeloid cell nuclear differentiation antigen
PEA15	15	5	10	5	0	7	3	0	no	no	no	no	no	no	no	no	Astrocytic phosphoprotein PEA-15
ARHGAP30	15	2	13	2	0	8	5	0	no	no	no	no	no	no	no	no	Rho GTPase-activating protein 30
CNRIP1	15	4	11	3	1	9	2	0	no	no	no	no	no	no	no	no	NA
WDR54	15	8	7	5	3	6	1	0	yes	no	no	no	no	no	no	no	NA
FHL2	15	4	11	4	0	10	1	0	yes	no	no	no	no	no	no	no	Four and a half LIM domains protein 2
FKBP7	15	5	10	3	2	7	3	0	no	no	no	no	no	no	no	no	Peptidyl-prolyl cis-trans isomerase
NEUROD1	15	5	10	5	0	10	0	0	yes	no	no	no	no	no	no	no	Neurogenic differentiation factor 1
TMBIM1	15	4	11	4	0	3	8	0	no	no	no	no	no	no	no	no	NA
GPC1	15	5	10	5	0	9	1	0	no	no	no	no	no	no	no	no	Glypican-1
KIF1A	15	3	12	3	0	11	1	0	no	no	no	no	no	no	no	no	Kinesin-like protein KIF1A
VILL	15	6	9	5	1	7	2	0	no	no	no	no	no	no	no	no	Villin-like protein
CDC25A	15	5	10	5	0	9	1	0	no	no	yes	yes	no	no	no	no	M-phase inducer phosphatase 1
CD80	15	3	12	3	0	10	2	0	no	no	no	no	no	no	no	no	T-lymphocyte activation antigen CD80
PLS1	15	4	11	3	1	7	4	0	no	no	no	no	no	no	no	no	Plastin-1
IGJ	15	4	11	4	0	9	2	0	no	no	no	no	no	no	no	no	Immunoglobulin J chain
CDS1	15	4	11	4	0	11	0	0	no	no	no	no	no	yes	no	no	Phosphatidate cytidylyltransferase 1
ABCE1	15	3	12	3	0	12	0	0	no	no	no	no	no	no	no	no	ATP-binding cassette sub-family E member 1
ITGA2	15	4	11	4	0	10	1	0	no	no	no	yes	no	no	no	no	Integrin alpha-2
LOX	15	4	11	4	0	11	0	0	no	no	no	no	no	no	no	no	Protein-lysine 6-oxidase
KIF20A	15	6	9	6	0	9	0	0	no	no	no	no	no	no	no	no	Kinesin-like protein KIF20A
TNIP1	15	4	11	4	0	11	0	0	no	no	no	no	no	no	no	no	TNFAIP3-interacting protein 1
SGCD	15	5	10	5	0	10	0	0	no	no	no	no	no	no	no	no	NA
CYFIP2	15	7	8	5	2	7	1	0	no	no	no	no	no	no	no	no	Cytoplasmic FMR1-interacting protein 2
DDR1	15	7	8	6	1	6	2	0	no	yes	no	no	no	no	no	no	Epithelial discoidin domain-containing receptor 1
C6orf25	15	4	11	4	0	11	0	0	no	no	no	no	no	no	no	no	NA
GJA10	15	1	14	1	0	13	1	0	no	no	no	no	no	no	no	no	Gap junction alpha-10 protein
NMBR	15	1	14	1	0	14	0	0	no	no	no	no	no	no	no	no	Neuromedin-B receptor
AHR	15	6	9	6	0	8	1	0	yes	no	no	no	no	no	no	no	Aryl hydrocarbon receptor
PCOLCE	15	4	11	4	0	10	1	0	no	no	no	no	no	no	no	no	Procollagen C-endopeptidase enhancer 1
CAV1	15	3	12	3	0	10	2	0	no	no	no	yes	no	no	no	no	Caveolin
PLEC	15	7	8	6	1	7	1	0	no	no	no	no	no	no	no	no	Plectin
CD72	15	5	10	5	0	9	1	0	no	no	no	no	no	no	no	no	B-cell differentiation antigen CD72
LMX1B	15	1	14	1	0	12	2	0	yes	no	no	no	no	no	no	no	LIM homeobox transcription factor 1-beta
LCN2	15	5	10	5	0	9	1	0	no	no	no	no	no	no	no	no	Neutrophil gelatinase-associated lipocalin
ZNF25	15	4	11	4	0	10	1	0	yes	no	no	no	no	no	no	no	Zinc finger protein 25
WDFY4	15	5	10	5	0	8	2	0	no	no	no	no	no	no	no	no	NA
SEMA4G	15	5	10	5	0	9	1	0	no	no	no	no	no	no	no	no	Semaphorin-4G
SMPD1	15	6	9	6	0	9	0	0	no	no	no	no	no	no	no	no	Sphingomyelin phosphodiesterase
MS4A3	15	6	9	6	0	8	1	0	no	no	no	no	no	no	no	no	Membrane-spanning 4-domains subfamily A member 3
C11orf48	15	6	9	6	0	9	0	0	no	no	no	no	no	no	no	no	NA
SF1	15	5	10	5	0	9	1	0	yes	no	no	no	no	no	no	no	Steroidogenic factor 1
RBM4	15	6	9	6	0	7	2	0	no	no	no	no	no	no	no	no	RNA-binding protein 4
CASP4	15	4	11	4	0	8	3	0	yes	no	no	no	no	no	no	no	Caspase-4 subunit 1
BACE1	15	6	9	6	0	6	3	0	no	no	no	no	no	no	no	no	Beta-secretase 1
JAM3	15	4	11	3	1	10	1	0	no	no	no	no	no	no	no	no	Junctional adhesion molecule C
EMG1	15	4	11	4	0	11	0	0	no	no	no	no	no	no	no	no	Ribosomal RNA small subunit methyltransferase NEP1
IGFBP6	15	5	10	5	0	9	1	0	no	no	no	no	no	no	no	no	Insulin-like growth factor-binding protein 6
CALCOCO1	15	2	13	0	2	10	3	0	yes	no	no	no	no	no	no	no	Calcium-binding and coiled-coil domain-containing protein 1
MSRB3	15	3	12	3	0	10	2	0	no	no	no	no	no	no	no	no	Methionine-R-sulfoxide reductase B3
TSPAN8	15	5	10	5	0	10	0	0	no	no	no	no	no	no	no	no	Tetraspanin-8
TMPO	15	5	10	5	0	7	3	0	no	no	no	no	no	no	no	no	Thymopentin
RILPL1	15	7	8	6	1	5	3	0	no	no	no	no	no	no	no	no	NA
POLE	15	4	11	4	0	10	1	0	no	no	no	yes	yes	no	no	no	DNA polymerase
CDX2	15	6	9	6	0	8	1	0	yes	no	no	no	no	yes	no	no	Homeobox protein CDX-2
INSM2	15	6	9	6	0	8	1	0	yes	no	no	no	no	no	no	no	Insulinoma-associated protein 2
FERMT2	15	6	9	5	1	5	4	0	no	no	no	no	no	no	no	no	Fermitin family homolog 2
ACTN1	15	6	9	5	1	8	1	0	no	no	no	yes	no	no	no	no	Alpha-actinin-1
C15orf24	15	7	8	6	1	7	1	0	no	no	no	no	no	no	no	no	NA
DUOX1	15	3	12	3	0	10	2	0	no	no	no	no	no	no	no	no	Dual oxidase 1
ITGA11	15	2	13	2	0	13	0	0	no	no	no	yes	no	no	no	no	Integrin alpha-11
SEMA4B	15	8	7	7	1	5	2	0	no	no	no	no	no	no	no	no	Semaphorin-4B
NAGPA	15	4	11	4	0	11	0	0	no	no	no	no	no	no	no	no	N-acetylglucosamine-1-phosphodiester alpha-N-acetylglucosaminidase
VKORC1	15	7	8	6	1	8	0	0	no	no	no	no	no	no	no	no	Vitamin K epoxide reductase complex subunit 1
CCL22	15	4	11	4	0	11	0	0	no	no	no	yes	no	no	no	no	C-C motif chemokine 22
KIAA0664	15	4	11	4	0	10	1	0	no	no	no	no	no	no	no	no	NA
TLCD1	15	3	12	3	0	8	4	0	no	no	no	no	no	no	no	no	NA
SEZ6	15	5	10	5	0	10	0	0	no	no	no	no	no	no	no	no	NA
MAPT	15	5	10	4	1	10	0	0	no	no	no	yes	no	no	no	no	Microtubule-associated protein
TTR	15	6	9	6	0	9	0	0	no	no	no	no	no	no	no	no	Transthyretin
C19orf21	15	4	11	4	0	10	1	0	no	no	no	no	no	no	no	no	NA
CRB3	15	4	11	4	0	8	3	0	no	no	no	no	no	no	no	no	Protein crumbs homolog 3
SH2D3A	15	2	13	2	0	11	2	0	no	no	no	no	no	no	no	no	SH2 domain-containing protein 3A
RASAL3	15	4	11	4	0	9	2	0	no	no	no	no	no	no	no	no	RAS protein activator-like-3
APLP1	15	3	12	3	0	11	1	0	no	no	no	no	no	no	no	no	Amyloid-like protein 1
EPS8L1	15	4	11	4	0	10	1	0	no	no	no	no	no	no	no	no	Epidermal growth factor receptor kinase substrate 8-like protein 1
TOP1	15	7	8	6	1	8	0	0	no	no	no	no	no	yes	no	no	DNA topoisomerase 1
SNX21	15	3	12	2	1	8	4	0	no	no	no	no	no	no	no	no	Sorting nexin-21
TFF3	15	6	9	6	0	8	1	0	no	no	no	no	no	no	no	no	Trefoil factor 3
NCF4	15	6	9	6	0	8	1	0	no	no	no	no	no	no	no	no	Neutrophil cytosol factor 4
P2RY8	15	4	11	4	0	10	1	0	no	no	no	no	no	yes	no	no	P2Y purinoceptor 8
TLR8	15	6	9	6	0	9	0	0	no	no	no	no	no	no	no	no	Toll-like receptor 8, isoform CRA_a
ATRX	15	5	10	5	0	9	1	0	yes	no	no	no	no	yes	no	yes	Transcriptional regulator ATRX
UPF3B	15	6	9	6	0	8	1	0	yes	no	no	no	no	no	no	no	Regulator of nonsense transcripts 3B
PHC2	14	4	10	4	0	6	4	1	no	no	no	no	no	no	no	no	Polyhomeotic-like protein 2
ERI3	14	3	11	3	0	10	1	1	no	no	no	no	no	no	no	no	ERI1 exoribonuclease 3
USP1	14	3	11	3	0	10	1	1	no	no	no	no	no	no	no	no	Ubiquitin carboxyl-terminal hydrolase 1
JTB	14	5	9	5	0	7	2	1	no	no	no	no	no	no	no	no	Protein JTB
SUCLG1	14	10	4	8	2	4	0	1	no	no	no	no	yes	no	no	no	Succinyl-CoA ligase [ADP/GDP-forming] subunit alpha, mitochondrial
C2orf29	14	4	10	4	0	9	1	1	no	no	no	no	no	no	no	no	NA
NPHP1	14	6	8	4	2	8	0	1	no	no	no	no	no	no	no	no	Nephrocystin-1
SUMO1	14	4	10	4	0	7	3	1	yes	no	no	no	no	no	no	no	Small ubiquitin-related modifier 1
PCNP	14	4	10	4	0	10	0	1	no	no	no	no	no	no	no	no	PEST proteolytic signal-containing nuclear protein
POLQ	14	5	9	5	0	9	0	1	no	no	no	no	no	no	no	no	DNA polymerase theta
DCUN1D1	14	5	9	5	0	9	0	1	no	no	no	no	no	no	no	no	DCN1-like protein 1
CENPE	14	5	9	5	0	9	0	1	no	no	no	no	no	no	no	no	Centromere-associated protein E
LSM6	14	4	10	4	0	9	1	1	no	no	no	no	no	no	no	no	U6 snRNA-associated Sm-like protein LSm6
COX7C	14	8	6	8	0	6	0	1	no	no	no	no	yes	no	no	no	Cytochrome c oxidase subunit 7C, mitochondrial
ZNRD1	14	6	8	5	1	7	1	1	yes	no	no	no	yes	no	no	no	DNA-directed RNA polymerase I subunit RPA12
SLC35B2	14	6	8	6	0	7	1	1	no	no	no	no	no	no	no	no	Adenosine 3'-phospho 5'-phosphosulfate transporter 1
EEF1A1	14	7	7	7	0	7	0	1	no	no	no	no	no	no	no	no	Elongation factor 1-alpha 1
MAP3K7	14	5	9	5	0	8	1	1	no	yes	no	yes	no	no	no	no	Mitogen-activated protein kinase kinase kinase 7
DNAJC2	14	7	7	7	0	6	1	1	yes	no	no	no	no	no	no	no	DnaJ homolog subfamily C member 2
OTUD6B	14	5	9	5	0	8	1	1	no	no	no	no	no	no	no	no	NA
CHMP5	14	6	8	4	2	8	0	1	no	no	no	no	no	no	no	no	Charged multivesicular body protein 5
RMI1	14	5	9	5	0	7	2	1	no	no	no	no	no	no	no	no	RecQ-mediated genome instability protein 1
BRD3	14	4	10	3	1	8	2	1	yes	yes	no	no	no	yes	no	no	Bromodomain-containing protein 3
GDI2	14	10	4	9	1	3	1	1	no	no	no	no	no	no	no	no	Rab GDP dissociation inhibitor beta
CHCHD1	14	5	9	5	0	9	0	1	no	no	no	no	no	no	no	no	Coiled-coil-helix-coiled-coil-helix domain-containing protein 1
RPS24	14	5	9	5	0	9	0	1	no	no	no	no	no	no	no	no	40S ribosomal protein S24
TMEM9B	14	7	7	5	2	7	0	1	no	no	no	no	no	no	no	no	Transmembrane protein 9B
EIF3M	14	6	8	6	0	7	1	1	no	no	no	no	no	no	no	no	Eukaryotic translation initiation factor 3 subunit M
SSRP1	14	6	8	6	0	7	1	1	yes	no	no	no	no	no	no	no	FACT complex subunit SSRP1
CHEK1	14	7	7	7	0	7	0	1	no	yes	no	yes	no	no	no	no	Serine/threonine-protein kinase Chk1
RAD51AP1	14	6	8	6	0	8	0	1	no	no	no	no	no	no	no	no	cDNA FLJ50692, highly similar to RAD51-associated protein 1
NACA	14	7	7	7	0	7	0	1	yes	no	no	no	no	yes	no	no	Nascent polypeptide-associated complex subunit alpha
NUP37	14	3	11	3	0	10	1	1	no	no	no	no	no	no	no	no	Nucleoporin Nup37
HCFC2	14	2	12	2	0	12	0	1	yes	no	no	no	no	no	no	no	Host cell factor 2
MIR17HG	14	5	9	3	2	3	6	1	no	no	no	no	no	no	no	no	NA
ARGLU1	14	8	6	8	0	6	0	1	no	no	no	no	no	no	no	no	NA
BUB1B	14	4	10	4	0	10	0	1	no	yes	no	yes	no	yes	no	no	Mitotic checkpoint serine/threonine-protein kinase BUB1 beta
NUSAP1	14	3	11	3	0	10	1	1	no	no	no	no	no	no	no	no	Nucleolar and spindle-associated protein 1
RPL4	14	5	9	5	0	9	0	1	no	no	no	no	no	no	no	no	Ribosomal protein L4, isoform CRA_a
SPSB3	14	4	10	4	0	9	1	1	no	no	no	no	no	no	no	no	NA
SRRM2	14	6	8	6	0	8	0	1	no	no	no	no	no	no	no	no	Serine/arginine repetitive matrix protein 2
NDUFAB1	14	1	13	1	0	13	0	1	no	no	no	no	yes	no	no	no	Acyl carrier protein, mitochondrial
C19orf53	14	5	9	5	0	9	0	1	no	no	no	no	no	no	no	no	NA
CSE1L	14	8	6	8	0	5	1	1	no	no	no	no	no	no	no	no	Exportin-2
SLC25A1	14	8	6	8	0	5	1	1	no	no	no	no	no	no	no	no	Tricarboxylate transport protein, mitochondrial
UQCR10	14	6	8	6	0	8	0	1	no	no	no	no	yes	no	no	no	Cytochrome b-c1 complex subunit 9
AGRN	14	6	8	6	0	8	0	0	no	no	no	yes	no	no	no	no	Agrin
TARDBP	14	6	8	6	0	7	1	0	no	no	no	no	no	no	no	no	TAR DNA-binding protein 43
E2F2	14	4	10	1	3	3	7	0	yes	no	no	yes	no	no	no	no	Transcription factor E2F2
TAL1	14	5	9	5	0	9	0	0	yes	no	no	no	no	yes	no	no	T-cell acute lymphocytic leukemia protein 1
ARHGAP29	14	5	9	5	0	9	0	0	no	no	no	no	no	no	no	no	Rho GTPase-activating protein 29
CTTNBP2NL	14	6	8	5	1	6	2	0	no	no	no	no	no	no	no	no	CTTNBP2 N-terminal-like protein
VTCN1	14	4	10	4	0	10	0	0	no	no	no	no	no	no	no	no	V-set domain-containing T-cell activation inhibitor 1
FCER1A	14	6	8	5	1	8	0	0	no	no	no	no	no	no	no	no	High affinity immunoglobulin epsilon receptor subunit alpha
MR1	14	4	10	4	0	8	2	0	no	no	no	no	no	no	no	no	Major histocompatibility complex class I-related gene protein
LAD1	14	4	10	4	0	8	2	0	no	no	no	no	no	no	no	no	Ladinin-1
C1orf116	14	8	6	8	0	5	1	0	no	no	no	no	no	no	no	no	NA
C1orf150	14	2	12	2	0	11	1	0	no	no	no	no	no	no	no	no	NA
ATAD2B	14	4	10	3	1	10	0	0	yes	no	no	no	no	no	no	no	ATPase family AAA domain-containing protein 2B
VAMP8	14	4	10	2	2	7	3	0	no	no	no	no	no	no	no	no	Vesicle-associated membrane protein 8
ZAP70	14	6	8	6	0	6	2	0	no	yes	no	no	no	no	no	no	Tyrosine-protein kinase ZAP-70
ARHGAP15	14	3	11	2	1	8	3	0	no	no	no	no	no	no	no	no	Rho GTPase-activating protein 15
AOX1	14	4	10	4	0	9	1	0	yes	no	no	no	yes	no	no	no	Aldehyde oxidase
FN1	14	4	10	4	0	9	1	0	no	no	no	yes	no	no	no	no	Fibronectin
RNF25	14	4	10	3	1	8	2	0	yes	no	no	no	no	no	no	no	E3 ubiquitin-protein ligase RNF25
GPR35	14	5	9	5	0	9	0	0	no	no	no	no	no	no	no	no	G-protein coupled receptor 35
EDEM1	14	6	8	6	0	6	2	0	no	no	no	no	no	no	no	no	cDNA FLJ51559, highly similar to ER degradation-enhancingalpha-mannosidase-like 1
CCR9	14	5	9	5	0	6	3	0	no	no	no	yes	no	no	no	no	C-C chemokine receptor type 9
MCM2	14	3	11	3	0	11	0	0	yes	no	no	yes	no	no	no	no	DNA replication licensing factor MCM2
TRA2B	14	4	10	4	0	8	2	0	no	no	no	no	no	no	no	no	Transformer-2 protein homolog beta
HNRNPD	14	3	11	3	0	9	2	0	no	no	no	no	no	no	no	no	Heterogeneous nuclear ribonucleoprotein D0
DDX60	14	4	10	4	0	9	1	0	no	no	no	no	no	no	no	no	Probable ATP-dependent RNA helicase DDX60
MARVELD2	14	2	12	2	0	8	4	0	no	no	no	no	no	no	no	no	NA
NR3C1	14	5	9	2	3	6	3	0	yes	no	no	no	no	no	no	no	Glucocorticoid receptor
SPARC	14	3	11	3	0	10	1	0	no	no	no	no	no	no	no	no	SPARC
HLA-E	14	6	8	2	4	8	0	0	no	no	no	no	no	no	no	no	HLA class I histocompatibility antigen, alpha chain E
DAAM2	14	3	11	3	0	11	0	0	no	no	no	yes	no	no	no	no	Disheveled-associated activator of morphogenesis 2
SNAP91	14	3	11	3	0	10	1	0	no	no	no	no	no	no	no	no	Clathrin coat assembly protein AP180
CTGF	14	4	10	4	0	9	1	0	no	no	no	no	no	no	no	no	Connective tissue growth factor
MYB	14	2	12	0	2	5	7	0	yes	no	no	yes	no	yes	no	no	Transcriptional activator Myb
PON2	14	4	10	4	0	8	2	0	no	no	no	no	no	no	no	no	Serum paraoxonase/arylesterase 2
BAIAP2L1	14	3	11	2	1	7	4	0	no	no	no	no	no	no	no	no	Brain-specific angiogenesis inhibitor 1-associated protein 2-like protein 1
NRF1	14	4	10	4	0	8	2	0	yes	no	no	no	no	no	no	no	Nuclear respiratory factor 1
AKR1B10	14	3	11	3	0	11	0	0	no	no	no	no	yes	no	no	no	Aldo-keto reductase family 1 member B10
GPR124	14	8	6	8	0	6	0	0	no	no	no	no	no	no	no	no	G-protein coupled receptor 124
CDH17	14	5	9	5	0	9	0	0	no	no	no	no	no	no	no	no	Cadherin-17
INSL4	14	2	12	2	0	12	0	0	no	no	no	no	no	no	no	no	Early placenta insulin-like peptide
ACTL7B	14	0	14	0	0	14	0	0	no	no	no	no	no	no	no	no	Actin-like protein 7B
RNF183	14	4	10	4	0	10	0	0	no	no	no	no	no	no	no	no	RING finger protein 183
NCS1	14	6	8	5	1	7	1	0	no	no	no	no	no	no	no	no	Neuronal calcium sensor 1
DNA2	14	5	9	5	0	8	1	0	no	no	no	yes	no	no	no	no	DNA replication ATP-dependent helicase/nuclease DNA2
PLAU	14	3	11	3	0	10	1	0	no	no	no	no	no	no	no	no	Urokinase-type plasminogen activator chain B
DLG5	14	6	8	3	3	5	3	0	no	no	no	no	no	no	no	no	Disks large homolog 5
LRIT1	14	1	13	1	0	11	2	0	no	no	no	no	no	no	no	no	Leucine-rich repeat, immunoglobulin-like domain and transmembrane domain-containing protein 1
RRP12	14	3	11	3	0	11	0	0	no	no	no	no	no	no	no	no	NA
PI4K2A	14	4	10	4	0	10	0	0	no	no	no	no	yes	no	no	no	Phosphatidylinositol 4-kinase type 2-alpha
SCD	14	4	10	4	0	10	0	0	no	no	no	yes	no	no	no	no	Acyl-CoA desaturase
SEC31B	14	6	8	6	0	7	1	0	no	no	no	no	no	no	no	no	NA
PKP3	14	3	11	3	0	9	2	0	no	no	no	no	no	no	no	no	NA
FEN1	14	4	10	4	0	10	0	0	no	no	no	yes	no	no	no	no	Flap endonuclease 1
CTSW	14	8	6	8	0	6	0	0	no	no	no	no	no	no	no	no	Cathepsin W
C11orf87	14	4	10	4	0	9	1	0	no	no	no	no	no	no	no	no	NA
APOC3	14	5	9	5	0	9	0	0	no	no	no	yes	no	no	no	no	Apolipoprotein C-III
TAGLN	14	4	10	4	0	10	0	0	no	no	no	no	no	no	no	no	Transgelin
KRT80	14	4	10	4	0	10	0	0	no	no	no	no	no	no	no	no	Keratin, type II cytoskeletal 80
MYO1A	14	5	9	5	0	9	0	0	no	no	no	no	no	no	no	no	Unconventional myosin-Ia
DDIT3	14	5	9	5	0	9	0	0	yes	no	no	yes	no	yes	no	no	DNA damage-inducible transcript 3 protein
CPSF6	14	4	10	4	0	10	0	0	no	no	no	no	no	no	no	no	Cleavage and polyadenylation-specificity factor subunit 6
PHLDA1	14	5	9	4	1	9	0	0	no	no	no	no	no	no	no	no	Pleckstrin homology-like domain family A member 1
GPN3	14	7	7	5	2	7	0	0	no	no	no	no	no	no	no	no	GPN-loop GTPase 3
SRRM4	14	8	6	8	0	5	1	0	no	no	no	no	no	no	no	no	Serine/arginine repetitive matrix protein 4
PXN	14	5	9	5	0	8	1	0	no	no	no	yes	no	no	no	no	Paxillin
DHX37	14	3	11	3	0	11	0	0	no	no	no	no	no	no	no	no	Probable ATP-dependent RNA helicase DHX37
SERPINA9	14	3	11	3	0	7	4	0	no	no	no	no	no	no	no	no	Serpin A9
GPR132	14	5	9	5	0	8	1	0	no	no	no	no	no	no	no	no	Probable G-protein-coupled receptor 132
THBS1	14	2	12	2	0	12	0	0	no	no	no	yes	no	no	no	no	Thrombospondin-1
ANXA2	14	2	12	2	0	10	2	0	no	no	no	no	no	no	no	no	Annexin
CLN6	14	6	8	6	0	8	0	0	no	no	no	no	no	no	no	no	Ceroid-lipofuscinosis neuronal protein 6
CHTF18	14	4	10	4	0	9	1	0	no	no	no	no	no	no	no	no	Chromosome transmission fidelity protein 18 homolog
TNFRSF12A	14	6	8	6	0	8	0	0	no	no	no	yes	no	no	no	no	Tumor necrosis factor receptor superfamily member 12A
ERN2	14	2	12	2	0	11	1	0	no	yes	no	no	no	no	no	no	Endoribonuclease
FAM57B	14	4	10	4	0	10	0	0	no	no	no	no	no	no	no	no	NA
CDH3	14	3	11	3	0	10	1	0	no	no	no	no	no	no	no	no	Cadherin-3
MLKL	14	5	9	4	1	7	2	0	no	yes	no	no	no	no	no	no	Mixed lineage kinase domain-like protein
TM4SF5	14	4	10	4	0	10	0	0	no	no	no	no	no	no	no	no	NA
AURKB	14	5	9	5	0	9	0	0	no	yes	yes	no	no	no	no	no	Aurora kinase B
ALDH3A1	14	6	8	5	1	8	0	0	no	no	no	no	yes	no	no	no	Aldehyde dehydrogenase, dimeric NADP-preferring
CCL4	14	5	9	5	0	7	2	0	no	no	no	yes	no	no	no	no	C-C motif chemokine 4
SLC4A1	14	4	10	4	0	10	0	0	no	no	no	no	no	no	no	no	Band 3 anion transport protein
PHOSPHO1	14	4	10	4	0	10	0	0	no	no	yes	no	no	no	no	no	Phosphoethanolamine/phosphocholine phosphatase
BPTF	14	3	11	2	1	8	3	0	yes	no	no	no	no	no	no	no	Nucleosome-remodeling factor subunit BPTF
MIF4GD	14	5	9	4	1	9	0	0	no	no	no	no	no	no	no	no	MIF4G domain-containing protein
SYT4	14	5	9	5	0	6	3	0	no	no	no	no	no	no	no	no	cDNA FLJ51713, highly similar to Synaptotagmin-4
GRP	14	2	12	2	0	12	0	0	no	no	no	no	no	no	no	no	Gastrin-releasing peptide
SF3A2	14	6	8	6	0	7	1	0	yes	no	no	no	no	no	no	no	Splicing factor 3a, subunit 2, 66kDa, isoform CRA_b
LMNB2	14	7	7	6	1	6	1	0	no	no	no	no	no	no	no	no	Lamin B2, isoform CRA_a
PLIN3	14	7	7	5	2	6	1	0	no	no	no	no	no	no	no	no	Perilipin-3
CD22	14	6	8	5	1	6	2	0	no	no	no	no	no	no	no	no	B-cell receptor CD22
TTC9B	14	4	10	4	0	10	0	0	yes	no	no	no	no	no	no	no	Tetratricopeptide repeat protein 9B
PPP1R15A	14	9	5	9	0	5	0	0	no	no	yes	no	no	no	no	no	Protein phosphatase 1 regulatory subunit 15A
PTOV1	14	8	6	7	1	6	0	0	no	no	no	no	no	no	no	no	NA
KIR2DL4	14	3	11	3	0	11	0	0	no	no	no	no	no	no	no	no	Killer cell immunoglobulin-like receptor 2DL4
TUBB1	14	7	7	7	0	6	1	0	no	no	no	no	no	no	no	no	Tubulin beta-1 chain
PTK6	14	4	10	4	0	10	0	0	no	yes	no	no	no	no	no	no	Protein-tyrosine kinase 6
SAMSN1	14	6	8	6	0	7	1	0	no	no	no	no	no	no	no	no	SAM domain-containing protein SAMSN-1
TMPRSS2	14	5	9	5	0	9	0	0	no	no	no	no	no	yes	no	no	Transmembrane protease serine 2
SDF2L1	14	5	9	5	0	9	0	0	no	no	no	no	no	no	no	no	NA
IGLL1	14	3	11	3	0	8	3	0	no	no	no	no	no	no	no	no	NA
IL2RB	14	6	8	6	0	8	0	0	no	no	no	yes	no	no	no	no	Interleukin-2 receptor subunit beta
AP1S2	14	5	9	2	3	4	5	0	no	no	no	no	no	no	no	no	AP-1 complex subunit sigma-2
CACNA1F	14	1	13	1	0	13	0	0	no	no	no	yes	no	no	no	no	Voltage-dependent L-type calcium channel subunit alpha-1F
COX7B	14	4	10	3	1	10	0	0	no	no	no	no	yes	no	no	no	Cytochrome c oxidase subunit 7B, mitochondrial
GDI1	14	5	9	4	1	9	0	0	no	no	no	no	no	no	no	no	GDP dissociation inhibitor 1, isoform CRA_a
SDF4	13	5	8	5	0	8	0	1	no	no	no	no	no	no	no	no	Stromal cell derived factor 4, isoform CRA_a
CCNL2	13	6	7	5	1	7	0	1	yes	no	no	no	no	no	no	no	Cyclin-L2
UBE4B	13	5	8	5	0	7	1	1	yes	no	no	no	no	no	no	no	Ubiquitin conjugation factor E4 B
MAD2L2	13	7	6	7	0	6	0	1	no	no	no	yes	no	no	no	no	Mitotic spindle assembly checkpoint protein MAD2B
SPEN	13	6	7	6	0	7	0	1	yes	no	no	no	no	no	no	no	Msx2-interacting protein
SDHB	13	6	7	6	0	6	1	1	no	no	no	no	yes	yes	no	no	Succinate dehydrogenase [ubiquinone] iron-sulfur subunit, mitochondrial
RCC2	13	4	9	4	0	8	1	1	no	no	no	no	no	no	no	no	NA
ZMYM1	13	7	6	4	3	4	2	1	no	no	no	no	no	no	no	no	Zinc finger MYM-type protein 1
STIL	13	4	9	4	0	9	0	1	no	no	no	no	no	yes	no	no	NA
STXBP3	13	8	5	8	0	5	0	1	no	no	no	no	no	no	no	no	Syntaxin-binding protein 3
SARS	13	8	5	8	0	5	0	1	no	no	no	no	no	no	no	no	Serine--tRNA ligase, cytoplasmic
TUFT1	13	5	8	3	2	6	2	1	no	no	no	no	no	no	no	no	Tuftelin
DPM3	13	8	5	7	1	5	0	1	no	no	no	no	no	no	no	no	Dolichol-phosphate mannosyltransferase subunit 3
MRPL24	13	7	6	7	0	5	1	1	no	no	no	no	no	no	no	no	39S ribosomal protein L24, mitochondrial
TPR	13	4	9	4	0	9	0	1	yes	no	no	no	no	yes	no	no	Nucleoprotein TPR
ASPM	13	6	7	5	1	7	0	1	no	no	no	no	no	no	no	no	Abnormal spindle-like microcephaly-associated protein
PUM2	13	4	9	4	0	8	1	1	no	no	no	no	no	no	no	no	Pumilio homolog 2
CENPO	13	7	6	7	0	6	0	1	no	no	no	no	no	no	no	no	NA
ERLEC1	13	4	9	3	1	8	1	1	no	no	no	no	no	no	no	no	Endoplasmic reticulum lectin 1
C2orf49	13	4	9	3	1	6	3	1	no	no	no	no	no	no	no	no	Ashwin
RPL37A	13	4	9	4	0	7	2	1	no	no	no	no	no	no	no	no	Ribosomal protein L37a, isoform CRA_c
GMPPA	13	5	8	5	0	7	1	1	no	no	no	no	no	no	no	no	Mannose-1-phosphate guanyltransferase alpha
NCL	13	5	8	5	0	7	1	1	no	no	no	no	no	no	no	no	Nucleolin
ARF4	13	5	8	4	1	8	0	1	no	no	no	no	no	no	no	no	ADP-ribosylation factor 4
RUVBL1	13	6	7	6	0	6	1	1	no	no	no	yes	no	no	no	no	RuvB-like 1
TOPBP1	13	5	8	5	0	8	0	1	yes	no	no	no	no	no	no	no	DNA topoisomerase 2-binding protein 1
COPB2	13	7	6	5	2	6	0	1	no	no	no	no	no	no	no	no	cDNA FLJ56271, highly similar to Coatomer subunit beta
ACTL6A	13	5	8	5	0	7	1	1	no	no	no	no	no	no	no	no	Actin-like protein 6A
SCFD2	13	9	4	8	1	3	1	1	no	no	no	no	no	no	no	no	Sec1 family domain-containing protein 2
CCNI	13	7	6	6	1	5	1	1	yes	no	no	no	no	no	no	no	NA
GAR1	13	6	7	6	0	7	0	1	no	no	no	no	no	no	no	no	H/ACA ribonucleoprotein complex subunit 1
HMGCS1	13	5	8	5	0	8	0	1	no	no	no	no	no	no	no	no	Hydroxymethylglutaryl-CoA synthase, cytoplasmic
UQCRQ	13	3	10	3	0	9	1	1	no	no	no	no	yes	no	no	no	Cytochrome b-c1 complex subunit 8
DDX46	13	7	6	7	0	5	1	1	no	no	no	no	no	no	no	no	Probable ATP-dependent RNA helicase DDX46
PAIP2	13	8	5	6	2	4	1	1	no	no	no	no	no	no	no	no	Polyadenylate-binding protein-interacting protein 2
RBM22	13	8	5	8	0	4	1	1	yes	no	no	no	no	no	no	no	Pre-mRNA-splicing factor RBM22
NPM1	13	5	8	4	1	7	1	1	no	no	no	no	no	yes	no	yes	Nucleophosmin
ABT1	13	5	8	5	0	8	0	1	yes	no	no	no	no	no	no	no	Activator of basal transcription 1
BRD2	13	8	5	8	0	5	0	1	yes	yes	no	no	no	no	no	no	Bromodomain-containing protein 2
YKT6	13	7	6	6	1	5	1	1	no	no	no	no	no	no	no	no	Synaptobrevin homolog YKT6
BRI3	13	6	7	6	0	6	1	1	no	no	no	no	no	no	no	no	NA
TRIM56	13	8	5	6	2	5	0	1	yes	no	no	no	no	no	no	no	E3 ubiquitin-protein ligase TRIM56
NCAPG2	13	9	4	9	0	4	0	1	no	no	no	no	no	no	no	no	Condensin-2 complex subunit G2
MCM4	13	5	8	5	0	8	0	1	yes	no	no	yes	no	no	no	no	DNA replication licensing factor MCM4
MAN1B1	13	7	6	6	1	5	1	1	no	no	no	no	no	no	no	no	Mannosidase, alpha, class 1B, member 1, isoform CRA_b
IDI1	13	7	6	6	1	6	0	1	no	no	no	no	no	no	no	no	Isopentenyl-diphosphate Delta-isomerase 1
MMS19	13	6	7	6	0	6	1	1	yes	no	no	no	no	no	no	no	MMS19 nucleotide excision repair protein homolog
C10orf118	13	6	7	5	1	3	4	1	no	no	no	no	no	no	no	no	NA
TSSC4	13	4	9	4	0	9	0	1	no	no	no	no	no	no	no	no	NA
CPSF7	13	5	8	5	0	7	1	1	no	no	no	no	no	no	no	no	Cleavage and polyadenylation-specificity factor subunit 7
MRPL11	13	9	4	8	1	4	0	1	no	no	no	no	no	no	no	no	39S ribosomal protein L11, mitochondrial
SERPINH1	13	6	7	6	0	5	2	1	no	no	no	no	no	no	no	no	Serpin H1
MDM2	13	3	10	3	0	10	0	1	yes	no	no	yes	no	yes	yes	no	Mdm2, transformed 3T3 cell double minute 2, p53 binding protein (Mouse), isoform CRA_g
POP5	13	6	7	6	0	7	0	1	no	no	no	no	no	no	no	no	Ribonuclease P/MRP protein subunit POP5
MTHFD1	13	7	6	6	1	4	2	1	no	no	no	no	no	no	no	no	C-1-tetrahydrofolate synthase, cytoplasmic
PDIA3	13	6	7	5	1	7	0	1	no	no	no	no	no	no	no	no	Protein disulfide isomerase family A, member 3, isoform CRA_b
NPTN	13	7	6	3	4	2	4	1	no	no	no	no	no	no	no	no	Neuroplastin
COMMD4	13	6	7	5	1	7	0	1	no	no	no	no	no	no	no	no	COMM domain-containing protein 4
POLR3K	13	5	8	5	0	8	0	1	no	no	no	no	yes	no	no	no	DNA-directed RNA polymerase III subunit RPC10
ALDOA	13	5	8	5	0	8	0	1	no	no	no	no	yes	no	no	no	Fructose-bisphosphate aldolase A
NIP7	13	4	9	4	0	9	0	1	no	no	no	no	no	no	no	no	60S ribosome subunit biogenesis protein NIP7 homolog
PSMB6	13	6	7	6	0	7	0	1	no	no	no	no	no	no	no	no	Proteasome subunit beta type-6
TAF15	13	4	9	4	0	9	0	1	yes	no	no	no	no	yes	no	no	TATA-binding protein-associated factor 2N
TACO1	13	6	7	6	0	6	1	1	no	no	no	no	no	no	no	no	NA
GPS1	13	8	5	7	1	4	1	1	no	no	no	no	no	no	no	no	COP9 signalosome complex subunit 1
SNRPD1	13	7	6	6	1	6	0	1	no	no	no	no	no	no	no	no	Small nuclear ribonucleoprotein Sm D1
C19orf70	13	9	4	8	1	4	0	1	no	no	no	no	no	no	no	no	NA
RPL36	13	4	9	3	1	9	0	1	no	no	no	no	no	no	no	no	60S ribosomal protein L36
ZNF627	13	5	8	5	0	7	1	1	yes	no	no	no	no	no	no	no	Zinc finger protein 627
TRMT1	13	4	9	4	0	9	0	1	yes	no	no	no	no	no	no	no	tRNA (guanine(26)-N(2))-dimethyltransferase
AKAP8L	13	6	7	6	0	6	1	1	yes	no	no	no	no	no	no	no	A-kinase anchor protein 8-like
CCDC124	13	3	10	3	0	9	1	1	no	no	no	no	no	no	no	no	NA
CLPTM1	13	3	10	3	0	10	0	1	no	no	no	no	no	no	no	no	Cleft lip and palate transmembrane protein 1
SNRPD2	13	7	6	7	0	6	0	1	no	no	no	no	no	no	no	no	Small nuclear ribonucleoprotein Sm D2
NUCB1	13	2	11	2	0	10	1	1	no	no	no	no	no	no	no	no	Nucleobindin-1
NOP56	13	4	9	4	0	9	0	1	no	no	no	no	no	no	no	no	Nucleolar protein 56
GART	13	7	6	7	0	6	0	1	no	no	no	no	yes	no	no	no	Phosphoribosylformylglycinamidine cyclo-ligase
RRP1	13	5	8	5	0	8	0	1	no	no	no	no	no	no	no	no	NA
CDC45	13	4	9	4	0	9	0	1	no	no	no	yes	no	no	no	no	Cell division control protein 45 homolog
CCDC117	13	7	6	6	1	6	0	1	no	no	no	no	no	no	no	no	NA
TNFRSF8	13	3	10	3	0	9	1	0	no	no	no	yes	no	no	no	no	Tumor necrosis factor receptor superfamily member 8
SPOCD1	13	2	11	2	0	10	1	0	no	no	no	no	no	no	no	no	NA
RBBP4	13	4	9	4	0	8	1	0	yes	no	no	no	no	no	no	no	Histone-binding protein RBBP4
KIAA1522	13	4	9	4	0	8	1	0	no	no	no	no	no	no	no	no	NA
GJB5	13	2	11	2	0	10	1	0	no	no	no	no	no	no	no	no	NA
LSM10	13	5	8	5	0	8	0	0	no	no	no	no	no	no	no	no	U7 snRNA-associated Sm-like protein LSm10
PDZK1IP1	13	5	8	5	0	8	0	0	no	no	no	no	no	no	no	no	NA
JUN	13	8	5	5	3	5	0	0	yes	no	no	yes	no	yes	no	no	Transcription factor AP-1
HOOK1	13	5	8	4	1	8	0	0	no	no	no	no	no	no	no	no	cDNA FLJ53232, highly similar to Hook homolog 1
FAM73A	13	3	10	2	1	6	4	0	no	no	no	no	no	no	no	no	NA
CCDC18	13	4	9	3	1	8	1	0	no	no	no	no	no	no	no	no	NA
SLC44A3	13	5	8	5	0	7	1	0	no	no	no	no	no	no	no	no	NA
GPSM2	13	9	4	8	1	4	0	0	no	no	no	no	no	no	no	no	G-protein-signaling modulator 2
REG4	13	6	7	6	0	7	0	0	no	no	no	no	no	no	no	no	Regenerating islet-derived protein 4
POGZ	13	4	9	4	0	7	2	0	yes	no	no	no	no	no	no	no	Pogo transposable element with ZNF domain
MPZ	13	3	10	3	0	10	0	0	no	no	no	no	no	no	no	no	Myelin protein P0
ATP1B1	13	5	8	3	2	5	3	0	no	no	no	no	no	no	no	no	Sodium/potassium-transporting ATPase subunit beta-1
TGFB2	13	7	6	7	0	6	0	0	no	no	no	yes	no	no	no	no	Transforming growth factor beta-2
SLC30A10	13	6	7	6	0	7	0	0	no	no	no	no	no	no	no	no	Zinc transporter 10
KIF3C	13	3	10	3	0	8	2	0	no	no	no	no	no	no	no	no	Kinesin-like protein KIF3C
BOLA3	13	4	9	3	1	7	2	0	yes	no	no	no	no	no	no	no	BolA-like protein 3
IL1A	13	4	9	4	0	8	1	0	no	no	no	yes	no	no	no	no	Interleukin-1 alpha
CCNT2	13	4	9	4	0	9	0	0	yes	no	no	no	no	no	no	no	Cyclin-T2
NMI	13	4	9	3	1	8	1	0	yes	no	no	no	no	no	no	no	N-myc-interactor
HRH1	13	7	6	6	1	6	0	0	no	no	no	no	no	no	no	no	Histamine H1 receptor
ABHD14B	13	5	8	4	1	7	1	0	no	no	no	no	no	no	no	no	Alpha/beta hydrolase domain-containing protein 14B
PDZRN3	13	5	8	4	1	8	0	0	no	no	no	no	no	no	no	no	E3 ubiquitin-protein ligase PDZRN3
NR1I2	13	3	10	3	0	10	0	0	yes	no	no	no	no	no	no	no	Nuclear receptor subfamily 1, group I, member 2, isoform CRA_c
GPR160	13	5	8	3	2	6	2	0	no	no	no	no	no	no	no	no	Probable G-protein coupled receptor 160
S100P	13	5	8	5	0	6	2	0	no	no	no	no	no	no	no	no	Protein S100-P
RHOH	13	5	8	4	1	5	3	0	no	no	no	no	no	yes	no	no	Rho-related GTP-binding protein RhoH
THAP6	13	2	11	2	0	11	0	0	yes	no	no	no	no	no	no	no	THAP domain-containing protein 6
FGF5	13	2	11	2	0	10	1	0	no	no	no	yes	no	no	no	no	Fibroblast growth factor 5
HNRPDL	13	2	11	2	0	11	0	0	yes	no	no	no	no	no	no	no	NA
ADH1A	13	1	12	1	0	12	0	0	no	no	no	no	yes	no	no	no	Alcohol dehydrogenase 1A
ADH1B	13	1	12	1	0	12	0	0	no	no	no	no	yes	no	no	no	Alcohol dehydrogenase 1B
MND1	13	5	8	5	0	8	0	0	no	no	no	no	no	no	no	no	Meiotic nuclear division protein 1 homolog
PDGFC	13	3	10	3	0	8	2	0	no	no	no	yes	no	no	no	no	cDNA FLJ59151, highly similar to Homo sapiens platelet derived growth factor C (PDGFC), mRNA
TMEM144	13	4	9	3	1	6	3	0	no	no	no	no	no	no	no	no	NA
IRF2	13	4	9	4	0	7	2	0	yes	no	no	no	no	no	no	no	Interferon regulatory factor 2
MARCH11	13	4	9	4	0	9	0	0	no	no	no	no	no	no	no	no	E3 ubiquitin-protein ligase MARCH11
HEATR7B2	13	0	13	0	0	11	2	0	no	no	no	no	no	no	no	no	NA
PLK2	13	5	8	5	0	6	2	0	no	yes	no	no	no	no	no	no	Serine/threonine-protein kinase PLK2
PPARGC1B	13	2	11	1	1	6	5	0	yes	no	no	no	no	no	no	no	Peroxisome proliferator-activated receptor gamma coactivator 1-beta
TCOF1	13	4	9	4	0	2	7	0	no	no	no	no	no	no	no	no	Treacle protein
HMP19	13	5	8	5	0	8	0	0	no	no	no	no	no	no	no	no	Protein HMP19
RNF44	13	6	7	4	2	6	1	0	no	no	no	no	no	no	no	no	cDNA FLJ61466, highly similar to Homo sapiens ring finger protein 44 (RNF44), mRNA
LST1	13	3	10	3	0	10	0	0	no	no	no	no	no	no	no	no	NA
LY6G6F	13	3	10	3	0	10	0	0	no	no	no	no	no	no	no	no	NA
C6orf132	13	6	7	6	0	5	2	0	no	no	no	no	no	no	no	no	NA
RHAG	13	4	9	4	0	9	0	0	no	no	no	no	no	no	no	no	Ammonium transporter Rh type A
KIAA1244	13	4	9	4	0	8	1	0	no	no	no	no	no	no	no	no	NA
AP1S1	13	6	7	4	2	7	0	0	no	no	no	no	no	no	no	no	AP-1 complex subunit sigma-1A
MOGAT3	13	7	6	6	1	5	1	0	no	no	no	no	no	no	no	no	2-acylglycerol O-acyltransferase 3
ADRB3	13	2	11	2	0	11	0	0	no	no	no	no	no	no	no	no	Beta-3 adrenergic receptor
SOX17	13	3	10	3	0	10	0	0	yes	no	no	yes	no	no	no	no	Transcription factor SOX-17
MYBL1	13	6	7	6	0	5	2	0	yes	no	no	no	no	no	no	no	Myb-related protein A
LAPTM4B	13	3	10	0	3	8	2	0	no	no	no	no	no	no	no	no	Lysosomal-associated transmembrane protein 4B
PKHD1L1	13	4	9	4	0	7	2	0	yes	no	no	no	no	no	no	no	Fibrocystin-L
C9orf128	13	1	12	1	0	10	2	0	no	no	no	no	no	no	no	no	NA
SMC2	13	4	9	4	0	7	2	0	no	no	no	no	no	no	no	no	Structural maintenance of chromosomes protein 2
BICC1	13	4	9	4	0	9	0	0	yes	no	no	no	no	no	no	no	Protein bicaudal C homolog 1
BLNK	13	4	9	3	1	6	3	0	no	no	no	no	no	no	no	no	B-cell linker protein
HPSE2	13	6	7	6	0	6	1	0	no	no	no	no	no	no	no	no	Inactive heparanase-2
NFKB2	13	4	9	4	0	9	0	0	yes	no	no	yes	no	yes	no	no	Nuclear factor NF-kappa-B p100 subunit
ADAM12	13	4	9	4	0	8	1	0	no	no	no	no	no	no	no	no	Disintegrin and metalloproteinase domain-containing protein 12
CLRN3	13	3	10	3	0	10	0	0	no	no	no	no	no	no	no	no	NA
RNH1	13	7	6	7	0	6	0	0	no	no	no	no	no	no	no	no	Ribonuclease inhibitor
EPS8L2	13	4	9	4	0	7	2	0	no	no	no	no	no	no	no	no	NA
CD151	13	4	9	3	1	8	1	0	no	no	no	no	no	no	no	no	CD151 antigen
POLR2L	13	3	10	2	1	6	4	0	yes	no	no	no	yes	no	no	no	DNA-directed RNA polymerases I, II, and III subunit RPABC5
TRIM3	13	5	8	5	0	7	1	0	yes	no	no	no	no	no	no	no	Tripartite motif-containing protein 3
EHF	13	4	9	4	0	7	2	0	yes	no	no	no	no	no	no	no	ETS homologous factor
RAG2	13	3	10	3	0	10	0	0	no	no	no	no	no	no	no	no	V(D)J recombination-activating protein 2
MTA2	13	3	10	3	0	7	3	0	yes	no	no	no	no	no	no	no	Metastasis-associated protein MTA2
NXF1	13	2	11	2	0	11	0	0	no	no	no	no	no	no	no	no	Nuclear RNA export factor 1
OVOL1	13	4	9	4	0	5	4	0	yes	no	no	no	no	no	no	no	Putative transcription factor Ovo-like 1
LAYN	13	3	10	3	0	10	0	0	no	no	no	no	no	no	no	no	Layilin
BCL2L14	13	3	10	3	0	10	0	0	no	no	no	no	no	no	no	no	Apoptosis facilitator Bcl-2-like protein 14
TUBA1B	13	3	10	3	0	10	0	0	no	no	no	no	no	no	no	no	Tubulin alpha-1B chain
BIN2	13	5	8	5	0	5	3	0	yes	no	no	no	no	no	no	no	Bridging integrator 2
AAAS	13	2	11	2	0	9	2	0	yes	no	no	no	no	no	no	no	Aladin
NTN4	13	3	10	3	0	9	1	0	no	no	no	no	no	no	no	no	Netrin-4
IFT81	13	5	8	3	2	7	1	0	no	no	no	no	no	no	no	no	NA
KLF5	13	6	7	6	0	7	0	0	yes	no	no	no	no	no	no	no	Kruppel-like factor 5 (Intestinal), isoform CRA_b
SCEL	13	3	10	3	0	10	0	0	no	no	no	no	no	no	no	no	Sciellin
PRKD1	13	5	8	5	0	7	1	0	no	yes	no	no	no	no	no	no	Serine/threonine-protein kinase D1
L2HGDH	13	5	8	3	2	5	3	0	no	no	no	no	no	no	no	no	L-2-hydroxyglutarate dehydrogenase, mitochondrial
GPR137C	13	6	7	4	2	4	3	0	no	no	no	no	no	no	no	no	NA
PLEK2	13	5	8	5	0	7	1	0	yes	no	no	no	no	no	no	no	Pleckstrin-2
TCL1A	13	6	7	5	1	6	1	0	no	no	no	no	no	yes	no	no	T-cell leukemia/lymphoma protein 1A
HSP90AA1	13	4	9	4	0	7	2	0	no	no	no	yes	no	yes	no	no	Heat shock protein HSP 90-alpha
ELL3	13	7	6	5	2	5	1	0	no	no	no	no	no	no	no	no	RNA polymerase II elongation factor ELL3
RPS27L	13	4	9	4	0	9	0	0	no	no	no	no	no	no	no	no	40S ribosomal protein S27
SNRNP25	13	5	8	5	0	7	1	0	no	no	no	no	no	no	no	no	NA
CMTM4	13	6	7	6	0	5	2	0	no	no	no	no	no	no	no	no	CKLF-like MARVEL transmembrane domain-containing protein 4
TUBB3	13	6	7	5	1	5	2	0	no	no	no	no	no	no	no	no	HCG1983504, isoform CRA_f
PHF23	13	6	7	6	0	7	0	0	no	no	no	no	no	no	no	no	cDNA FLJ16570 fis, clone TESOP2002545, highly similar to Mus musculus PHD finger protein 23 (Phf23), mRNA
PTRF	13	3	10	3	0	8	2	0	yes	no	no	no	no	no	no	no	Polymerase I and transcript release factor
GFAP	13	4	9	4	0	9	0	0	no	no	no	no	no	no	no	no	cDNA FLJ55068, highly similar to Glial fibrillary acidic protein, astrocyte
FMNL1	13	4	9	4	0	7	2	0	no	no	no	no	no	no	no	no	Formin-like protein 1
LLGL2	13	6	7	6	0	6	1	0	no	no	no	no	no	no	no	no	Lethal(2) giant larvae protein homolog 2
TIMP2	13	4	9	4	0	7	2	0	no	no	no	no	no	no	no	no	TIMP metallopeptidase inhibitor 2, isoform CRA_c
TCF4	13	5	8	2	3	4	4	0	yes	no	no	no	no	no	no	no	Transcription factor 4
ALPK2	13	2	11	2	0	11	0	0	no	yes	no	no	no	no	no	no	Alpha-protein kinase 2
SERPINB13	13	3	10	3	0	10	0	0	no	no	no	no	no	no	no	no	Serpin B13
AZU1	13	3	10	3	0	10	0	0	no	no	no	no	no	no	no	no	Azurocidin
NFIC	13	5	8	4	1	6	2	0	yes	no	no	no	no	no	no	no	Nuclear factor 1 C-type
ZBTB7A	13	5	8	3	2	5	3	0	yes	no	no	no	no	no	no	no	Zinc finger and BTB domain-containing protein 7A
C3	13	6	7	6	0	7	0	0	no	no	no	no	no	no	no	no	Complement C3
MYO1F	13	4	9	4	0	8	1	0	no	no	no	no	no	no	no	no	Unconventional myosin-If
CNN1	13	4	9	4	0	9	0	0	no	no	no	no	no	no	no	no	cDNA FLJ59763, highly similar to Calponin-1
HSH2D	13	6	7	5	1	5	2	0	no	no	no	no	no	no	no	no	NA
MAP4K1	13	4	9	4	0	3	6	0	no	yes	no	yes	no	no	no	no	Mitogen-activated protein kinase kinase kinase kinase 1
GMFG	13	4	9	4	0	9	0	0	no	no	no	no	no	no	no	no	Glia maturation factor gamma
LYPD3	13	3	10	3	0	9	1	0	no	no	no	no	no	no	no	no	Ly6/PLAUR domain-containing protein 3
TRAPPC6A	13	3	10	2	1	7	3	0	no	no	no	no	no	no	no	no	Trafficking protein particle complex subunit 6A
AP2A1	13	2	11	2	0	11	0	0	no	no	no	no	no	no	no	no	AP-2 complex subunit alpha-1
SIGLEC1	13	1	12	1	0	9	3	0	no	no	no	no	no	no	no	no	Sialoadhesin
PLAGL2	13	4	9	3	1	7	2	0	yes	no	no	no	no	no	no	no	Zinc finger protein PLAGL2
SLPI	13	4	9	4	0	8	1	0	no	no	no	no	no	no	no	no	Antileukoproteinase
SDC4	13	5	8	5	0	7	1	0	no	no	no	yes	no	yes	no	no	Syndecan
CXADR	13	4	9	1	3	5	4	0	no	no	no	no	no	no	no	no	Coxsackievirus and adenovirus receptor
CRYAA	13	1	12	1	0	11	1	0	no	no	no	no	no	no	no	no	Alpha-crystallin A chain, short form
COL18A1	13	4	9	4	0	7	2	0	yes	no	no	no	no	no	no	no	Endostatin
SEC14L3	13	0	13	0	0	12	1	0	no	no	no	no	no	no	no	no	SEC14-like protein 3
APOL6	13	5	8	4	1	7	1	0	no	no	no	no	no	no	no	no	Apolipoprotein L6
APOL4	13	4	9	4	0	8	1	0	no	no	no	no	no	no	no	no	Apolipoprotein L4
FGD1	13	6	7	6	0	7	0	0	yes	no	no	no	no	no	no	no	FYVE, RhoGEF and PH domain-containing protein 1
SNX12	13	5	8	4	1	8	0	0	no	no	no	no	no	no	no	no	Sorting nexin-12
AGTR2	13	2	11	2	0	11	0	0	no	no	no	no	no	no	no	no	Type-2 angiotensin II receptor
AFF2	13	4	9	4	0	7	2	0	yes	no	no	no	no	no	no	no	AF4/FMR2 family member 2
FLNA	13	4	9	4	0	8	1	0	yes	no	no	yes	no	no	no	no	Filamin-A
ZBTB48	12	6	6	6	0	4	2	1	yes	no	no	no	no	no	no	no	Zinc finger and BTB domain-containing protein 48
DNAJC11	12	6	6	6	0	6	0	1	no	no	no	no	no	no	no	no	NA
UBIAD1	12	7	5	7	0	5	0	1	no	no	no	no	no	no	no	no	UbiA prenyltransferase domain-containing protein 1
HMGCL	12	5	7	4	1	7	0	1	no	no	no	no	no	no	no	no	Hydroxymethylglutaryl-CoA lyase, mitochondrial
CDCA8	12	6	6	6	0	6	0	1	no	no	no	no	no	no	no	no	Borealin
RNF11	12	5	7	1	4	3	4	1	no	no	no	no	no	no	no	no	RING finger protein 11
TMEM59	12	5	7	3	2	7	0	1	no	no	no	no	no	no	no	no	Transmembrane protein 59
USP21	12	6	6	6	0	6	0	1	yes	no	no	no	no	no	no	no	Ubiquitin carboxyl-terminal hydrolase 21
TIMM17A	12	7	5	7	0	5	0	1	no	no	no	no	no	no	no	no	Mitochondrial import inner membrane translocase subunit Tim17-A
ARF1	12	6	6	6	0	6	0	1	no	no	no	no	no	no	no	no	ADP-ribosylation factor 1
TFB2M	12	6	6	5	1	6	0	1	yes	no	no	no	no	no	no	no	Dimethyladenosine transferase 2, mitochondrial
ACTR2	12	5	7	5	0	7	0	1	no	yes	no	no	no	no	no	no	Actin-related protein 2
DCTN1	12	2	10	2	0	10	0	1	no	no	no	no	no	no	no	no	Dynactin subunit 1
AUP1	12	4	8	3	1	6	2	1	no	no	no	no	no	no	no	no	NA
USP39	12	5	7	5	0	7	0	1	yes	no	no	no	no	no	no	no	U4/U6.U5 tri-snRNP-associated protein 2
SMARCC1	12	5	7	5	0	6	1	1	yes	no	no	no	no	no	no	no	SWI/SNF complex subunit SMARCC1
TKT	12	7	5	7	0	5	0	1	no	no	no	no	yes	no	no	no	Transketolase
ATXN7	12	6	6	5	1	6	0	1	yes	no	no	no	no	no	no	no	Ataxin-7
KIAA1524	12	6	6	6	0	5	1	1	no	no	no	no	no	no	no	no	Protein CIP2A
MRPS22	12	4	8	4	0	8	0	1	no	no	no	no	no	no	no	no	28S ribosomal protein S22, mitochondrial
SLC33A1	12	5	7	5	0	7	0	1	no	no	no	no	no	no	no	no	Acetyl-coenzyme A transporter 1
CCNL1	12	6	6	6	0	6	0	1	yes	no	no	no	no	yes	no	no	DNA replication licensing factor MCM2
DNAJB11	12	9	3	8	1	3	0	1	no	no	no	no	no	no	no	no	DnaJ homolog subfamily B member 11
ENOPH1	12	3	9	3	0	6	3	1	no	no	yes	no	yes	no	no	no	Enolase-phosphatase E1
TRIO	12	6	6	6	0	5	1	1	no	yes	no	no	no	no	no	no	Triple functional domain protein
MRPS36	12	2	10	2	0	10	0	1	no	no	no	no	no	no	no	no	28S ribosomal protein S36, mitochondrial
TMED7	12	6	6	6	0	4	2	1	no	no	no	no	no	no	no	no	NA
YIPF3	12	8	4	4	4	4	0	1	no	no	no	no	no	no	no	no	NA
PRIM2	12	3	9	3	0	8	1	1	no	no	no	yes	yes	no	no	no	DNA primase large subunit
MTO1	12	6	6	4	2	6	0	1	no	no	no	no	no	no	no	no	Protein MTO1 homolog, mitochondrial
TUBE1	12	6	6	4	2	4	2	1	no	no	no	no	no	no	no	no	Tubulin epsilon chain
SERINC1	12	4	8	3	1	7	1	1	no	no	no	no	no	no	no	no	Serine incorporator 1
GGCT	12	5	7	4	1	6	1	1	no	no	no	no	no	no	no	no	Gamma-glutamylcyclotransferase
RFC2	12	4	8	4	0	6	2	1	no	no	no	yes	no	no	no	no	Replication factor C subunit 2
MLL5	12	7	5	6	1	4	1	1	yes	no	no	no	no	no	no	no	NA
ZNF800	12	4	8	4	0	8	0	1	yes	no	no	no	no	no	no	no	Zinc finger protein 800
PDIA4	12	8	4	8	0	4	0	1	no	no	no	no	no	no	no	no	Protein disulfide-isomerase A4
ZNF767	12	4	8	4	0	8	0	1	no	no	no	no	no	no	no	no	NA
PCMTD1	12	3	9	2	1	5	4	1	no	no	no	no	no	no	no	no	Protein-L-isoaspartate O-methyltransferase domain-containing protein 1
ERLIN1	12	6	6	5	1	4	2	1	no	yes	no	no	no	no	no	no	Erlin-1
NOLC1	12	3	9	3	0	8	1	1	no	no	no	no	no	no	no	no	Nucleolar and coiled-body phosphoprotein 1
SFXN4	12	5	7	5	0	6	1	1	no	no	no	no	no	no	no	no	Sideroflexin-4
PHF21A	12	4	8	4	0	8	0	1	yes	no	no	no	no	no	no	no	PHD finger protein 21A
CLP1	12	7	5	6	1	4	1	1	no	no	no	no	no	yes	no	no	Collectin-12
TMX2	12	5	7	5	0	7	0	1	no	no	no	no	no	no	no	no	Thioredoxin-related transmembrane protein 2
NUMA1	12	7	5	7	0	3	2	1	no	no	no	no	no	yes	no	no	Nuclear mitotic apparatus protein 1
SDHD	12	7	5	5	2	4	1	1	no	no	no	no	yes	yes	no	no	Succinate dehydrogenase [ubiquinone] cytochrome b small subunit, mitochondrial
DPAGT1	12	5	7	5	0	7	0	1	no	no	no	no	no	no	no	no	UDP-N-acetylglucosamine--dolichyl-phosphate N-acetylglucosaminephosphotransferase
STT3A	12	7	5	6	1	5	0	1	no	no	no	no	no	no	no	no	Dolichyl-diphosphooligosaccharide--protein glycosyltransferase subunit STT3A
MLL2	12	4	8	4	0	8	0	1	yes	no	no	no	no	yes	no	yes	NA
RACGAP1	12	6	6	6	0	6	0	1	no	no	no	no	no	no	no	no	Rac GTPase-activating protein 1
SHMT2	12	5	7	5	0	6	1	1	no	no	no	no	yes	no	no	no	Serine hydroxymethyltransferase
KNTC1	12	5	7	5	0	7	0	1	yes	no	no	no	no	no	no	no	Kinetochore-associated protein 1
DNAJC3	12	4	8	4	0	8	0	1	no	no	no	no	no	no	no	no	DnaJ homolog subfamily C member 3
OXA1L	12	5	7	5	0	5	2	1	no	no	no	no	no	no	no	no	Mitochondrial inner membrane protein OXA1L
AP1G2	12	5	7	3	2	6	1	1	no	no	no	no	no	no	no	no	AP-1 complex subunit gamma-like 2
ERH	12	7	5	7	0	3	2	1	no	no	no	no	no	no	no	no	NA
VRK1	12	7	5	6	1	5	0	1	no	yes	no	no	no	no	no	no	Serine/threonine-protein kinase VRK1
KLC1	12	8	4	8	0	3	1	1	no	no	no	no	no	no	no	no	Kinesin light chain 1
CYFIP1	12	4	8	3	1	8	0	1	no	no	no	no	no	no	no	no	Cytoplasmic FMR1-interacting protein 1
PPIB	12	6	6	5	1	6	0	1	no	no	no	no	no	no	no	no	Peptidyl-prolyl cis-trans isomerase B
COX5A	12	7	5	7	0	5	0	1	no	no	no	no	yes	no	no	no	Cytochrome c oxidase subunit 5A, mitochondrial
ATP6V0D1	12	4	8	2	2	7	1	1	no	no	no	no	yes	no	no	no	V-type proton ATPase subunit d 1
PFN1	12	4	8	4	0	6	2	1	no	no	no	no	no	no	no	no	Profilin-1
GABARAP	12	9	3	6	3	2	1	1	no	no	no	no	no	no	no	no	Gamma-aminobutyric acid receptor-associated protein
TRAPPC1	12	8	4	7	1	4	0	1	no	no	no	no	no	no	no	no	NA
PFAS	12	5	7	4	1	6	1	1	no	no	no	no	yes	no	no	no	Phosphoribosylformylglycinamidine synthase
TOP2A	12	9	3	9	0	3	0	1	no	no	no	no	no	no	no	no	DNA topoisomerase 2-alpha
BRIP1	12	9	3	9	0	3	0	1	yes	no	no	no	no	yes	no	no	39S ribosomal protein L36, mitochondrial
ESCO1	12	6	6	4	2	5	1	1	no	no	no	no	no	no	no	no	N-acetyltransferase ESCO1
RAVER1	12	2	10	2	0	10	0	1	no	no	no	no	no	no	no	no	Ribonucleoprotein PTB-binding 1
PAK4	12	6	6	6	0	6	0	1	no	yes	no	yes	no	no	no	no	Serine/threonine-protein kinase PAK 4
EXOSC5	12	5	7	5	0	7	0	1	no	no	no	no	no	no	no	no	Exosome complex component RRP46
LIG1	12	3	9	3	0	9	0	1	no	no	no	yes	no	no	no	no	DNA ligase
RRBP1	12	5	7	4	1	6	1	1	no	no	no	no	no	no	no	no	Ribosome-binding protein 1
GINS1	12	6	6	6	0	6	0	1	no	no	no	no	no	no	no	no	NA
RPS19BP1	12	6	6	6	0	6	0	1	no	no	no	no	no	no	no	no	Active regulator of SIRT1
GTSE1	12	4	8	4	0	8	0	1	no	no	no	yes	no	no	no	no	G2 and S phase-expressed protein 1
KIF1B	12	1	11	1	0	10	1	0	no	no	no	no	no	no	no	no	Kinesin-like protein KIF1B
SRM	12	7	5	5	2	5	0	0	no	yes	no	no	yes	no	no	no	Spermidine synthase
PADI4	12	4	8	4	0	7	1	0	no	no	no	no	no	no	no	no	Protein-arginine deiminase type-4
HNRNPR	12	3	9	3	0	7	2	0	no	no	no	no	no	no	no	no	Heterogeneous nuclear ribonucleoprotein R
C1orf135	12	6	6	6	0	6	0	0	no	no	no	no	no	no	no	no	NA
C1orf172	12	3	9	3	0	6	3	0	no	no	no	no	no	no	no	no	NA
ZBTB8B	12	3	9	3	0	7	2	0	yes	no	no	no	no	no	no	no	Zinc finger and BTB domain-containing protein 8B
CSF3R	12	6	6	6	0	6	0	0	no	no	no	yes	no	no	no	no	Colony stimulating factor 3 receptor (Granulocyte), isoform CRA_a
PPIH	12	3	9	3	0	9	0	0	no	no	no	no	no	no	no	no	Peptidyl-prolyl cis-trans isomerase H
EBNA1BP2	12	6	6	4	2	5	1	0	no	no	no	no	no	no	no	no	NA
ATP6V0B	12	7	5	4	3	4	1	0	no	no	no	no	yes	no	no	no	V-type proton ATPase 21 kDa proteolipid subunit
EIF2B3	12	3	9	3	0	8	1	0	no	no	no	no	no	no	no	no	Translation initiation factor eIF-2B subunit gamma
BEND5	12	2	10	2	0	8	2	0	no	no	no	no	no	no	no	no	NA
ASB17	12	1	11	1	0	11	0	0	yes	no	no	no	no	no	no	no	NA
PLEKHO1	12	3	9	1	2	6	3	0	no	no	no	no	no	no	no	no	Pleckstrin homology domain-containing family O member 1
CTSS	12	9	3	9	0	3	0	0	no	no	no	no	no	no	no	no	Cathepsin S
MLLT11	12	3	9	3	0	7	2	0	yes	no	no	no	no	yes	no	no	Protein AF1q
CREB3L4	12	6	6	5	1	5	1	0	yes	no	no	yes	no	no	no	no	Processed cyclic AMP-responsive element-binding protein 3-like protein 4
APOA2	12	6	6	6	0	6	0	0	no	no	no	yes	no	no	no	no	Apolipoprotein A-II
RC3H1	12	5	7	5	0	5	2	0	yes	no	no	no	no	no	no	no	Roquin-1
KIAA1614	12	1	11	1	0	10	1	0	no	no	no	no	no	no	no	no	NA
RASSF5	12	6	6	5	1	3	3	0	no	no	no	no	no	no	no	no	Ras association domain-containing protein 5
GRHL1	12	5	7	5	0	6	1	0	yes	no	no	no	no	no	no	no	Grainyhead-like protein 1 homolog
CHAC2	12	3	9	3	0	8	1	0	no	no	no	no	no	no	no	no	Cation transport regulator-like protein 2
BMP10	12	1	11	1	0	9	2	0	yes	no	no	no	no	no	no	no	Bone morphogenetic protein 10
SPR	12	4	8	4	0	7	1	0	no	no	no	no	no	no	no	no	Sepiapterin reductase
LOXL3	12	4	8	4	0	7	1	0	no	no	no	no	no	no	no	no	Lysyl oxidase homolog 3
RND3	12	3	9	2	1	8	1	0	no	no	no	no	no	no	no	no	Rho-related GTP-binding protein RhoE
NUP35	12	4	8	4	0	7	1	0	no	no	no	no	no	no	no	no	NA
FAM117B	12	5	7	3	2	5	2	0	no	no	no	no	no	no	no	no	NA
FZD5	12	2	10	2	0	10	0	0	no	no	no	yes	no	no	no	no	Frizzled-5
UNC80	12	5	7	5	0	5	2	0	no	no	no	no	no	no	no	no	NA
SP110	12	8	4	6	2	4	0	0	yes	no	no	no	no	no	no	no	Sp110 nuclear body protein
NMUR1	12	1	11	1	0	11	0	0	no	no	no	no	no	no	no	no	Neuromedin-U receptor 1
HES6	12	5	7	4	1	6	1	0	yes	no	no	no	no	no	no	no	Transcription cofactor HES-6
NUP210	12	6	6	4	2	4	2	0	no	no	no	no	no	no	no	no	Nuclear pore membrane glycoprotein 210
RBMS3	12	5	7	5	0	6	1	0	no	no	no	no	no	no	no	no	RNA-binding motif, single-stranded-interacting protein 3
CDCP1	12	4	8	4	0	7	1	0	no	no	no	no	no	no	no	no	NA
UBA7	12	5	7	5	0	7	0	0	no	no	no	no	no	no	no	no	Ubiquitin-like modifier-activating enzyme 7
CAMKV	12	5	7	5	0	5	2	0	no	yes	no	no	no	no	no	no	CaM kinase-like vesicle-associated protein
RG9MTD1	12	6	6	6	0	5	1	0	no	no	no	no	no	no	no	no	NA
MRAS	12	4	8	4	0	8	0	0	no	no	no	yes	no	no	no	no	Ras-related protein M-Ras
XRN1	12	2	10	1	1	9	1	0	no	no	no	no	no	no	no	no	5'-3' exoribonuclease 1
SSR3	12	6	6	6	0	6	0	0	no	no	no	no	no	no	no	no	NA
YTHDC1	12	3	9	2	1	9	0	0	yes	no	no	no	no	no	no	no	YTH domain-containing protein 1
SCARB2	12	5	7	2	3	6	1	0	no	no	no	no	no	no	no	no	Lysosome membrane protein 2
IL21	12	0	12	0	0	10	2	0	no	no	no	yes	no	no	no	no	Interleukin-21
C4orf29	12	1	11	1	0	11	0	0	no	no	no	no	no	no	no	no	NA
DAB2	12	5	7	5	0	5	2	0	no	no	no	no	no	no	no	no	Disabled homolog 2
ELOVL7	12	4	8	4	0	7	1	0	no	no	no	no	no	no	no	no	Elongation of very long chain fatty acids protein 7
PPIC	12	4	8	4	0	8	0	0	no	no	no	no	no	no	no	no	Peptidyl-prolyl cis-trans isomerase C
SPRY4	12	4	8	4	0	8	0	0	no	no	no	yes	no	no	no	no	Protein sprouty homolog 4
HIST1H1E	12	5	7	5	0	7	0	0	yes	no	no	no	no	no	no	no	Histone H1.4
AGPAT1	12	8	4	7	1	3	1	0	yes	no	no	no	no	no	no	no	1-acyl-sn-glycerol-3-phosphate acyltransferase alpha
TAP1	12	3	9	3	0	9	0	0	no	no	no	no	no	no	no	no	Antigen peptide transporter 1
PXT1	12	0	12	0	0	12	0	0	no	no	no	no	no	no	no	no	Peroxisomal testis-specific protein 1
IL20RA	12	4	8	4	0	7	1	0	no	no	no	yes	no	no	no	no	Interleukin-20 receptor subunit alpha
ADCYAP1R1	12	3	9	3	0	9	0	0	no	no	no	no	no	no	no	no	Pituitary adenylate cyclase-activating polypeptide type I receptor
DBNL	12	7	5	7	0	5	0	0	no	no	no	no	no	no	no	no	cDNA FLJ59450, highly similar to Drebrin-like protein
C7orf55	12	4	8	4	0	8	0	0	no	no	no	no	no	no	no	no	NA
GIMAP1	12	2	10	2	0	8	2	0	no	no	no	no	no	no	no	no	GTPase IMAP family member 1
GALNT11	12	4	8	1	3	5	3	0	no	no	no	no	no	no	no	no	Polypeptide N-acetylgalactosaminyltransferase 11
PTTG3P	12	8	4	8	0	3	1	0	no	no	no	no	no	no	no	no	Putative pituitary tumor-transforming gene 3 protein
TRAM1	12	7	5	7	0	5	0	0	no	no	no	no	no	no	no	no	Translocating chain-associated membrane protein 1
PMP2	12	5	7	5	0	7	0	0	no	no	no	no	no	no	no	no	Myelin P2 protein
IFNA2	12	3	9	3	0	9	0	0	no	no	no	yes	no	no	no	no	Interferon alpha-2
ANXA1	12	6	6	4	2	4	2	0	no	no	no	no	no	no	no	no	Annexin A1
OSTF1	12	4	8	3	1	6	2	0	no	no	no	no	no	no	no	no	Osteoclast-stimulating factor 1
CTSL1	12	6	6	6	0	6	0	0	no	no	no	no	no	no	no	no	NA
SYK	12	4	8	3	1	5	3	0	no	yes	no	yes	no	yes	no	no	Tyrosine-protein kinase SYK
SH2D3C	12	5	7	5	0	6	1	0	no	no	no	no	no	no	no	no	SH2 domain-containing protein 3C
GFI1B	12	4	8	4	0	8	0	0	yes	no	no	no	no	no	no	no	Zinc finger protein Gfi-1b
C9orf116	12	4	8	4	0	8	0	0	no	no	no	no	no	no	no	no	NA
LCNL1	12	0	12	0	0	11	1	0	no	no	no	no	no	no	no	no	NA
KLF6	12	6	6	6	0	5	1	0	yes	no	no	no	no	yes	no	no	Krueppel-like factor 6
IL2RA	12	5	7	5	0	7	0	0	no	no	no	yes	no	no	no	no	Interleukin-2 receptor subunit alpha
VIM	12	3	9	2	1	8	1	0	no	no	no	no	no	no	no	no	Vimentin
A1CF	12	4	8	4	0	8	0	0	yes	no	no	no	no	no	no	no	APOBEC1 complementation factor
COMTD1	12	3	9	3	0	6	3	0	no	no	no	no	no	no	no	no	Catechol O-methyltransferase domain-containing protein 1
IFIT3	12	3	9	3	0	9	0	0	no	no	no	no	no	no	no	no	Interferon-induced protein with tetratricopeptide repeats 3
GOT1	12	6	6	4	2	6	0	0	no	no	no	no	yes	no	no	no	Aspartate aminotransferase
TAF5	12	6	6	6	0	6	0	0	yes	no	no	no	no	no	no	no	Transcription initiation factor TFIID subunit 5
PDCD11	12	3	9	3	0	9	0	0	no	no	no	no	no	no	no	no	Protein RRP5 homolog
TSPAN4	12	4	8	4	0	5	3	0	no	no	no	no	no	no	no	no	NA
LSP1	12	2	10	2	0	8	2	0	no	no	no	no	no	no	no	no	Lymphocyte-specific protein 1
ASCL2	12	4	8	4	0	6	2	0	yes	no	no	no	no	no	no	no	Achaete-scute homolog 2
USH1C	12	4	8	4	0	8	0	0	no	no	no	no	no	no	no	no	Harmonin
PRG2	12	5	7	5	0	7	0	0	no	no	no	no	no	no	no	no	Bone marrow proteoglycan
PRPF19	12	2	10	2	0	8	2	0	no	no	no	no	no	no	no	no	Pre-mRNA-processing factor 19
SAC3D1	12	6	6	6	0	6	0	0	no	no	no	no	no	no	no	no	SAC3 domain-containing protein 1
CD248	12	3	9	3	0	8	1	0	no	no	no	no	no	no	no	no	Endosialin
NNMT	12	4	8	4	0	7	1	0	no	no	no	no	no	no	no	no	Nicotinamide N-methyltransferase
HYOU1	12	7	5	6	1	5	0	0	no	no	no	no	no	no	no	no	cDNA FLJ54708, highly similar to 150 kDa oxygen-regulated protein (Orp150)
TRIM29	12	3	9	3	0	8	1	0	yes	no	no	no	no	no	no	no	Tripartite motif-containing protein 29
TMEM45B	12	5	7	5	0	7	0	0	no	no	no	no	no	no	no	no	NA
CD27	12	4	8	4	0	8	0	0	no	no	no	yes	no	no	no	no	CD27 antigen
C1S	12	5	7	4	1	7	0	0	no	no	no	no	no	no	no	no	Complement C1s subcomponent
ITGB7	12	4	8	4	0	4	4	0	no	no	no	yes	no	no	no	no	Integrin beta
IL26	12	3	9	3	0	9	0	0	no	no	no	yes	no	no	no	no	Interleukin-26
RAB3IP	12	3	9	2	1	6	3	0	no	no	no	no	no	no	no	no	Rab-3A-interacting protein
DUSP6	12	7	5	6	1	5	0	0	no	no	yes	yes	no	no	no	no	Dual-specificity protein phosphatase 6
CRY1	12	4	8	1	3	5	3	0	yes	no	no	no	no	no	no	no	Cryptochrome-1
FAM123A	12	6	6	6	0	6	0	0	no	no	no	no	no	no	no	no	NA
ARL11	12	4	8	4	0	7	1	0	no	no	no	no	no	no	no	no	ADP-ribosylation factor-like protein 11
GRTP1	12	5	7	3	2	4	3	0	no	no	no	no	no	no	no	no	Growth hormone-regulated TBC protein 1
NKX2-1	12	4	8	4	0	8	0	0	yes	no	no	no	no	yes	yes	no	Homeobox protein Nkx-2.1
FRMD6	12	5	7	4	1	5	2	0	no	no	no	no	no	no	no	no	NA
C14orf149	12	2	10	2	0	5	5	0	no	no	no	no	no	no	no	no	NA
ALDH6A1	12	2	10	2	0	9	1	0	no	no	no	no	yes	no	no	no	Methylmalonate-semialdehyde dehydrogenase [acylating], mitochondrial
MOAP1	12	8	4	4	4	3	1	0	no	no	no	no	no	no	no	no	Modulator of apoptosis 1
CEP152	12	2	10	2	0	9	1	0	no	no	no	no	no	no	no	no	Centrosomal protein of 152 kDa
MYO5C	12	5	7	5	0	5	2	0	no	no	no	no	no	no	no	no	Unconventional myosin-Vc
SLTM	12	4	8	4	0	8	0	0	no	no	no	no	no	no	no	no	SAFB-like transcription modulator
LARP6	12	4	8	4	0	5	3	0	yes	no	no	no	no	no	no	no	La-related protein 6
C15orf26	12	5	7	5	0	7	0	0	no	no	no	no	no	no	no	no	NA
FAM195A	12	2	10	2	0	10	0	0	no	no	no	no	no	no	no	no	NA
PDPK1	12	4	8	3	1	8	0	0	no	yes	no	yes	no	no	no	no	3-phosphoinositide-dependent protein kinase 1
ANKS4B	12	5	7	5	0	7	0	0	yes	no	no	no	no	no	no	no	NA
RBBP6	12	5	7	5	0	7	0	0	no	no	no	no	no	no	no	no	E3 ubiquitin-protein ligase RBBP6
IL21R	12	5	7	4	1	6	1	0	no	no	no	yes	no	yes	no	no	Interleukin-21 receptor
BCL7C	12	5	7	5	0	6	1	0	no	no	no	no	no	no	no	no	NA
IRF8	12	5	7	4	1	6	1	0	yes	no	no	no	no	no	no	no	Interferon regulatory factor 8
YWHAE	12	3	9	2	1	7	2	0	no	no	no	yes	no	yes	no	no	14-3-3 protein epsilon
SCARF1	12	3	9	3	0	9	0	0	no	no	no	no	no	no	no	no	Scavenger receptor class F member 1
ASGR2	12	5	7	5	0	7	0	0	no	no	no	no	no	no	no	no	Asialoglycoprotein receptor 2
UBTF	12	4	8	4	0	6	2	0	yes	no	no	no	no	no	no	no	Nucleolar transcription factor 1
KCNH6	12	5	7	5	0	7	0	0	no	no	no	no	no	no	no	no	Potassium voltage-gated channel subfamily H member 6
KPNA2	12	5	7	5	0	7	0	0	no	no	no	no	no	no	no	no	Importin subunit alpha-1
KCNJ16	12	5	7	5	0	7	0	0	no	no	no	no	no	no	no	no	Inward rectifier potassium channel 16
ITGB4	12	3	9	3	0	9	0	0	no	no	no	yes	no	no	no	no	Integrin beta-4
TBC1D16	12	4	8	3	1	7	1	0	no	no	no	no	no	no	no	no	TBC1 domain family member 16
DUS1L	12	5	7	3	2	5	2	0	no	no	no	no	no	no	no	no	tRNA-dihydrouridine(16/17) synthase [NAD(P)(+)]-like
MYO5B	12	3	9	3	0	7	2	0	no	no	no	no	no	no	no	no	Unconventional myosin-Vb
FSTL3	12	4	8	4	0	8	0	0	no	no	no	no	no	yes	no	no	Follistatin-related protein 3
SHD	12	4	8	4	0	8	0	0	no	no	no	no	no	no	no	no	NA
STXBP2	12	4	8	3	1	7	1	0	no	no	no	no	no	no	no	no	Syntaxin-binding protein 2
DHPS	12	6	6	5	1	5	1	0	no	no	no	no	no	no	no	no	Deoxyhypusine synthase
FARSA	12	4	8	4	0	7	1	0	yes	no	no	no	no	no	no	no	Phenylalanine--tRNA ligase alpha subunit
CALR	12	7	5	6	1	2	3	0	yes	no	no	no	no	no	no	no	Calreticulin
ASF1B	12	5	7	5	0	7	0	0	no	no	no	no	no	no	no	no	Histone chaperone ASF1B
SERTAD1	12	8	4	6	2	4	0	0	yes	no	no	no	no	no	no	no	SERTA domain-containing protein 1
PVRL2	12	5	7	4	1	6	1	0	no	no	no	yes	no	no	no	no	Poliovirus receptor-related protein 2
PRMT1	12	6	6	6	0	5	1	0	no	no	no	no	no	no	no	no	Protein arginine N-methyltransferase 1
GNRH2	12	0	12	0	0	12	0	0	no	no	no	no	no	no	no	no	Progonadoliberin-2
PCSK2	12	2	10	2	0	10	0	0	no	no	no	no	no	no	no	no	Neuroendocrine convertase 2
GHRH	12	5	7	5	0	7	0	0	no	no	no	no	no	no	no	no	Somatoliberin
SPINLW1	12	1	11	1	0	9	2	0	no	no	no	no	no	no	no	no	NA
ERG	12	5	7	5	0	4	3	0	yes	no	no	no	no	yes	no	no	Transcriptional regulator ERG
MYH9	12	5	7	5	0	5	2	0	no	no	no	no	no	yes	no	no	Myosin-9
LGALS1	12	5	7	4	1	5	2	0	no	no	no	no	no	no	no	no	Galectin-1
POLR2F	12	6	6	6	0	5	1	0	no	no	no	no	yes	no	no	no	DNA-directed RNA polymerases I, II, and III subunit RPABC2
APOO	12	4	8	4	0	8	0	0	no	no	no	no	no	no	no	no	NA
P2RY10	12	5	7	5	0	7	0	0	no	no	no	no	no	no	no	no	Putative P2Y purinoceptor 10
TCEAL2	12	5	7	5	0	7	0	0	no	no	no	no	no	no	no	no	NA
RAB39B	12	3	9	1	2	4	5	0	no	no	no	no	no	no	no	no	Ras-related protein Rab-39B
C1orf63	11	4	7	4	0	7	0	1	no	no	no	no	no	no	no	no	NA
WASF2	11	3	8	3	0	6	2	1	no	no	no	yes	no	no	no	no	Wiskott-Aldrich syndrome protein family member 2
TMEM39B	11	4	7	2	2	3	4	1	no	no	no	no	no	no	no	no	NA
MAGOH	11	3	8	3	0	6	2	1	no	no	no	no	no	no	no	no	Protein mago nashi homolog
MRPL37	11	4	7	4	0	7	0	1	no	no	no	no	no	no	no	no	39S ribosomal protein L37, mitochondrial
PKN2	11	5	6	4	1	4	2	1	no	yes	no	yes	no	no	no	no	Protein kinase N2, isoform CRA_b
ZNF644	11	4	7	4	0	7	0	1	yes	no	no	no	no	no	no	no	Zinc finger protein 644
SASS6	11	4	7	4	0	7	0	1	no	no	no	no	no	no	no	no	Spindle assembly abnormal protein 6 homolog
SSR2	11	6	5	6	0	5	0	1	no	no	no	no	no	no	no	no	NA
NCSTN	11	3	8	3	0	8	0	1	no	no	no	yes	no	no	no	no	Nicastrin
UCHL5	11	8	3	8	0	3	0	1	no	no	no	no	no	no	no	no	cDNA FLJ60356, highly similar to Ubiquitin carboxyl-terminal hydrolase isozymeL5 (EC 3.4.19.12)
KIF14	11	5	6	5	0	6	0	1	no	no	no	no	no	no	no	no	Kinesin-like protein KIF14
CENPF	11	4	7	4	0	6	1	1	yes	no	no	no	no	no	no	no	Centromere protein F
EPRS	11	7	4	7	0	3	1	1	no	no	no	no	no	no	no	no	Bifunctional glutamate/proline--tRNA ligase
ACP1	11	7	4	7	0	4	0	1	no	no	yes	yes	no	no	no	no	Low molecular weight phosphotyrosine protein phosphatase
YPEL5	11	5	6	1	4	5	1	1	no	no	no	no	no	no	no	no	NA
XPO1	11	3	8	3	0	7	1	1	yes	no	no	no	no	yes	no	no	Exportin-1
EIF2AK3	11	3	8	3	0	8	0	1	no	yes	no	no	no	no	no	no	Eukaryotic translation initiation factor 2-alpha kinase 3
ANKRD39	11	4	7	4	0	6	1	1	yes	no	no	no	no	no	no	no	Ankyrin repeat domain-containing protein 39
TMEM87B	11	4	7	2	2	5	2	1	no	no	no	no	no	no	no	no	NA
NBEAL1	11	6	5	3	3	4	1	1	no	no	no	no	no	no	no	no	NA
FANCD2	11	5	6	5	0	6	0	1	no	no	no	no	no	yes	no	no	Fanconi anemia group D2 protein
LARS2	11	2	9	2	0	8	1	1	no	no	no	no	no	no	no	no	Probable leucine--tRNA ligase, mitochondrial
GNL3	11	5	6	5	0	6	0	1	no	no	no	no	no	no	no	no	Guanine nucleotide-binding protein-like 3
RPN1	11	5	6	4	1	6	0	1	no	no	no	no	no	yes	no	no	cDNA FLJ50809, highly similar to Dolichyl-diphosphooligosaccharide--protein glycosyltransferase 67 kDa subunit (EC 2.4.1.119)
AP2M1	11	7	4	7	0	4	0	1	no	no	no	no	no	no	no	no	AP-2 complex subunit mu
PSMD2	11	5	6	4	1	5	1	1	no	no	no	no	no	no	no	no	26S proteasome non-ATPase regulatory subunit 2
POLR2H	11	7	4	7	0	4	0	1	no	no	no	no	yes	no	no	no	DNA-directed RNA polymerases I, II, and III subunit RPABC3
USO1	11	5	6	4	1	6	0	1	yes	no	no	no	no	no	no	no	General vesicular transport factor p115
KLHL8	11	5	6	5	0	6	0	1	no	no	no	no	no	no	no	no	NA
DNAJB14	11	7	4	7	0	3	1	1	no	no	no	no	no	no	no	no	NA
OSTC	11	5	6	5	0	6	0	1	no	no	no	no	no	no	no	no	Oligosaccharyltransferase complex subunit OSTC
CLCN3	11	6	5	4	2	5	0	1	no	no	no	no	no	no	no	no	CLCN3 protein
ZFYVE16	11	5	6	4	1	5	1	1	yes	no	yes	yes	no	no	no	no	Zinc finger FYVE domain-containing protein 16
TXNDC15	11	4	7	4	0	7	0	1	no	no	no	no	no	no	no	no	NA
NDUFA2	11	4	7	4	0	6	1	1	no	no	no	no	yes	no	no	no	NADH dehydrogenase [ubiquinone] 1 alpha subcomplex subunit 2
YIPF5	11	2	9	2	0	8	1	1	no	no	no	no	no	no	no	no	NA
ATOX1	11	4	7	3	1	4	3	1	no	no	no	no	no	no	no	no	Copper transport protein ATOX1
HMMR	11	3	8	3	0	8	0	1	no	no	no	yes	no	no	no	no	Hyaluronan mediated motility receptor
RARS	11	6	5	3	3	4	1	1	no	no	no	no	no	no	no	no	Arginine--tRNA ligase, cytoplasmic
ATP6V0E1	11	4	7	3	1	6	1	1	no	no	no	no	yes	no	no	no	V-type proton ATPase subunit e 1
MDC1	11	3	8	3	0	8	0	1	no	no	no	no	no	no	no	no	Mediator of DNA damage checkpoint protein 1
FAM54A	11	6	5	6	0	5	0	1	no	no	no	no	no	no	no	no	NA
POP7	11	5	6	4	1	5	1	1	no	no	no	no	no	no	no	no	Ribonuclease P protein subunit p20
CAPZA2	11	7	4	4	3	3	1	1	no	no	no	no	no	no	no	no	cDNA FLJ51827, highly similar to F-actin capping protein alpha-2 subunit
NDUFA5	11	6	5	5	1	4	1	1	no	no	no	no	yes	no	no	no	NADH dehydrogenase [ubiquinone] 1 alpha subcomplex subunit 5
ZC3HC1	11	3	8	3	0	7	1	1	no	no	no	no	no	no	no	no	Nuclear-interacting partner of ALK
MRPS33	11	5	6	5	0	6	0	1	no	no	no	no	no	no	no	no	28S ribosomal protein S33, mitochondrial
PAXIP1	11	7	4	7	0	4	0	1	yes	no	no	no	no	no	no	no	PAX-interacting protein 1
RRS1	11	9	2	9	0	2	0	1	no	no	no	no	no	no	no	no	Ribosome biogenesis regulatory protein homolog
YWHAZ	11	3	8	3	0	7	1	1	no	no	no	yes	no	no	no	no	cDNA, FLJ79516, highly similar to 14-3-3 protein zeta/delta
DDX58	11	5	6	5	0	6	0	1	no	no	no	no	no	no	no	no	Probable ATP-dependent RNA helicase DDX58
CEP78	11	6	5	5	1	4	1	1	no	no	no	no	no	no	no	no	NA
PHF2	11	3	8	3	0	7	1	1	no	no	no	no	no	no	no	no	Lysine-specific demethylase PHF2
GTPBP4	11	6	5	6	0	5	0	1	no	no	no	no	no	no	no	no	cDNA FLJ56266, highly similar to Nucleolar GTP-binding protein 1
SIRT1	11	6	5	4	2	5	0	1	yes	no	no	no	no	no	no	no	SirtT1 75 kDa fragment
PPIF	11	7	4	7	0	2	2	1	no	no	no	no	no	no	no	no	Peptidyl-prolyl cis-trans isomerase
TPP1	11	5	6	5	0	5	1	1	no	no	no	no	no	no	no	no	Adrenocortical dysplasia protein homolog
TMEM41B	11	4	7	4	0	7	0	1	no	no	no	no	no	no	no	no	NA
STX5	11	5	6	4	1	6	0	1	no	no	no	no	no	no	no	no	Syntaxin-5
CAPN1	11	4	7	4	0	7	0	1	no	no	no	yes	no	no	no	no	Calpain-1 catalytic subunit
DPF2	11	3	8	3	0	8	0	1	yes	no	no	no	no	no	no	no	cDNA FLJ54147, highly similar to Zinc-finger protein ubi-d4
NCAPD3	11	4	7	4	0	7	0	1	no	no	no	no	no	no	no	no	Condensin-2 complex subunit D3
ING4	11	6	5	6	0	4	1	1	yes	no	no	no	no	no	no	no	Inhibitor of growth protein 4
GOLT1B	11	7	4	7	0	3	1	1	no	no	no	no	no	no	no	no	Vesicle transport protein GOT1B
GNS	11	4	7	3	1	7	0	1	no	no	no	no	no	no	no	no	N-acetylglucosamine-6-sulfatase
MRPL42	11	8	3	8	0	3	0	1	no	no	no	no	no	no	no	no	39S ribosomal protein L42, mitochondrial
UTP20	11	3	8	3	0	6	2	1	yes	no	no	no	no	no	no	no	Small subunit processome component 20 homolog
ARL1	11	5	6	4	1	5	1	1	no	no	no	no	no	no	no	no	cDNA FLJ51704, highly similar to ADP-ribosylation factor-like protein 1
MLEC	11	9	2	8	1	2	0	1	no	no	no	no	no	no	no	no	Malectin
FBRSL1	11	4	7	4	0	5	2	1	no	no	no	no	no	no	no	no	NA
C14orf2	11	7	4	6	1	3	1	1	no	no	no	no	no	no	no	no	NA
RAD51	11	6	5	6	0	5	0	1	yes	no	no	yes	no	no	no	no	DNA repair protein RAD51 homolog 1
CCNB2	11	6	5	5	1	5	0	1	yes	no	no	yes	no	no	no	no	G2/mitotic-specific cyclin-B2
PRC1	11	4	7	4	0	7	0	1	no	no	no	no	no	no	no	no	Protein regulator of cytokinesis 1
CCNF	11	6	5	6	0	5	0	1	yes	no	no	no	no	no	no	no	Cyclin-F
C16orf58	11	6	5	6	0	5	0	1	no	no	no	no	no	no	no	no	NA
NUDT21	11	7	4	7	0	4	0	1	no	no	no	no	no	no	no	no	Cleavage and polyadenylation-specificity factor subunit 5
PSME3	11	3	8	3	0	8	0	1	no	no	no	no	no	no	no	no	Proteasome activator complex subunit 3
ATP5G1	11	5	6	5	0	6	0	1	no	no	no	no	yes	no	no	no	ATP synthase lipid-binding protein, mitochondrial
INTS2	11	5	6	4	1	4	2	1	no	no	no	no	no	no	no	no	Integrator complex subunit 2
HELZ	11	3	8	3	0	8	0	1	yes	no	no	no	no	no	no	no	Probable helicase with zinc finger domain
NOL11	11	6	5	6	0	5	0	1	no	no	no	no	no	no	no	no	Nucleolar protein 11
C17orf90	11	5	6	5	0	6	0	1	no	no	no	no	no	no	no	no	NA
NDC80	11	5	6	5	0	6	0	1	no	no	no	no	no	no	no	no	Kinetochore protein NDC80 homolog
SKA1	11	6	5	6	0	5	0	1	no	no	no	no	no	no	no	no	Spindle and kinetochore-associated protein 1
LSM7	11	6	5	5	1	5	0	1	no	no	no	no	no	no	no	no	U6 snRNA-associated Sm-like protein LSm7
MRPL54	11	3	8	3	0	8	0	1	no	no	no	no	no	no	no	no	NA
EEF2	11	5	6	5	0	6	0	1	no	no	no	no	no	no	no	no	Elongation factor 2
DCAF15	11	3	8	3	0	8	0	1	no	no	no	no	no	no	no	no	NA
NDUFB7	11	3	8	3	0	8	0	1	no	no	no	no	yes	no	no	no	NADH dehydrogenase [ubiquinone] 1 beta subcomplex subunit 7
MRPS12	11	3	8	3	0	8	0	1	no	no	no	no	no	no	no	no	28S ribosomal protein S12, mitochondrial
RABAC1	11	5	6	4	1	6	0	1	no	no	no	no	no	no	no	no	Prenylated Rab acceptor protein 1
ZNF574	11	5	6	4	1	6	0	1	yes	no	no	no	no	no	no	no	Zinc finger protein 574
RUVBL2	11	3	8	3	0	7	1	1	no	no	no	yes	no	no	no	no	RuvB-like 2
RPS11	11	5	6	5	0	6	0	1	no	no	no	no	no	no	no	no	40S ribosomal protein S11
PPP2R1A	11	7	4	7	0	4	0	1	no	no	yes	yes	no	yes	yes	no	Serine/threonine-protein phosphatase 2A 65 kDa regulatory subunit A alpha isoform
LENG8	11	3	8	3	0	7	1	1	no	no	no	no	no	no	no	no	Leukocyte receptor cluster member 8
SNRPB	11	7	4	7	0	4	0	1	no	no	no	no	no	no	no	no	Small nuclear ribonucleoprotein-associated proteins B and B'
HM13	11	9	2	8	1	2	0	1	no	no	no	no	no	no	no	no	Minor histocompatibility antigen H13
ITCH	11	6	5	5	1	4	1	1	no	no	no	no	no	no	no	no	E3 ubiquitin-protein ligase Itchy homolog
ERGIC3	11	8	3	7	1	3	0	1	no	no	no	no	no	no	no	no	NA
FAM83D	11	5	6	4	1	5	1	1	no	no	no	no	no	no	no	no	NA
ATP6AP2	11	5	6	4	1	6	0	1	no	no	no	no	no	no	no	no	Renin receptor
IGBP1	11	6	5	5	1	5	0	1	no	no	no	no	no	no	no	no	Immunoglobulin-binding protein 1
CSTF2	11	3	8	3	0	6	2	1	no	no	no	no	no	no	no	no	Cleavage stimulation factor subunit 2
ZDHHC9	11	6	5	5	1	3	2	1	no	no	no	no	no	no	no	no	Palmitoyltransferase ZDHHC9
SFN	11	5	6	4	1	5	1	0	no	no	no	yes	no	no	no	no	14-3-3 protein sigma
SF3A3	11	5	6	5	0	5	1	0	yes	no	no	no	no	no	no	no	Splicing factor 3A subunit 3
KIAA0494	11	2	9	1	1	9	0	0	no	no	no	no	no	no	no	no	NA
FUBP1	11	3	8	2	1	7	1	0	no	no	no	no	no	yes	no	yes	Far upstream element-binding protein 1
GBP3	11	5	6	5	0	5	1	0	no	no	no	no	no	no	no	no	Atlastin-1
CDC7	11	3	8	3	0	7	1	0	no	yes	no	yes	no	no	no	no	Cell division cycle 7-related protein kinase
F3	11	4	7	4	0	7	0	0	no	no	no	no	no	no	no	no	Tissue factor
TTF2	11	4	7	4	0	7	0	0	yes	no	no	no	no	no	no	no	Transcription termination factor 2
PIP5K1A	11	3	8	3	0	8	0	0	no	no	no	no	yes	no	no	no	Phosphatidylinositol 4-phosphate 5-kinase type-1 alpha
NHLH1	11	4	7	4	0	7	0	0	yes	no	no	no	no	no	no	no	Helix-loop-helix protein 1
LAX1	11	2	9	2	0	5	4	0	no	no	no	no	no	no	no	no	Lymphocyte transmembrane adapter 1
PIK3C2B	11	4	7	1	3	4	3	0	no	no	no	no	yes	no	no	no	Phosphatidylinositol 4-phosphate 3-kinase C2 domain-containing subunit beta
TTC7A	11	5	6	4	1	3	3	0	yes	no	no	no	no	no	no	no	NA
SMEK2	11	3	8	3	0	8	0	0	no	no	no	no	no	no	no	no	NA
ANTXR1	11	3	8	3	0	7	1	0	yes	no	no	no	no	no	no	no	Anthrax toxin receptor 1
GFPT1	11	4	7	3	1	6	1	0	no	no	no	no	yes	no	no	no	Glutamine--fructose-6-phosphate aminotransferase [isomerizing] 1
RTKN	11	4	7	2	2	4	3	0	no	no	no	no	no	no	no	no	Rhotekin
RMND5A	11	3	8	2	1	7	1	0	no	no	no	no	no	no	no	no	NA
PROM2	11	2	9	2	0	8	1	0	no	no	no	no	no	no	no	no	NA
ATF2	11	7	4	6	1	4	0	0	yes	no	no	yes	no	no	no	no	Cyclic AMP-dependent transcription factor ATF-2
FAM126B	11	5	6	5	0	6	0	0	no	no	no	no	no	no	no	no	NA
ANKZF1	11	4	7	4	0	7	0	0	yes	no	no	no	no	no	no	no	Ankyrin repeat and zinc finger domain-containing protein 1
INPP5D	11	3	8	3	0	3	5	0	no	no	yes	no	yes	no	no	no	Phosphatidylinositol 3,4,5-trisphosphate 5-phosphatase 1
SH3BP4	11	4	7	2	2	4	3	0	no	no	no	no	no	no	no	no	SH3 domain-binding protein 4
AGAP1	11	5	6	2	3	3	3	0	yes	no	no	no	no	no	no	no	Arf-GAP with GTPase, ANK repeat and PH domain-containing protein 1
FBXL2	11	4	7	2	2	6	1	0	no	no	no	no	no	no	no	no	F-box/LRR-repeat protein 2
ALS2CL	11	4	7	4	0	7	0	0	no	no	no	no	no	no	no	no	ALS2 C-terminal-like protein
COL7A1	11	4	7	4	0	7	0	0	no	no	no	no	no	no	no	no	Collagen alpha-1(VII) chain
IMPDH2	11	4	7	4	0	6	1	0	no	no	no	no	yes	no	no	no	Inosine-5'-monophosphate dehydrogenase 2
TRAIP	11	3	8	3	0	8	0	0	yes	no	no	no	no	no	no	no	TRAF-interacting protein
SENP7	11	2	9	2	0	7	2	0	no	no	no	no	no	no	no	no	Sentrin-specific protease 7
GCET2	11	4	7	4	0	6	1	0	no	no	no	no	no	no	no	no	NA
HCLS1	11	2	9	2	0	4	5	0	no	no	no	no	no	no	no	no	Hematopoietic lineage cell-specific protein
PARP14	11	2	9	2	0	9	0	0	no	no	no	no	no	no	no	no	Poly [ADP-ribose] polymerase 14
ITGB5	11	4	7	2	2	4	3	0	no	no	no	yes	no	no	no	no	Integrin beta
MUC13	11	5	6	4	1	5	1	0	no	no	no	no	no	no	no	no	NA
NPHP3	11	6	5	5	1	4	1	0	no	no	no	no	no	no	no	no	Nephrocystin-3
BFSP2	11	3	8	3	0	6	2	0	no	no	no	no	no	no	no	no	Phakinin
TM4SF1	11	5	6	5	0	4	2	0	no	no	no	no	no	no	no	no	Transmembrane 4 L6 family member 1
MUC20	11	3	8	3	0	7	1	0	no	no	no	no	no	no	no	no	NA
LRRC33	11	4	7	3	1	4	3	0	no	no	no	no	no	no	no	no	NA
JAKMIP1	11	5	6	4	1	4	2	0	no	no	no	no	no	no	no	no	Janus kinase and microtubule-interacting protein 1
ALB	11	5	6	5	0	5	1	0	no	no	no	no	no	no	no	no	Serum albumin
PCDH18	11	3	8	3	0	8	0	0	no	no	no	no	no	no	no	no	Protocadherin-18
NPY2R	11	6	5	6	0	5	0	0	no	no	no	no	no	no	no	no	Neuropeptide Y receptor type 2
WWC2	11	2	9	2	0	7	2	0	no	no	no	no	no	no	no	no	NA
CENPH	11	4	7	4	0	6	1	0	no	no	no	no	no	no	no	no	Centromere protein H, isoform CRA_b
TMEM174	11	0	11	0	0	11	0	0	no	no	no	no	no	no	no	no	NA
F2RL1	11	3	8	3	0	6	2	0	no	no	no	no	no	no	no	no	Proteinase-activated receptor 2, alternate cleaved 1
FAM13B	11	5	6	2	3	4	2	0	no	no	no	no	no	no	no	no	Protein FAM13B
HSPA9	11	4	7	4	0	7	0	0	no	no	no	no	no	no	no	no	Stress-70 protein, mitochondrial
DIAPH1	11	4	7	3	1	4	3	0	no	no	no	yes	no	no	no	no	cDNA FLJ61549, highly similar to Protein diaphanous homolog 1
ABLIM3	11	6	5	5	1	4	1	0	yes	no	no	no	no	no	no	no	Actin-binding LIM protein 3
FAT2	11	3	8	3	0	8	0	0	no	no	no	no	no	no	no	no	Protocadherin Fat 2
ITK	11	4	7	4	0	6	1	0	no	yes	no	no	no	yes	no	no	Tyrosine-protein kinase ITK/TSK
EBF1	11	4	7	2	2	6	1	0	yes	no	no	no	no	yes	no	no	Transcription factor COE1
NEURL1B	11	5	6	5	0	4	2	0	no	no	no	no	no	no	no	no	E3 ubiquitin-protein ligase NEURL1B
FAM193B	11	4	7	4	0	7	0	0	no	no	no	no	no	no	no	no	NA
TMED9	11	6	5	4	2	5	0	0	no	no	no	no	no	no	no	no	Transmembrane emp24 domain-containing protein 9
ADAMTS2	11	3	8	3	0	7	1	0	no	no	no	no	no	no	no	no	A disintegrin and metalloproteinase with thrombospondin motifs 2
VARS	11	6	5	6	0	5	0	0	yes	no	no	no	no	no	no	no	Valine--tRNA ligase
EFHC1	11	5	6	4	1	6	0	0	no	no	no	no	no	no	no	no	EF-hand domain-containing protein 1
CD109	11	3	8	3	0	7	1	0	no	no	no	no	no	no	no	no	CD109 antigen
NT5E	11	2	9	2	0	8	1	0	no	no	yes	no	yes	no	no	no	5'-nucleotidase
POU3F2	11	4	7	4	0	5	2	0	yes	no	no	no	no	no	no	no	POU domain, class 3, transcription factor 2
BEND3	11	2	9	2	0	7	2	0	no	no	no	no	no	no	no	no	NA
C6orf225	11	5	6	5	0	6	0	0	no	no	no	no	no	no	no	no	NA
QKI	11	6	5	4	2	3	2	0	no	no	no	no	no	no	no	no	Protein quaking
UPP1	11	5	6	4	1	2	4	0	no	no	no	no	yes	no	no	no	cDNA FLJ60728, highly similar to Uridine phosphorylase 1 (EC 2.4.2.3)
CYP3A5	11	3	8	3	0	8	0	0	no	no	no	no	no	no	no	no	Cytochrome P450 3A5
THAP5	11	4	7	4	0	7	0	0	yes	no	no	no	no	no	no	no	THAP domain-containing protein 5
IRF5	11	2	9	2	0	9	0	0	yes	no	no	no	no	no	no	no	Interferon regulatory factor 5
AKR1D1	11	5	6	5	0	6	0	0	no	no	no	no	no	no	no	no	3-oxo-5-beta-steroid 4-dehydrogenase
UBN2	11	3	8	3	0	5	3	0	no	no	no	no	no	no	no	no	NA
PIP	11	3	8	3	0	7	1	0	no	no	no	no	no	no	no	no	Prolactin-inducible protein
CASP2	11	2	9	2	0	8	1	0	yes	no	yes	no	no	no	no	no	Caspase-2 subunit p18
GIMAP2	11	4	7	4	0	6	1	0	no	no	no	no	no	no	no	no	GTPase IMAP family member 2
XRCC2	11	4	7	4	0	6	1	0	no	no	no	yes	no	no	no	no	DNA repair protein XRCC2
GFRA2	11	5	6	5	0	6	0	0	no	no	no	no	no	no	no	no	GDNF family receptor alpha-2
C8orf44	11	4	7	4	0	7	0	0	no	no	no	no	no	no	no	no	NA
SDC2	11	3	8	3	0	8	0	0	no	no	no	no	no	no	no	no	Syndecan-2
LRP12	11	5	6	3	2	4	2	0	no	no	no	no	no	no	no	no	Low-density lipoprotein receptor-related protein 12
EXOSC4	11	6	5	6	0	5	0	0	no	no	no	no	no	no	no	no	Exosome complex component RRP41
SEMA4D	11	3	8	3	0	6	2	0	no	no	no	no	no	no	no	no	Semaphorin-4D
ASPN	11	2	9	2	0	8	1	0	no	no	no	no	no	no	no	no	Asporin
CTSL2	11	3	8	3	0	5	3	0	no	no	no	no	no	no	no	no	NA
HEMGN	11	4	7	4	0	6	1	0	no	no	no	no	no	no	no	no	Hemogen
SUSD1	11	5	6	4	1	6	0	0	no	no	no	no	no	no	no	no	Sushi domain-containing protein 1
HSPA5	11	3	8	3	0	8	0	0	no	no	no	no	no	no	no	no	78 kDa glucose-regulated protein
GAD2	11	2	9	2	0	9	0	0	no	no	no	no	yes	no	no	no	Glutamate decarboxylase 2
C10orf35	11	2	9	1	1	8	1	0	no	no	no	no	no	no	no	no	NA
P4HA1	11	2	9	2	0	9	0	0	no	no	no	no	yes	no	no	no	Prolyl 4-hydroxylase subunit alpha-1
KIF20B	11	4	7	4	0	4	3	0	no	no	no	no	no	no	no	no	Kinesin-like protein KIF20B
AVPI1	11	4	7	3	1	7	0	0	no	no	no	no	no	no	no	no	NA
GPR123	11	3	8	3	0	8	0	0	yes	no	no	no	no	no	no	no	Probable G-protein coupled receptor 123
CTSD	11	3	8	3	0	7	1	0	no	no	no	no	no	no	no	no	Cathepsin D light chain
ART1	11	1	10	1	0	9	1	0	no	no	no	no	no	no	no	no	GPI-linked NAD(P)(+)--arginine ADP-ribosyltransferase 1
OR10A3	11	1	10	1	0	8	2	0	no	no	no	no	no	no	no	no	Olfactory receptor 10A3
MICAL2	11	4	7	4	0	7	0	0	no	no	no	no	no	no	no	no	Protein-methionine sulfoxide oxidase MICAL2
LPXN	11	4	7	4	0	7	0	0	no	no	no	no	no	no	no	no	Leupaxin
CD6	11	5	6	5	0	6	0	0	no	no	no	no	no	no	no	no	T-cell differentiation antigen CD6
SCGB2A2	11	3	8	3	0	8	0	0	no	no	no	no	no	no	no	no	Mammaglobin-A
C11orf83	11	5	6	5	0	6	0	0	no	no	no	no	no	no	no	no	NA
SLC3A2	11	4	7	4	0	7	0	0	no	no	no	no	no	no	no	no	4F2 cell-surface antigen heavy chain
RASGRP2	11	5	6	4	1	4	2	0	no	no	no	yes	no	no	no	no	cDNA FLJ35563 fis, clone SPLEN2005342, highly similar to Homo sapiens RAS guanyl releasing protein 2 (calcium and DAG-regulated) (RASGRP2), transcript variant 2, mRNA
TM7SF2	11	5	6	4	1	6	0	0	no	no	no	no	no	no	no	no	Delta(14)-sterol reductase
EFEMP2	11	1	10	1	0	10	0	0	no	no	no	no	no	no	no	no	EGF-containing fibulin-like extracellular matrix protein 2
CST6	11	4	7	4	0	7	0	0	no	no	no	no	no	no	no	no	Cystatin-M
RHOD	11	5	6	5	0	5	1	0	no	no	no	no	no	no	no	no	Rho-related GTP-binding protein RhoD
ADRBK1	11	4	7	4	0	4	3	0	no	yes	no	no	no	no	no	no	Beta-adrenergic receptor kinase 1
POLD4	11	3	8	2	1	6	2	0	no	no	no	yes	yes	no	no	no	DNA polymerase delta subunit 4
FOLR2	11	4	7	4	0	4	3	0	no	no	no	no	no	no	no	no	Folate receptor beta
CCDC82	11	4	7	0	4	3	4	0	no	no	no	no	no	no	no	no	NA
BUD13	11	4	7	4	0	7	0	0	no	no	no	no	no	no	no	no	NA
MPZL2	11	6	5	6	0	4	1	0	no	no	no	no	no	no	no	no	Myelin protein zero-like protein 2
FLI1	11	5	6	4	1	4	2	0	yes	no	no	no	no	yes	no	no	Friend leukemia integration 1 transcription factor
LTBR	11	4	7	3	1	5	2	0	no	no	no	yes	no	no	no	no	Tumor necrosis factor receptor superfamily member 3
CHD4	11	8	3	8	0	3	0	0	yes	no	no	no	no	no	no	no	Chromodomain-helicase-DNA-binding protein 4
AICDA	11	4	7	4	0	7	0	0	no	no	no	no	no	no	no	no	Single-stranded DNA cytosine deaminase
CLEC12A	11	5	6	5	0	6	0	0	no	no	no	no	no	no	no	no	C-type lectin domain family 12 member A
TAS2R8	11	1	10	1	0	10	0	0	no	no	no	no	no	no	no	no	Taste receptor type 2 member 8
MANSC1	11	5	6	5	0	5	1	0	no	no	no	no	no	no	no	no	NA
KRT5	11	2	9	2	0	8	1	0	no	no	no	no	no	no	no	no	Keratin, type II cytoskeletal 5
DGKA	11	4	7	4	0	5	2	0	no	no	no	no	no	no	no	no	Diacylglycerol kinase alpha
SLC39A5	11	6	5	6	0	5	0	0	no	no	no	no	no	no	no	no	Zinc transporter ZIP5
TIMELESS	11	5	6	5	0	5	1	0	no	no	no	no	no	no	no	no	Protein timeless homolog
CSRP2	11	2	9	1	1	6	3	0	yes	no	no	no	no	no	no	no	Cysteine and glycine-rich protein 2
ELK3	11	3	8	3	0	8	0	0	yes	no	no	no	no	no	no	no	ETS domain-containing protein Elk-3
PAH	11	7	4	7	0	4	0	0	no	no	no	no	yes	no	no	no	Phenylalanine-4-hydroxylase
C12orf73	11	5	6	4	1	5	1	0	no	no	no	no	no	no	no	no	NA
NUAK1	11	3	8	3	0	8	0	0	no	yes	no	no	no	no	no	no	NUAK family SNF1-like kinase 1
TMEM119	11	4	7	4	0	7	0	0	no	no	no	no	no	no	no	no	Transmembrane protein 119
SH2B3	11	4	7	2	2	4	3	0	no	no	no	no	no	no	no	no	SH2B adapter protein 3
RAB35	11	5	6	5	0	5	1	0	no	no	no	no	no	no	no	no	Ras-related protein Rab-35
DYNLL1	11	1	10	1	0	9	1	0	no	no	no	no	no	no	no	no	Dynein light chain 1, cytoplasmic
KDM2B	11	5	6	5	0	4	2	0	yes	no	no	no	no	no	no	no	Lysine-specific demethylase 2B
CDK2AP1	11	6	5	5	1	2	3	0	no	no	no	no	no	no	no	no	Cyclin-dependent kinase 2-associated protein 1
FLT3	11	2	9	2	0	8	1	0	no	yes	no	yes	no	yes	yes	no	Receptor-type tyrosine-protein kinase FLT3
CPB2	11	7	4	7	0	4	0	0	no	no	no	no	no	no	no	no	Carboxypeptidase B2
MLNR	11	1	10	1	0	9	1	0	no	no	no	no	no	no	no	no	Motilin receptor
GPR18	11	5	6	4	1	2	4	0	no	no	no	no	no	no	no	no	N-arachidonyl glycine receptor
HNRNPC	11	5	6	4	1	5	1	0	no	no	no	no	no	no	no	no	Heterogeneous nuclear ribonucleoproteins C1/C2
STYX	11	5	6	3	2	6	0	0	no	no	yes	no	no	no	no	no	Serine/threonine/tyrosine-interacting protein
TTC7B	11	3	8	2	1	4	4	0	yes	no	no	no	no	no	no	no	NA
TJP1	11	3	8	1	2	6	2	0	no	no	no	yes	no	no	no	no	Tight junction protein ZO-1
TRPM1	11	3	8	3	0	8	0	0	no	no	no	no	no	no	no	no	Transient receptor potential cation channel subfamily M member 1
TMCO5A	11	0	11	0	0	11	0	0	no	no	no	no	no	no	no	no	NA
GPR176	11	4	7	4	0	7	0	0	no	no	no	no	no	no	no	no	Probable G-protein-coupled receptor 176
RHOV	11	4	7	4	0	7	0	0	no	no	no	no	no	no	no	no	Rho-related GTP-binding protein RhoV
HDC	11	8	3	8	0	3	0	0	no	no	no	no	yes	no	no	no	Headcase protein homolog
RCN2	11	3	8	2	1	6	2	0	no	no	no	no	no	no	no	no	Reticulocalbin-2
HMG20A	11	4	7	4	0	7	0	0	yes	no	no	no	no	no	no	no	High mobility group protein 20A
PGP	11	4	7	4	0	7	0	0	no	no	yes	no	no	no	no	no	Phosphoglycolate phosphatase
VASN	11	2	9	2	0	7	2	0	no	no	no	no	no	no	no	no	NA
SEPT12	11	1	10	1	0	9	1	0	no	no	no	no	no	no	no	no	Putative uncharacterized protein FLJ25410
ITPRIPL2	11	6	5	6	0	4	1	0	no	no	no	no	no	no	no	no	NA
NKD1	11	6	5	6	0	5	0	0	no	no	no	yes	no	no	no	no	Protein naked cuticle homolog 1
CDH1	11	4	7	4	0	7	0	0	no	no	no	yes	no	yes	no	yes	Fizzy-related protein homolog
ATP2C2	11	5	6	5	0	6	0	0	no	no	no	no	no	no	no	no	Calcium-transporting ATPase type 2C member 2
COX4I1	11	6	5	6	0	4	1	0	no	no	no	no	yes	no	no	no	Cytochrome c oxidase subunit 4 isoform 1, mitochondrial
IL17C	11	3	8	3	0	8	0	0	no	no	no	no	no	no	no	no	Interleukin-17C
MYO1C	11	5	6	4	1	3	3	0	no	no	no	no	no	no	no	no	Unconventional myosin-Ic
GLTPD2	11	3	8	3	0	8	0	0	no	no	no	no	no	no	no	no	Glycolipid transfer protein domain-containing protein 2
KIF1C	11	5	6	4	1	5	1	0	no	no	no	no	no	no	no	no	Kinesin-like protein KIF1C
KRT13	11	5	6	5	0	6	0	0	no	no	no	no	no	no	no	no	Keratin, type I cytoskeletal 13
JUP	11	3	8	3	0	6	2	0	yes	no	no	no	no	no	no	no	Junction plakoglobin
FZD2	11	7	4	5	2	4	0	0	no	no	no	yes	no	no	no	no	Frizzled-2
PLCD3	11	3	8	3	0	7	1	0	no	no	no	no	yes	no	no	no	1-phosphatidylinositol 4,5-bisphosphate phosphodiesterase delta-3
SMARCD2	11	6	5	6	0	3	2	0	yes	no	no	no	no	no	no	no	SWI/SNF-related matrix-associated actin-dependent regulator of chromatin subfamily D member 2
BTBD17	11	3	8	3	0	7	1	0	no	no	no	no	no	no	no	no	NA
FDXR	11	4	7	4	0	7	0	0	no	no	no	no	no	no	no	no	NADPH:adrenodoxin oxidoreductase, mitochondrial
MRPS7	11	2	9	2	0	9	0	0	no	no	no	no	no	no	no	no	28S ribosomal protein S7, mitochondrial
ST6GALNAC2	11	2	9	2	0	8	1	0	no	no	no	no	no	no	no	no	Alpha-N-acetylgalactosaminide alpha-2,6-sialyltransferase 2
TMC8	11	4	7	4	0	6	1	0	no	no	no	no	no	no	no	no	NA
CHMP6	11	5	6	5	0	6	0	0	no	no	no	no	no	no	no	no	Charged multivesicular body protein 6
ZNF750	11	3	8	3	0	7	1	0	yes	no	no	no	no	no	no	no	Zinc finger protein 750
ST8SIA3	11	4	7	4	0	7	0	0	no	no	no	no	no	no	no	no	Sia-alpha-2,3-Gal-beta-1,4-GlcNAc-R:alpha 2,8-sialyltransferase
C19orf6	11	6	5	6	0	4	1	0	no	no	no	no	no	no	no	no	NA
HMG20B	11	4	7	3	1	6	1	0	yes	no	no	no	no	no	no	no	SWI/SNF-related matrix-associated actin-dependent regulator of chromatin subfamily E member 1-related
EBI3	11	4	7	4	0	7	0	0	no	no	no	no	no	no	no	no	Interleukin-27 subunit beta
VAV1	11	3	8	3	0	5	3	0	yes	yes	no	yes	no	no	no	no	Proto-oncogene vav
PPAN	11	4	7	4	0	6	1	0	no	no	no	no	no	no	no	no	NA
PRKCSH	11	2	9	2	0	8	1	0	no	no	no	no	no	no	no	no	Glucosidase 2 subunit beta
LPHN1	11	4	7	2	2	6	1	0	no	no	no	no	no	no	no	no	Latrophilin-1
AP1M1	11	3	8	0	3	5	3	0	no	no	no	no	no	no	no	no	AP-1 complex subunit mu-1
CALR3	11	1	10	1	0	10	0	0	no	no	no	no	no	no	no	no	Calreticulin-3
CLIP3	11	4	7	4	0	7	0	0	yes	no	no	no	no	no	no	no	CAP-Gly domain-containing linker protein 3
SPINT2	11	4	7	3	1	4	3	0	no	no	no	no	no	no	no	no	Kunitz-type protease inhibitor 2
CATSPERG	11	1	10	1	0	9	1	0	no	no	no	no	no	no	no	no	NA
CBLC	11	2	9	2	0	8	1	0	no	no	no	yes	no	yes	no	no	Signal transduction protein CBL-C
CRX	11	3	8	3	0	8	0	0	yes	no	no	no	no	no	no	no	Cone-rod homeobox protein
FUT2	11	4	7	4	0	5	2	0	no	no	no	no	no	no	no	no	Galactoside 2-alpha-L-fucosyltransferase 2
CD37	11	6	5	6	0	5	0	0	no	no	no	no	no	no	no	no	Leukocyte antigen CD37
CPT1C	11	2	9	2	0	9	0	0	no	no	no	yes	yes	no	no	no	Carnitine O-palmitoyltransferase 1, brain isoform
RBM39	11	1	10	1	0	10	0	0	yes	no	no	no	no	no	no	no	RNA-binding protein 39
MYBL2	11	5	6	5	0	4	2	0	yes	no	no	no	no	no	no	no	Myb-related protein B
HNF4A	11	4	7	4	0	7	0	0	yes	no	no	no	no	no	no	no	Hepatocyte nuclear factor 4-alpha
COL6A1	11	1	10	1	0	10	0	0	yes	no	no	yes	no	no	no	no	Collagen alpha-1(VI) chain
VPREB1	11	2	9	2	0	6	3	0	no	no	no	no	no	no	no	no	Immunoglobulin iota chain
C22orf42	11	0	11	0	0	11	0	0	no	no	no	no	no	no	no	no	NA
RANGAP1	11	3	8	3	0	8	0	0	no	no	no	no	no	no	no	no	Ran GTPase-activating protein 1
SEPT3	11	2	9	2	0	9	0	0	no	no	no	no	no	no	no	no	Neuronal-specific septin-3
PARVG	11	3	8	3	0	6	2	0	no	no	no	yes	no	no	no	no	Gamma-parvin
RP2	11	6	5	5	1	4	1	0	no	no	no	no	no	no	no	no	Protein XRP2
USP11	11	4	7	3	1	4	3	0	no	no	no	no	no	no	no	no	Ubiquitin carboxyl-terminal hydrolase
WAS	11	4	7	4	0	7	0	0	yes	no	no	yes	no	yes	no	no	Wiskott-Aldrich syndrome protein
MAGED2	11	6	5	5	1	4	1	0	no	no	no	no	no	no	no	no	NA
PGK1	11	5	6	5	0	6	0	0	no	no	no	no	yes	no	no	no	Phosphoglycerate kinase
TSPAN6	11	5	6	2	3	5	1	0	no	no	no	no	no	no	no	no	Tetraspanin-6
CENPI	11	5	6	5	0	5	1	0	no	no	no	no	no	no	no	no	Centromere protein I
SOX3	11	3	8	3	0	8	0	0	yes	no	no	no	no	no	no	no	Transcription factor SOX-3
RENBP	11	4	7	4	0	6	1	0	no	no	no	no	no	no	no	no	N-acylglucosamine 2-epimerase
RPL22	10	6	4	5	1	3	1	1	no	no	no	no	no	yes	no	no	60S ribosomal protein L22
KIAA0090	10	3	7	3	0	7	0	1	no	no	no	no	no	no	no	no	NA
EIF3I	10	7	3	7	0	3	0	1	no	no	no	no	no	no	no	no	Eukaryotic translation initiation factor 3 subunit I
YARS	10	3	7	3	0	6	1	1	yes	no	no	no	no	no	no	no	Tyrosine--tRNA ligase, cytoplasmic
EPS15	10	8	2	5	3	0	2	1	yes	no	no	no	no	yes	no	no	Epidermal growth factor receptor substrate 15
HBXIP	10	8	2	6	2	2	0	1	no	no	no	no	no	no	no	no	NA
WDR3	10	6	4	6	0	3	1	1	yes	no	no	no	no	no	no	no	NA
GATAD2B	10	4	6	4	0	3	3	1	yes	no	no	no	no	no	no	no	Transcriptional repressor p66-beta
C1orf43	10	5	5	5	0	5	0	1	no	no	no	no	no	no	no	no	Uncharacterized protein C1orf43
CLK2	10	3	7	3	0	5	2	1	no	yes	no	no	no	no	no	no	Dual-specificity protein kinase CLK2
FDPS	10	8	2	8	0	2	0	1	no	no	no	no	no	no	no	no	Farnesyl pyrophosphate synthase
PRCC	10	4	6	4	0	5	1	1	no	no	no	no	no	yes	no	no	Proline-rich protein PRCC
TADA1	10	5	5	4	1	3	2	1	yes	no	no	no	no	no	no	no	Transcriptional adapter 1
RCOR3	10	4	6	4	0	5	1	1	yes	no	no	no	no	no	no	no	cDNA FLJ59439, highly similar to REST corepressor 3
LIN9	10	3	7	3	0	7	0	1	no	no	no	no	no	no	no	no	NA
C1orf31	10	5	5	5	0	4	1	1	no	no	no	no	no	no	no	no	NA
PDIA6	10	6	4	6	0	4	0	1	no	no	no	no	no	no	no	no	Protein disulfide-isomerase A6
C1D	10	3	7	3	0	7	0	1	yes	no	no	no	no	no	no	no	Nuclear nucleic acid-binding protein C1D
MPHOSPH10	10	3	7	3	0	6	1	1	no	no	no	no	no	no	no	no	U3 small nucleolar ribonucleoprotein protein MPP10
TGOLN2	10	4	6	2	2	4	2	1	no	no	no	no	no	no	no	no	Trans-Golgi network integral membrane protein 2
RPL31	10	5	5	4	1	4	1	1	no	no	no	no	no	no	no	no	60S ribosomal protein L31
MRPS9	10	6	4	6	0	3	1	1	no	no	no	no	no	no	no	no	28S ribosomal protein S9, mitochondrial
DDX18	10	4	6	4	0	5	1	1	no	no	no	no	no	no	no	no	ATP-dependent RNA helicase DDX18
RIF1	10	5	5	5	0	5	0	1	no	no	no	no	no	no	no	no	NA
CLK1	10	4	6	4	0	6	0	1	no	yes	no	no	no	no	no	no	Dual-specificity protein kinase CLK1
MYEOV2	10	4	6	3	1	6	0	1	no	no	no	no	no	no	no	no	NA
SEPT2	10	5	5	5	0	5	0	1	no	no	no	no	no	no	no	no	Septin-2
DTYMK	10	3	7	3	0	5	2	1	no	no	no	no	yes	no	no	no	Thymidylate kinase
CRBN	10	4	6	4	0	5	1	1	no	no	no	no	no	no	no	no	Protein cereblon
NDUFAF3	10	4	6	4	0	6	0	1	no	no	no	no	no	no	no	no	NADH dehydrogenase [ubiquinone] 1 alpha subcomplex assembly factor 3
GLT8D1	10	5	5	4	1	5	0	1	no	no	no	no	no	no	no	no	Glycosyltransferase 8 domain-containing protein 1
SPCS1	10	7	3	7	0	3	0	1	no	no	no	no	no	no	no	no	Signal peptidase complex subunit 1
GSK3B	10	4	6	3	1	6	0	1	no	yes	no	yes	no	no	no	no	Glycogen synthase kinase-3 beta
ATP5I	10	3	7	3	0	7	0	1	no	no	no	no	yes	no	no	no	ATP synthase subunit e, mitochondrial
DCAF16	10	5	5	5	0	4	1	1	no	no	no	no	no	no	no	no	DDB1- and CUL4-associated factor 16
COPS4	10	2	8	2	0	8	0	1	yes	no	no	no	no	no	no	no	COP9 signalosome complex subunit 4
MCCC2	10	7	3	4	3	3	0	1	no	no	no	no	no	no	no	no	Methylcrotonoyl-CoA carboxylase beta chain, mitochondrial
HMGCR	10	5	5	5	0	5	0	1	no	no	no	no	no	no	no	no	3-hydroxy-3-methylglutaryl-coenzyme A reductase
POLK	10	7	3	3	4	3	0	1	no	no	no	no	no	no	no	no	DNA polymerase kappa
AFF4	10	5	5	3	2	5	0	1	yes	no	no	no	no	yes	no	no	AF4/FMR2 family member 4
SEC24A	10	3	7	3	0	7	0	1	no	no	no	no	no	no	no	no	Protein transport protein Sec24A
HARS	10	4	6	4	0	6	0	1	no	no	no	no	no	no	no	no	Histidyl-tRNA synthetase, isoform CRA_a
THG1L	10	3	7	3	0	7	0	1	no	no	no	no	no	no	no	no	Probable tRNA(His) guanylyltransferase
PRPF4B	10	6	4	6	0	4	0	1	no	yes	no	no	no	no	no	no	Serine/threonine-protein kinase PRP4 homolog
SSR1	10	5	5	5	0	5	0	1	no	no	no	no	no	no	no	no	NA
PAK1IP1	10	2	8	2	0	7	1	1	no	no	no	no	no	no	no	no	NA
RXRB	10	3	7	3	0	7	0	1	yes	no	no	yes	no	no	no	no	Retinoic acid receptor RXR-beta
SRPK1	10	4	6	4	0	6	0	1	no	yes	no	no	no	no	no	no	SRSF protein kinase 1
SYNCRIP	10	5	5	5	0	5	0	1	no	no	no	no	no	no	no	no	Heterogeneous nuclear ribonucleoprotein Q
ZNF292	10	2	8	2	0	6	2	1	yes	no	no	no	no	no	no	no	Zinc finger protein 292
PNRC1	10	5	5	4	1	4	1	1	yes	no	no	no	no	no	no	no	Proline-rich nuclear receptor coactivator 1
HSF2	10	2	8	1	1	7	1	1	yes	no	no	no	no	no	no	no	Heat shock factor protein 2
SF3B5	10	9	1	9	0	1	0	1	no	no	no	no	no	no	no	no	NA
SNX9	10	7	3	6	1	3	0	1	no	no	no	no	no	no	no	no	Sorting nexin-9
PPIA	10	6	4	6	0	3	1	1	no	no	no	no	no	no	no	no	Peptidyl-prolyl cis-trans isomerase
PLOD3	10	3	7	3	0	6	1	1	no	no	no	no	no	no	no	no	Procollagen-lysine,2-oxoglutarate 5-dioxygenase 3
MLL3	10	3	7	3	0	7	0	1	yes	no	no	no	no	yes	no	yes	NA
CTSB	10	4	6	3	1	4	2	1	no	no	no	no	no	no	no	no	Cathepsin B heavy chain
ARFGEF1	10	5	5	4	1	4	1	1	no	no	no	no	no	no	no	no	Brefeldin A-inhibited guanine nucleotide-exchange protein 1
SQLE	10	7	3	4	3	3	0	1	no	no	no	no	no	no	no	no	Squalene monooxygenase
PTK2	10	4	6	0	4	3	3	1	no	yes	no	yes	no	no	no	no	cDNA FLJ57218, highly similar to Focal adhesion kinase 1 (EC 2.7.10.2)
TOPORS	10	5	5	4	1	4	1	1	yes	no	no	no	no	no	no	no	E3 ubiquitin-protein ligase Topors
PIGO	10	6	4	6	0	3	1	1	no	no	no	no	no	no	no	no	GPI ethanolamine phosphate transferase 3
ZCCHC7	10	3	7	3	0	7	0	1	yes	no	no	no	no	no	no	no	cDNA FLJ57248, highly similar to Zinc finger CCHC domain-containing protein 7
PTAR1	10	4	6	4	0	6	0	1	no	no	no	no	no	no	no	no	Protein prenyltransferase alpha subunit repeat-containing protein 1
SLC31A2	10	5	5	5	0	4	1	1	no	no	no	no	no	no	no	no	Probable low affinity copper uptake protein 2
PRPF4	10	6	4	6	0	4	0	1	no	no	no	no	no	no	no	no	U4/U6 small nuclear ribonucleoprotein Prp4
PSMB7	10	5	5	5	0	5	0	1	no	no	no	no	no	no	no	no	Proteasome subunit beta type-7
GOLGA2	10	6	4	5	1	3	1	1	no	no	no	no	no	no	no	no	Golgin subfamily A member 2
EXOSC2	10	2	8	2	0	7	1	1	no	no	no	no	no	no	no	no	Exosome complex component RRP4
COBRA1	10	4	6	4	0	6	0	1	no	no	no	no	no	no	no	no	NA
HERC4	10	2	8	2	0	8	0	1	no	no	no	no	no	no	no	no	Probable E3 ubiquitin-protein ligase HERC4
SUPV3L1	10	7	3	7	0	3	0	1	no	no	no	no	no	no	no	no	ATP-dependent RNA helicase SUPV3L1, mitochondrial
CEP55	10	6	4	6	0	4	0	1	no	no	no	no	no	no	no	no	Centrosomal protein of 55 kDa
MGEA5	10	6	4	6	0	4	0	1	no	no	no	no	no	no	no	no	Bifunctional protein NCOAT
PPRC1	10	7	3	7	0	3	0	1	yes	no	no	no	no	no	no	no	Peroxisome proliferator-activated receptor gamma coactivator-related protein 1
SHOC2	10	4	6	4	0	6	0	1	no	no	no	no	no	no	no	no	Leucine-rich repeat protein SHOC-2
EIF3A	10	5	5	5	0	5	0	1	no	no	no	no	no	no	no	no	Eukaryotic translation initiation factor 3 subunit A
MKI67	10	6	4	6	0	4	0	1	no	no	no	no	no	no	no	no	Antigen KI-67
OSBP	10	3	7	3	0	6	1	1	no	no	no	no	no	no	no	no	Oxysterol-binding protein 1
AHNAK	10	5	5	5	0	4	1	1	no	no	no	no	no	no	no	no	Neuroblast differentiation-associated protein AHNAK
BAD	10	4	6	3	1	6	0	1	no	no	no	yes	no	no	no	no	Bcl2 antagonist of cell death
FAU	10	4	6	3	1	6	0	1	no	no	no	no	no	no	no	no	40S ribosomal protein S30
CFL1	10	3	7	2	1	6	1	1	no	no	no	no	no	no	no	no	Cofilin-1
RPS3	10	4	6	4	0	5	1	1	no	no	no	no	no	no	no	no	40S ribosomal protein S3
C11orf57	10	9	1	8	1	1	0	1	no	no	no	no	no	no	no	no	NA
BCL9L	10	6	4	6	0	4	0	1	yes	no	no	no	no	no	no	no	B-cell CLL/lymphoma 9-like protein
FOXM1	10	7	3	7	0	3	0	1	yes	no	no	no	no	no	no	no	Forkhead box protein M1
C12orf10	10	4	6	3	1	6	0	1	no	no	no	no	no	no	no	no	UPF0160 protein MYG1, mitochondrial
FBXO21	10	3	7	0	3	5	2	1	no	no	no	no	no	no	no	no	F-box only protein 21
HMGB1	10	3	7	2	1	6	1	1	yes	no	no	yes	no	no	no	no	High mobility group protein B1
EXOSC8	10	5	5	5	0	5	0	1	no	no	no	no	no	no	no	no	Exosome complex component RRP43
PHF11	10	5	5	3	2	3	2	1	no	no	no	no	no	no	no	no	PHD finger protein 11
VPS36	10	3	7	2	1	6	1	1	no	no	no	no	no	no	no	no	Vacuolar protein-sorting-associated protein 36
UCHL3	10	8	2	7	1	2	0	1	no	no	no	no	no	no	no	no	Ubiquitin carboxyl-terminal hydrolase isozyme L3
RBM26	10	10	0	10	0	0	0	1	yes	no	no	no	no	no	no	no	RNA-binding protein 26
ATP5S	10	4	6	4	0	6	0	1	no	no	no	no	no	no	no	no	ATP synthase subunit s, mitochondrial
CGRRF1	10	5	5	3	2	4	1	1	no	no	no	no	no	no	no	no	Cell growth regulator with RING finger domain protein 1
C14orf1	10	7	3	7	0	3	0	1	no	no	no	no	no	no	no	no	Probable ergosterol biosynthetic protein 28
SMEK1	10	6	4	6	0	4	0	1	no	no	no	no	no	no	no	no	NA
SLC25A29	10	3	7	3	0	6	1	1	no	no	no	no	no	no	no	no	Mitochondrial carnitine/acylcarnitine carrier protein CACL
C15orf23	10	7	3	5	2	3	0	1	no	no	no	no	no	no	no	no	NA
ADPGK	10	4	6	2	2	6	0	1	no	no	no	no	yes	no	no	no	ADP-dependent glucokinase, isoform CRA_e
TMEM186	10	7	3	6	1	3	0	1	no	no	no	no	no	no	no	no	NA
UQCRC2	10	5	5	5	0	5	0	1	no	no	no	no	yes	no	no	no	Cytochrome b-c1 complex subunit 2, mitochondrial
HERPUD1	10	6	4	6	0	4	0	1	no	no	no	no	no	yes	no	no	Homocysteine-responsive endoplasmic reticulum-resident ubiquitin-like domain member 1 protein
TMEM208	10	3	7	3	0	7	0	1	no	no	no	no	no	no	no	no	NA
KARS	10	5	5	5	0	5	0	1	no	no	no	no	no	no	no	no	Lysine--tRNA ligase
TERF2IP	10	4	6	2	2	5	1	1	yes	no	no	yes	no	no	no	no	Telomeric repeat-binding factor 2-interacting protein 1
MAP1LC3B	10	7	3	7	0	3	0	1	no	no	no	no	no	no	no	no	Microtubule-associated proteins 1A/1B light chain 3B
CHMP1A	10	7	3	7	0	3	0	1	no	no	no	no	no	no	no	no	Charged multivesicular body protein 1a
ITGAE	10	9	1	6	3	1	0	1	no	no	no	no	no	no	no	no	Integrin alpha-E
DUSP14	10	6	4	6	0	4	0	1	no	no	yes	yes	no	no	no	no	Dual specificity protein phosphatase 14
FAM134C	10	4	6	3	1	4	2	1	no	no	no	no	no	no	no	no	NA
EME1	10	6	4	5	1	4	0	1	no	no	no	yes	no	no	no	no	Crossover junction endonuclease EME1
RPL38	10	4	6	4	0	6	0	1	no	no	no	no	no	no	no	no	60S ribosomal protein L38
RNF138	10	5	5	5	0	4	1	1	yes	no	no	no	no	no	no	no	E3 ubiquitin-protein ligase RNF138
NDUFS7	10	2	8	2	0	5	3	1	no	no	no	no	yes	no	no	no	cDNA FLJ34304 fis, clone FEBRA2007880, highly similar to NADH-ubiquinone oxidoreductase 20 kDa subunit, mitochondrial (EC 1.6.5.3)
TCF3	10	5	5	5	0	5	0	1	yes	no	no	no	no	yes	no	no	Transcription factor E2-alpha
LONP1	10	5	5	4	1	4	1	1	no	no	no	no	no	no	no	no	Lon protease homolog, mitochondrial
ELAVL1	10	2	8	2	0	7	1	1	no	no	no	no	no	no	no	no	cDNA FLJ60076, highly similar to ELAV-like protein 1
C19orf66	10	4	6	4	0	6	0	1	no	no	no	no	no	no	no	no	NA
MRPL4	10	6	4	6	0	4	0	1	no	no	no	no	no	no	no	no	39S ribosomal protein L4, mitochondrial
RPS19	10	7	3	7	0	3	0	1	no	no	no	no	no	no	no	no	40S ribosomal protein S19
AP2S1	10	6	4	3	3	3	1	1	no	no	no	no	no	no	no	no	AP-2 complex subunit sigma
GRWD1	10	4	6	4	0	6	0	1	no	no	no	no	no	no	no	no	NA
RPL13A	10	3	7	3	0	7	0	1	no	no	no	no	no	no	no	no	60S ribosomal protein L13a
TSEN34	10	3	7	3	0	4	3	1	no	no	no	no	no	no	no	no	tRNA-splicing endonuclease subunit Sen34
U2AF2	10	3	7	3	0	6	1	1	yes	no	no	no	no	no	no	no	Splicing factor U2AF 65 kDa subunit
PCNA	10	4	6	4	0	6	0	1	no	no	no	yes	no	no	no	no	Proliferating cell nuclear antigen
SERINC3	10	7	3	4	3	1	2	1	no	no	no	no	no	no	no	no	NA
TNRC6B	10	5	5	5	0	5	0	1	yes	no	no	no	no	no	no	no	Trinucleotide repeat-containing gene 6B protein
BRD1	10	4	6	3	1	5	1	1	yes	no	no	no	no	no	no	no	Bromodomain-containing protein 1
ZBED4	10	3	7	3	0	6	1	1	yes	no	no	no	no	no	no	no	Zinc finger BED domain-containing protein 4
NOC2L	10	3	7	3	0	6	1	0	no	no	no	no	no	no	no	no	Nucleolar complex protein 2 homolog
ERRFI1	10	6	4	4	2	3	1	0	no	no	no	no	no	no	no	no	ERBB receptor feedback inhibitor 1
APITD1	10	5	5	4	1	4	1	0	yes	no	no	no	no	no	no	no	Centromere protein S
C1orf158	10	1	9	1	0	9	0	0	no	no	no	no	no	no	no	no	NA
CDA	10	3	7	3	0	6	1	0	no	no	no	no	yes	no	no	no	Cytidine deaminase
LYPLA2	10	4	6	4	0	6	0	0	no	no	no	no	no	no	no	no	Acyl-protein thioesterase 2
NR0B2	10	5	5	5	0	5	0	0	yes	no	no	no	no	no	no	no	Nuclear receptor subfamily 0 group B member 2
SYTL1	10	2	8	2	0	5	3	0	no	no	no	no	no	no	no	no	Synaptotagmin-like protein 1
TINAGL1	10	3	7	3	0	7	0	0	no	no	no	no	no	no	no	no	Tubulointerstitial nephritis antigen-like
FNDC5	10	3	7	3	0	7	0	0	no	no	no	no	no	no	no	no	Fibronectin type III domain-containing protein 5
RIMKLA	10	3	7	3	0	7	0	0	no	no	no	no	no	no	no	no	N-acetylaspartyl-glutamate synthetase A
ELOVL1	10	4	6	4	0	5	1	0	no	no	no	no	no	no	no	no	Elongation of very long chain fatty acids protein 1
C1orf228	10	4	6	4	0	6	0	0	no	no	no	no	no	no	no	no	NA
PRPF38A	10	1	9	1	0	8	1	0	no	no	no	no	no	no	no	no	NA
ZCCHC11	10	3	7	3	0	5	2	0	yes	no	no	no	no	no	no	no	Terminal uridylyltransferase 4
LRRC40	10	6	4	6	0	3	1	0	no	no	no	no	no	no	no	no	NA
PIGK	10	5	5	5	0	5	0	0	no	no	no	no	no	no	no	no	GPI-anchor transamidase
GCLM	10	5	5	5	0	5	0	0	no	no	no	no	no	no	no	no	Glutamate--cysteine ligase regulatory subunit
TMEM56	10	6	4	5	1	2	2	0	no	no	no	no	no	no	no	no	Transmembrane protein 56
RHOC	10	4	6	4	0	6	0	0	no	no	no	no	no	no	no	no	Rho-related GTP-binding protein RhoC
CD2	10	6	4	6	0	4	0	0	no	no	no	no	no	no	no	no	T-cell surface antigen CD2
CELF3	10	7	3	7	0	3	0	0	yes	no	no	no	no	no	no	no	CUGBP Elav-like family member 3
PGLYRP4	10	2	8	2	0	8	0	0	no	no	no	no	no	no	no	no	Peptidoglycan recognition protein 4
S100A16	10	2	8	2	0	5	3	0	no	no	no	no	no	no	no	no	Protein S100-A16
NUP210L	10	1	9	1	0	9	0	0	no	no	no	no	no	no	no	no	NA
HAPLN2	10	1	9	1	0	8	1	0	no	no	no	no	no	no	no	no	Hyaluronan and proteoglycan link protein 2
FCRL2	10	3	7	3	0	7	0	0	no	no	no	no	no	no	no	no	Fc receptor-like protein 2
SPTA1	10	5	5	5	0	4	1	0	no	no	no	no	no	no	no	no	Spectrin alpha chain, erythrocytic 1
FCRLA	10	3	7	3	0	6	1	0	no	no	no	no	no	no	no	no	NA
RGS13	10	4	6	3	1	3	3	0	no	no	no	no	no	no	no	no	Regulator of G-protein signaling 13
LMOD1	10	3	7	3	0	7	0	0	no	no	no	no	no	no	no	no	Leiomodin-1
MARK1	10	3	7	2	1	7	0	0	no	yes	no	no	no	no	no	no	Serine/threonine-protein kinase MARK1
ENAH	10	6	4	3	3	4	0	0	no	no	no	no	no	no	no	no	Protein enabled homolog
EPHX1	10	3	7	1	2	5	2	0	no	no	no	no	no	no	no	no	Epoxide hydrolase 1
EXO1	10	5	5	4	1	5	0	0	no	no	no	yes	no	no	no	no	Exonuclease 1
ZNF124	10	3	7	3	0	6	1	0	yes	no	no	no	no	no	no	no	Zinc finger protein 124
EPT1	10	3	7	3	0	7	0	0	no	no	no	no	no	no	no	no	Ethanolaminephosphotransferase 1
EMILIN1	10	4	6	4	0	5	1	0	no	no	no	no	no	no	no	no	EMILIN-1
MORN2	10	3	7	3	0	7	0	0	no	no	no	no	no	no	no	no	NA
CCDC104	10	8	2	5	3	2	0	0	no	no	no	no	no	no	no	no	NA
FANCL	10	4	6	3	1	4	2	0	no	no	no	no	no	no	no	no	E3 ubiquitin-protein ligase FANCL
CCT7	10	3	7	3	0	7	0	0	no	no	no	no	no	no	no	no	cDNA FLJ59454, highly similar to T-complex protein 1 subunit eta
FAM176A	10	3	7	3	0	7	0	0	no	no	no	no	no	no	no	no	NA
TCF7L1	10	4	6	4	0	6	0	0	yes	no	no	yes	no	no	no	no	Transcription factor 7-like 1
GGCX	10	4	6	3	1	4	2	0	no	no	no	no	no	no	no	no	Vitamin K-dependent gamma-carboxylase
SEPT10	10	4	6	2	2	1	5	0	no	no	no	no	no	no	no	no	Septin 10, isoform CRA_c
GYPC	10	5	5	5	0	4	1	0	no	no	no	no	no	no	no	no	Glycophorin-C
RBMS1	10	6	4	4	2	3	1	0	no	no	no	no	no	no	no	no	RNA-binding motif, single-stranded-interacting protein 1
C2orf77	10	6	4	6	0	2	2	0	no	no	no	no	no	no	no	no	NA
NCKAP1	10	2	8	0	2	4	4	0	no	no	no	no	no	no	no	no	Nck-associated protein 1
SPATS2L	10	4	6	4	0	4	2	0	no	no	no	no	no	no	no	no	NA
MARCH4	10	2	8	2	0	8	0	0	no	no	no	no	no	no	no	no	E3 ubiquitin-protein ligase MARCH4
SP140	10	5	5	4	1	3	2	0	yes	no	no	no	no	no	no	no	SP140 nuclear body protein, isoform CRA_c
MLPH	10	3	7	3	0	7	0	0	no	no	no	no	no	no	no	no	cDNA FLJ60288, highly similar to Melanophilin
MRPS25	10	4	6	4	0	6	0	0	no	no	no	no	no	no	no	no	28S ribosomal protein S25, mitochondrial
ACVR2B	10	2	8	2	0	6	2	0	no	yes	no	yes	no	no	no	no	Activin receptor type-2B
DAG1	10	4	6	3	1	6	0	0	no	no	no	yes	no	no	no	no	Alpha-dystroglycan
VPRBP	10	0	10	0	0	9	1	0	yes	no	no	no	no	no	no	no	Protein VPRBP
STAB1	10	3	7	3	0	6	1	0	no	no	no	no	no	no	no	no	Stabilin-1
TMEM45A	10	4	6	4	0	4	2	0	no	no	no	no	no	no	no	no	NA
HEG1	10	4	6	3	1	4	2	0	no	no	no	no	no	no	no	no	Protein HEG homolog 1
WDR49	10	5	5	4	1	5	0	0	yes	no	no	no	no	no	no	no	Uncharacterized protein
ZMAT3	10	5	5	4	1	5	0	0	yes	no	no	yes	no	no	no	no	Zinc finger matrin-type protein 3
RTP4	10	5	5	5	0	5	0	0	no	no	no	no	no	no	no	no	Receptor-transporting protein 4
CLDN16	10	3	7	3	0	7	0	0	no	no	no	no	no	no	no	no	PCLN-1
LYAR	10	3	7	3	0	7	0	0	yes	no	no	no	no	no	no	no	Cell growth-regulating nucleolar protein
ARAP2	10	5	5	2	3	3	2	0	yes	no	no	no	no	no	no	no	Arf-GAP with Rho-GAP domain, ANK repeat and PH domain-containing protein 2
FAM114A1	10	5	5	5	0	5	0	0	no	no	no	no	no	no	no	no	NA
G3BP2	10	3	7	3	0	7	0	0	no	no	no	no	no	no	no	no	Ras GTPase-activating protein-binding protein 2
ANTXR2	10	3	7	3	0	4	3	0	yes	no	no	no	no	no	no	no	Anthrax toxin receptor 2
THAP9	10	4	6	0	4	5	1	0	yes	no	no	no	no	no	no	no	DNA transposase THAP9
WDFY3	10	4	6	2	2	5	1	0	yes	no	no	no	no	no	no	no	WD repeat and FYVE domain-containing protein 3
ADH4	10	1	9	1	0	9	0	0	no	no	no	no	yes	no	no	no	Alcohol dehydrogenase 4
H2AFZ	10	3	7	3	0	6	1	0	no	no	no	yes	no	no	no	no	Histone H2A.Z
SGMS2	10	4	6	4	0	6	0	0	no	no	no	no	no	no	no	no	Phosphatidylcholine:ceramide cholinephosphotransferase 2
FGF2	10	3	7	3	0	5	2	0	yes	no	no	yes	no	no	no	no	Fibroblast growth factor 2
TMEM154	10	4	6	4	0	5	1	0	no	no	no	no	no	no	no	no	NA
PALLD	10	3	7	2	1	5	2	0	no	no	no	no	no	no	no	no	Palladin
CENPK	10	2	8	2	0	8	0	0	no	no	no	no	no	no	no	no	NA
SGTB	10	5	5	2	3	4	1	0	no	no	no	no	no	no	no	no	NA
SPOCK1	10	3	7	3	0	7	0	0	no	no	no	no	no	no	no	no	Testican-1
TMCO6	10	4	6	4	0	6	0	0	no	no	no	no	no	no	no	no	Transmembrane and coiled-coil domain-containing protein 6
RBM27	10	5	5	5	0	5	0	0	yes	no	no	no	no	no	no	no	RNA-binding protein 27
CD74	10	3	7	3	0	7	0	0	yes	no	no	no	no	yes	no	no	HLA class II histocompatibility antigen gamma chain
CNOT8	10	5	5	5	0	5	0	0	yes	no	no	no	no	no	no	no	CCR4-NOT transcription complex subunit 8
FBLL1	10	3	7	3	0	6	1	0	no	no	no	no	no	no	no	no	rRNA/tRNA 2'-O-methyltransferase fibrillarin-like protein 1
FOXQ1	10	3	7	3	0	5	2	0	yes	no	no	no	no	no	no	no	Forkhead box protein Q1
TUBB2A	10	6	4	4	2	2	2	0	no	no	no	no	no	no	no	no	Tubulin beta-2A chain
SOX4	10	1	9	1	0	8	1	0	yes	no	no	no	no	no	no	no	Transcription factor SOX-4
SCGN	10	4	6	4	0	6	0	0	no	no	no	no	no	no	no	no	Secretagogin
SLC17A3	10	3	7	3	0	7	0	0	no	no	no	no	no	no	no	no	Sodium-dependent phosphate transport protein 4
BTN3A3	10	2	8	2	0	8	0	0	no	no	no	no	no	no	no	no	NA
ZNF165	10	6	4	6	0	4	0	0	yes	no	no	no	no	no	no	no	Zinc finger protein 165
AIF1	10	2	8	2	0	7	1	0	no	no	no	no	no	no	no	no	Allograft inflammatory factor 1
CLIC1	10	4	6	3	1	5	1	0	yes	no	no	no	no	no	no	no	Chloride intracellular channel protein 1
MAPK14	10	3	7	3	0	7	0	0	yes	yes	no	yes	no	no	no	no	Mitogen-activated protein kinase 14
CPNE5	10	4	6	4	0	6	0	0	no	no	no	no	no	no	no	no	NA
DPPA5	10	1	9	1	0	9	0	0	no	no	no	no	no	no	no	no	Developmental pluripotency-associated 5 protein
COL12A1	10	4	6	4	0	5	1	0	yes	no	no	no	no	no	no	no	Collagen alpha-1(XII) chain
PGM3	10	1	9	1	0	8	1	0	no	no	no	no	no	no	no	no	Phosphoacetylglucosamine mutase
SLC35F1	10	3	7	3	0	7	0	0	no	no	no	no	no	no	no	no	NA
KIAA0408	10	3	7	3	0	5	2	0	no	no	no	no	no	no	no	no	Uncharacterized protein KIAA0408
FUCA2	10	3	7	2	1	4	3	0	no	no	no	no	no	no	no	no	Plasma alpha-L-fucosidase
ZC3H12D	10	4	6	4	0	6	0	0	no	no	no	no	no	no	no	no	Probable ribonuclease ZC3H12D
AGR3	10	3	7	3	0	6	1	0	no	no	no	no	no	no	no	no	Anterior gradient protein 3 homolog
LSM5	10	3	7	3	0	6	1	0	no	no	no	no	no	no	no	no	U6 snRNA-associated Sm-like protein LSm5
STX1A	10	4	6	4	0	5	1	0	no	no	no	no	no	no	no	no	Syntaxin-1A
LAT2	10	4	6	4	0	6	0	0	no	no	no	no	no	no	no	no	Linker for activation of T-cells family member 2
PPP1R9A	10	5	5	5	0	4	1	0	no	no	yes	no	no	no	no	no	Neurabin-1
ASNS	10	5	5	4	1	5	0	0	no	no	no	no	yes	no	no	no	Asparagine synthetase [glutamine-hydrolyzing]
LRCH4	10	4	6	4	0	6	0	0	no	no	no	no	no	no	no	no	Leucine-rich repeat and calponin homology domain-containing protein 4
MUC17	10	5	5	5	0	5	0	0	no	no	no	no	no	no	no	no	Mucin-17
DNAJB9	10	5	5	3	2	5	0	0	no	no	no	no	no	no	no	no	DnaJ homolog subfamily B member 9
GSTK1	10	3	7	3	0	6	1	0	no	no	no	no	no	no	no	no	Glutathione S-transferase kappa 1
TMEM139	10	2	8	2	0	7	1	0	no	no	no	no	no	no	no	no	NA
AGPAT5	10	5	5	5	0	3	2	0	yes	no	no	no	no	no	no	no	1-acyl-sn-glycerol-3-phosphate acyltransferase epsilon
RP1L1	10	1	9	1	0	9	0	0	no	no	no	no	no	no	no	no	NA
DOK2	10	5	5	5	0	4	1	0	no	no	no	no	no	no	no	no	Docking protein 2
STMN4	10	5	5	5	0	5	0	0	no	no	no	no	no	no	no	no	NA
STAR	10	4	6	4	0	5	1	0	no	no	no	no	no	no	no	no	Steroidogenic acute regulatory protein, mitochondrial
E2F5	10	6	4	4	2	1	3	0	yes	no	no	yes	no	no	no	no	Transcription factor E2F5
DSCC1	10	5	5	5	0	5	0	0	no	no	no	no	no	no	no	no	Sister chromatid cohesion protein DCC1
CD274	10	3	7	3	0	7	0	0	no	no	no	no	no	yes	no	no	Programmed cell death 1 ligand 1
GKAP1	10	3	7	3	0	6	1	0	no	no	no	no	no	no	no	no	G kinase-anchoring protein 1
GADD45G	10	5	5	5	0	4	1	0	no	no	no	yes	no	no	no	no	Growth arrest and DNA damage-inducible protein GADD45 gamma
TBC1D2	10	5	5	5	0	4	1	0	no	no	no	no	no	no	no	no	TBC1 domain family member 2A
METTL11A	10	3	7	3	0	7	0	0	no	no	no	no	no	no	no	no	NA
FCN1	10	4	6	4	0	6	0	0	no	no	no	no	no	no	no	no	Ficolin-1
NACC2	10	6	4	6	0	4	0	0	no	no	no	no	no	no	no	no	Nucleus accumbens-associated protein 2
SNAPC4	10	3	7	3	0	7	0	0	yes	no	no	no	no	no	no	no	snRNA-activating protein complex subunit 4
PTER	10	3	7	1	2	6	1	0	no	no	no	no	no	no	no	no	Phosphotriesterase-related protein
ZEB1	10	5	5	1	4	0	5	0	yes	no	no	no	no	no	no	no	Zinc finger E-box-binding homeobox 1
TET1	10	1	9	0	1	8	1	0	yes	no	no	no	no	yes	no	no	Methylcytosine dioxygenase TET1
ANXA11	10	3	7	2	1	7	0	0	no	no	no	no	no	no	no	no	Annexin
SFXN3	10	4	6	4	0	4	2	0	no	no	no	no	no	no	no	no	Sideroflexin-3
ACSL5	10	2	8	1	1	5	3	0	no	no	no	yes	yes	no	no	no	Long-chain-fatty-acid--CoA ligase 5
PNLIPRP1	10	1	9	1	0	6	3	0	no	no	no	no	no	no	no	no	Inactive pancreatic lipase-related protein 1
TSPAN32	10	4	6	4	0	6	0	0	no	no	no	no	no	no	no	no	Tetraspanin-32
OR51E2	10	3	7	3	0	7	0	0	no	no	no	no	no	no	no	no	Olfactory receptor 51E2
DENND5A	10	7	3	4	3	2	1	0	no	no	no	no	no	no	no	no	cDNA FLJ43455 fis, clone OCBBF2035110, highly similar to Rab6-interacting protein 1
TIMM10	10	3	7	3	0	7	0	0	no	no	no	no	no	no	no	no	Mitochondrial import inner membrane translocase subunit Tim10
RARRES3	10	3	7	3	0	7	0	0	no	no	no	no	no	no	no	no	Retinoic acid receptor responder protein 3
RPS6KA4	10	1	9	1	0	6	3	0	no	yes	no	yes	no	no	no	no	Ribosomal protein S6 kinase
SART1	10	3	7	3	0	7	0	0	yes	no	no	no	no	no	no	no	U4/U6.U5 tri-snRNP-associated protein 1
BANF1	10	5	5	5	0	5	0	0	no	no	no	no	no	no	no	no	Barrier-to-autointegration factor
MRGPRF	10	3	7	3	0	7	0	0	no	no	no	no	no	no	no	no	Mas-related G-protein coupled receptor member F
FGF3	10	3	7	3	0	7	0	0	no	no	no	yes	no	no	no	no	Fibroblast growth factor 3
STARD10	10	4	6	4	0	3	3	0	no	no	no	no	no	no	no	no	PCTP-like protein
ATG16L2	10	5	5	5	0	4	1	0	no	no	no	no	no	no	no	no	NA
KCNE3	10	5	5	5	0	5	0	0	no	no	no	no	no	no	no	no	Potassium voltage-gated channel subfamily E member 3
RDX	10	3	7	2	1	5	2	0	no	no	no	no	no	no	no	no	Radixin
CD3D	10	4	6	4	0	6	0	0	no	no	no	no	no	no	no	no	CD3 delta
CD9	10	4	6	3	1	3	3	0	no	no	no	no	no	no	no	no	CD9 antigen
LEPREL2	10	3	7	3	0	7	0	0	no	no	no	no	no	no	no	no	Prolyl 3-hydroxylase 3
CDCA3	10	3	7	2	1	6	1	0	no	no	no	no	no	no	no	no	Cell division cycle-associated protein 3
CLEC2D	10	4	6	4	0	3	3	0	no	no	no	no	no	no	no	no	C-type lectin domain family 2 member D
GUCY2C	10	2	8	2	0	8	0	0	no	yes	no	no	yes	no	no	no	Heat-stable enterotoxin receptor
ABCD2	10	4	6	4	0	6	0	0	no	no	no	no	no	no	no	no	ATP-binding cassette sub-family D member 2
CACNB3	10	4	6	4	0	6	0	0	no	no	no	yes	no	no	no	no	Voltage-dependent L-type calcium channel subunit beta-3
RHEBL1	10	5	5	5	0	5	0	0	no	no	no	no	no	no	no	no	GTPase RhebL1
SUOX	10	3	7	2	1	5	2	0	no	no	no	no	no	no	no	no	Sulfite oxidase, mitochondrial
GPR182	10	1	9	1	0	9	0	0	no	no	no	no	no	no	no	no	G-protein coupled receptor 182
NAB2	10	4	6	4	0	6	0	0	yes	no	no	no	no	no	no	no	NGFI-A-binding protein 2
LRP1	10	2	8	2	0	7	1	0	no	no	no	no	no	no	no	no	Prolow-density lipoprotein receptor-related protein 1
PPFIA2	10	7	3	7	0	3	0	0	no	no	no	no	no	no	no	no	Liprin-alpha-2
CCDC41	10	2	8	2	0	7	1	0	no	no	no	no	no	no	no	no	Centrosomal protein of 83 kDa
ANKRD13A	10	6	4	2	4	2	2	0	yes	no	no	no	no	no	no	no	NA
HNF1A	10	2	8	2	0	8	0	0	yes	no	no	no	no	yes	no	yes	Hepatocyte nuclear factor 1-alpha
C13orf33	10	3	7	3	0	7	0	0	no	no	no	no	no	no	no	no	NA
MMP14	10	4	6	3	1	2	4	0	no	no	no	no	no	no	no	no	Matrix metalloproteinase-14
CMTM5	10	7	3	7	0	3	0	0	no	no	no	no	no	no	no	no	CKLF-like MARVEL transmembrane domain-containing protein 5
PCK2	10	3	7	3	0	7	0	0	no	no	no	yes	yes	no	no	no	cDNA, FLJ79105, highly similar to Phosphoenolpyruvate carboxykinase (GTP), mitochondrial (EC 4.1.1.32)
IRF9	10	6	4	6	0	4	0	0	yes	no	no	yes	no	no	no	no	Interferon regulatory factor 9
CDKN3	10	3	7	3	0	7	0	0	no	no	yes	no	no	no	no	no	Cyclin-dependent kinase inhibitor 3
LGALS3	10	4	6	4	0	5	1	0	no	no	no	no	no	no	no	no	Galectin-3
ZFP36L1	10	6	4	4	2	3	1	0	yes	no	no	no	no	no	no	no	Zinc finger protein 36, C3H1 type-like 1
IFI27	10	5	5	5	0	5	0	0	no	no	no	no	no	no	no	no	Interferon alpha-inducible protein 27, mitochondrial
AHNAK2	10	4	6	4	0	4	2	0	no	no	no	no	no	no	no	no	NA
PLCB2	10	3	7	3	0	6	1	0	no	no	no	yes	yes	no	no	no	1-phosphatidylinositol 4,5-bisphosphate phosphodiesterase beta-2
OIP5	10	5	5	5	0	4	1	0	no	no	no	no	no	no	no	no	Protein Mis18-beta
C15orf48	10	5	5	5	0	4	1	0	no	no	no	no	no	no	no	no	NA
TMOD3	10	6	4	5	1	4	0	0	no	no	no	no	no	no	no	no	Tropomodulin-3
UNC13C	10	4	6	4	0	6	0	0	no	no	no	no	no	no	no	no	Protein unc-13 homolog C
KIAA0101	10	4	6	4	0	6	0	0	no	no	no	no	no	no	no	no	PCNA-associated factor
CSPG4	10	3	7	3	0	7	0	0	no	no	no	no	no	no	no	no	Chondroitin sulfate proteoglycan 4
CIB1	10	3	7	1	2	3	4	0	no	no	no	no	no	no	no	no	Calcium and integrin-binding protein 1
ALDH1A3	10	4	6	4	0	6	0	0	no	no	no	no	yes	no	no	no	Aldehyde dehydrogenase family 1 member A3
TPSAB1	10	4	6	4	0	5	1	0	no	no	no	no	no	no	no	no	Tryptase alpha/beta-1
INO80E	10	7	3	6	1	3	0	0	no	no	no	no	no	no	no	no	INO80 complex subunit E
CORO1A	10	1	9	1	0	5	4	0	no	no	no	no	no	no	no	no	Coronin
AHSP	10	4	6	4	0	5	1	0	no	no	no	no	no	no	no	no	Alpha-hemoglobin-stabilizing protein
SHCBP1	10	7	3	5	2	2	1	0	no	no	no	no	no	no	no	no	SHC SH2 domain-binding protein 1
PSMB10	10	3	7	2	1	7	0	0	no	no	no	no	no	no	no	no	Proteasome subunit beta type-10
HYDIN	10	1	9	1	0	8	1	0	no	no	no	no	no	no	no	no	Hydrocephalus-inducing protein homolog
GEMIN4	10	4	6	4	0	6	0	0	no	no	no	no	no	no	no	no	Gem-associated protein 4
USP43	10	6	4	4	2	3	1	0	no	no	no	no	no	no	no	no	Ubiquitin carboxyl-terminal hydrolase 43
TNFAIP1	10	8	2	8	0	2	0	0	no	no	no	no	no	no	no	no	BTB/POZ domain-containing adapter for CUL3-mediated RhoA degradation protein 2
ZNF207	10	3	7	2	1	5	2	0	yes	no	no	no	no	no	no	no	Zinc finger protein 207
CCL23	10	5	5	5	0	5	0	0	no	no	no	yes	no	no	no	no	C-C motif chemokine 23
C17orf78	10	1	9	1	0	9	0	0	no	no	no	no	no	no	no	no	NA
PSMC3IP	10	6	4	4	2	3	1	0	no	no	no	no	no	no	no	no	Homologous-pairing protein 2 homolog
DUSP3	10	5	5	3	2	4	1	0	no	no	yes	yes	no	no	no	no	Dual-specificity protein phosphatase 3
TBX21	10	5	5	5	0	4	1	0	yes	no	no	no	no	no	no	no	T-box transcription factor TBX21
COPZ2	10	2	8	1	1	3	5	0	no	no	no	no	no	no	no	no	NA
AKAP1	10	4	6	3	1	6	0	0	yes	no	no	no	no	no	no	no	A-kinase anchor protein 1, mitochondrial
MAP3K3	10	6	4	2	4	4	0	0	no	yes	no	yes	no	no	no	no	Mitogen-activated protein kinase kinase kinase 3
LIMD2	10	4	6	4	0	4	2	0	no	no	no	no	no	no	no	no	LIM domain-containing protein 2
ICAM2	10	4	6	4	0	6	0	0	no	no	no	no	no	no	no	no	Intercellular adhesion molecule 2
APOH	10	4	6	4	0	6	0	0	no	no	no	no	no	no	no	no	Beta-2-glycoprotein 1
CD300C	10	3	7	3	0	7	0	0	no	no	no	no	no	no	no	no	CMRF35-like molecule 6
SLC25A19	10	5	5	5	0	5	0	0	no	no	no	no	no	no	no	no	Mitochondrial thiamine pyrophosphate carrier
FAM100B	10	4	6	3	1	5	1	0	no	no	no	no	no	no	no	no	NA
SYNGR2	10	6	4	5	1	3	1	0	no	no	no	no	no	no	no	no	NA
HGS	10	3	7	3	0	5	2	0	no	no	no	no	no	no	no	no	Hepatocyte growth factor-regulated tyrosine kinase substrate
STRA13	10	5	5	5	0	3	2	0	no	no	no	no	no	no	no	no	Centromere protein X
LOXHD1	10	4	6	4	0	6	0	0	no	no	no	no	no	no	no	no	Lipoxygenase homology domain-containing protein 1
FUT6	10	5	5	5	0	5	0	0	no	no	no	no	no	no	no	no	Alpha-(1,3)-fucosyltransferase
ALKBH7	10	3	7	3	0	7	0	0	no	no	no	no	no	no	no	no	Alpha-ketoglutarate-dependent dioxygenase alkB homolog 7, mitochondrial
MCOLN1	10	6	4	6	0	3	1	0	no	no	no	no	no	no	no	no	Mucolipin-1
FCER2	10	2	8	2	0	6	2	0	no	no	no	no	no	no	no	no	Low affinity immunoglobulin epsilon Fc receptor membrane-bound form
C3P1	10	1	9	1	0	9	0	0	no	no	no	no	no	no	no	no	Putative protein C3P1
S1PR2	10	4	6	4	0	4	2	0	no	no	no	no	no	no	no	no	Sphingosine 1-phosphate receptor 2
NFIX	10	2	8	2	0	6	2	0	yes	no	no	no	no	no	no	no	Nuclear factor 1
HAUS8	10	4	6	4	0	6	0	0	no	no	no	no	no	no	no	no	HAUS augmin-like complex subunit 8
NR2F6	10	5	5	4	1	4	1	0	yes	no	no	no	no	no	no	no	Nuclear receptor subfamily 2 group F member 6
FAM129C	10	2	8	1	1	7	1	0	no	no	no	no	no	no	no	no	Niban-like protein 2
GDF15	10	5	5	5	0	5	0	0	no	no	no	no	no	no	no	no	Growth/differentiation factor 15
ZNF224	10	4	6	4	0	5	1	0	yes	no	no	no	no	no	no	no	Zinc finger protein 224
FOXA3	10	4	6	4	0	5	1	0	yes	no	no	no	no	no	no	no	Hepatocyte nuclear factor 3-gamma
BCL2L12	10	5	5	3	2	2	3	0	no	no	no	no	no	no	no	no	NA
ZNF480	10	6	4	6	0	3	1	0	yes	no	no	no	no	no	no	no	Zinc finger protein 480
DEFB132	10	5	5	5	0	5	0	0	no	no	no	no	no	no	no	no	NA
OXT	10	0	10	0	0	8	2	0	no	no	no	no	no	no	no	no	Oxytocin-neurophysin 1
FERMT1	10	7	3	7	0	3	0	0	yes	no	no	no	no	no	no	no	Chromosome 20 open reading frame 42, isoform CRA_c
SNAP25	10	6	4	6	0	3	1	0	no	no	no	no	no	no	no	no	Synaptosomal-associated protein 25
JAG1	10	6	4	4	2	3	1	0	no	no	no	yes	no	no	no	no	Delta-like protein
CBFA2T2	10	4	6	4	0	5	1	0	no	no	no	no	no	no	no	no	Protein CBFA2T2
CPNE1	10	4	6	4	0	6	0	0	no	no	no	no	no	no	no	no	Copine-1
NCOA5	10	5	5	5	0	5	0	0	yes	no	no	no	no	no	no	no	Nuclear receptor coactivator 5
ELMO2	10	4	6	4	0	6	0	0	no	no	no	no	no	no	no	no	cDNA FLJ60834, highly similar to Engulfment and cell motility protein 2 (CED-12 homolog A)
ZBP1	10	3	7	3	0	7	0	0	yes	no	no	no	no	no	no	no	Z-DNA-binding protein 1
SS18L1	10	6	4	6	0	3	1	0	no	no	no	no	no	yes	no	no	NA
ADRM1	10	3	7	3	0	7	0	0	no	no	no	no	no	no	no	no	Proteasomal ubiquitin receptor ADRM1
LAMA5	10	4	6	3	1	5	1	0	no	no	no	yes	no	no	no	no	Laminin subunit alpha-5
PRDM15	10	3	7	3	0	6	1	0	yes	no	no	no	no	no	no	no	PR domain zinc finger protein 15
TFF1	10	3	7	3	0	7	0	0	no	no	no	no	no	no	no	no	Trefoil factor 1
UBASH3A	10	5	5	5	0	5	0	0	no	no	no	no	no	no	no	no	Ubiquitin-associated and SH3 domain-containing protein A
OSM	10	5	5	5	0	5	0	0	no	no	no	yes	no	no	no	no	Oncostatin-M
HMOX1	10	7	3	4	3	3	0	0	no	no	no	no	no	no	no	no	Heme oxygenase 1
APOL3	10	5	5	5	0	5	0	0	no	no	no	no	no	no	no	no	Apolipoprotein L3
[truncated: 13,943 more rows]
