# Supplementary material for: Importance of rare gene copy number alterations for personalized tumor characterization and survival analysis
Source: Genome Biol. 2016 Oct 3;17:204. doi: 10.1186/s13059-016-1058-1 (PMC5046221; doi:10.1186/s13059-016-1058-1)
Supplement: Additional file 5 — Table S4. Patient samples used. (XLS 278 kb) [file 13059_2016_1058_MOESM5_ESM.xls]

## Sheet: Overview
Overview of considered TCGA cancer cohorts
- Utilized to assess CCTN prediction, to derive cohort-specific survival signature genes identification, and to identify high-impact gene CNAs acting on survival
Shortcut	Cancer Type	Samples	Samples With Survival	Gene Expression Platform	Download
AML	Acute myeloid leukemia	185	104	AffyHGU133	12/10/2013
BRCA	Breast cancer	580	64	Agilent 244K	12/06/2013
KIRC	Clear cell carcinoma	70	13	Agilent 244K	12/10/2013
COAD	Colon adenocarcinoma	167	12	Agilent 244K	12/10/2013
READ	Rectal adenocarcinoma	72	4	Agilent 244K	12/10/2013
GBM	Glioblastoma multiforme	553	417	Agilent 244K	11/27/2013
LUSC	Lung squamous cell carcinoma	154	62	Agilent 244K	12/10/2013
OV	Ovarian serous cystadenocarcinoma	586	289	Agilent 244K	12/11/2013
SKCM	Cutaneous melanoma	356	129	RNA-seq	12/11/2013
HNSC	Head and neck squamous cell carcinoma	459	127	RNA-seq	12/17/2013
LUAD	Lung adenocarcinoma	544	110	RNA-seq	12/12/2013
STAD	Stomach adenocarcinoma	269	14	RNA-seq	12/16/2013
THCA	Thyroid carcinoma	553	14	RNA-seq	12/13/2013
Corresponding aCGH profiles were taken from the Affymetrix Genome-wide SNP Array 6.0 platform
Overview of new patient samples utilized to distinguish between long and short-lived patients
Shortcut	Cancer Type	Samples	Gene Expression Platform	Gene Copy Number Platform	Source	Download
Rembrandt	Glioblastoma multiforme	36	Affymetrix U133 Plus2	Affymetrix 100 K SNP Array	Rembrandt, release 1.5.9	04/25/2013
CLCGP	Lung adenocarcinoma	67	Illumina HT-12 V3 Expression BeadChip	Affymetrix SNP Array 6.0	http://www.uni-koeln.de/med-fak/clcgp/	08/21/2015
SKCM	Cutaneous melanoma	96	RNA-seq	Affymetrix SNP Array 6.0	TCGA new patients	08/19/2015
HNSC	Head and neck squamous cell carcinoma	71	RNA-seq	Affymetrix SNP Array 6.0	TCGA new patients	08/19/2015
LUAD	Lung adenocarcinoma	22	RNA-seq	Affymetrix SNP Array 6.0	TCGA new patients	08/17/2015

## Sheet: TCGA_AML
PatientID
TCGA-AB-2802-03A
TCGA-AB-2803-03A
TCGA-AB-2804-03A
TCGA-AB-2805-03A
TCGA-AB-2806-03A
TCGA-AB-2807-03A
TCGA-AB-2808-03A
TCGA-AB-2809-03A
TCGA-AB-2810-03A
TCGA-AB-2811-03A
TCGA-AB-2812-03A
TCGA-AB-2813-03A
TCGA-AB-2814-03A
TCGA-AB-2815-03A
TCGA-AB-2816-03A
TCGA-AB-2817-03A
TCGA-AB-2818-03A
TCGA-AB-2819-03A
TCGA-AB-2820-03A
TCGA-AB-2821-03A
TCGA-AB-2822-03A
TCGA-AB-2823-03A
TCGA-AB-2824-03A
TCGA-AB-2825-03A
TCGA-AB-2826-03A
TCGA-AB-2827-03A
TCGA-AB-2828-03A
TCGA-AB-2829-03A
TCGA-AB-2830-03A
TCGA-AB-2831-03A
TCGA-AB-2832-03A
TCGA-AB-2833-03A
TCGA-AB-2834-03A
TCGA-AB-2835-03A
TCGA-AB-2836-03A
TCGA-AB-2837-03A
TCGA-AB-2838-03A
TCGA-AB-2839-03A
TCGA-AB-2840-03A
TCGA-AB-2841-03A
TCGA-AB-2842-03A
TCGA-AB-2843-03A
TCGA-AB-2844-03A
TCGA-AB-2846-03A
TCGA-AB-2847-03A
TCGA-AB-2848-03A
TCGA-AB-2849-03A
TCGA-AB-2850-03A
TCGA-AB-2851-03A
TCGA-AB-2853-03A
TCGA-AB-2854-03A
TCGA-AB-2855-03A
TCGA-AB-2856-03A
TCGA-AB-2857-03A
TCGA-AB-2858-03A
TCGA-AB-2859-03A
TCGA-AB-2860-03A
TCGA-AB-2861-03A
TCGA-AB-2862-03A
TCGA-AB-2863-03A
TCGA-AB-2864-03A
TCGA-AB-2865-03A
TCGA-AB-2866-03A
TCGA-AB-2867-03A
TCGA-AB-2868-03A
TCGA-AB-2869-03A
TCGA-AB-2870-03A
TCGA-AB-2871-03A
TCGA-AB-2872-03A
TCGA-AB-2873-03A
TCGA-AB-2874-03A
TCGA-AB-2875-03A
TCGA-AB-2876-03A
TCGA-AB-2877-03A
TCGA-AB-2878-03A
TCGA-AB-2879-03A
TCGA-AB-2880-03A
TCGA-AB-2881-03A
TCGA-AB-2882-03A
TCGA-AB-2883-03A
TCGA-AB-2884-03A
TCGA-AB-2885-03A
TCGA-AB-2886-03A
TCGA-AB-2887-03A
TCGA-AB-2889-03A
TCGA-AB-2890-03A
TCGA-AB-2891-03A
TCGA-AB-2892-03A
TCGA-AB-2893-03A
TCGA-AB-2894-03A
TCGA-AB-2895-03A
TCGA-AB-2897-03A
TCGA-AB-2898-03A
TCGA-AB-2899-03A
TCGA-AB-2900-03A
TCGA-AB-2901-03A
TCGA-AB-2903-03A
TCGA-AB-2904-03A
TCGA-AB-2905-03A
TCGA-AB-2908-03A
TCGA-AB-2909-03A
TCGA-AB-2910-03A
TCGA-AB-2911-03A
TCGA-AB-2912-03A
TCGA-AB-2913-03A
TCGA-AB-2914-03A
TCGA-AB-2915-03A
TCGA-AB-2916-03A
TCGA-AB-2917-03A
TCGA-AB-2919-03A
TCGA-AB-2920-03A
TCGA-AB-2921-03A
TCGA-AB-2922-03A
TCGA-AB-2923-03A
TCGA-AB-2924-03A
TCGA-AB-2925-03A
TCGA-AB-2926-03A
TCGA-AB-2927-03A
TCGA-AB-2928-03A
TCGA-AB-2930-03A
TCGA-AB-2931-03A
TCGA-AB-2932-03A
TCGA-AB-2933-03A
TCGA-AB-2934-03A
TCGA-AB-2935-03A
TCGA-AB-2936-03A
TCGA-AB-2937-03A
TCGA-AB-2938-03A
TCGA-AB-2939-03A
TCGA-AB-2940-03A
TCGA-AB-2941-03A
TCGA-AB-2942-03A
TCGA-AB-2943-03A
TCGA-AB-2944-03A
TCGA-AB-2945-03A
TCGA-AB-2946-03A
TCGA-AB-2947-03A
TCGA-AB-2948-03A
TCGA-AB-2950-03A
TCGA-AB-2952-03A
TCGA-AB-2954-03A
TCGA-AB-2955-03A
TCGA-AB-2956-03A
TCGA-AB-2957-03A
TCGA-AB-2959-03A
TCGA-AB-2963-03A
TCGA-AB-2964-03A
TCGA-AB-2965-03A
TCGA-AB-2966-03A
TCGA-AB-2967-03A
TCGA-AB-2968-03A
TCGA-AB-2969-03A
TCGA-AB-2970-03A
TCGA-AB-2971-03A
TCGA-AB-2972-03A
TCGA-AB-2973-03A
TCGA-AB-2974-03A
TCGA-AB-2975-03A
TCGA-AB-2976-03A
TCGA-AB-2977-03A
TCGA-AB-2978-03A
TCGA-AB-2980-03A
TCGA-AB-2983-03A
TCGA-AB-2984-03A
TCGA-AB-2985-03A
TCGA-AB-2986-03A
TCGA-AB-2987-03A
TCGA-AB-2989-03A
TCGA-AB-2991-03A
TCGA-AB-2992-03A
TCGA-AB-2993-03A
TCGA-AB-2994-03A
TCGA-AB-2995-03A
TCGA-AB-2996-03A
TCGA-AB-2998-03A
TCGA-AB-3000-03A
TCGA-AB-3001-03A
TCGA-AB-3002-03A
TCGA-AB-3005-03A
TCGA-AB-3006-03A
TCGA-AB-3007-03A
TCGA-AB-3008-03A
TCGA-AB-3009-03A
TCGA-AB-3011-03A
TCGA-AB-3012-03A

## Sheet: TCGA_BRCA
PatientID
TCGA-A1-A0SD-01A
TCGA-A1-A0SE-01A
TCGA-A1-A0SH-01A
TCGA-A1-A0SJ-01A
TCGA-A1-A0SK-01A
TCGA-A1-A0SM-01A
TCGA-A1-A0SO-01A
TCGA-A1-A0SP-01A
TCGA-A2-A04N-01A
TCGA-A2-A04P-01A
TCGA-A2-A04Q-01A
TCGA-A2-A04R-01A
TCGA-A2-A04T-01A
TCGA-A2-A04U-01A
TCGA-A2-A04V-01A
TCGA-A2-A04W-01A
TCGA-A2-A04X-01A
TCGA-A2-A04Y-01A
TCGA-A2-A0CL-01A
TCGA-A2-A0CM-01A
TCGA-A2-A0CP-01A
TCGA-A2-A0CQ-01A
TCGA-A2-A0CS-01A
TCGA-A2-A0CT-01A
TCGA-A2-A0CU-01A
TCGA-A2-A0CV-01A
TCGA-A2-A0CW-01A
TCGA-A2-A0CX-01A
TCGA-A2-A0D0-01A
TCGA-A2-A0D1-01A
TCGA-A2-A0D2-01A
TCGA-A2-A0D3-01A
TCGA-A2-A0D4-01A
TCGA-A2-A0EM-01A
TCGA-A2-A0EN-01A
TCGA-A2-A0EO-01A
TCGA-A2-A0EQ-01A
TCGA-A2-A0ER-01A
TCGA-A2-A0ES-01A
TCGA-A2-A0ET-01A
TCGA-A2-A0EU-01A
TCGA-A2-A0EV-01A
TCGA-A2-A0EW-01A
TCGA-A2-A0EX-01A
TCGA-A2-A0EY-01A
TCGA-A2-A0ST-01A
TCGA-A2-A0SU-01A
TCGA-A2-A0SV-01A
TCGA-A2-A0SW-01A
TCGA-A2-A0SX-01A
TCGA-A2-A0SY-01A
TCGA-A2-A0T0-01A
TCGA-A2-A0T1-01A
TCGA-A2-A0T2-01A
TCGA-A2-A0T3-01A
TCGA-A2-A0T4-01A
TCGA-A2-A0T5-01A
TCGA-A2-A0T6-01A
TCGA-A2-A0T7-01A
TCGA-A2-A0YC-01A
TCGA-A2-A0YD-01A
TCGA-A2-A0YE-01A
TCGA-A2-A0YF-01A
TCGA-A2-A0YG-01A
TCGA-A2-A0YH-01A
TCGA-A2-A0YI-01A
TCGA-A2-A0YJ-01A
TCGA-A2-A0YK-01A
TCGA-A2-A0YL-01A
TCGA-A2-A0YM-01A
TCGA-A2-A0YT-01A
TCGA-A7-A0CD-01A
TCGA-A7-A0CE-01A
TCGA-A7-A0CE-11A
TCGA-A7-A0CG-01A
TCGA-A7-A0CH-01A
TCGA-A7-A0CH-11A
TCGA-A7-A0CJ-01A
TCGA-A7-A0D9-01A
TCGA-A7-A0D9-11A
TCGA-A7-A0DA-01A
TCGA-A7-A0DB-01A
TCGA-A7-A0DB-11A
TCGA-A7-A13D-01A
TCGA-A7-A13E-01A
TCGA-A7-A13E-11A
TCGA-A7-A13F-01A
TCGA-A7-A13F-11A
TCGA-A8-A06N-01A
TCGA-A8-A06O-01A
TCGA-A8-A06P-01A
TCGA-A8-A06Q-01A
TCGA-A8-A06R-01A
TCGA-A8-A06T-01A
TCGA-A8-A06U-01A
TCGA-A8-A06X-01A
TCGA-A8-A06Y-01A
TCGA-A8-A06Z-01A
TCGA-A8-A075-01A
TCGA-A8-A076-01A
TCGA-A8-A079-01A
TCGA-A8-A07B-01A
TCGA-A8-A07E-01A
TCGA-A8-A07F-01A
TCGA-A8-A07G-01A
TCGA-A8-A07I-01A
TCGA-A8-A07J-01A
TCGA-A8-A07L-01A
TCGA-A8-A07O-01A
TCGA-A8-A07P-01A
TCGA-A8-A07R-01A
TCGA-A8-A07S-01A
TCGA-A8-A07U-01A
TCGA-A8-A07W-01A
TCGA-A8-A07Z-01A
TCGA-A8-A081-01A
TCGA-A8-A082-01A
TCGA-A8-A083-01A
TCGA-A8-A084-01A
TCGA-A8-A085-01A
TCGA-A8-A086-01A
TCGA-A8-A08A-01A
TCGA-A8-A08B-01A
TCGA-A8-A08C-01A
TCGA-A8-A08F-01A
TCGA-A8-A08G-01A
TCGA-A8-A08H-01A
TCGA-A8-A08I-01A
TCGA-A8-A08J-01A
TCGA-A8-A08L-01A
TCGA-A8-A08O-01A
TCGA-A8-A08P-01A
TCGA-A8-A08R-01A
TCGA-A8-A08S-01A
TCGA-A8-A08T-01A
TCGA-A8-A08X-01A
TCGA-A8-A08Z-01A
TCGA-A8-A090-01A
TCGA-A8-A091-01A
TCGA-A8-A092-01A
TCGA-A8-A093-01A
TCGA-A8-A094-01A
TCGA-A8-A095-01A
TCGA-A8-A096-01A
TCGA-A8-A097-01A
TCGA-A8-A099-01A
TCGA-A8-A09A-01A
TCGA-A8-A09B-01A
TCGA-A8-A09C-01A
TCGA-A8-A09D-01A
TCGA-A8-A09E-01A
TCGA-A8-A09G-01A
TCGA-A8-A09I-01A
TCGA-A8-A09K-01A
TCGA-A8-A09M-01A
TCGA-A8-A09N-01A
TCGA-A8-A09Q-01A
TCGA-A8-A09R-01A
TCGA-A8-A09T-01A
TCGA-A8-A09V-01A
TCGA-A8-A09W-01A
TCGA-A8-A09X-01A
TCGA-A8-A09Z-01A
TCGA-A8-A0A1-01A
TCGA-A8-A0A2-01A
TCGA-A8-A0A4-01A
TCGA-A8-A0A6-01A
TCGA-A8-A0A7-01A
TCGA-A8-A0A9-01A
TCGA-A8-A0AB-01A
TCGA-A8-A0AD-01A
TCGA-AN-A03X-01A
TCGA-AN-A03Y-01A
TCGA-AN-A041-01A
TCGA-AN-A046-01A
TCGA-AN-A049-01A
TCGA-AN-A04A-01A
TCGA-AN-A04C-01A
TCGA-AN-A04D-01A
TCGA-AN-A0AJ-01A
TCGA-AN-A0AK-01A
TCGA-AN-A0AL-01A
TCGA-AN-A0AM-01A
TCGA-AN-A0AR-01A
TCGA-AN-A0AS-01A
TCGA-AN-A0AT-01A
TCGA-AN-A0FD-01A
TCGA-AN-A0FF-01A
TCGA-AN-A0FJ-01A
TCGA-AN-A0FK-01A
TCGA-AN-A0FL-01A
TCGA-AN-A0FN-01A
TCGA-AN-A0FS-01A
TCGA-AN-A0FT-01A
TCGA-AN-A0FV-01A
TCGA-AN-A0FW-01A
TCGA-AN-A0FX-01A
TCGA-AN-A0FY-01A
TCGA-AN-A0FZ-01A
TCGA-AN-A0G0-01A
TCGA-AN-A0XL-01A
TCGA-AN-A0XN-01A
TCGA-AN-A0XO-01A
TCGA-AN-A0XP-01A
TCGA-AN-A0XR-01A
TCGA-AN-A0XS-01A
TCGA-AN-A0XT-01A
TCGA-AN-A0XU-01A
TCGA-AN-A0XV-01A
TCGA-AN-A0XW-01A
TCGA-AO-A03L-01A
TCGA-AO-A03M-01B
TCGA-AO-A03N-01B
TCGA-AO-A03O-01A
TCGA-AO-A03P-01A
TCGA-AO-A03R-01A
TCGA-AO-A03T-01A
TCGA-AO-A03U-01B
TCGA-AO-A03V-01A
TCGA-AO-A0J2-01A
TCGA-AO-A0J3-01A
TCGA-AO-A0J4-01A
TCGA-AO-A0J5-01A
TCGA-AO-A0J6-01A
TCGA-AO-A0J7-01A
TCGA-AO-A0J8-01A
TCGA-AO-A0J9-01A
TCGA-AO-A0JA-01A
TCGA-AO-A0JB-01A
TCGA-AO-A0JC-01A
TCGA-AO-A0JD-01A
TCGA-AO-A0JE-01A
TCGA-AO-A0JF-01A
TCGA-AO-A0JG-01A
TCGA-AO-A0JI-01A
TCGA-AO-A0JJ-01A
TCGA-AO-A0JL-01A
TCGA-AO-A0JM-01A
TCGA-AO-A124-01A
TCGA-AO-A125-01A
TCGA-AO-A126-01A
TCGA-AO-A128-01A
TCGA-AO-A129-01A
TCGA-AO-A12A-01A
TCGA-AO-A12B-01A
TCGA-AO-A12D-01A
TCGA-AO-A12E-01A
TCGA-AO-A12F-01A
TCGA-AO-A12G-01A
TCGA-AO-A12H-01A
TCGA-AQ-A04H-01B
TCGA-AQ-A04J-01A
TCGA-AQ-A04L-01B
TCGA-AR-A0TP-01A
TCGA-AR-A0TQ-01A
TCGA-AR-A0TR-01A
TCGA-AR-A0TS-01A
TCGA-AR-A0TT-01A
TCGA-AR-A0TV-01A
TCGA-AR-A0TW-01A
TCGA-AR-A0TX-01A
TCGA-AR-A0TY-01A
TCGA-AR-A0TZ-01A
TCGA-AR-A0U0-01A
TCGA-AR-A0U2-01A
TCGA-AR-A0U3-01A
TCGA-AR-A0U4-01A
TCGA-AR-A1AH-01A
TCGA-AR-A1AI-01A
TCGA-AR-A1AJ-01A
TCGA-AR-A1AK-01A
TCGA-AR-A1AL-01A
TCGA-AR-A1AN-01A
TCGA-AR-A1AO-01A
TCGA-AR-A1AP-01A
TCGA-AR-A1AQ-01A
TCGA-AR-A1AR-01A
TCGA-AR-A1AS-01A
TCGA-AR-A1AU-01A
TCGA-AR-A1AV-01A
TCGA-AR-A1AW-01A
TCGA-AR-A1AX-01A
TCGA-AR-A1AY-01A
TCGA-B6-A0I2-01A
TCGA-B6-A0I5-01A
TCGA-B6-A0I6-01A
TCGA-B6-A0I8-01A
TCGA-B6-A0I9-01A
TCGA-B6-A0IA-01A
TCGA-B6-A0IB-01A
TCGA-B6-A0IC-01A
TCGA-B6-A0IE-01A
TCGA-B6-A0IG-01A
TCGA-B6-A0IH-01A
TCGA-B6-A0IJ-01A
TCGA-B6-A0IK-01A
TCGA-B6-A0IM-01A
TCGA-B6-A0IN-01A
TCGA-B6-A0IO-01A
TCGA-B6-A0IP-01A
TCGA-B6-A0IQ-01A
TCGA-B6-A0RE-01A
TCGA-B6-A0RG-01A
TCGA-B6-A0RH-01A
TCGA-B6-A0RI-01A
TCGA-B6-A0RL-01A
TCGA-B6-A0RM-01A
TCGA-B6-A0RN-01A
TCGA-B6-A0RO-01A
TCGA-B6-A0RP-01A
TCGA-B6-A0RQ-01A
TCGA-B6-A0RS-01A
TCGA-B6-A0RT-01A
TCGA-B6-A0RU-01A
TCGA-B6-A0RV-01A
TCGA-B6-A0WS-01A
TCGA-B6-A0WT-01A
TCGA-B6-A0WV-01A
TCGA-B6-A0WW-01A
TCGA-B6-A0WX-01A
TCGA-B6-A0WY-01A
TCGA-B6-A0WZ-01A
TCGA-B6-A0X0-01A
TCGA-B6-A0X1-01A
TCGA-B6-A0X4-01A
TCGA-B6-A0X5-01A
TCGA-B6-A0X7-01A
TCGA-BH-A0AU-01A
TCGA-BH-A0AU-11A
TCGA-BH-A0AV-01A
TCGA-BH-A0AW-01A
TCGA-BH-A0AY-01A
TCGA-BH-A0AY-11A
TCGA-BH-A0AZ-01A
TCGA-BH-A0B0-01A
TCGA-BH-A0B1-01A
TCGA-BH-A0B3-01A
TCGA-BH-A0B3-11B
TCGA-BH-A0B4-01A
TCGA-BH-A0B5-01A
TCGA-BH-A0B5-11A
TCGA-BH-A0B7-01A
TCGA-BH-A0B7-11A
TCGA-BH-A0B8-01A
TCGA-BH-A0B8-11A
TCGA-BH-A0B9-01A
TCGA-BH-A0BA-01A
TCGA-BH-A0BA-11A
TCGA-BH-A0BC-01A
TCGA-BH-A0BC-11A
TCGA-BH-A0BD-01A
TCGA-BH-A0BF-01A
TCGA-BH-A0BG-01A
TCGA-BH-A0BJ-01A
TCGA-BH-A0BJ-11A
TCGA-BH-A0BL-01A
TCGA-BH-A0BM-01A
TCGA-BH-A0BM-11A
TCGA-BH-A0BO-01A
TCGA-BH-A0BP-01A
TCGA-BH-A0BQ-01A
TCGA-BH-A0BQ-11A
TCGA-BH-A0BR-01A
TCGA-BH-A0BS-01A
TCGA-BH-A0BS-11A
TCGA-BH-A0BT-01A
TCGA-BH-A0BV-01A
TCGA-BH-A0BW-01A
TCGA-BH-A0BW-11A
TCGA-BH-A0BZ-01A
TCGA-BH-A0BZ-11A
TCGA-BH-A0C0-01A
TCGA-BH-A0C0-11A
TCGA-BH-A0C1-01B
TCGA-BH-A0C3-01A
TCGA-BH-A0C3-11A
TCGA-BH-A0C7-01B
TCGA-BH-A0DD-01A
TCGA-BH-A0DD-11A
TCGA-BH-A0DE-01A
TCGA-BH-A0DG-01A
TCGA-BH-A0DH-01A
TCGA-BH-A0DH-11A
TCGA-BH-A0DI-01A
TCGA-BH-A0DK-01A
TCGA-BH-A0DK-11A
TCGA-BH-A0DL-01A
TCGA-BH-A0DL-11A
TCGA-BH-A0DO-01B
TCGA-BH-A0DO-11A
TCGA-BH-A0DP-01A
TCGA-BH-A0DP-11A
TCGA-BH-A0DQ-01A
TCGA-BH-A0DS-01A
TCGA-BH-A0DT-01A
TCGA-BH-A0DT-11A
TCGA-BH-A0DV-11A
TCGA-BH-A0DX-01A
TCGA-BH-A0DZ-01A
TCGA-BH-A0DZ-11A
TCGA-BH-A0E0-01A
TCGA-BH-A0E0-11A
TCGA-BH-A0E1-01A
TCGA-BH-A0E1-11A
TCGA-BH-A0E2-01A
TCGA-BH-A0E6-01A
TCGA-BH-A0E7-01A
TCGA-BH-A0E9-01B
TCGA-BH-A0EA-01A
TCGA-BH-A0EB-01A
TCGA-BH-A0EE-01A
TCGA-BH-A0EI-01A
TCGA-BH-A0GY-01A
TCGA-BH-A0GZ-01A
TCGA-BH-A0H0-01A
TCGA-BH-A0H3-01A
TCGA-BH-A0H5-01A
TCGA-BH-A0H5-11A
TCGA-BH-A0H6-01A
TCGA-BH-A0H7-01A
TCGA-BH-A0H7-11A
TCGA-BH-A0H9-01A
TCGA-BH-A0H9-11A
TCGA-BH-A0HA-01A
TCGA-BH-A0HA-11A
TCGA-BH-A0HB-01A
TCGA-BH-A0HF-01A
TCGA-BH-A0HI-01A
TCGA-BH-A0HK-01A
TCGA-BH-A0HK-11A
TCGA-BH-A0HO-01A
TCGA-BH-A0HP-01A
TCGA-BH-A0HQ-01A
TCGA-BH-A0HU-01A
TCGA-BH-A0HW-01A
TCGA-BH-A0HX-01A
TCGA-BH-A0HY-01A
TCGA-BH-A0RX-01A
TCGA-BH-A0W3-01A
TCGA-BH-A0W4-01A
TCGA-BH-A0W5-01A
TCGA-BH-A0W7-01A
TCGA-BH-A0WA-01A
TCGA-BH-A18F-01A
TCGA-BH-A18G-01A
TCGA-BH-A18H-01A
TCGA-BH-A18I-01A
TCGA-BH-A18J-01A
TCGA-BH-A18J-11A
TCGA-BH-A18K-01A
TCGA-BH-A18K-11A
TCGA-BH-A18L-01A
TCGA-BH-A18L-11A
TCGA-BH-A18M-01A
TCGA-BH-A18M-11A
TCGA-BH-A18N-01A
TCGA-BH-A18N-11A
TCGA-BH-A18P-01A
TCGA-BH-A18Q-01A
TCGA-BH-A18Q-11A
TCGA-BH-A18R-01A
TCGA-BH-A18R-11A
TCGA-BH-A18S-01A
TCGA-BH-A18S-11A
TCGA-BH-A18T-01A
TCGA-BH-A18U-01A
TCGA-BH-A18U-11A
TCGA-BH-A18V-01A
TCGA-BH-A18V-11A
TCGA-BH-A1EO-01A
TCGA-BH-A1EO-11A
TCGA-BH-A1ES-01A
TCGA-BH-A1ET-01A
TCGA-BH-A1ET-11B
TCGA-BH-A1EU-01A
TCGA-BH-A1EU-11A
TCGA-BH-A1EV-01A
TCGA-BH-A1EW-01A
TCGA-BH-A1EW-11B
TCGA-BH-A1F0-01A
TCGA-BH-A1F0-11B
TCGA-C8-A12K-01A
TCGA-C8-A12L-01A
TCGA-C8-A12M-01A
TCGA-C8-A12N-01A
TCGA-C8-A12O-01A
TCGA-C8-A12P-01A
TCGA-C8-A12Q-01A
TCGA-C8-A12T-01A
TCGA-C8-A12U-01A
TCGA-C8-A12V-01A
TCGA-C8-A12W-01A
TCGA-C8-A12X-01A
TCGA-C8-A12Y-01A
TCGA-C8-A12Z-01A
TCGA-C8-A130-01A
TCGA-C8-A131-01A
TCGA-C8-A132-01A
TCGA-C8-A133-01A
TCGA-C8-A134-01A
TCGA-C8-A135-01A
TCGA-C8-A137-01A
TCGA-C8-A138-01A
TCGA-C8-A1HF-01A
TCGA-C8-A1HG-01A
TCGA-C8-A1HI-01A
TCGA-C8-A1HL-01A
TCGA-C8-A1HM-01A
TCGA-C8-A1HN-01A
TCGA-D8-A13Y-01A
TCGA-D8-A13Z-01A
TCGA-D8-A140-01A
TCGA-D8-A141-01A
TCGA-D8-A142-01A
TCGA-D8-A143-01A
TCGA-D8-A145-01A
TCGA-D8-A146-01A
TCGA-D8-A147-01A
TCGA-E2-A105-01A
TCGA-E2-A107-01A
TCGA-E2-A108-01A
TCGA-E2-A109-01A
TCGA-E2-A10A-01A
TCGA-E2-A10B-01A
TCGA-E2-A10C-01A
TCGA-E2-A10E-01A
TCGA-E2-A10F-01A
TCGA-E2-A14N-01A
TCGA-E2-A14O-01A
TCGA-E2-A14P-01A
TCGA-E2-A14Q-01A
TCGA-E2-A14R-01A
TCGA-E2-A14S-01A
TCGA-E2-A14T-01A
TCGA-E2-A14V-01A
TCGA-E2-A14W-01A
TCGA-E2-A14X-01A
TCGA-E2-A14Y-01A
TCGA-E2-A14Z-01A
TCGA-E2-A150-01A
TCGA-E2-A152-01A
TCGA-E2-A153-01A
TCGA-E2-A153-11A
TCGA-E2-A154-01A
TCGA-E2-A155-01A
TCGA-E2-A156-01A
TCGA-E2-A158-01A
TCGA-E2-A158-11A
TCGA-E2-A159-01A
TCGA-E2-A15A-01A
TCGA-E2-A15A-06A
TCGA-E2-A15C-01A
TCGA-E2-A15D-01A
TCGA-E2-A15E-01A
TCGA-E2-A15E-06A
TCGA-E2-A15F-01A
TCGA-E2-A15G-01A
TCGA-E2-A15H-01A
TCGA-E2-A15I-01A
TCGA-E2-A15I-11A
TCGA-E2-A15J-01A
TCGA-E2-A15K-01A
TCGA-E2-A15K-06A
TCGA-E2-A15L-01A
TCGA-E2-A15M-01A
TCGA-E2-A15M-11A
TCGA-E2-A15O-01A
TCGA-E2-A15P-01A
TCGA-E2-A15R-01A
TCGA-E2-A15S-01A
TCGA-E2-A15T-01A
TCGA-E2-A1AZ-01A
TCGA-E2-A1B0-01A
TCGA-E2-A1B1-01A
TCGA-E2-A1B4-01A
TCGA-E2-A1B5-01A
TCGA-E2-A1B6-01A
TCGA-E2-A1BC-01A
TCGA-E2-A1BC-11A
TCGA-E2-A1BD-01A

## Sheet: TCGA_COAD
PatientID
TCGA-A6-2670-01A
TCGA-A6-2671-11A
TCGA-A6-2672-01A
TCGA-A6-2674-01A
TCGA-A6-2676-01A
TCGA-A6-2676-11A
TCGA-A6-2677-01A
TCGA-A6-2678-01A
TCGA-A6-2678-11A
TCGA-A6-2679-11A
TCGA-A6-2680-11A
TCGA-A6-2682-11A
TCGA-A6-2683-01A
TCGA-A6-2683-11A
TCGA-A6-2684-11A
TCGA-A6-2685-11A
TCGA-A6-2686-11A
TCGA-A6-3807-01A
TCGA-A6-3809-01A
TCGA-A6-3810-01A
TCGA-AA-3514-01A
TCGA-AA-3514-11A
TCGA-AA-3516-01A
TCGA-AA-3517-01A
TCGA-AA-3517-11A
TCGA-AA-3518-01A
TCGA-AA-3518-11A
TCGA-AA-3519-01A
TCGA-AA-3520-01A
TCGA-AA-3520-11A
TCGA-AA-3521-01A
TCGA-AA-3522-01A
TCGA-AA-3522-11A
TCGA-AA-3524-01A
TCGA-AA-3525-01A
TCGA-AA-3525-11A
TCGA-AA-3526-01A
TCGA-AA-3527-01A
TCGA-AA-3527-11A
TCGA-AA-3529-01A
TCGA-AA-3530-01A
TCGA-AA-3531-01A
TCGA-AA-3532-01A
TCGA-AA-3534-01A
TCGA-AA-3534-11A
TCGA-AA-3538-01A
TCGA-AA-3542-01A
TCGA-AA-3543-01A
TCGA-AA-3544-01A
TCGA-AA-3548-01A
TCGA-AA-3549-01A
TCGA-AA-3552-01A
TCGA-AA-3553-01A
TCGA-AA-3554-01A
TCGA-AA-3555-01A
TCGA-AA-3556-01A
TCGA-AA-3558-01A
TCGA-AA-3560-01A
TCGA-AA-3561-01A
TCGA-AA-3562-01A
TCGA-AA-3664-01A
TCGA-AA-3666-01A
TCGA-AA-3667-01A
TCGA-AA-3672-01A
TCGA-AA-3673-01A
TCGA-AA-3675-01A
TCGA-AA-3678-01A
TCGA-AA-3679-01A
TCGA-AA-3680-01A
TCGA-AA-3681-01A
TCGA-AA-3684-01A
TCGA-AA-3685-01A
TCGA-AA-3688-01A
TCGA-AA-3692-01A
TCGA-AA-3693-01A
TCGA-AA-3695-01A
TCGA-AA-3696-01A
TCGA-AA-3710-01A
TCGA-AA-3715-01A
TCGA-AA-3811-01A
TCGA-AA-3812-01A
TCGA-AA-3814-01A
TCGA-AA-3818-01A
TCGA-AA-3819-01A
TCGA-AA-3821-01A
TCGA-AA-3831-01A
TCGA-AA-3833-01A
TCGA-AA-3837-01A
TCGA-AA-3841-01A
TCGA-AA-3842-01A
TCGA-AA-3844-01A
TCGA-AA-3845-01A
TCGA-AA-3846-01A
TCGA-AA-3848-01A
TCGA-AA-3850-01A
TCGA-AA-3851-01A
TCGA-AA-3852-01A
TCGA-AA-3854-01A
TCGA-AA-3855-01A
TCGA-AA-3856-01A
TCGA-AA-3858-01A
TCGA-AA-3860-01A
TCGA-AA-3864-01A
TCGA-AA-3866-01A
TCGA-AA-3867-01A
TCGA-AA-3869-01A
TCGA-AA-3870-01A
TCGA-AA-3872-01A
TCGA-AA-3875-01A
TCGA-AA-3877-01A
TCGA-AA-3930-01A
TCGA-AA-3939-01A
TCGA-AA-3941-01A
TCGA-AA-3947-01A
TCGA-AA-3949-01A
TCGA-AA-3950-01A
TCGA-AA-3952-01A
TCGA-AA-3955-01A
TCGA-AA-3956-01A
TCGA-AA-3966-01A
TCGA-AA-3968-01A
TCGA-AA-3971-01A
TCGA-AA-3972-01A
TCGA-AA-3973-01A
TCGA-AA-3975-01A
TCGA-AA-3976-01A
TCGA-AA-3977-01A
TCGA-AA-3979-01A
TCGA-AA-3982-01A
TCGA-AA-3984-01A
TCGA-AA-3986-01A
TCGA-AA-3989-01A
TCGA-AA-3994-01A
TCGA-AA-A004-01A
TCGA-AA-A00A-01A
TCGA-AA-A00D-01A
TCGA-AA-A00E-01A
TCGA-AA-A00F-01A
TCGA-AA-A00J-01A
TCGA-AA-A00K-01A
TCGA-AA-A00L-01A
TCGA-AA-A00N-01A
TCGA-AA-A00O-01A
TCGA-AA-A00Q-01A
TCGA-AA-A00R-01A
TCGA-AA-A00U-01A
TCGA-AA-A00W-01A
TCGA-AA-A00Z-01A
TCGA-AA-A010-01A
TCGA-AA-A017-01A
TCGA-AA-A01C-01A
TCGA-AA-A01D-01A
TCGA-AA-A01F-01A
TCGA-AA-A01G-01A
TCGA-AA-A01I-01A
TCGA-AA-A01K-01A
TCGA-AA-A01Q-01A
TCGA-AA-A024-01A
TCGA-AA-A029-01A
TCGA-AA-A02E-01A
TCGA-AA-A02F-01A
TCGA-AA-A02H-01A
TCGA-AA-A02J-01A
TCGA-AA-A02R-01A
TCGA-AA-A02W-01A
TCGA-AY-4070-01A
TCGA-AY-4071-01A

## Sheet: TCGA_GBM
PatientID
TCGA-02-0001-01C
TCGA-02-0003-01A
TCGA-02-0006-01B
TCGA-02-0007-01A
TCGA-02-0009-01A
TCGA-02-0010-01A
TCGA-02-0011-01B
TCGA-02-0014-01A
TCGA-02-0015-01A
TCGA-02-0016-01A
TCGA-02-0021-01A
TCGA-02-0023-01B
TCGA-02-0024-01B
TCGA-02-0025-01A
TCGA-02-0026-01B
TCGA-02-0027-01A
TCGA-02-0028-01A
TCGA-02-0033-01A
TCGA-02-0034-01A
TCGA-02-0037-01A
TCGA-02-0038-01A
TCGA-02-0039-01A
TCGA-02-0043-01A
TCGA-02-0046-01A
TCGA-02-0047-01A
TCGA-02-0048-01A
TCGA-02-0051-01A
TCGA-02-0052-01A
TCGA-02-0054-01A
TCGA-02-0055-01A
TCGA-02-0057-01A
TCGA-02-0058-01A
TCGA-02-0059-01A
TCGA-02-0060-01A
TCGA-02-0064-01A
TCGA-02-0068-01A
TCGA-02-0069-01A
TCGA-02-0070-01A
TCGA-02-0071-01A
TCGA-02-0074-01A
TCGA-02-0075-01A
TCGA-02-0079-01A
TCGA-02-0080-01A
TCGA-02-0083-01A
TCGA-02-0084-01A
TCGA-02-0085-01A
TCGA-02-0086-01A
TCGA-02-0087-01A
TCGA-02-0089-01A
TCGA-02-0099-01A
TCGA-02-0102-01A
TCGA-02-0104-01A
TCGA-02-0106-01A
TCGA-02-0107-01A
TCGA-02-0111-01A
TCGA-02-0113-01A
TCGA-02-0114-01A
TCGA-02-0115-01A
TCGA-02-0116-01A
TCGA-02-0258-01A
TCGA-02-0260-01A
TCGA-02-0266-01A
TCGA-02-0269-01B
TCGA-02-0271-01A
TCGA-02-0281-01A
TCGA-02-0285-01A
TCGA-02-0289-01A
TCGA-02-0290-01A
TCGA-02-0317-01A
TCGA-02-0321-01A
TCGA-02-0324-01A
TCGA-02-0325-01A
TCGA-02-0326-01A
TCGA-02-0330-01A
TCGA-02-0332-01A
TCGA-02-0333-01A
TCGA-02-0337-01A
TCGA-02-0338-01A
TCGA-02-0339-01A
TCGA-02-0422-01A
TCGA-02-0430-01A
TCGA-02-0432-01A
TCGA-02-0440-01A
TCGA-02-0446-01A
TCGA-02-0451-01A
TCGA-02-0456-01A
TCGA-02-2466-01A
TCGA-02-2470-01A
TCGA-02-2483-01A
TCGA-02-2485-01A
TCGA-02-2486-01A
TCGA-06-0122-01A
TCGA-06-0124-01A
TCGA-06-0125-01A
TCGA-06-0126-01A
TCGA-06-0127-01A
TCGA-06-0128-01A
TCGA-06-0129-01A
TCGA-06-0130-01A
TCGA-06-0132-01A
TCGA-06-0133-01A
TCGA-06-0137-01A
TCGA-06-0138-01A
TCGA-06-0139-01A
TCGA-06-0140-01A
TCGA-06-0141-01A
TCGA-06-0142-01A
TCGA-06-0143-01A
TCGA-06-0145-01A
TCGA-06-0146-01A
TCGA-06-0147-01A
TCGA-06-0148-01A
TCGA-06-0149-01A
TCGA-06-0150-01A
TCGA-06-0151-01A
TCGA-06-0152-01A
TCGA-06-0154-01A
TCGA-06-0155-01B
TCGA-06-0157-01A
TCGA-06-0158-01A
TCGA-06-0159-01A
TCGA-06-0160-01A
TCGA-06-0162-01A
TCGA-06-0164-01A
TCGA-06-0165-01A
TCGA-06-0166-01A
TCGA-06-0168-01A
TCGA-06-0169-01A
TCGA-06-0171-01A
TCGA-06-0173-01A
TCGA-06-0174-01A
TCGA-06-0175-01A
TCGA-06-0176-01A
TCGA-06-0177-01A
TCGA-06-0178-01A
TCGA-06-0179-01A
TCGA-06-0182-01A
TCGA-06-0184-01A
TCGA-06-0185-01A
TCGA-06-0187-01A
TCGA-06-0188-01A
TCGA-06-0189-01A
TCGA-06-0190-01A
TCGA-06-0192-01B
TCGA-06-0194-01A
TCGA-06-0195-01B
TCGA-06-0197-01A
TCGA-06-0201-01A
TCGA-06-0206-01A
TCGA-06-0208-01B
TCGA-06-0209-01A
TCGA-06-0210-01A
TCGA-06-0210-01B
TCGA-06-0211-01A
TCGA-06-0211-01B
TCGA-06-0213-01A
TCGA-06-0214-01A
TCGA-06-0216-01A
TCGA-06-0216-01B
TCGA-06-0219-01A
TCGA-06-0221-01A
TCGA-06-0237-01A
TCGA-06-0238-01A
TCGA-06-0240-01A
TCGA-06-0241-01A
TCGA-06-0394-01A
TCGA-06-0397-01A
TCGA-06-0402-01A
TCGA-06-0409-01A
TCGA-06-0410-01A
TCGA-06-0412-01A
TCGA-06-0413-01A
TCGA-06-0414-01A
TCGA-06-0644-01A
TCGA-06-0645-01A
TCGA-06-0646-01A
TCGA-06-0648-01A
TCGA-06-0649-01B
TCGA-06-0650-01A
TCGA-06-0686-01A
TCGA-06-0743-01A
TCGA-06-0744-01A
TCGA-06-0745-01A
TCGA-06-0747-01A
TCGA-06-0749-01A
TCGA-06-0750-01A
TCGA-06-0875-01A
TCGA-06-0876-01A
TCGA-06-0877-01A
TCGA-06-0878-01A
TCGA-06-0879-01A
TCGA-06-0881-01A
TCGA-06-0882-01A
TCGA-06-0939-01A
TCGA-06-1084-01A
TCGA-06-1086-01A
TCGA-06-1087-01A
TCGA-06-1800-01A
TCGA-06-1801-01A
TCGA-06-1802-01A
TCGA-06-1804-01A
TCGA-06-1805-01A
TCGA-06-2557-01A
TCGA-06-2558-01A
TCGA-06-2559-01A
TCGA-06-2561-01A
TCGA-06-2562-01A
TCGA-06-2563-01A
TCGA-06-2564-01A
TCGA-06-2565-01A
TCGA-06-2566-01A
TCGA-06-2567-01A
TCGA-06-2569-01A
TCGA-06-2570-01A
TCGA-06-5408-01A
TCGA-06-5410-01A
TCGA-06-5411-01A
TCGA-06-5412-01A
TCGA-06-5413-01A
TCGA-06-5414-01A
TCGA-06-5415-01A
TCGA-06-5416-01A
TCGA-06-5418-01A
TCGA-06-5856-01A
TCGA-06-5859-01A
TCGA-06-6388-01A
TCGA-06-6389-01A
TCGA-06-6390-01A
TCGA-06-6391-01A
TCGA-06-6693-01A
TCGA-06-6694-01A
TCGA-06-6695-01A
TCGA-06-6697-01A
TCGA-06-6698-01A
TCGA-06-6699-01A
TCGA-06-6700-01A
TCGA-06-6701-01A
TCGA-08-0244-01A
TCGA-08-0245-01A
TCGA-08-0246-01A
TCGA-08-0344-01A
TCGA-08-0345-01A
TCGA-08-0346-01A
TCGA-08-0347-01A
TCGA-08-0348-01A
TCGA-08-0349-01A
TCGA-08-0350-01A
TCGA-08-0351-01A
TCGA-08-0352-01A
TCGA-08-0353-01A
TCGA-08-0354-01A
TCGA-08-0355-01A
TCGA-08-0356-01A
TCGA-08-0357-01A
TCGA-08-0358-01A
TCGA-08-0359-01A
TCGA-08-0375-01A
TCGA-08-0380-01A
TCGA-08-0386-01A
TCGA-08-0389-01A
TCGA-08-0390-01A
TCGA-08-0392-01A
TCGA-08-0509-01A
TCGA-08-0510-01A
TCGA-08-0512-01A
TCGA-08-0514-01A
TCGA-08-0516-01A
TCGA-08-0517-01A
TCGA-08-0518-01A
TCGA-08-0520-01A
TCGA-08-0521-01A
TCGA-08-0524-01A
TCGA-08-0525-01A
TCGA-08-0529-01A
TCGA-08-0531-01A
TCGA-12-0615-01A
TCGA-12-0616-01A
TCGA-12-0618-01A
TCGA-12-0619-01A
TCGA-12-0620-01A
TCGA-12-0654-01B
TCGA-12-0657-01A
TCGA-12-0662-01A
TCGA-12-0670-01B
TCGA-12-0688-01A
TCGA-12-0691-01A
TCGA-12-0692-01A
TCGA-12-0703-01A
TCGA-12-0707-01A
TCGA-12-0769-01A
TCGA-12-0772-01A
TCGA-12-0773-01A
TCGA-12-0775-01A
TCGA-12-0776-01A
TCGA-12-0778-01A
TCGA-12-0780-01A
TCGA-12-0818-01A
TCGA-12-0819-01A
TCGA-12-0820-01A
TCGA-12-0821-01A
TCGA-12-0822-01A
TCGA-12-0826-01A
TCGA-12-0827-01A
TCGA-12-0828-01A
TCGA-12-0829-01A
TCGA-12-1088-01A
TCGA-12-1089-01A
TCGA-12-1090-01A
TCGA-12-1091-01A
TCGA-12-1092-01B
TCGA-12-1093-01A
TCGA-12-1094-01A
TCGA-12-1095-01A
TCGA-12-1096-01A
TCGA-12-1097-01B
TCGA-12-1098-01C
TCGA-12-1099-01A
TCGA-12-1598-01A
TCGA-12-1599-01A
TCGA-12-1600-01A
TCGA-12-1602-01A
TCGA-12-3644-01A
TCGA-12-3646-01A
TCGA-12-3648-01A
TCGA-12-3649-01A
TCGA-12-3650-01A
TCGA-12-3651-01A
TCGA-12-3652-01A
TCGA-12-3653-01A
TCGA-12-5295-01A
TCGA-12-5299-01A
TCGA-12-5301-01A
TCGA-14-0736-01A
TCGA-14-0740-01B
TCGA-14-0781-01B
TCGA-14-0783-01B
TCGA-14-0786-01B
TCGA-14-0787-01A
TCGA-14-0789-01A
TCGA-14-0790-01B
TCGA-14-0812-01B
TCGA-14-0813-01A
TCGA-14-0817-01A
TCGA-14-0862-01B
TCGA-14-0865-01B
TCGA-14-0866-01B
TCGA-14-0867-01A
TCGA-14-0871-01A
TCGA-14-1034-01A
TCGA-14-1037-01A
TCGA-14-1043-01B
TCGA-14-1395-01B
TCGA-14-1396-01A
TCGA-14-1401-01A
TCGA-14-1402-01A
TCGA-14-1450-01B
TCGA-14-1451-01A
TCGA-14-1452-01A
TCGA-14-1453-01A
TCGA-14-1454-01A
TCGA-14-1455-01A
TCGA-14-1458-01A
TCGA-14-1459-01A
TCGA-14-1794-01A
TCGA-14-1795-01A
TCGA-14-1821-01A
TCGA-14-1823-01A
TCGA-14-1825-01A
TCGA-14-1827-01A
TCGA-14-1829-01A
TCGA-14-2554-01A
TCGA-14-2555-01B
TCGA-14-3477-01A
TCGA-14-4157-01A
TCGA-15-0742-01A
TCGA-15-1444-01A
TCGA-15-1446-01A
TCGA-15-1447-01A
TCGA-15-1449-01A
TCGA-16-0846-01A
TCGA-16-0848-01A
TCGA-16-0849-01A
TCGA-16-0850-01A
TCGA-16-0861-01A
TCGA-16-1045-01B
TCGA-16-1047-01B
TCGA-16-1048-01B
TCGA-16-1055-01B
TCGA-16-1056-01B
TCGA-16-1060-01A
TCGA-16-1062-01A
TCGA-16-1063-01B
TCGA-16-1460-01A
TCGA-19-0955-01A
TCGA-19-0957-01C
TCGA-19-0960-01A
TCGA-19-0962-01B
TCGA-19-0963-01B
TCGA-19-0964-01A
TCGA-19-1385-01A
TCGA-19-1386-01A
TCGA-19-1387-01A
TCGA-19-1388-01A
TCGA-19-1389-01A
TCGA-19-1390-01A
TCGA-19-1392-01A
TCGA-19-1786-01A
TCGA-19-1787-01B
TCGA-19-1789-01A
TCGA-19-1791-01A
TCGA-19-2619-01A
TCGA-19-2620-01A
TCGA-19-2621-01B
TCGA-19-2623-01A
TCGA-19-2624-01A
TCGA-19-2625-01A
TCGA-19-2629-01A
TCGA-19-2631-01A
TCGA-19-5947-01A
TCGA-19-5951-01A
TCGA-19-5952-01A
TCGA-19-5953-01B
TCGA-19-5954-01A
TCGA-19-5955-01A
TCGA-19-5956-01A
TCGA-19-5958-01A
TCGA-19-5959-01A
TCGA-26-1438-01A
TCGA-26-1439-01A
TCGA-26-1440-01A
TCGA-26-1442-01A
TCGA-26-1443-01A
TCGA-26-1799-01A
TCGA-26-5132-01A
TCGA-26-5133-01A
TCGA-26-5134-01A
TCGA-26-5135-01A
TCGA-26-5136-01B
TCGA-26-5139-01A
TCGA-26-6173-01A
TCGA-26-6174-01A
TCGA-27-1830-01A
TCGA-27-1831-01A
TCGA-27-1832-01A
TCGA-27-1833-01A
TCGA-27-1834-01A
TCGA-27-1835-01A
TCGA-27-1836-01A
TCGA-27-1837-01A
TCGA-27-1838-01A
TCGA-27-2518-01A
TCGA-27-2519-01A
TCGA-27-2521-01A
TCGA-27-2523-01A
TCGA-27-2524-01A
TCGA-27-2526-01A
TCGA-27-2527-01A
TCGA-27-2528-01A
TCGA-28-1746-01A
TCGA-28-1747-01C
TCGA-28-1749-01A
TCGA-28-1750-01A
TCGA-28-1751-01A
TCGA-28-1752-01A
TCGA-28-1753-01A
TCGA-28-1755-01A
TCGA-28-1756-01C
TCGA-28-1757-01A
TCGA-28-2501-01A
TCGA-28-2502-01B
TCGA-28-2506-01A
TCGA-28-2509-01A
TCGA-28-2510-01A
TCGA-28-2513-01A
TCGA-28-2514-01A
TCGA-28-5204-01A
TCGA-28-5207-01A
TCGA-28-5208-01A
TCGA-28-5209-01A
TCGA-28-5211-01C
TCGA-28-5213-01A
TCGA-28-5214-01A
TCGA-28-5215-01A
TCGA-28-5216-01A
TCGA-28-5218-01A
TCGA-28-5219-01A
TCGA-28-5220-01A
TCGA-28-6450-01A
TCGA-32-1970-01A
TCGA-32-1973-01A
TCGA-32-1976-01A
TCGA-32-1977-01A
TCGA-32-1978-01A
TCGA-32-1979-01A
TCGA-32-1980-01A
TCGA-32-1982-01A
TCGA-32-1986-01A
TCGA-32-1987-01A
TCGA-32-1991-01A
TCGA-32-2491-01A
TCGA-32-2494-01A
TCGA-32-2495-01A
TCGA-32-2498-01A
TCGA-32-2615-01A
TCGA-32-2616-01A
TCGA-32-2632-01A
TCGA-32-2634-01A
TCGA-32-2638-01A
TCGA-32-4208-01A
TCGA-32-4210-01A
TCGA-32-4211-01A
TCGA-32-4213-01A
TCGA-32-4719-01A
TCGA-32-5222-01A
TCGA-41-2571-01A
TCGA-41-2572-01A
TCGA-41-2573-01A
TCGA-41-2575-01A
TCGA-41-3392-01A
TCGA-41-3393-01A
TCGA-41-3915-01A
TCGA-41-4097-01A
TCGA-41-5651-01A
TCGA-41-6646-01A
TCGA-74-6573-01A
TCGA-74-6575-01A
TCGA-74-6577-01A
TCGA-74-6578-01A
TCGA-74-6581-01A
TCGA-74-6584-01A
TCGA-76-4925-01A
TCGA-76-4926-01B
TCGA-76-4928-01B
TCGA-76-4929-01A
TCGA-76-4931-01A
TCGA-76-4934-01A
TCGA-76-4935-01A
TCGA-76-6191-01A
TCGA-76-6193-01A
TCGA-76-6280-01A
TCGA-76-6282-01A
TCGA-76-6283-01A
TCGA-76-6285-01A
TCGA-76-6286-01A
TCGA-76-6656-01A
TCGA-76-6657-01A
TCGA-76-6660-01A
TCGA-76-6661-01B
TCGA-76-6662-01A
TCGA-76-6664-01A
TCGA-81-5910-01A
TCGA-81-5911-01A
TCGA-87-5896-01A

## Sheet: TCGA_HNSC
PatientID
TCGA-BA-4074-01A
TCGA-BA-4075-01A
TCGA-BA-4076-01A
TCGA-BA-4077-01B
TCGA-BA-4078-01A
TCGA-BA-5149-01A
TCGA-BA-5151-01A
TCGA-BA-5152-01A
TCGA-BA-5153-01A
TCGA-BA-5555-01A
TCGA-BA-5556-01A
TCGA-BA-5557-01A
TCGA-BA-5558-01A
TCGA-BA-5559-01A
TCGA-BA-6868-01B
TCGA-BA-6869-01A
TCGA-BA-6870-01A
TCGA-BA-6871-01A
TCGA-BA-6872-01A
TCGA-BA-6873-01A
TCGA-BA-7269-01A
TCGA-BA-A4IF-01A
TCGA-BA-A4IG-01A
TCGA-BA-A4IH-01A
TCGA-BA-A4II-01A
TCGA-BA-A6D8-01A
TCGA-BA-A6DA-01A
TCGA-BA-A6DB-01A
TCGA-BA-A6DD-01A
TCGA-BA-A6DE-01A
TCGA-BA-A6DG-01A
TCGA-BA-A6DI-01A
TCGA-BA-A6DJ-01A
TCGA-BB-4217-01A
TCGA-BB-4223-01A
TCGA-BB-4224-01A
TCGA-BB-4225-01A
TCGA-BB-4228-01A
TCGA-BB-7861-01A
TCGA-BB-7862-01A
TCGA-BB-7863-01A
TCGA-BB-7864-01A
TCGA-BB-7866-01A
TCGA-BB-7870-01A
TCGA-BB-7871-01A
TCGA-BB-7872-01A
TCGA-BB-8596-01A
TCGA-BB-8601-01A
TCGA-BB-A5HU-01A
TCGA-BB-A5HY-01A
TCGA-BB-A5HZ-01A
TCGA-C9-A47Z-01A
TCGA-C9-A480-01A
TCGA-CN-4722-01A
TCGA-CN-4723-01A
TCGA-CN-4725-01A
TCGA-CN-4726-01A
TCGA-CN-4727-01A
TCGA-CN-4728-01A
TCGA-CN-4729-01A
TCGA-CN-4730-01A
TCGA-CN-4731-01A
TCGA-CN-4733-01A
TCGA-CN-4735-01A
TCGA-CN-4736-01A
TCGA-CN-4737-01A
TCGA-CN-4738-01A
TCGA-CN-4739-01A
TCGA-CN-4740-01A
TCGA-CN-4741-01A
TCGA-CN-4742-01A
TCGA-CN-5355-01A
TCGA-CN-5356-01A
TCGA-CN-5358-01A
TCGA-CN-5359-01A
TCGA-CN-5360-01A
TCGA-CN-5363-01A
TCGA-CN-5364-01A
TCGA-CN-5365-01A
TCGA-CN-5366-01A
TCGA-CN-5367-01A
TCGA-CN-5369-01A
TCGA-CN-5370-01A
TCGA-CN-5373-01A
TCGA-CN-5374-01A
TCGA-CN-6010-01A
TCGA-CN-6011-01A
TCGA-CN-6012-01A
TCGA-CN-6013-01A
TCGA-CN-6016-01A
TCGA-CN-6017-01A
TCGA-CN-6018-01A
TCGA-CN-6019-01A
TCGA-CN-6020-01A
TCGA-CN-6021-01A
TCGA-CN-6022-01A
TCGA-CN-6023-01A
TCGA-CN-6024-01A
TCGA-CN-6988-01A
TCGA-CN-6989-01A
TCGA-CN-6992-01A
TCGA-CN-6994-01A
TCGA-CN-6995-01A
TCGA-CN-6996-01A
TCGA-CN-6997-01A
TCGA-CN-6998-01A
TCGA-CN-A497-01A
TCGA-CN-A498-01A
TCGA-CN-A499-01A
TCGA-CN-A49A-01A
TCGA-CN-A49B-01A
TCGA-CN-A49C-01A
TCGA-CN-A63T-01A
TCGA-CN-A641-01A
TCGA-CN-A642-01A
TCGA-CQ-5323-01A
TCGA-CQ-5324-01A
TCGA-CQ-5325-01A
TCGA-CQ-5326-01A
TCGA-CQ-5327-01A
TCGA-CQ-5329-01A
TCGA-CQ-5330-01A
TCGA-CQ-5331-01A
TCGA-CQ-5332-01A
TCGA-CQ-5333-01A
TCGA-CQ-5334-01A
TCGA-CQ-6218-01A
TCGA-CQ-6220-01A
TCGA-CQ-6221-01A
TCGA-CQ-6223-01A
TCGA-CQ-6224-01A
TCGA-CQ-6225-01A
TCGA-CQ-6227-01A
TCGA-CQ-6228-01A
TCGA-CQ-6229-01A
TCGA-CQ-7063-01A
TCGA-CQ-7065-01A
TCGA-CQ-7067-01A
TCGA-CQ-7068-01A
TCGA-CQ-7069-01A
TCGA-CQ-A4C6-01A
TCGA-CQ-A4C7-01A
TCGA-CQ-A4C9-01A
TCGA-CQ-A4CA-01A
TCGA-CQ-A4CB-01A
TCGA-CQ-A4CD-01A
TCGA-CQ-A4CE-01A
TCGA-CQ-A4CG-01A
TCGA-CQ-A4CH-01A
TCGA-CQ-A4CI-01A
TCGA-CR-5243-01A
TCGA-CR-5247-01A
TCGA-CR-5248-01A
TCGA-CR-5249-01A
TCGA-CR-5250-01A
TCGA-CR-6467-01A
TCGA-CR-6470-01A
TCGA-CR-6471-01A
TCGA-CR-6472-01A
TCGA-CR-6473-01A
TCGA-CR-6474-01A
TCGA-CR-6477-01A
TCGA-CR-6478-01A
TCGA-CR-6481-01A
TCGA-CR-6482-01A
TCGA-CR-6484-01A
TCGA-CR-6487-01A
TCGA-CR-6488-01A
TCGA-CR-6491-01A
TCGA-CR-6492-01A
TCGA-CR-6493-01A
TCGA-CR-7364-01A
TCGA-CR-7365-01A
TCGA-CR-7367-01A
TCGA-CR-7368-01A
TCGA-CR-7369-01A
TCGA-CR-7370-01A
TCGA-CR-7371-01A
TCGA-CR-7372-01A
TCGA-CR-7373-01A
TCGA-CR-7374-01A
TCGA-CR-7376-01A
TCGA-CR-7377-01A
TCGA-CR-7379-01A
TCGA-CR-7380-01A
TCGA-CR-7382-01A
TCGA-CR-7383-01A
TCGA-CR-7385-01A
TCGA-CR-7386-01A
TCGA-CR-7388-01A
TCGA-CR-7389-01A
TCGA-CR-7390-01A
TCGA-CR-7391-01A
TCGA-CR-7392-01A
TCGA-CR-7393-01A
TCGA-CR-7394-01A
TCGA-CR-7395-01A
TCGA-CR-7397-01A
TCGA-CR-7398-01A
TCGA-CR-7399-01A
TCGA-CR-7401-01A
TCGA-CR-7402-01A
TCGA-CR-7404-01A
TCGA-CV-5430-01A
TCGA-CV-5431-01A
TCGA-CV-5432-01A
TCGA-CV-5434-01A
TCGA-CV-5435-01A
TCGA-CV-5436-01A
TCGA-CV-5439-01A
TCGA-CV-5440-01A
TCGA-CV-5441-01A
TCGA-CV-5442-01A
TCGA-CV-5443-01A
TCGA-CV-5444-01A
TCGA-CV-5966-01A
TCGA-CV-5970-01A
TCGA-CV-5971-01A
TCGA-CV-5973-01A
TCGA-CV-5976-01A
TCGA-CV-5977-01A
TCGA-CV-5978-01A
TCGA-CV-5979-01A
TCGA-CV-6003-01A
TCGA-CV-6433-01A
TCGA-CV-6436-01A
TCGA-CV-6441-01A
TCGA-CV-6933-01A
TCGA-CV-6933-11A
TCGA-CV-6934-01A
TCGA-CV-6934-11A
TCGA-CV-6935-01A
TCGA-CV-6935-11A
TCGA-CV-6936-01A
TCGA-CV-6936-11A
TCGA-CV-6937-01A
TCGA-CV-6938-01A
TCGA-CV-6938-11A
TCGA-CV-6939-01A
TCGA-CV-6939-11A
TCGA-CV-6940-01A
TCGA-CV-6941-01A
TCGA-CV-6942-01A
TCGA-CV-6943-01A
TCGA-CV-6943-11A
TCGA-CV-6945-01A
TCGA-CV-6948-01A
TCGA-CV-6950-01A
TCGA-CV-6951-01A
TCGA-CV-6952-01A
TCGA-CV-6953-01A
TCGA-CV-6954-01A
TCGA-CV-6955-01A
TCGA-CV-6955-11A
TCGA-CV-6956-01A
TCGA-CV-6956-11A
TCGA-CV-6959-01A
TCGA-CV-6959-11A
TCGA-CV-6960-01A
TCGA-CV-6960-11A
TCGA-CV-6961-01A
TCGA-CV-6961-11A
TCGA-CV-6962-01A
TCGA-CV-6962-11A
TCGA-CV-7089-01A
TCGA-CV-7090-01A
TCGA-CV-7091-01A
TCGA-CV-7091-11A
TCGA-CV-7095-01A
TCGA-CV-7097-01A
TCGA-CV-7097-11A
TCGA-CV-7099-01A
TCGA-CV-7100-01A
TCGA-CV-7101-01A
TCGA-CV-7101-11A
TCGA-CV-7102-01A
TCGA-CV-7103-01A
TCGA-CV-7103-11A
TCGA-CV-7104-01A
TCGA-CV-7177-01A
TCGA-CV-7177-11A
TCGA-CV-7178-01A
TCGA-CV-7178-11A
TCGA-CV-7180-01A
TCGA-CV-7183-01A
TCGA-CV-7183-11A
TCGA-CV-7235-01A
TCGA-CV-7235-11A
TCGA-CV-7236-01A
TCGA-CV-7238-01A
TCGA-CV-7238-11A
TCGA-CV-7242-01A
TCGA-CV-7242-11A
TCGA-CV-7243-01A
TCGA-CV-7245-01A
TCGA-CV-7245-11A
TCGA-CV-7247-01A
TCGA-CV-7248-01A
TCGA-CV-7250-01A
TCGA-CV-7250-11A
TCGA-CV-7252-01A
TCGA-CV-7252-11A
TCGA-CV-7253-01A
TCGA-CV-7254-01A
TCGA-CV-7255-01A
TCGA-CV-7255-11A
TCGA-CV-7261-01A
TCGA-CV-7261-11A
TCGA-CV-7263-01A
TCGA-CV-7406-01A
TCGA-CV-7406-11A
TCGA-CV-7407-01A
TCGA-CV-7409-01A
TCGA-CV-7410-01A
TCGA-CV-7411-01A
TCGA-CV-7413-01A
TCGA-CV-7414-01A
TCGA-CV-7415-01A
TCGA-CV-7416-01A
TCGA-CV-7416-11A
TCGA-CV-7418-01A
TCGA-CV-7421-01A
TCGA-CV-7422-01A
TCGA-CV-7423-01A
TCGA-CV-7423-11A
TCGA-CV-7424-01A
TCGA-CV-7424-11A
TCGA-CV-7425-01A
TCGA-CV-7425-11A
TCGA-CV-7427-01A
TCGA-CV-7428-01A
TCGA-CV-7429-01A
TCGA-CV-7430-01A
TCGA-CV-7432-01A
TCGA-CV-7432-11A
TCGA-CV-7433-01A
TCGA-CV-7434-01A
TCGA-CV-7434-11A
TCGA-CV-7435-01A
TCGA-CV-7437-01A
TCGA-CV-7437-11A
TCGA-CV-7438-01A
TCGA-CV-7438-11A
TCGA-CV-7440-01A
TCGA-CV-7440-11A
TCGA-CV-A45O-01A
TCGA-CV-A45P-01A
TCGA-CV-A45Q-01A
TCGA-CV-A45R-01A
TCGA-CV-A45T-01A
TCGA-CV-A45U-01A
TCGA-CV-A45V-01A
TCGA-CV-A45W-01A
TCGA-CV-A45X-01A
TCGA-CV-A45Y-01A
TCGA-CV-A45Z-01A
TCGA-CV-A460-01A
TCGA-CV-A461-01A
TCGA-CV-A463-01A
TCGA-CV-A464-01A
TCGA-CV-A465-01A
TCGA-CV-A468-01A
TCGA-CV-A6JD-01A
TCGA-CV-A6JE-01A
TCGA-CV-A6JM-01A
TCGA-CV-A6JN-01A
TCGA-CV-A6JT-01A
TCGA-CV-A6JU-01A
TCGA-CV-A6JY-01A
TCGA-CV-A6JZ-01A
TCGA-CV-A6K1-01A
TCGA-CX-7082-01A
TCGA-CX-7085-01A
TCGA-CX-7086-01A
TCGA-CX-7219-01A
TCGA-CX-A4AQ-01A
TCGA-D6-6515-01A
TCGA-D6-6516-01A
TCGA-D6-6517-01A
TCGA-D6-6823-01A
TCGA-D6-6824-01A
TCGA-D6-6825-01A
TCGA-D6-6826-01A
TCGA-D6-6827-01A
TCGA-D6-8568-01A
TCGA-D6-8569-01A
TCGA-D6-A4Z9-01A
TCGA-D6-A4ZB-01A
TCGA-D6-A6EK-01A
TCGA-D6-A6EM-01A
TCGA-D6-A6EN-01A
TCGA-D6-A6EO-01A
TCGA-D6-A6EP-01A
TCGA-D6-A6ES-01A
TCGA-DQ-5624-01A
TCGA-DQ-5625-01A
TCGA-DQ-5629-01A
TCGA-DQ-5630-01A
TCGA-DQ-5631-01A
TCGA-DQ-7588-01A
TCGA-DQ-7589-01A
TCGA-DQ-7590-01A
TCGA-DQ-7591-01A
TCGA-DQ-7592-01A
TCGA-DQ-7593-01A
TCGA-DQ-7594-01A
TCGA-DQ-7595-01A
TCGA-DQ-7596-01A
TCGA-F7-7848-01A
TCGA-F7-8298-01A
TCGA-F7-8489-01A
TCGA-F7-A50G-01A
TCGA-F7-A50I-01A
TCGA-F7-A50J-01A
TCGA-F7-A61S-01A
TCGA-F7-A61V-01A
TCGA-F7-A61W-01A
TCGA-F7-A620-01A
TCGA-F7-A622-01A
TCGA-F7-A623-01A
TCGA-H7-7774-01A
TCGA-H7-8501-01A
TCGA-H7-8502-01A
TCGA-HD-7229-01A
TCGA-HD-7753-01A
TCGA-HD-7754-01A
TCGA-HD-7831-01A
TCGA-HD-7832-01A
TCGA-HD-7917-01A
TCGA-HD-8224-01A
TCGA-HD-8314-01A
TCGA-HD-8634-01A
TCGA-HD-8635-01A
TCGA-HD-A4C1-01A
TCGA-HD-A633-01A
TCGA-HD-A634-01A
TCGA-HD-A6I0-01A
TCGA-HL-7533-01A
TCGA-IQ-7630-01A
TCGA-IQ-7631-01A
TCGA-IQ-7632-01A
TCGA-IQ-A61E-01A
TCGA-IQ-A61O-01A
TCGA-KU-A66S-01A
TCGA-KU-A6H7-01A
TCGA-KU-A6H7-06A
TCGA-MT-A51W-01A
TCGA-MT-A51X-01A
TCGA-MZ-A6I9-01A
TCGA-P3-A5Q5-01A
TCGA-P3-A5Q6-01A
TCGA-P3-A5QA-01A
TCGA-P3-A5QE-01A
TCGA-P3-A5QF-01A
TCGA-QK-A64Z-01A
TCGA-QK-A652-01A
TCGA-QK-A6IH-01A
TCGA-QK-A6II-01A
TCGA-QK-A6IJ-01A

## Sheet: TCGA_KIRC
PatientID
TCGA-A3-3306-01A
TCGA-A3-3307-01A
TCGA-A3-3308-01A
TCGA-A3-3311-01A
TCGA-A3-3313-01A
TCGA-A3-3316-01A
TCGA-A3-3317-01A
TCGA-A3-3319-01A
TCGA-A3-3320-01A
TCGA-A3-3322-01A
TCGA-A3-3323-01A
TCGA-A3-3324-01A
TCGA-A3-3325-01A
TCGA-A3-3326-01A
TCGA-A3-3331-01A
TCGA-A3-3335-01A
TCGA-A3-3336-01A
TCGA-A3-3343-01A
TCGA-A3-3346-01A
TCGA-A3-3347-01A
TCGA-A3-3349-01A
TCGA-A3-3351-01A
TCGA-A3-3352-01A
TCGA-A3-3359-01A
TCGA-A3-3362-01A
TCGA-A3-3363-01A
TCGA-A3-3365-01A
TCGA-A3-3372-01A
TCGA-A3-3374-01A
TCGA-A3-3378-01A
TCGA-A3-3380-01A
TCGA-A3-3382-01A
TCGA-A3-3383-01A
TCGA-AK-3426-01A
TCGA-AK-3427-01A
TCGA-AK-3440-01A
TCGA-AK-3443-01A
TCGA-AK-3444-01A
TCGA-AK-3447-01A
TCGA-AK-3453-01A
TCGA-AK-3455-01A
TCGA-AK-3456-01A
TCGA-AK-3465-01A
TCGA-AS-3777-01A
TCGA-AS-3778-01A
TCGA-B2-3923-01A
TCGA-B2-3924-01A
TCGA-B2-4098-01A
TCGA-B2-4099-01A
TCGA-B2-4102-01A
TCGA-B8-4143-01A
TCGA-B8-4148-01A
TCGA-B8-4151-01A
TCGA-B8-4154-01A
TCGA-B8-4619-01A
TCGA-B8-4620-01A
TCGA-BP-4161-01A
TCGA-BP-4162-01A
TCGA-BP-4163-01A
TCGA-BP-4164-01A
TCGA-BP-4167-01A
TCGA-CJ-4634-01A
TCGA-CJ-4636-01A
TCGA-CJ-4637-01A
TCGA-CJ-4638-01A
TCGA-CJ-4639-01A
TCGA-CJ-4640-01A
TCGA-CJ-4641-01A
TCGA-CJ-4643-01A
TCGA-CJ-4644-01A

## Sheet: TCGA_LUAD
PatientID
TCGA-05-4244-01A
TCGA-05-4249-01A
TCGA-05-4250-01A
TCGA-05-4382-01A
TCGA-05-4384-01A
TCGA-05-4389-01A
TCGA-05-4390-01A
TCGA-05-4395-01A
TCGA-05-4396-01A
TCGA-05-4397-01A
TCGA-05-4398-01A
TCGA-05-4402-01A
TCGA-05-4403-01A
TCGA-05-4405-01A
TCGA-05-4410-01A
TCGA-05-4415-01A
TCGA-05-4417-01A
TCGA-05-4418-01A
TCGA-05-4420-01A
TCGA-05-4422-01A
TCGA-05-4424-01A
TCGA-05-4425-01A
TCGA-05-4426-01A
TCGA-05-4427-01A
TCGA-05-4430-01A
TCGA-05-4432-01A
TCGA-05-4433-01A
TCGA-05-4434-01A
TCGA-05-5420-01A
TCGA-05-5423-01A
TCGA-05-5425-01A
TCGA-05-5428-01A
TCGA-05-5429-01A
TCGA-05-5715-01A
TCGA-35-3615-01A
TCGA-35-4122-01A
TCGA-35-4123-01A
TCGA-35-5375-01A
TCGA-38-4625-01A
TCGA-38-4625-11A
TCGA-38-4626-01A
TCGA-38-4626-11A
TCGA-38-4627-01A
TCGA-38-4627-11A
TCGA-38-4628-01A
TCGA-38-4629-01A
TCGA-38-4630-01A
TCGA-38-4631-01A
TCGA-38-4632-01A
TCGA-38-4632-11A
TCGA-38-6178-01A
TCGA-38-7271-01A
TCGA-38-A44F-01A
TCGA-44-2655-01A
TCGA-44-2655-11A
TCGA-44-2656-01A
TCGA-44-2657-01A
TCGA-44-2657-11A
TCGA-44-2659-01A
TCGA-44-2661-01A
TCGA-44-2661-11A
TCGA-44-2662-01A
TCGA-44-2662-11A
TCGA-44-2665-01A
TCGA-44-2665-11A
TCGA-44-2666-01A
TCGA-44-2668-01A
TCGA-44-2668-11A
TCGA-44-3396-01A
TCGA-44-3396-11A
TCGA-44-3398-01A
TCGA-44-3918-01A
TCGA-44-3919-01A
TCGA-44-4112-01A
TCGA-44-5643-01A
TCGA-44-5644-01A
TCGA-44-5645-01A
TCGA-44-5645-11A
TCGA-44-6144-11A
TCGA-44-6145-01A
TCGA-44-6145-11A
TCGA-44-6146-01A
TCGA-44-6146-11A
TCGA-44-6147-01A
TCGA-44-6147-11A
TCGA-44-6148-01A
TCGA-44-6148-11A
TCGA-44-6774-01A
TCGA-44-6775-01A
TCGA-44-6776-01A
TCGA-44-6776-11A
TCGA-44-6777-01A
TCGA-44-6777-11A
TCGA-44-6778-01A
TCGA-44-6778-11A
TCGA-44-6779-01A
TCGA-44-7659-01A
TCGA-44-7660-01A
TCGA-44-7661-01A
TCGA-44-7662-01A
TCGA-44-7667-01A
TCGA-44-7669-01A
TCGA-44-7670-01A
TCGA-44-7671-01A
TCGA-44-7672-01A
TCGA-44-8117-01A
TCGA-44-8119-01A
TCGA-44-8120-01A
TCGA-44-A479-01A
TCGA-44-A47A-01A
TCGA-44-A47B-01A
TCGA-44-A47G-01A
TCGA-44-A4SS-01A
TCGA-44-A4SU-01A
TCGA-49-4486-01A
TCGA-49-4487-01A
TCGA-49-4488-01A
TCGA-49-4490-01A
TCGA-49-4490-11A
TCGA-49-4494-01A
TCGA-49-4501-01A
TCGA-49-4505-01A
TCGA-49-4506-01A
TCGA-49-4507-01A
TCGA-49-4510-01A
TCGA-49-4512-01A
TCGA-49-4512-11A
TCGA-49-4514-01A
TCGA-49-6742-01A
TCGA-49-6742-11A
TCGA-49-6743-01A
TCGA-49-6743-11A
TCGA-49-6744-01A
TCGA-49-6744-11A
TCGA-49-6745-01A
TCGA-49-6745-11A
TCGA-49-6761-01A
TCGA-49-6761-11A
TCGA-49-6767-01A
TCGA-50-5044-01A
TCGA-50-5045-01A
TCGA-50-5049-01A
TCGA-50-5051-01A
TCGA-50-5055-01A
TCGA-50-5066-01A
TCGA-50-5066-02A
TCGA-50-5068-01A
TCGA-50-5072-01A
TCGA-50-5930-01A
TCGA-50-5931-01A
TCGA-50-5931-11A
TCGA-50-5932-01A
TCGA-50-5932-11A
TCGA-50-5933-01A
TCGA-50-5933-11A
TCGA-50-5935-01A
TCGA-50-5935-11A
TCGA-50-5936-01A
TCGA-50-5936-11A
TCGA-50-5939-01A
TCGA-50-5939-11A
TCGA-50-5941-01A
TCGA-50-5942-01A
TCGA-50-5944-01A
TCGA-50-5946-01A
TCGA-50-5946-02A
TCGA-50-6590-01A
TCGA-50-6591-01A
TCGA-50-6592-01A
TCGA-50-6593-01A
TCGA-50-6594-01A
TCGA-50-6595-01A
TCGA-50-6595-11A
TCGA-50-6597-01A
TCGA-50-6673-01A
TCGA-50-7109-01A
TCGA-50-8457-01A
TCGA-50-8459-01A
TCGA-50-8460-01A
TCGA-53-7624-01A
TCGA-53-7626-01A
TCGA-53-7813-01A
TCGA-53-A4EZ-01A
TCGA-55-1592-01A
TCGA-55-1594-01A
TCGA-55-1595-01A
TCGA-55-1596-01A
TCGA-55-5899-01A
TCGA-55-6543-01A
TCGA-55-6642-01A
TCGA-55-6712-01A
TCGA-55-6968-01A
TCGA-55-6968-11A
TCGA-55-6969-01A
TCGA-55-6969-11A
TCGA-55-6970-01A
TCGA-55-6970-11A
TCGA-55-6971-01A
TCGA-55-6971-11A
TCGA-55-6972-01A
TCGA-55-6972-11A
TCGA-55-6975-01A
TCGA-55-6975-11A
TCGA-55-6978-01A
TCGA-55-6978-11A
TCGA-55-6979-01A
TCGA-55-6979-11A
TCGA-55-6980-01A
TCGA-55-6980-11A
TCGA-55-6981-01A
TCGA-55-6981-11A
TCGA-55-6982-01A
TCGA-55-6982-11A
TCGA-55-6983-01A
TCGA-55-6983-11A
TCGA-55-6984-01A
TCGA-55-6985-01A
TCGA-55-6985-11A
TCGA-55-6986-01A
TCGA-55-6986-11A
TCGA-55-6987-01A
TCGA-55-7281-01A
TCGA-55-7283-01A
TCGA-55-7284-01B
TCGA-55-7570-01A
TCGA-55-7573-01A
TCGA-55-7574-01A
TCGA-55-7576-01A
TCGA-55-7724-01A
TCGA-55-7725-01A
TCGA-55-7726-01A
TCGA-55-7727-01A
TCGA-55-7728-01A
TCGA-55-7815-01A
TCGA-55-7903-01A
TCGA-55-7907-01A
TCGA-55-7910-01A
TCGA-55-7911-01A
TCGA-55-7913-01B
TCGA-55-7914-01A
TCGA-55-7994-01A
TCGA-55-7995-01A
TCGA-55-8085-01A
TCGA-55-8087-01A
TCGA-55-8089-01A
TCGA-55-8090-01A
TCGA-55-8091-01A
TCGA-55-8092-01A
TCGA-55-8094-01A
TCGA-55-8096-01A
TCGA-55-8097-01A
TCGA-55-8203-01A
TCGA-55-8204-01A
TCGA-55-8205-01A
TCGA-55-8206-01A
TCGA-55-8207-01A
TCGA-55-8208-01A
TCGA-55-8299-01A
TCGA-55-8301-01A
TCGA-55-8302-01A
TCGA-55-8505-01A
TCGA-55-8506-01A
TCGA-55-8507-01A
TCGA-55-8508-01A
TCGA-55-8510-01A
TCGA-55-8511-01A
TCGA-55-8512-01A
TCGA-55-8513-01A
TCGA-55-8514-01A
TCGA-55-8614-01A
TCGA-55-8615-01A
TCGA-55-8616-01A
TCGA-55-8619-01A
TCGA-55-8620-01A
TCGA-55-8621-01A
TCGA-55-A48X-01A
TCGA-55-A48Z-01A
TCGA-55-A491-01A
TCGA-55-A492-01A
TCGA-55-A493-01A
TCGA-55-A494-01A
TCGA-55-A4DF-01A
TCGA-55-A4DG-01A
TCGA-62-8394-01A
TCGA-62-8395-01A
TCGA-62-8397-01A
TCGA-62-8398-01A
TCGA-62-8399-01A
TCGA-62-8402-01A
TCGA-62-A46O-01A
TCGA-62-A46P-01A
TCGA-62-A46R-01A
TCGA-62-A46S-01A
TCGA-62-A46U-01A
TCGA-62-A46V-01A
TCGA-62-A46Y-01A
TCGA-62-A470-01A
TCGA-62-A471-01A
TCGA-62-A472-01A
TCGA-64-1676-01A
TCGA-64-1677-01A
TCGA-64-1678-01A
TCGA-64-1679-01A
TCGA-64-1680-01A
TCGA-64-1681-01A
TCGA-64-5774-01A
TCGA-64-5775-01A
TCGA-64-5778-01A
TCGA-64-5779-01A
TCGA-64-5781-01A
TCGA-64-5815-01A
TCGA-67-3770-01A
TCGA-67-3771-01A
TCGA-67-3772-01A
TCGA-67-3773-01A
TCGA-67-3774-01A
TCGA-67-4679-01B
TCGA-67-6215-01A
TCGA-67-6216-01A
TCGA-67-6217-01A
TCGA-69-7760-01A
TCGA-69-7761-01A
TCGA-69-7763-01A
TCGA-69-7764-01A
TCGA-69-7765-01A
TCGA-69-7973-01A
TCGA-69-7974-01A
TCGA-69-7978-01A
TCGA-69-7979-01A
TCGA-69-7980-01A
TCGA-69-8253-01A
TCGA-69-8254-01A
TCGA-69-8255-01A
TCGA-69-8453-01A
TCGA-69-A59K-01A
TCGA-71-6725-01A
TCGA-73-4658-01A
TCGA-73-4659-01A
TCGA-73-4662-01A
TCGA-73-4666-01A
TCGA-73-4668-01A
TCGA-73-4670-01A
TCGA-73-4675-01A
TCGA-73-4676-01A
TCGA-73-4676-11A
TCGA-73-4677-01A
TCGA-73-7498-01A
TCGA-73-7499-01A
TCGA-75-5122-01A
TCGA-75-5125-01A
TCGA-75-5126-01A
TCGA-75-5146-01A
TCGA-75-5147-01A
TCGA-75-6203-01A
TCGA-75-6205-01A
TCGA-75-6206-01A
TCGA-75-6207-01A
TCGA-75-6211-01A
TCGA-75-6212-01A
TCGA-75-6214-01A
TCGA-75-7025-01A
TCGA-75-7027-01A
TCGA-75-7030-01A
TCGA-75-7031-01A
TCGA-78-7143-01A
TCGA-78-7145-01A
TCGA-78-7146-01A
TCGA-78-7147-01A
TCGA-78-7148-01A
TCGA-78-7149-01A
TCGA-78-7150-01A
TCGA-78-7152-01A
TCGA-78-7153-01A
TCGA-78-7154-01A
TCGA-78-7155-01A
TCGA-78-7156-01A
TCGA-78-7158-01A
TCGA-78-7159-01A
TCGA-78-7160-01A
TCGA-78-7161-01A
TCGA-78-7162-01A
TCGA-78-7163-01A
TCGA-78-7166-01A
TCGA-78-7167-01A
TCGA-78-7220-01A
TCGA-78-7535-01A
TCGA-78-7536-01A
TCGA-78-7537-01A
TCGA-78-7539-01A
TCGA-78-7540-01A
TCGA-78-7542-01A
TCGA-78-7633-01A
TCGA-78-8640-01A
TCGA-78-8648-01A
TCGA-78-8655-01A
TCGA-78-8660-01A
TCGA-78-8662-01A
TCGA-80-5607-01A
TCGA-80-5608-01A
TCGA-80-5611-01A
TCGA-83-5908-01A
TCGA-86-6562-01A
TCGA-86-6851-01A
TCGA-86-7701-01A
TCGA-86-7711-01A
TCGA-86-7713-01A
TCGA-86-7714-01A
TCGA-86-7953-01A
TCGA-86-7954-01A
TCGA-86-7955-01A
TCGA-86-8054-01A
TCGA-86-8055-01A
TCGA-86-8056-01A
TCGA-86-8073-01A
TCGA-86-8074-01A
TCGA-86-8075-01A
TCGA-86-8076-01A
TCGA-86-8278-01A
TCGA-86-8279-01A
TCGA-86-8280-01A
TCGA-86-8281-01A
TCGA-86-8358-01A
TCGA-86-8359-01A
TCGA-86-8585-01A
TCGA-86-8668-01A
TCGA-86-8669-01A
TCGA-86-8671-01A
TCGA-86-8672-01A
TCGA-86-8673-01A
TCGA-86-8674-01A
TCGA-86-A456-01A
TCGA-86-A4D0-01A
TCGA-86-A4JF-01A
TCGA-86-A4P7-01A
TCGA-86-A4P8-01A
TCGA-91-6828-01A
TCGA-91-6828-11A
TCGA-91-6829-01A
TCGA-91-6829-11A
TCGA-91-6830-01A
TCGA-91-6831-01A
TCGA-91-6831-11A
TCGA-91-6835-01A
TCGA-91-6835-11A
TCGA-91-6836-01A
TCGA-91-6836-11A
TCGA-91-6840-01A
TCGA-91-6847-01A
TCGA-91-6847-11A
TCGA-91-6848-01A
TCGA-91-6849-01A
TCGA-91-6849-11A
TCGA-91-7771-01A
TCGA-91-8496-01A
TCGA-91-8497-01A
TCGA-91-8499-01A
TCGA-91-A4BC-01A
TCGA-91-A4BD-01A
TCGA-93-7347-01A
TCGA-93-7348-01A
TCGA-93-8067-01A
TCGA-93-A4JN-01A
TCGA-93-A4JO-01A
TCGA-93-A4JP-01A
TCGA-93-A4JQ-01A
TCGA-95-7039-01A
TCGA-95-7043-01A
TCGA-95-7562-01A
TCGA-95-7567-01A
TCGA-95-7944-01A
TCGA-95-7947-01A
TCGA-95-7948-01A
TCGA-95-8039-01A
TCGA-95-8494-01A
TCGA-95-A4VK-01A
TCGA-95-A4VN-01A
TCGA-95-A4VP-01A
TCGA-97-7546-01A
TCGA-97-7547-01A
TCGA-97-7552-01A
TCGA-97-7553-01A
TCGA-97-7554-01A
TCGA-97-7937-01A
TCGA-97-7938-01A
TCGA-97-7941-01A
TCGA-97-8171-01A
TCGA-97-8172-01A
TCGA-97-8174-01A
TCGA-97-8175-01A
TCGA-97-8176-01A
TCGA-97-8177-01A
TCGA-97-8179-01A
TCGA-97-8547-01A
TCGA-97-8552-01A
TCGA-97-A4LX-01A
TCGA-97-A4M0-01A
TCGA-97-A4M1-01A
TCGA-97-A4M2-01A
TCGA-97-A4M3-01A
TCGA-97-A4M5-01A
TCGA-97-A4M6-01A
TCGA-97-A4M7-01A
TCGA-99-7458-01A
TCGA-99-8025-01A
TCGA-99-8028-01A
TCGA-99-8032-01A
TCGA-99-8033-01A
TCGA-J2-8192-01A
TCGA-J2-8194-01A
TCGA-J2-A4AD-01A
TCGA-J2-A4AE-01A
TCGA-J2-A4AG-01A
TCGA-L4-A4E5-01A
TCGA-L4-A4E6-01A
TCGA-L9-A443-01A
TCGA-L9-A444-01A
TCGA-MN-A4N1-01A
TCGA-MN-A4N4-01A
TCGA-MN-A4N5-01A
TCGA-MP-A4SV-01A
TCGA-MP-A4SW-01A
TCGA-MP-A4SY-01A
TCGA-MP-A4T4-01A
TCGA-MP-A4T6-01A
TCGA-MP-A4T7-01A
TCGA-MP-A4T8-01A
TCGA-MP-A4T9-01A
TCGA-MP-A4TA-01A
TCGA-MP-A4TC-01A
TCGA-MP-A4TD-01A
TCGA-MP-A4TF-01A
TCGA-MP-A4TH-01A
TCGA-MP-A4TI-01A
TCGA-MP-A4TJ-01A
TCGA-MP-A4TK-01A
TCGA-MP-A5C7-01A
TCGA-NJ-A4YF-01A
TCGA-NJ-A4YI-01A
TCGA-NJ-A4YP-01A
TCGA-NJ-A4YQ-01A
TCGA-NJ-A55A-01A
TCGA-NJ-A55O-01A
TCGA-NJ-A55R-01A
TCGA-O1-A52J-01A

## Sheet: TCGA_LUSC
PatientID
TCGA-18-3406-01A
TCGA-18-3407-01A
TCGA-18-3408-01A
TCGA-18-3409-01A
TCGA-18-3410-01A
TCGA-18-3411-01A
TCGA-18-3412-01A
TCGA-18-3414-01A
TCGA-18-3415-01A
TCGA-18-3416-01A
TCGA-18-3417-01A
TCGA-18-3419-01A
TCGA-18-3421-01A
TCGA-18-4083-01A
TCGA-18-4086-01A
TCGA-21-1070-01A
TCGA-21-1071-01A
TCGA-21-1072-01A
TCGA-21-1075-01A
TCGA-21-1076-01A
TCGA-21-1077-01A
TCGA-21-1078-01A
TCGA-21-1079-01A
TCGA-21-1080-01A
TCGA-21-1081-01A
TCGA-21-1082-01A
TCGA-21-1083-01A
TCGA-22-0940-01A
TCGA-22-0944-01A
TCGA-22-1000-01A
TCGA-22-1002-01A
TCGA-22-1005-01A
TCGA-22-1011-01A
TCGA-22-1012-01A
TCGA-22-1016-01A
TCGA-22-1017-01A
TCGA-22-4591-01A
TCGA-22-4594-01A
TCGA-22-4595-01A
TCGA-22-4596-01A
TCGA-22-4599-01A
TCGA-22-4601-01A
TCGA-22-4604-01A
TCGA-22-4607-01A
TCGA-22-4613-01A
TCGA-33-4532-01A
TCGA-33-4533-01A
TCGA-33-4538-01A
TCGA-33-4547-01A
TCGA-33-4566-01A
TCGA-33-4582-01A
TCGA-33-4589-01A
TCGA-34-2596-01A
TCGA-34-2600-01A
TCGA-34-2604-01A
TCGA-34-2605-01A
TCGA-34-2608-01A
TCGA-34-2609-01A
TCGA-34-5240-01A
TCGA-34-5241-01A
TCGA-37-3783-01A
TCGA-37-3789-01A
TCGA-37-3792-01A
TCGA-37-4129-01A
TCGA-37-4130-01A
TCGA-37-4132-01A
TCGA-37-4133-01A
TCGA-37-4135-01A
TCGA-37-4141-01A
TCGA-39-5011-01A
TCGA-39-5016-01A
TCGA-39-5021-01A
TCGA-39-5029-01A
TCGA-39-5030-01A
TCGA-39-5034-01A
TCGA-39-5035-01A
TCGA-39-5036-01A
TCGA-39-5037-01A
TCGA-43-2576-01A
TCGA-43-2578-01A
TCGA-43-2581-01A
TCGA-43-3394-01A
TCGA-43-3920-01A
TCGA-46-3765-01A
TCGA-46-3766-01A
TCGA-46-3767-01A
TCGA-46-3768-01A
TCGA-46-3769-01A
TCGA-51-4079-01A
TCGA-51-4080-01A
TCGA-51-4081-01A
TCGA-56-1622-01A
TCGA-60-2695-01A
TCGA-60-2696-01A
TCGA-60-2698-01A
TCGA-60-2706-01A
TCGA-60-2707-01A
TCGA-60-2708-01A
TCGA-60-2710-01A
TCGA-60-2711-01A
TCGA-60-2712-01A
TCGA-60-2713-01A
TCGA-60-2714-01A
TCGA-60-2715-01A
TCGA-60-2716-01A
TCGA-60-2719-01A
TCGA-60-2720-01A
TCGA-60-2721-01A
TCGA-60-2722-01A
TCGA-60-2723-01A
TCGA-60-2724-01A
TCGA-60-2725-01A
TCGA-60-2726-01A
TCGA-63-5128-01A
TCGA-63-5131-01A
TCGA-66-2727-01A
TCGA-66-2734-01A
TCGA-66-2737-01A
TCGA-66-2742-01A
TCGA-66-2744-01A
TCGA-66-2753-01A
TCGA-66-2754-01A
TCGA-66-2755-01A
TCGA-66-2756-01A
TCGA-66-2757-01A
TCGA-66-2758-01A
TCGA-66-2759-01A
TCGA-66-2763-01A
TCGA-66-2765-01A
TCGA-66-2766-01A
TCGA-66-2767-01A
TCGA-66-2768-01A
TCGA-66-2769-01A
TCGA-66-2770-01A
TCGA-66-2771-01A
TCGA-66-2773-01A
TCGA-66-2777-01A
TCGA-66-2778-01A
TCGA-66-2780-01A
TCGA-66-2781-01A
TCGA-66-2782-01A
TCGA-66-2783-01A
TCGA-66-2785-01A
TCGA-66-2786-01A
TCGA-66-2787-01A
TCGA-66-2788-01A
TCGA-66-2789-01A
TCGA-66-2790-01A
TCGA-66-2791-01A
TCGA-66-2792-01A
TCGA-66-2793-01A
TCGA-66-2794-01A
TCGA-66-2795-01A
TCGA-66-2800-01A

## Sheet: TCGA_OV
PatientID
TCGA-01-0628-11A
TCGA-01-0630-11A
TCGA-01-0631-11A
TCGA-01-0633-11A
TCGA-01-0636-11A
TCGA-01-0637-11A
TCGA-01-0639-11A
TCGA-01-0642-11A
TCGA-04-1331-01A
TCGA-04-1332-01A
TCGA-04-1335-01A
TCGA-04-1336-01A
TCGA-04-1337-01A
TCGA-04-1338-01A
TCGA-04-1341-01A
TCGA-04-1342-01A
TCGA-04-1343-01A
TCGA-04-1346-01A
TCGA-04-1347-01A
TCGA-04-1348-01A
TCGA-04-1349-01A
TCGA-04-1350-01A
TCGA-04-1351-01A
TCGA-04-1353-01A
TCGA-04-1356-01A
TCGA-04-1357-01A
TCGA-04-1360-01A
TCGA-04-1361-01A
TCGA-04-1362-01A
TCGA-04-1364-01A
TCGA-04-1365-01A
TCGA-04-1367-01A
TCGA-04-1369-01A
TCGA-04-1371-01A
TCGA-04-1514-01A
TCGA-04-1516-01A
TCGA-04-1517-01A
TCGA-04-1519-01A
TCGA-04-1525-01A
TCGA-04-1530-01A
TCGA-04-1536-01A
TCGA-04-1542-01A
TCGA-04-1638-01A
TCGA-04-1644-01B
TCGA-04-1646-01A
TCGA-04-1648-01A
TCGA-04-1649-01A
TCGA-04-1651-01A
TCGA-04-1652-01A
TCGA-04-1654-01A
TCGA-04-1655-01A
TCGA-09-0364-01A
TCGA-09-0365-01A
TCGA-09-0366-01A
TCGA-09-0367-01A
TCGA-09-0369-01A
TCGA-09-1659-01B
TCGA-09-1661-01B
TCGA-09-1662-01A
TCGA-09-1664-01A
TCGA-09-1665-01B
TCGA-09-1666-01A
TCGA-09-1667-01C
TCGA-09-1668-01B
TCGA-09-1669-01A
TCGA-09-1670-01A
TCGA-09-1672-01A
TCGA-09-1673-01A
TCGA-09-1674-01A
TCGA-09-1675-01B
TCGA-09-2043-01A
TCGA-09-2044-01B
TCGA-09-2045-01A
TCGA-09-2048-01A
TCGA-09-2049-01D
TCGA-09-2050-01A
TCGA-09-2051-01A
TCGA-09-2053-01C
TCGA-09-2054-01A
TCGA-09-2055-01B
TCGA-09-2056-01B
TCGA-10-0925-01B
TCGA-10-0926-01A
TCGA-10-0927-01A
TCGA-10-0928-01A
TCGA-10-0930-01A
TCGA-10-0931-01A
TCGA-10-0933-01A
TCGA-10-0934-01A
TCGA-10-0935-01A
TCGA-10-0936-01A
TCGA-10-0937-01A
TCGA-10-0938-01A
TCGA-13-0714-01A
TCGA-13-0717-01A
TCGA-13-0720-01A
TCGA-13-0723-01A
TCGA-13-0724-01A
TCGA-13-0725-01A
TCGA-13-0726-01A
TCGA-13-0727-01A
TCGA-13-0730-01A
TCGA-13-0751-01A
TCGA-13-0755-01A
TCGA-13-0757-01A
TCGA-13-0758-01A
TCGA-13-0760-01A
TCGA-13-0761-01A
TCGA-13-0762-01A
TCGA-13-0764-01A
TCGA-13-0766-01A
TCGA-13-0768-01A
TCGA-13-0791-01A
TCGA-13-0791-02A
TCGA-13-0792-01A
TCGA-13-0793-01A
TCGA-13-0794-01A
TCGA-13-0795-01A
TCGA-13-0797-01A
TCGA-13-0799-01A
TCGA-13-0800-01A
TCGA-13-0801-01A
TCGA-13-0802-01A
TCGA-13-0803-01A
TCGA-13-0804-01A
TCGA-13-0805-01A
TCGA-13-0807-01B
TCGA-13-0883-01A
TCGA-13-0884-01B
TCGA-13-0885-01A
TCGA-13-0886-01A
TCGA-13-0887-01A
TCGA-13-0888-01A
TCGA-13-0889-01A
TCGA-13-0890-01A
TCGA-13-0891-01A
TCGA-13-0893-01B
TCGA-13-0897-01A
TCGA-13-0899-01A
TCGA-13-0900-01B
TCGA-13-0901-01B
TCGA-13-0903-01A
TCGA-13-0904-01A
TCGA-13-0905-01B
TCGA-13-0906-01A
TCGA-13-0908-01B
TCGA-13-0910-01A
TCGA-13-0911-01A
TCGA-13-0912-01A
TCGA-13-0913-01A
TCGA-13-0913-02A
TCGA-13-0916-01A
TCGA-13-0919-01A
TCGA-13-0920-01A
TCGA-13-0921-01A
TCGA-13-0923-01A
TCGA-13-0924-01A
TCGA-13-1403-01A
TCGA-13-1404-01A
TCGA-13-1405-01A
TCGA-13-1407-01A
TCGA-13-1408-01A
TCGA-13-1409-01A
TCGA-13-1410-01A
TCGA-13-1411-01A
TCGA-13-1412-01A
TCGA-13-1481-01A
TCGA-13-1482-01A
TCGA-13-1483-01A
TCGA-13-1484-01A
TCGA-13-1485-01A
TCGA-13-1487-01A
TCGA-13-1488-01A
TCGA-13-1489-01A
TCGA-13-1489-02A
TCGA-13-1491-01A
TCGA-13-1492-01A
TCGA-13-1494-01A
TCGA-13-1495-01A
TCGA-13-1496-01A
TCGA-13-1497-01A
TCGA-13-1498-01A
TCGA-13-1499-01A
TCGA-13-1500-01A
TCGA-13-1501-01A
TCGA-13-1504-01A
TCGA-13-1505-01A
TCGA-13-1506-01A
TCGA-13-1507-01A
TCGA-13-1509-01A
TCGA-13-1510-01A
TCGA-13-1511-01A
TCGA-13-1512-01A
TCGA-13-1817-01A
TCGA-13-1817-02A
TCGA-13-1819-01A
TCGA-13-1819-02A
TCGA-13-2057-01A
TCGA-13-2059-01A
TCGA-13-2060-01A
TCGA-13-2061-01A
TCGA-13-2065-01A
TCGA-13-2066-01A
TCGA-13-2071-01A
TCGA-20-0987-01A
TCGA-20-0990-01A
TCGA-20-0991-01A
TCGA-20-0996-01A
TCGA-20-1682-01A
TCGA-20-1683-01A
TCGA-20-1684-01A
TCGA-20-1685-01A
TCGA-20-1686-01A
TCGA-20-1687-01A
TCGA-23-1021-01B
TCGA-23-1022-01A
TCGA-23-1023-01A
TCGA-23-1024-01A
TCGA-23-1026-01B
TCGA-23-1027-01A
TCGA-23-1028-01A
TCGA-23-1029-01B
TCGA-23-1030-01A
TCGA-23-1031-01A
TCGA-23-1032-01A
TCGA-23-1109-01A
TCGA-23-1110-01A
TCGA-23-1111-01A
TCGA-23-1113-01A
TCGA-23-1114-01B
TCGA-23-1116-01A
TCGA-23-1117-01A
TCGA-23-1118-01A
TCGA-23-1119-01A
TCGA-23-1120-01A
TCGA-23-1121-01A
TCGA-23-1122-01A
TCGA-23-1123-01A
TCGA-23-1124-01A
TCGA-23-1809-01A
TCGA-23-2072-01A
TCGA-23-2077-01A
TCGA-23-2078-01A
TCGA-23-2079-01A
TCGA-23-2081-01A
TCGA-23-2084-01A
TCGA-23-2641-01A
TCGA-23-2643-01A
TCGA-23-2645-01A
TCGA-23-2647-01A
TCGA-23-2649-01A
TCGA-24-0966-01A
TCGA-24-0968-01A
TCGA-24-0970-01B
TCGA-24-0979-01A
TCGA-24-0980-01A
TCGA-24-0982-01A
TCGA-24-1103-01A
TCGA-24-1104-01A
TCGA-24-1105-01A
TCGA-24-1413-01A
TCGA-24-1416-01A
TCGA-24-1417-01A
TCGA-24-1418-01A
TCGA-24-1419-01A
TCGA-24-1422-01A
TCGA-24-1423-01A
TCGA-24-1424-01A
TCGA-24-1425-01A
TCGA-24-1426-01A
TCGA-24-1427-01A
TCGA-24-1428-01A
TCGA-24-1430-01A
TCGA-24-1431-01A
TCGA-24-1434-01A
TCGA-24-1435-01A
TCGA-24-1436-01A
TCGA-24-1463-01A
TCGA-24-1464-01A
TCGA-24-1466-01A
TCGA-24-1467-01A
TCGA-24-1469-01A
TCGA-24-1470-01A
TCGA-24-1471-01A
TCGA-24-1474-01A
TCGA-24-1544-01A
TCGA-24-1545-01A
TCGA-24-1546-01A
TCGA-24-1548-01A
TCGA-24-1549-01A
TCGA-24-1550-01A
TCGA-24-1551-01A
TCGA-24-1552-01A
TCGA-24-1553-01A
TCGA-24-1555-01A
TCGA-24-1556-01A
TCGA-24-1557-01A
TCGA-24-1558-01A
TCGA-24-1560-01A
TCGA-24-1562-01A
TCGA-24-1563-01A
TCGA-24-1564-01A
TCGA-24-1565-01A
TCGA-24-1567-01A
TCGA-24-1603-01A
TCGA-24-1604-01A
TCGA-24-1614-01A
TCGA-24-1616-01A
TCGA-24-1842-01A
TCGA-24-1843-01A
TCGA-24-1844-01A
TCGA-24-1845-01A
TCGA-24-1846-01A
TCGA-24-1847-01A
TCGA-24-1849-01A
TCGA-24-1850-01A
TCGA-24-1852-01A
TCGA-24-1852-02A
TCGA-24-1920-01A
TCGA-24-1923-01A
TCGA-24-1924-01A
TCGA-24-1927-01A
TCGA-24-1928-01A
TCGA-24-1930-01A
TCGA-24-2019-01A
TCGA-24-2020-01A
TCGA-24-2023-01A
TCGA-24-2024-01A
TCGA-24-2026-01A
TCGA-24-2027-01A
TCGA-24-2029-01A
TCGA-24-2030-01A
TCGA-24-2033-01A
TCGA-24-2035-01A
TCGA-24-2036-01A
TCGA-24-2038-01A
TCGA-24-2254-01A
TCGA-24-2260-01A
TCGA-24-2261-01A
TCGA-24-2262-01A
TCGA-24-2267-01A
TCGA-24-2271-01A
TCGA-24-2280-01A
TCGA-24-2281-01A
TCGA-24-2288-01A
TCGA-24-2289-01A
TCGA-24-2290-01A
TCGA-24-2293-01A
TCGA-24-2295-01A
TCGA-24-2297-01A
TCGA-24-2298-01A
TCGA-25-1312-01A
TCGA-25-1313-01A
TCGA-25-1314-01A
TCGA-25-1315-01A
TCGA-25-1316-01A
TCGA-25-1317-01A
TCGA-25-1318-01A
TCGA-25-1319-01A
TCGA-25-1320-01A
TCGA-25-1321-01A
TCGA-25-1322-01A
TCGA-25-1323-01A
TCGA-25-1329-01A
TCGA-25-1623-01A
TCGA-25-1625-01A
TCGA-25-1626-01A
TCGA-25-1627-01A
TCGA-25-1628-01A
TCGA-25-1630-01A
TCGA-25-1631-01A
TCGA-25-1632-01A
TCGA-25-1633-01A
TCGA-25-1634-01A
TCGA-25-1635-01A
TCGA-25-1870-01A
TCGA-25-1871-01A
TCGA-25-1877-01A
TCGA-25-1878-01A
TCGA-25-2042-01A
TCGA-25-2391-01A
TCGA-25-2392-01A
TCGA-25-2393-01A
TCGA-25-2396-01A
TCGA-25-2397-01A
TCGA-25-2398-01A
TCGA-25-2399-01A
TCGA-25-2400-01A
TCGA-25-2401-01A
TCGA-25-2404-01A
TCGA-25-2408-01A
TCGA-25-2409-01A
TCGA-29-1688-01A
TCGA-29-1690-01A
TCGA-29-1691-01A
TCGA-29-1692-01B
TCGA-29-1692-02A
TCGA-29-1693-01A
TCGA-29-1694-01A
TCGA-29-1695-01A
TCGA-29-1696-01A
TCGA-29-1697-01A
TCGA-29-1698-01A
TCGA-29-1699-01A
TCGA-29-1701-01A
TCGA-29-1702-01A
TCGA-29-1703-01A
TCGA-29-1704-01B
TCGA-29-1705-01A
TCGA-29-1705-02A
TCGA-29-1707-01A
TCGA-29-1707-02A
TCGA-29-1710-01A
TCGA-29-1710-02A
TCGA-29-1711-01A
TCGA-29-1761-01A
TCGA-29-1762-01A
TCGA-29-1763-01A
TCGA-29-1764-01A
TCGA-29-1766-01A
TCGA-29-1768-01A
TCGA-29-1769-01A
TCGA-29-1770-01A
TCGA-29-1770-02A
TCGA-29-1771-01A
TCGA-29-1774-01A
TCGA-29-1775-01A
TCGA-29-1776-01A
TCGA-29-1777-01A
TCGA-29-1778-01A
TCGA-29-1781-01A
TCGA-29-1783-01A
TCGA-29-1784-01A
TCGA-29-1785-01A
TCGA-29-2414-01A
TCGA-29-2414-02A
TCGA-29-2425-01A
TCGA-29-2427-01A
TCGA-29-2428-01A
TCGA-29-2429-01A
TCGA-29-2431-01A
TCGA-29-2432-01A
TCGA-29-2434-01A
TCGA-29-2436-01A
TCGA-30-1714-01A
TCGA-30-1718-01A
TCGA-30-1853-01A
TCGA-30-1855-01A
TCGA-30-1856-01A
TCGA-30-1857-01A
TCGA-30-1859-01A
TCGA-30-1860-01A
TCGA-30-1861-01A
TCGA-30-1862-01A
TCGA-30-1866-01A
TCGA-30-1867-01A
TCGA-30-1880-01A
TCGA-30-1887-01A
TCGA-30-1891-01A
TCGA-30-1892-01A
TCGA-31-1944-01A
TCGA-31-1946-01A
TCGA-31-1950-01A
TCGA-31-1951-01A
TCGA-31-1953-01A
TCGA-31-1955-01A
TCGA-31-1956-01A
TCGA-31-1959-01A
TCGA-36-1568-01A
TCGA-36-1569-01A
TCGA-36-1570-01A
TCGA-36-1571-01A
TCGA-36-1574-01A
TCGA-36-1575-01A
TCGA-36-1576-01A
TCGA-36-1577-01A
TCGA-36-1578-01A
TCGA-36-1580-01A
TCGA-36-1581-01A
TCGA-36-2529-01A
TCGA-36-2530-01A
TCGA-36-2532-01A
TCGA-36-2533-01A
TCGA-36-2534-01A
TCGA-36-2537-01A
TCGA-36-2538-01A
TCGA-36-2539-01A
TCGA-36-2540-01A
TCGA-36-2542-01A
TCGA-36-2543-01A
TCGA-36-2544-01A
TCGA-36-2545-01A
TCGA-36-2547-01A
TCGA-36-2548-01A
TCGA-36-2549-01A
TCGA-36-2551-01A
TCGA-36-2552-01A
TCGA-42-2582-01A
TCGA-42-2587-01A
TCGA-42-2588-01A
TCGA-42-2589-01A
TCGA-42-2590-01A
TCGA-42-2591-01A
TCGA-42-2593-01A
TCGA-57-1582-01A
TCGA-57-1583-01A
TCGA-57-1584-01A
TCGA-57-1585-01A
TCGA-57-1586-01A
TCGA-57-1992-01A
TCGA-57-1993-01A
TCGA-57-1994-01A
TCGA-59-2348-01A
TCGA-59-2349-01A
TCGA-59-2350-01A
TCGA-59-2351-01A
TCGA-59-2352-01A
TCGA-59-2354-01A
TCGA-59-2355-01A
TCGA-59-2363-01A
TCGA-59-2372-01A
TCGA-61-1721-01A
TCGA-61-1722-01A
TCGA-61-1724-01A
TCGA-61-1725-01A
TCGA-61-1727-01A
TCGA-61-1728-01A
TCGA-61-1730-01A
TCGA-61-1733-01A
TCGA-61-1734-01B
TCGA-61-1736-01B
TCGA-61-1737-01A
TCGA-61-1738-01A
TCGA-61-1740-01A
TCGA-61-1741-01A
TCGA-61-1743-01A
TCGA-61-1895-01A
TCGA-61-1899-01A
TCGA-61-1900-01A
TCGA-61-1901-01A
TCGA-61-1903-01A
TCGA-61-1904-01A
TCGA-61-1906-01A
TCGA-61-1907-01A
TCGA-61-1910-01A
TCGA-61-1911-01A
TCGA-61-1913-01A
TCGA-61-1914-01A
TCGA-61-1915-01A
TCGA-61-1916-02A
TCGA-61-1917-01A
TCGA-61-1918-01A
TCGA-61-1919-01A
TCGA-61-1995-01A
TCGA-61-1998-01A
TCGA-61-2000-01A
TCGA-61-2002-01A
TCGA-61-2003-01A
TCGA-61-2008-01A
TCGA-61-2008-02A
TCGA-61-2009-01A
TCGA-61-2012-01A
TCGA-61-2016-01A
TCGA-61-2017-01A
TCGA-61-2018-01A
TCGA-61-2087-01A
TCGA-61-2088-01A
TCGA-61-2092-01A
TCGA-61-2094-01A
TCGA-61-2095-01A
TCGA-61-2095-02A
TCGA-61-2096-01A
TCGA-61-2097-01A
TCGA-61-2098-01A
TCGA-61-2101-01A
TCGA-61-2102-01A
TCGA-61-2104-01A
TCGA-61-2109-01A
TCGA-61-2110-01A
TCGA-61-2111-01A
TCGA-61-2113-01A
TCGA-61-2610-02A
TCGA-61-2611-02A
TCGA-61-2612-01A
TCGA-61-2613-01A
TCGA-61-2614-01A

[truncated: 9 more sheets: TCGA_READ, TCGA_SKCM, TCGA_STAD, TCGA_THCA, TCGA_HNSC_NewPatients, TCGA_LUAD_NewPatients, TCGA_SKCM_NewPatients, CLCGP_LUAD_Patients, Rembrandt_GBM_Patients]
