# Supplementary material for: Importance of rare gene copy number alterations for personalized tumor characterization and survival analysis
Source: Genome Biol. 2016 Oct 3;17:204. doi: 10.1186/s13059-016-1058-1 (PMC5046221; doi:10.1186/s13059-016-1058-1)
Supplement: Additional file 6 — Table S5. LINCS perturbation experiments used. (TXT 1054 kb) [file 13059_2016_1058_MOESM6_ESM.txt]

LandmarkGene[pert_desc]	NumberOfPerturbationExperiments	PerturbationExperimentIDs[pert_id]	CellTypes[cell_id]
PSME1	39	TRCN0000058078, TRCN0000058078, TRCN0000058079, TRCN0000058080, ccsbBroad304_01326, CGS001-5720, CGS001-5720, CGS001-5720, CGS001-5720, CGS001-5720, CGS001-5720, CGS001-5720, CGS001-5720, CGS001-5720, TRCN0000058079, TRCN0000058080, TRCN0000058078, TRCN0000058080, TRCN0000058079, TRCN0000058080, TRCN0000058078, TRCN0000058079, TRCN0000058080, TRCN0000058078, TRCN0000058080, TRCN0000058078, TRCN00…	A375, HA1E, HEPG2, PC3, HT29, A375, A549, HA1E, HCC515, HEPG2, HT29, MCF7, PC3, VCAP, A375, A375, A549, A549, HA1E, HA1E, HCC515, HCC515, HCC515, HEPG2, HEPG2, HT29, HT29, HT29, MCF7, MCF7, PC3, PC3, VCAP, VCAP, VCAP, HA1E, HEPG2, A375, A375
CISD1	43	TRCN0000150577, TRCN0000155898, TRCN0000278358, TRCN0000155898, TRCN0000278358, CGS001-55847, CGS001-55847, CGS001-55847, CGS001-55847, CGS001-55847, CGS001-55847, CGS001-55847, CGS001-55847, CGS001-55847, CGS001-55847, CGS001-55847, TRCN0000150577, TRCN0000155898, TRCN0000278358, TRCN0000155898, TRCN0000278358, TRCN0000150577, TRCN0000155898, TRCN0000278358, TRCN0000150577, TRCN0000278358, TRCN0…	HA1E, HA1E, HA1E, HCC515, HEPG2, A375, A549, ASC, HA1E, HCC515, HEPG2, HT29, MCF7, MCF7, NPC, VCAP, A375, A375, A375, A549, A549, ASC, ASC, ASC, HCC515, HCC515, HEPG2, HEPG2, HT29, HT29, HT29, MCF7, MCF7, MCF7, MCF7, MCF7, NPC, NPC, NPC, VCAP, VCAP, HA1E, VCAP
SPDEF	61	TRCN0000274383, TRCN0000274383, TRCN0000016550, TRCN0000274383, TRCN0000016551, TRCN0000274383, TRCN0000016551, TRCN0000016550, TRCN0000016550, TRCN0000274383, TRCN0000016551, TRCN0000274383, TRCN0000016551, CGS001-25803, CGS001-25803, CGS001-25803, CGS001-25803, CGS001-25803, CGS001-25803, CGS001-25803, CGS001-25803, CGS001-25803, CGS001-25803, CGS001-25803, CGS001-25803, CGS001-25803, TRCN00000…	A549, HEPG2, MCF7, MCF7, PC3, PC3, A375, HEPG2, MCF7, NPC, NPC, PC3, PC3, A375, A549, ASC, HA1E, HCC515, HEPG2, HT29, MCF7, MCF7, NPC, PC3, PC3, VCAP, A375, A375, A549, HA1E, HA1E, HA1E, HCC515, HEPG2, HT29, HT29, MCF7, MCF7, PC3, PC3, PC3, VCAP, VCAP, A375, A549, A549, A549, ASC, ASC, ASC, HA1E, HA1E, HA1E, HEPG2, HT29, HT29, NPC, A375, A549, HA1E, HCC515
ATF1	30	CMAP-HSF-ATF1, TRCN0000013563, TRCN0000013563, TRCN0000013564, TRCN0000013567, CGS001-466, CGS001-466, CGS001-466, CGS001-466, CGS001-466, CGS001-466, CGS001-466, CGS001-466, TRCN0000013563, TRCN0000013567, TRCN0000013563, TRCN0000013564, TRCN0000013567, TRCN0000013563, TRCN0000013564, TRCN0000013567, TRCN0000013563, TRCN0000013564, TRCN0000013567, TRCN0000013564, TRCN0000013563, TRCN0000013564, …	HEK293T, HT29, MCF7, MCF7, MCF7, A375, A549, HA1E, HEPG2, HT29, MCF7, MCF7, VCAP, A375, A375, A549, A549, A549, HA1E, HA1E, HA1E, HEPG2, HEPG2, HEPG2, HT29, MCF7, MCF7, MCF7, VCAP, VCAP
RHEB	94	TRCN0000010424, TRCN0000039601, TRCN0000010424, TRCN0000010424, TRCN0000010425, TRCN0000009865, TRCN0000039602, TRCN0000039600, TRCN0000010424, TRCN0000010425, TRCN0000039600, TRCN0000039601, TRCN0000039602, CGS001-6009, CGS001-6009, CGS001-6009, CGS001-6009, CGS001-6009, CGS001-6009, CGS001-6009, CGS001-6009, CGS001-6009, CGS001-6009, CGS001-6009, CGS001-6009, CGS001-6009, CGS001-6009, TRCN00000…	A549, A549, HA1E, VCAP, VCAP, HA1E, HA1E, HCC515, HT29, HT29, HT29, MCF7, MCF7, A375, A549, HA1E, HCC515, HEK293T, HEKTE, HEPG2, HT29, MCF7, MCF7, PC3, PC3, SW480, VCAP, A375, A549, HA1E, HA1E, HCC515, HEPG2, HEPG2, HEPG2, MCF7, MCF7, MCF7, MCF7, MCF7, MCF7, PC3, PC3, PC3, PC3, PC3, A375, A375, A375, A375, A375, A549, A549, A549, HA1E, HA1E, HA1E, HA1E, HCC515, HCC515, HCC515, HT29, HT29, HT29, H…
IGF1R	171	TRCN0000000424, TRCN0000000424, TRCN0000000424, TRCN0000005113, TRCN0000005118, TRCN0000010361, TRCN0000005111, TRCN0000005113, TRCN0000005114, TRCN0000005117, TRCN0000018331, TRCN0000039674, TRCN0000039676, TRCN0000039677, TRCN0000000426, TRCN0000000425, TRCN0000005112, TRCN0000005116, TRCN0000018331, TRCN0000010361, TRCN0000039674, TRCN0000000423, TRCN0000005114, TRCN0000039674, TRCN0000039676,…	HEPG2, HCC515, VCAP, A549, A549, A549, HA1E, HA1E, HA1E, HA1E, HA1E, HA1E, HA1E, HA1E, HCC515, HEPG2, HEPG2, HEPG2, HEPG2, HEPG2, HEPG2, HT29, HT29, HT29, HT29, HT29, MCF7, PC3, PC3, PC3, A549, HCC515, HEPG2, HT29, MCF7, MCF7, PC3, PC3, VCAP, HA1E, A375, VCAP, A549, HT29, MCF7, MCF7, PC3, PC3, VCAP, A375, A549, HEPG2, HEPG2, HT29, HT29, MCF7, MCF7, PC3, A375, A375, A375, A375, A375, A375, A375, A…
FOXO3	63	TRCN0000040101, TRCN0000040098, TRCN0000010335, TRCN0000040099, TRCN0000040102, TRCN0000040098, TRCN0000040102, TRCN0000040101, CGS001-2309, CGS001-2309, CGS001-2309, CGS001-2309, CGS001-2309, CGS001-2309, CGS001-2309, CGS001-2309, CGS001-2309, TRCN0000040098, TRCN0000040098, TRCN0000040101, CMAP-HSF-FOXO3, TRCN0000040098, TRCN0000040101, TRCN0000040101, TRCN0000040098, TRCN0000040098, TRCN000004…	A549, HA1E, HA1E, HA1E, HA1E, HCC515, HCC515, VCAP, A375, A549, HA1E, HCC515, HEPG2, MCF7, PC3, PC3, VCAP, A375, A549, HA1E, HEK293T, HEPG2, HEPG2, HT29, MCF7, MCF7, MCF7, PC3, PC3, PC3, VCAP, VCAP, A375, A375, A375, A549, A549, A549, A549, A549, A549, HA1E, HA1E, HA1E, HCC515, HCC515, HCC515, HCC515, HEPG2, HEPG2, PC3, PC3, PC3, PC3, VCAP, VCAP, VCAP, VCAP, VCAP, A375, HCC515, HEPG2, HT29
RHOA	52	TRCN0000047712, TRCN0000047711, TRCN0000047712, CGS001-387, CGS001-387, CGS001-387, CGS001-387, CGS001-387, CGS001-387, CGS001-387, CGS001-387, CGS001-387, CGS001-387, CGS001-387, TRCN0000047710, TRCN0000047711, TRCN0000047712, TRCN0000047710, TRCN0000047711, TRCN0000047710, TRCN0000047711, TRCN0000047712, TRCN0000047710, TRCN0000047712, TRCN0000047710, TRCN0000047711, TRCN0000047712, TRCN0000047…	A549, HCC515, MCF7, A375, A549, HA1E, HCC515, HEKTE, HEPG2, HT29, MCF7, MCF7, PC3, SW480, A375, A375, A375, A549, A549, HA1E, HA1E, HA1E, HCC515, HCC515, HEPG2, HEPG2, HEPG2, HT29, HT29, MCF7, MCF7, MCF7, MCF7, MCF7, PC3, PC3, PC3, VCAP, A375, A549, HA1E, HEPG2, HT29, PC3, A375, A375, HEKTE, HEKTE, PC3, PC3, SW480, SW480
IL1B	36	TRCN0000058387, TRCN0000058383, TRCN0000058387, TRCN0000058383, TRCN0000058387, CGS001-3553, CGS001-3553, CGS001-3553, CGS001-3553, CGS001-3553, CGS001-3553, CGS001-3553, CMAP-CYT-SRP3083, CMAP-CYT-SRP3083, CMAP-CYT-SRP3083, TRCN0000058383, TRCN0000058384, TRCN0000058384, TRCN0000058387, TRCN0000058383, TRCN0000058384, TRCN0000058387, TRCN0000058384, TRCN0000058384, TRCN0000058383, TRCN0000058384…	A375, A549, HEPG2, MCF7, MCF7, A375, A549, HA1E, HEPG2, HT29, MCF7, PC3, A375, A549, HEPG2, A375, A375, A549, A549, HA1E, HA1E, HA1E, HCC515, HEPG2, HT29, HT29, HT29, MCF7, PC3, PC3, VCAP, HCC515, HT29, PC3, MCF7, VCAP
ASAH1	31	TRCN0000029399, TRCN0000029401, TRCN0000029401, TRCN0000029401, CGS001-427, CGS001-427, CGS001-427, CGS001-427, CGS001-427, CGS001-427, CGS001-427, CGS001-427, TRCN0000029401, TRCN0000029402, TRCN0000029399, TRCN0000029402, TRCN0000029401, TRCN0000029402, TRCN0000029399, TRCN0000029402, TRCN0000029399, TRCN0000029402, TRCN0000029399, TRCN0000029401, TRCN0000029399, TRCN0000029402, TRCN0000029399,…	A375, A549, HEPG2, MCF7, A375, A549, HA1E, HCC515, HEPG2, HT29, MCF7, PC3, A375, A375, A549, A549, HA1E, HA1E, HCC515, HCC515, HEPG2, HEPG2, HT29, HT29, MCF7, MCF7, PC3, PC3, PC3, HEPG2, VCAP
RALA	47	TRCN0000004866, TRCN0000004868, TRCN0000315072, TRCN0000004866, TRCN0000004866, TRCN0000004866, TRCN0000004868, TRCN0000004866, TRCN0000004868, CGS001-5898, CGS001-5898, CGS001-5898, CGS001-5898, CGS001-5898, CGS001-5898, CGS001-5898, CGS001-5898, CGS001-5898, CGS001-5898, CGS001-5898, TRCN0000004868, TRCN0000315072, TRCN0000004866, TRCN0000315072, TRCN0000004866, TRCN0000004868, TRCN0000004866, …	A375, A549, HA1E, HT29, MCF7, PC3, PC3, VCAP, VCAP, A375, A549, HA1E, HCC515, HEPG2, HT29, MCF7, MCF7, PC3, PC3, VCAP, A375, A375, A549, A549, HA1E, HA1E, HCC515, HCC515, HEPG2, HEPG2, HEPG2, HT29, HT29, MCF7, MCF7, MCF7, MCF7, MCF7, PC3, PC3, PC3, PC3, VCAP, A375, A375, A375, PC3
ARHGEF12	38	TRCN0000298869, TRCN0000047480, TRCN0000047482, TRCN0000298869, TRCN0000298869, TRCN0000298869, TRCN0000298869, TRCN0000298869, CGS001-23365, CGS001-23365, CGS001-23365, CGS001-23365, CGS001-23365, CGS001-23365, CGS001-23365, CGS001-23365, CGS001-23365, CGS001-23365, TRCN0000047480, TRCN0000298869, TRCN0000047480, TRCN0000047482, TRCN0000047482, TRCN0000298869, TRCN0000047482, TRCN0000047480, TRC…	A549, HA1E, MCF7, MCF7, MCF7, PC3, PC3, VCAP, A375, A549, HA1E, HEPG2, HT29, MCF7, MCF7, PC3, PC3, VCAP, A375, A375, A549, A549, HA1E, HA1E, HCC515, HEPG2, HEPG2, HEPG2, HT29, HT29, HT29, MCF7, MCF7, MCF7, PC3, PC3, PC3, VCAP
SOX2	57	TRCN0000010772, TRCN0000010772, TRCN0000355638, TRCN0000355638, TRCN0000010772, TRCN0000010772, TRCN0000010772, TRCN0000355638, ccsbBroad304_01579, TRCN0000355638, CGS001-6657, CGS001-6657, CGS001-6657, CGS001-6657, CGS001-6657, CGS001-6657, CGS001-6657, CGS001-6657, CGS001-6657, CGS001-6657, CMAP-HSF-SOX2, TRCN0000355638, TRCN0000355638, TRCN0000010772, TRCN0000010772, TRCN0000355638, TRCN000001…	A375, A375, HCC515, HEPG2, HT29, MCF7, PC3, PC3, HA1E, PC3, A375, A549, HA1E, HCC515, HEKTE, HEPG2, HT29, MCF7, PC3, VCAP, HEK293T, A375, A549, HA1E, HA1E, HA1E, HEPG2, HEPG2, HT29, HT29, MCF7, MCF7, PC3, VCAP, VCAP, VCAP, A375, A549, HCC515, HEPG2, MCF7, PC3, VCAP, A375, A375, A375, A375, A375, HEKTE, HEKTE, PC3, PC3, PC3, PC3, SW480, A375, PC3
SERPINE1	24	TRCN0000052271, TRCN0000052272, CGS001-5054, CGS001-5054, CGS001-5054, CGS001-5054, CGS001-5054, CGS001-5054, CGS001-5054, TRCN0000052271, TRCN0000052272, TRCN0000052271, TRCN0000052272, TRCN0000052271, TRCN0000052272, TRCN0000052272, TRCN0000052271, TRCN0000052272, TRCN0000052271, TRCN0000052272, TRCN0000052271, TRCN0000052272, TRCN0000052271, TRCN0000052272	MCF7, PC3, A375, A549, HA1E, HEPG2, HT29, MCF7, PC3, A375, A375, A549, A549, HA1E, HA1E, HCC515, HEPG2, HEPG2, HT29, HT29, MCF7, MCF7, PC3, PC3
HLA-DMA	34	TRCN0000057331, TRCN0000057328, TRCN0000057328, TRCN0000057331, CGS001-3108, CGS001-3108, CGS001-3108, CGS001-3108, CGS001-3108, CGS001-3108, CGS001-3108, CGS001-3108, CGS001-3108, TRCN0000057328, TRCN0000057331, TRCN0000057332, TRCN0000057328, TRCN0000057331, TRCN0000057332, TRCN0000057332, TRCN0000057328, TRCN0000057331, TRCN0000057328, TRCN0000057331, TRCN0000057332, TRCN0000057331, TRCN000005…	HA1E, HT29, MCF7, PC3, A375, A549, HA1E, HCC515, HEPG2, HT29, MCF7, PC3, VCAP, A375, A375, A375, A549, A549, A549, HA1E, HCC515, HCC515, HEPG2, HEPG2, HEPG2, HT29, HT29, MCF7, MCF7, PC3, PC3, VCAP, VCAP, VCAP
EGF	100	TRCN0000055478, TRCN0000055479, TRCN0000055481, TRCN0000055480, TRCN0000055480, TRCN0000055482, TRCN0000055479, TRCN0000055482, TRCN0000055480, TRCN0000055480, TRCN0000055482, CMAP-L097, CMAP-L097, CMAP-L097, CGS001-1950, CGS001-1950, CGS001-1950, CGS001-1950, CGS001-1950, CGS001-1950, CGS001-1950, CGS001-1950, CGS001-1950, CGS001-1950, CGS001-1950, CMAP-CYT-E9644, CMAP-CYT-E9644, CMAP-CYT-E9644,…	HA1E, HT29, PC3, HA1E, HCC515, HCC515, HEPG2, HEPG2, HT29, PC3, PC3, MCF10A, MCF7, MCF7, A375, A549, HA1E, HCC515, HEPG2, HT29, MCF7, MCF7, PC3, PC3, VCAP, A549, HA1E, PC3, A375, A375, A549, A549, HA1E, HA1E, HCC515, HEPG2, HEPG2, HEPG2, MCF7, MCF7, MCF7, MCF7, MCF7, PC3, PC3, PC3, VCAP, A375, A375, A549, A549, A549, HA1E, HA1E, HCC515, HEPG2, HT29, MCF7, MCF7, VCAP, VCAP, VCAP, BT20, BT20, BT20,…
SPTLC2	60	TRCN0000034971, TRCN0000034973, TRCN0000294244, TRCN0000034971, TRCN0000034973, TRCN0000294244, TRCN0000034971, TRCN0000034973, TRCN0000034971, TRCN0000034970, TRCN0000034973, TRCN0000034971, CGS001-9517, CGS001-9517, CGS001-9517, CGS001-9517, CGS001-9517, CGS001-9517, CGS001-9517, CGS001-9517, CGS001-9517, CGS001-9517, CGS001-9517, CGS001-9517, TRCN0000034971, TRCN0000294244, TRCN0000294244, TRC…	A549, A549, HA1E, MCF7, MCF7, PC3, VCAP, A549, HEPG2, HT29, MCF7, NPC, A375, A549, HA1E, HCC515, HEPG2, HT29, MCF7, MCF7, NPC, PC3, PC3, VCAP, A375, A375, A549, HA1E, HA1E, HEPG2, HEPG2, HEPG2, HT29, HT29, HT29, MCF7, MCF7, MCF7, PC3, PC3, PC3, VCAP, A375, A375, A549, A549, HA1E, HA1E, HA1E, HCC515, HEPG2, MCF7, MCF7, MCF7, NPC, PC3, SKL, VCAP, VCAP, HEPG2
APP	30	TRCN0000006705, TRCN0000006707, TRCN0000006707, TRCN0000006705, TRCN0000006707, CGS001-351, CGS001-351, CGS001-351, CGS001-351, CGS001-351, CGS001-351, CGS001-351, CGS001-351, TRCN0000006705, TRCN0000006707, TRCN0000011042, TRCN0000006705, TRCN0000006707, TRCN0000011042, TRCN0000011042, TRCN0000006705, TRCN0000006707, TRCN0000011042, TRCN0000011042, TRCN0000011042, TRCN0000006705, TRCN0000006707,…	HA1E, HA1E, HCC515, HEPG2, HT29, A375, A549, HA1E, HCC515, HEPG2, HT29, PC3, VCAP, A375, A375, A375, A549, A549, A549, HA1E, HCC515, HEPG2, HEPG2, HT29, MCF7, PC3, PC3, PC3, VCAP, VCAP
TSKU	45	TRCN0000005221, TRCN0000005222, TRCN0000005220, TRCN0000005221, CGS001-25987, CGS001-25987, CGS001-25987, CGS001-25987, CGS001-25987, CGS001-25987, CGS001-25987, CGS001-25987, CGS001-25987, CGS001-25987, CGS001-25987, TRCN0000005220, TRCN0000005221, TRCN0000005222, TRCN0000005220, TRCN0000005222, TRCN0000005220, TRCN0000005221, TRCN0000005220, TRCN0000005221, TRCN0000005222, TRCN0000005221, TRCN0…	A549, ASC, HT29, NPC, A375, A549, ASC, HA1E, HCC515, HEPG2, HT29, MCF7, MCF7, NPC, PC3, A375, A375, A375, A549, A549, ASC, ASC, HA1E, HA1E, HA1E, HCC515, HCC515, HEPG2, HEPG2, HEPG2, HT29, HT29, MCF7, MCF7, MCF7, MCF7, MCF7, MCF7, NPC, NPC, PC3, PC3, PC3, PC3, VCAP
TMEM2	50	TRCN0000148114, TRCN0000149899, TRCN0000147636, TRCN0000148114, TRCN0000148114, TRCN0000149899, TRCN0000148114, CGS001-23670, CGS001-23670, CGS001-23670, CGS001-23670, CGS001-23670, CGS001-23670, CGS001-23670, CGS001-23670, CGS001-23670, CGS001-23670, CGS001-23670, CGS001-23670, CGS001-23670, TRCN0000147636, TRCN0000149899, TRCN0000147636, TRCN0000148114, TRCN0000147636, TRCN0000148114, TRCN00001…	A375, A549, HA1E, HA1E, HCC515, HEPG2, SKL, A375, A549, ASC, HA1E, HCC515, HEPG2, HT29, MCF7, NPC, PC3, PC3, SKL, VCAP, A375, A375, A549, A549, ASC, ASC, ASC, HA1E, HCC515, HEPG2, HEPG2, HT29, HT29, HT29, MCF7, MCF7, MCF7, NPC, NPC, PC3, PC3, PC3, PC3, SKL, SKL, VCAP, VCAP, JURKAT, MCF7, MCF7
NOS3	31	TRCN0000045475, TRCN0000045477, TRCN0000045475, TRCN0000045476, TRCN0000045475, TRCN0000045477, TRCN0000045475, TRCN0000045477, CGS001-4846, CGS001-4846, CGS001-4846, CGS001-4846, CGS001-4846, CGS001-4846, CGS001-4846, CGS001-4846, TRCN0000045476, TRCN0000045477, TRCN0000045476, TRCN0000045476, TRCN0000045477, TRCN0000045475, TRCN0000045477, TRCN0000045476, TRCN0000045476, TRCN0000045475, TRCN000…	A375, A375, A549, HEPG2, HT29, HT29, MCF7, MCF7, A375, A549, HCC515, HEPG2, HT29, MCF7, PC3, VCAP, A549, A549, HA1E, HCC515, HCC515, HEPG2, HEPG2, HT29, MCF7, PC3, PC3, PC3, VCAP, VCAP, VCAP
CSNK1A1	60	TRCN0000006042, TRCN0000006044, TRCN0000006042, TRCN0000006044, ccsbBroad304_06055, CGS001-1452, CGS001-1452, CGS001-1452, CGS001-1452, CGS001-1452, CGS001-1452, CGS001-1452, CGS001-1452, CGS001-1452, CGS001-1452, CGS001-1452, CGS001-1452, CGS001-1452, TRCN0000006042, TRCN0000006042, TRCN0000006044, TRCN0000006045, TRCN0000006045, TRCN0000006042, TRCN0000006044, TRCN0000006045, TRCN0000006042, TR…	HA1E, HA1E, PC3, PC3, A375, A375, A549, HA1E, HEKTE, HEPG2, HT29, MCF7, MCF7, PC3, PC3, SW480, VCAP, VCAP, A375, A549, A549, A549, HA1E, HEPG2, HEPG2, HEPG2, HT29, HT29, MCF7, MCF7, MCF7, VCAP, VCAP, VCAP, VCAP, VCAP, VCAP, VCAP, VCAP, VCAP, VCAP, VCAP, VCAP, VCAP, VCAP, VCAP, MCF7, MCF7, MCF7, PC3, PC3, VCAP, VCAP, A375, A375, HEKTE, HEKTE, SW480, SW480, VCAP
TBP	30	TRCN0000014794, TRCN0000014793, TRCN0000014794, CGS001-6908, CGS001-6908, CGS001-6908, CGS001-6908, CGS001-6908, CGS001-6908, CGS001-6908, CGS001-6908, TRCN0000014793, TRCN0000014796, TRCN0000014793, TRCN0000014794, TRCN0000014796, TRCN0000014793, TRCN0000014794, TRCN0000014796, TRCN0000014794, TRCN0000014793, TRCN0000014796, TRCN0000014793, TRCN0000014794, TRCN0000014796, TRCN0000014793, TRCN000…	HEPG2, MCF7, MCF7, A375, A549, HA1E, HEPG2, MCF7, MCF7, PC3, VCAP, A375, A375, A549, A549, A549, HA1E, HA1E, HA1E, HCC515, HEPG2, HEPG2, MCF7, MCF7, PC3, PC3, PC3, PC3, VCAP, VCAP
SLC2A6	46	TRCN0000043650, TRCN0000043648, TRCN0000043650, TRCN0000043648, TRCN0000043648, TRCN0000043652, TRCN0000043652, CGS001-11182, CGS001-11182, CGS001-11182, CGS001-11182, CGS001-11182, CGS001-11182, CGS001-11182, CGS001-11182, CGS001-11182, CGS001-11182, CGS001-11182, TRCN0000043648, TRCN0000043652, TRCN0000043652, TRCN0000043650, TRCN0000043648, TRCN0000043650, TRCN0000043652, TRCN0000043650, TRCN0…	A375, A549, A549, ASC, HCC515, HEPG2, VCAP, A375, A549, ASC, HA1E, HCC515, HEPG2, HT29, MCF7, NPC, PC3, VCAP, A375, A375, A549, ASC, HA1E, HA1E, HA1E, HCC515, HCC515, HEPG2, HT29, HT29, MCF7, MCF7, MCF7, NPC, NPC, NPC, PC3, PC3, PC3, PC3, VCAP, VCAP, A375, A549, HCC515, PC3
EZH2	131	TRCN0000010474, TRCN0000040075, TRCN0000040074, TRCN0000010474, TRCN0000010474, TRCN0000040075, TRCN0000010474, TRCN0000040075, TRCN0000010474, TRCN0000040074, TRCN0000010474, TRCN0000040074, TRCN0000010474, TRCN0000040077, TRCN0000010474, TRCN0000010475, TRCN0000040076, TRCN0000040077, TRCN0000010474, TRCN0000040073, TRCN0000040075, TRCN0000040077, TRCN0000018365, TRCN0000018365, TRCN0000040073,…	A549, A549, PC3, VCAP, A549, A549, HCC515, HCC515, HEPG2, HEPG2, NPC, VCAP, A375, A375, A549, HA1E, HA1E, HA1E, HCC515, HCC515, HCC515, HT29, MCF7, VCAP, HEKTE, HEKTE, SW480, A375, A549, HCC515, HEKTE, HEPG2, HT29, MCF7, MCF7, NPC, PC3, PC3, PC3, SHSY5Y, HA1E, VCAP, PC3, PC3, PC3, SHSY5Y, SHSY5Y, SHSY5Y, A375, A375, A375, A549, HA1E, HA1E, HA1E, HEPG2, HEPG2, HEPG2, HT29, MCF7, MCF7, MCF7, MCF7, …
ICAM3	41	TRCN0000057829, TRCN0000057830, TRCN0000057831, TRCN0000057830, TRCN0000057831, TRCN0000057829, TRCN0000057829, TRCN0000057831, TRCN0000057829, TRCN0000057830, TRCN0000057831, TRCN0000057831, ccsbBroad304_06420, CGS001-3385, CGS001-3385, CGS001-3385, CGS001-3385, CGS001-3385, CGS001-3385, CGS001-3385, CGS001-3385, TRCN0000057829, TRCN0000057830, TRCN0000057831, TRCN0000057829, TRCN0000057830, TRC…	A549, A549, A549, ASC, ASC, HA1E, HEPG2, HEPG2, HT29, HT29, MCF7, NPC, A375, A375, A549, ASC, HA1E, HEPG2, HT29, MCF7, NPC, A375, A375, A375, ASC, HA1E, HA1E, HEPG2, HT29, MCF7, MCF7, NPC, PC3, VCAP, A375, HA1E, HEPG2, PC3, PC3, A375, PC3
BRCA1	92	TRCN0000039834, TRCN0000039834, TRCN0000039837, TRCN0000039833, TRCN0000010305, TRCN0000009824, TRCN0000039836, TRCN0000244984, TRCN0000244984, TRCN0000244985, TRCN0000009823, TRCN0000010305, TRCN0000244986, TRCN0000009823, TRCN0000010305, TRCN0000010305, ccsbBroad304_00173, CGS001-672, CGS001-672, CGS001-672, CGS001-672, CGS001-672, CGS001-672, CGS001-672, CGS001-672, CGS001-672, CGS001-672, CGS…	MCF7, PC3, PC3, VCAP, A375, A549, A549, A549, HA1E, HA1E, HCC515, HCC515, HCC515, PC3, PC3, VCAP, A549, A375, A549, HA1E, HEKTE, HEPG2, HT29, MCF7, MCF7, PC3, PC3, SW480, VCAP, HEK293T, A375, A375, A375, A549, A549, A549, HA1E, HA1E, HA1E, HEPG2, HEPG2, HEPG2, HT29, HT29, HT29, MCF7, MCF7, MCF7, MCF7, MCF7, PC3, PC3, PC3, VCAP, VCAP, A375, A375, A549, A549, A549, A549, A549, HA1E, HA1E, HA1E, HA1…
PSMD4	43	TRCN0000003940, TRCN0000003940, TRCN0000273214, TRCN0000003940, TRCN0000273138, TRCN0000273138, TRCN0000273214, TRCN0000273214, TRCN0000003940, TRCN0000003940, TRCN0000273214, CGS001-5710, CGS001-5710, CGS001-5710, CGS001-5710, CGS001-5710, CGS001-5710, CGS001-5710, CGS001-5710, CGS001-5710, CGS001-5710, TRCN0000273138, TRCN0000273214, TRCN0000273138, TRCN0000273214, TRCN0000003940, TRCN000000394…	A375, A549, A549, HA1E, HA1E, HEPG2, HEPG2, MCF7, MCF7, PC3, VCAP, A375, A549, HA1E, HEPG2, HT29, MCF7, MCF7, PC3, PC3, VCAP, A375, A375, A549, HA1E, HEPG2, HT29, HT29, HT29, MCF7, MCF7, MCF7, PC3, PC3, PC3, PC3, PC3, VCAP, VCAP, A549, VCAP, A375, A375
PHKG2	152	TRCN0000196825, TRCN0000199891, TRCN0000199891, TRCN0000199891, TRCN0000010068, TRCN0000010068, TRCN0000000400, TRCN0000010068, TRCN0000010068, TRCN0000000398, TRCN0000000399, TRCN0000010056, TRCN0000196908, TRCN0000199678, TRCN0000231468, TRCN0000000400, TRCN0000010056, TRCN0000199678, TRCN0000231469, TRCN0000231471, TRCN0000000399, TRCN0000010065, TRCN0000231467, TRCN0000231468, TRCN0000196825,…	HEPG2, HEPG2, MCF7, VCAP, A549, HT29, MCF7, MCF7, NPC, A549, A549, A549, A549, A549, A549, HA1E, HA1E, HA1E, HA1E, HA1E, HCC515, HCC515, HCC515, HCC515, HEPG2, PC3, PC3, VCAP, VCAP, VCAP, VCAP, VCAP, A375, A549, ASC, HA1E, HCC515, HEPG2, HT29, MCF7, MCF7, NPC, PC3, PC3, VCAP, VCAP, VCAP, VCAP, A375, A375, A375, A549, A549, HA1E, HA1E, HCC515, HCC515, HEPG2, HT29, HT29, MCF7, MCF7, MCF7, PC3, PC3,…
ETV1	66	TRCN0000013926, TRCN0000013925, TRCN0000013923, TRCN0000013923, TRCN0000428550, CGS001-2115, CGS001-2115, CGS001-2115, CGS001-2115, CGS001-2115, CGS001-2115, CGS001-2115, CGS001-2115, CGS001-2115, CGS001-2115, CGS001-2115, CGS001-2115, CGS001-2115, CMAP-HSF-ETV1, TRCN0000013925, TRCN0000013926, TRCN0000013923, TRCN0000013925, TRCN0000013923, TRCN0000013926, TRCN0000013923, TRCN0000013925, TRCN000…	A549, HT29, MCF7, PC3, HEKTE, A375, A549, HA1E, HCC515, HEKTE, HEPG2, HT29, MCF7, MCF7, PC3, PC3, SW480, VCAP, HEK293T, A375, A375, A549, A549, HA1E, HA1E, HCC515, HCC515, HCC515, HEPG2, HEPG2, HEPG2, HT29, HT29, MCF7, MCF7, MCF7, MCF7, MCF7, PC3, PC3, PC3, PC3, PC3, VCAP, VCAP, VCAP, A375, A375, A375, A375, A375, HA1E, HCC515, HEKTE, HEPG2, HT29, MCF7, PC3, PC3, PC3, PC3, PC3, SW480, SW480, A375…
KDM5B	60	TRCN0000014762, TRCN0000329953, TRCN0000014758, TRCN0000329953, TRCN0000014758, TRCN0000014758, TRCN0000014762, TRCN0000014762, TRCN0000329952, TRCN0000329952, TRCN0000014759, TRCN0000014759, TRCN0000329952, CGS001-10765, CGS001-10765, CGS001-10765, CGS001-10765, CGS001-10765, CGS001-10765, CGS001-10765, CGS001-10765, CGS001-10765, CGS001-10765, CGS001-10765, CGS001-10765, TRCN0000014758, TRCN000…	A375, A549, HA1E, HT29, MCF7, PC3, PC3, A375, A375, ASC, HA1E, NPC, PC3, A375, A549, HA1E, HCC515, HEPG2, HT29, MCF7, MCF7, NPC, PC3, PC3, VCAP, A375, A375, A549, HA1E, HEPG2, HEPG2, HT29, MCF7, MCF7, MCF7, MCF7, MCF7, PC3, PC3, PC3, PC3, VCAP, VCAP, VCAP, A375, A549, A549, HA1E, HCC515, HEPG2, HEPG2, HT29, HT29, MCF7, MCF7, MCF7, MCF7, NPC, NPC, PC3
COG4	48	TRCN0000149947, TRCN0000148526, TRCN0000149947, TRCN0000148526, TRCN0000149947, TRCN0000148526, TRCN0000146949, TRCN0000148526, TRCN0000149947, CGS001-25839, CGS001-25839, CGS001-25839, CGS001-25839, CGS001-25839, CGS001-25839, CGS001-25839, CGS001-25839, CGS001-25839, CGS001-25839, CGS001-25839, CGS001-25839, TRCN0000146949, TRCN0000148526, TRCN0000149947, TRCN0000146949, TRCN0000148526, TRCN000…	A549, HA1E, HA1E, HEPG2, HEPG2, HT29, MCF7, SKL, SKL, A375, A549, HA1E, HCC515, HEPG2, HT29, MCF7, NPC, PC3, PC3, SKL, VCAP, A375, A375, A375, A549, A549, ASC, HA1E, HCC515, HCC515, HEPG2, HT29, HT29, MCF7, MCF7, NPC, NPC, PC3, PC3, PC3, PC3, PC3, PC3, SKL, VCAP, VCAP, MCF7, MCF7
MCM3	72	TRCN0000019575, TRCN0000292172, TRCN0000019575, TRCN0000292173, TRCN0000292172, TRCN0000292172, TRCN0000019575, TRCN0000019574, TRCN0000019575, TRCN0000019574, TRCN0000292172, CGS001-4172, CGS001-4172, CGS001-4172, CGS001-4172, CGS001-4172, CGS001-4172, CGS001-4172, CGS001-4172, CGS001-4172, CGS001-4172, CGS001-4172, CGS001-4172, CGS001-4172, TRCN0000019575, TRCN0000292172, TRCN0000292173, TRCN00…	A549, HT29, MCF7, VCAP, A375, A549, HA1E, HCC515, PC3, VCAP, VCAP, A375, A549, ASC, HA1E, HCC515, HEPG2, HT29, MCF7, MCF7, NPC, PC3, PC3, VCAP, A375, A375, A375, A549, A549, HA1E, HA1E, HA1E, HEPG2, HEPG2, HEPG2, HT29, HT29, MCF7, MCF7, MCF7, MCF7, PC3, PC3, PC3, PC3, PC3, VCAP, A375, A375, A549, A549, ASC, ASC, ASC, HA1E, HA1E, HCC515, HEPG2, HEPG2, HEPG2, HT29, HT29, MCF7, MCF7, NPC, NPC, PC3, …
SNX13	39	TRCN0000152243, TRCN0000152243, TRCN0000218843, TRCN0000152243, TRCN0000230363, CGS001-23161, CGS001-23161, CGS001-23161, CGS001-23161, CGS001-23161, CGS001-23161, CGS001-23161, CGS001-23161, CGS001-23161, CGS001-23161, TRCN0000152243, TRCN0000218843, TRCN0000230363, TRCN0000152243, TRCN0000218843, TRCN0000230363, TRCN0000152243, TRCN0000218843, TRCN0000230363, TRCN0000230363, TRCN0000218843, TRC…	HA1E, HCC515, HCC515, HEPG2, MCF7, A375, A549, HA1E, HCC515, HEPG2, HT29, MCF7, NPC, PC3, VCAP, A375, A375, A375, A549, A549, A549, ASC, HA1E, HA1E, HCC515, HEPG2, HEPG2, HT29, HT29, HT29, MCF7, MCF7, NPC, NPC, NPC, PC3, PC3, VCAP, VCAP
PAK4	61	TRCN0000272514, TRCN0000010201, TRCN0000272578, TRCN0000272514, TRCN0000272578, TRCN0000272578, TRCN0000010200, TRCN0000010201, TRCN0000010201, TRCN0000010201, TRCN0000010201, TRCN0000010200, CGS001-10298, CGS001-10298, CGS001-10298, CGS001-10298, CGS001-10298, CGS001-10298, CGS001-10298, CGS001-10298, CGS001-10298, CGS001-10298, CGS001-10298, CGS001-10298, TRCN0000010197, TRCN0000010199, TRCN000…	VCAP, VCAP, HEPG2, MCF7, MCF7, PC3, A375, A375, HEPG2, MCF7, PC3, VCAP, A375, A549, ASC, HA1E, HCC515, HEPG2, HT29, MCF7, MCF7, PC3, PC3, VCAP, VCAP, VCAP, A375, A375, A549, HA1E, HA1E, HCC515, HEPG2, HT29, MCF7, A375, A549, A549, A549, ASC, ASC, HA1E, HA1E, HA1E, HCC515, HEPG2, HEPG2, HT29, HT29, MCF7, MCF7, MCF7, MCF7, NPC, PC3, PC3, PC3, PC3, VCAP, A375, HA1E
DPH2	25	TRCN0000139289, CGS001-1802, CGS001-1802, CGS001-1802, CGS001-1802, CGS001-1802, CGS001-1802, CGS001-1802, TRCN0000139289, TRCN0000219895, TRCN0000139289, TRCN0000219895, TRCN0000139289, TRCN0000219895, TRCN0000139289, TRCN0000219895, TRCN0000219895, TRCN0000139289, TRCN0000219895, TRCN0000219895, TRCN0000139289, TRCN0000219895, TRCN0000139289, TRCN0000219895, TRCN0000219895	SKL, A375, A549, ASC, HA1E, HEPG2, NPC, SKL, A375, A375, A549, A549, ASC, ASC, HA1E, HA1E, HCC515, HEPG2, HEPG2, MCF7, NPC, NPC, PC3, SKL, MCF7
SNX6	45	TRCN0000065176, TRCN0000065174, TRCN0000065177, TRCN0000065176, TRCN0000065177, TRCN0000065177, TRCN0000065176, TRCN0000065177, CGS001-58533, CGS001-58533, CGS001-58533, CGS001-58533, CGS001-58533, CGS001-58533, CGS001-58533, CGS001-58533, CGS001-58533, CGS001-58533, CGS001-58533, CGS001-58533, TRCN0000065174, TRCN0000065177, TRCN0000065176, TRCN0000065177, TRCN0000065174, TRCN0000065176, TRCN000…	A375, A549, ASC, HA1E, HCC515, MCF7, PC3, VCAP, A375, A549, ASC, HA1E, HCC515, HEPG2, HT29, MCF7, NPC, PC3, PC3, VCAP, A375, A375, A549, A549, ASC, ASC, HA1E, HA1E, HCC515, HCC515, HEPG2, HEPG2, HEPG2, HT29, HT29, MCF7, MCF7, NPC, NPC, PC3, PC3, PC3, PC3, VCAP, VCAP
EED	33	TRCN0000021206, TRCN0000021205, TRCN0000021206, TRCN0000021208, CGS001-8726, CGS001-8726, CGS001-8726, CGS001-8726, CGS001-8726, CGS001-8726, CGS001-8726, CGS001-8726, TRCN0000021205, TRCN0000021208, TRCN0000021206, TRCN0000021206, TRCN0000021208, TRCN0000021206, TRCN0000021208, TRCN0000021205, TRCN0000021206, TRCN0000021208, TRCN0000021206, TRCN0000021208, TRCN0000021205, TRCN0000021208, TRCN000…	A375, HEPG2, PC3, HEKTE, A375, HEKTE, HEPG2, HT29, MCF7, MCF7, PC3, PC3, A375, HA1E, HCC515, HEPG2, HEPG2, HT29, HT29, MCF7, MCF7, MCF7, MCF7, MCF7, PC3, PC3, PC3, PC3, PC3, A375, HEKTE, PC3, SW480
WIPF2	49	TRCN0000029830, TRCN0000029829, TRCN0000029833, CGS001-147179, CGS001-147179, CGS001-147179, CGS001-147179, CGS001-147179, CGS001-147179, CGS001-147179, CGS001-147179, CGS001-147179, CGS001-147179, CGS001-147179, CGS001-147179, CGS001-147179, TRCN0000029829, TRCN0000029833, TRCN0000029829, TRCN0000029830, TRCN0000029833, TRCN0000029829, TRCN0000029830, TRCN0000029833, TRCN0000029830, TRCN00000298…	A375, HA1E, HT29, A375, A549, ASC, HA1E, HCC515, HEPG2, HT29, MCF7, MCF7, NPC, PC3, PC3, VCAP, A375, A375, A549, A549, A549, ASC, ASC, ASC, HA1E, HA1E, HCC515, HCC515, HEPG2, HEPG2, HEPG2, HT29, MCF7, MCF7, MCF7, MCF7, MCF7, MCF7, NPC, NPC, NPC, PC3, PC3, PC3, PC3, PC3, VCAP, VCAP, VCAP
NENF	43	TRCN0000154503, TRCN0000154503, TRCN0000154503, TRCN0000155164, CGS001-29937, CGS001-29937, CGS001-29937, CGS001-29937, CGS001-29937, CGS001-29937, CGS001-29937, CGS001-29937, CGS001-29937, CGS001-29937, CGS001-29937, TRCN0000151007, TRCN0000155164, TRCN0000151007, TRCN0000154503, TRCN0000155164, TRCN0000151007, TRCN0000154503, TRCN0000155164, TRCN0000151007, TRCN0000155164, TRCN0000151007, TRCN0…	A375, HA1E, HEPG2, VCAP, A375, A549, ASC, HA1E, HCC515, HEPG2, HT29, MCF7, MCF7, NPC, VCAP, A375, A375, A549, A549, A549, ASC, ASC, ASC, HA1E, HA1E, HCC515, HCC515, HCC515, HEPG2, HEPG2, HT29, HT29, HT29, MCF7, MCF7, MCF7, MCF7, MCF7, MCF7, NPC, NPC, VCAP, HA1E
RPN1	57	TRCN0000072590, TRCN0000072588, TRCN0000072590, TRCN0000072588, TRCN0000072592, TRCN0000072589, TRCN0000072592, TRCN0000072592, TRCN0000072588, TRCN0000072589, CGS001-6184, CGS001-6184, CGS001-6184, CGS001-6184, CGS001-6184, CGS001-6184, CGS001-6184, CGS001-6184, CGS001-6184, CGS001-6184, CGS001-6184, TRCN0000072590, TRCN0000072592, TRCN0000072588, TRCN0000072592, TRCN0000072590, TRCN0000072592, …	HEPG2, HT29, MCF7, MCF7, PC3, A375, HA1E, HEPG2, PC3, PC3, A375, A549, HA1E, HCC515, HEPG2, HT29, MCF7, MCF7, NPC, PC3, PC3, A375, A375, A549, A549, HA1E, HA1E, HCC515, HEPG2, HT29, HT29, MCF7, MCF7, PC3, PC3, PC3, PC3, PC3, A375, A549, A549, ASC, HA1E, HCC515, HEPG2, MCF7, NPC, NPC, NPC, PC3, A375, A549, HA1E, HCC515, HEPG2, HT29, VCAP
C2CD2L	39	TRCN0000137871, TRCN0000136044, TRCN0000138698, TRCN0000136044, TRCN0000138698, CGS001-9854, CGS001-9854, CGS001-9854, CGS001-9854, CGS001-9854, CGS001-9854, CGS001-9854, CGS001-9854, CGS001-9854, CGS001-9854, CGS001-9854, TRCN0000136044, TRCN0000138698, TRCN0000137871, TRCN0000138698, TRCN0000136044, TRCN0000138698, TRCN0000136044, TRCN0000137871, TRCN0000138698, TRCN0000136044, TRCN0000137871, …	A375, A549, A549, MCF7, MCF7, A375, A549, ASC, HA1E, HEPG2, HT29, MCF7, NPC, PC3, SKL, VCAP, A375, A375, ASC, ASC, HA1E, HA1E, HEPG2, HEPG2, HEPG2, HT29, HT29, HT29, NPC, NPC, PC3, PC3, PC3, SKL, SKL, SKL, VCAP, VCAP, MCF7
GABPB1	50	CMAP-HSF-GABPB1, TRCN0000019135, TRCN0000019134, TRCN0000019134, TRCN0000019135, TRCN0000019134, TRCN0000019135, TRCN0000019138, TRCN0000019134, TRCN0000019135, TRCN0000019138, TRCN0000019134, TRCN0000019138, CGS001-2553, CGS001-2553, CGS001-2553, CGS001-2553, CGS001-2553, CGS001-2553, CGS001-2553, CGS001-2553, CGS001-2553, CGS001-2553, CGS001-2553, CGS001-2553, TRCN0000019134, TRCN0000019138, TR…	HEK293T, A375, ASC, HA1E, HA1E, HCC515, HCC515, HCC515, HT29, NPC, NPC, VCAP, VCAP, A375, A549, ASC, HA1E, HCC515, HEPG2, HT29, MCF7, NPC, PC3, PC3, VCAP, A375, A375, A549, A549, A549, ASC, ASC, HA1E, HEPG2, HEPG2, HEPG2, HT29, MCF7, MCF7, MCF7, NPC, PC3, PC3, PC3, PC3, VCAP, A375, HA1E, HCC515, HT29
POLR2K	56	TRCN0000021882, TRCN0000021882, TRCN0000021882, TRCN0000021881, TRCN0000021881, TRCN0000021880, TRCN0000021881, TRCN0000021882, CGS001-5440, CGS001-5440, CGS001-5440, CGS001-5440, CGS001-5440, CGS001-5440, CGS001-5440, CGS001-5440, CGS001-5440, CGS001-5440, CGS001-5440, CGS001-5440, TRCN0000021880, TRCN0000021883, TRCN0000021880, TRCN0000021882, TRCN0000021883, TRCN0000021882, TRCN0000021883, TRC…	HCC515, HEPG2, MCF7, A375, A549, HCC515, PC3, PC3, A375, A549, HA1E, HCC515, HEPG2, HT29, MCF7, MCF7, NPC, PC3, PC3, VCAP, A375, A375, A549, A549, A549, HA1E, HA1E, HCC515, HEPG2, HEPG2, HT29, HT29, MCF7, MCF7, MCF7, MCF7, PC3, PC3, PC3, PC3, A375, A549, ASC, HA1E, HA1E, HCC515, HCC515, HEPG2, HT29, MCF7, NPC, NPC, NPC, PC3, VCAP, VCAP
PTK2B	34	TRCN0000000770, TRCN0000000771, TRCN0000000769, TRCN0000000771, CGS001-2185, CGS001-2185, CGS001-2185, CGS001-2185, CGS001-2185, CGS001-2185, CGS001-2185, TRCN0000010544, TRCN0000010545, TRCN0000194657, TRCN0000195241, TRCN0000196917, TRCN0000199334, TRCN0000199771, CMAP-HSF-PTK2B, TRCN0000000769, TRCN0000000770, TRCN0000000771, TRCN0000000770, TRCN0000000771, TRCN0000000769, TRCN0000000769, TRCN…	HCC515, MCF7, PC3, PC3, A375, HCC515, HEPG2, HT29, MCF7, PC3, VCAP, VCAP, VCAP, VCAP, VCAP, VCAP, VCAP, VCAP, HEK293T, A375, A375, A375, A549, HA1E, HCC515, HEPG2, HEPG2, HEPG2, HT29, HT29, HT29, MCF7, MCF7, PC3
PAF1	57	TRCN0000005454, TRCN0000005455, TRCN0000005453, TRCN0000005455, TRCN0000005453, TRCN0000005453, TRCN0000005455, TRCN0000005454, TRCN0000005455, TRCN0000005454, CGS001-54623, CGS001-54623, CGS001-54623, CGS001-54623, CGS001-54623, CGS001-54623, CGS001-54623, CGS001-54623, CGS001-54623, CGS001-54623, CGS001-54623, CGS001-54623, CGS001-54623, TRCN0000005453, TRCN0000005454, TRCN0000005454, TRCN00000…	A375, A375, A549, A549, ASC, HCC515, HCC515, HEPG2, MCF7, NPC, A375, A549, ASC, HA1E, HCC515, HEPG2, HT29, MCF7, MCF7, NPC, PC3, PC3, VCAP, A375, A549, ASC, ASC, HA1E, HA1E, HA1E, HCC515, HEPG2, HEPG2, HT29, HT29, HT29, MCF7, MCF7, MCF7, MCF7, MCF7, NPC, NPC, PC3, PC3, PC3, PC3, PC3, PC3, VCAP, VCAP, VCAP, HCC515, HEPG2, A375, A375, PC3
POLR1C	71	TRCN0000298808, TRCN0000298808, TRCN0000308009, TRCN0000308009, TRCN0000298808, TRCN0000308009, TRCN0000308012, TRCN0000298808, TRCN0000308009, TRCN0000298808, TRCN0000052904, TRCN0000052903, TRCN0000052904, TRCN0000052903, TRCN0000052904, CGS001-9533, CGS001-9533, CGS001-9533, CGS001-9533, CGS001-9533, CGS001-9533, CGS001-9533, CGS001-9533, CGS001-9533, CGS001-9533, CGS001-9533, CGS001-9533, TRC…	A549, HCC515, HEPG2, MCF7, MCF7, MCF7, MCF7, PC3, PC3, VCAP, ASC, HA1E, PC3, PC3, VCAP, A375, A549, ASC, HA1E, HCC515, HEPG2, HT29, MCF7, MCF7, PC3, PC3, VCAP, A375, A375, A375, A549, A549, HA1E, HA1E, HCC515, HCC515, HEPG2, HEPG2, HT29, HT29, MCF7, PC3, PC3, A375, A375, A375, A549, A549, A549, ASC, ASC, HA1E, HCC515, HCC515, HEPG2, HEPG2, HEPG2, HT29, MCF7, MCF7, NPC, PC3, PC3, PC3, VCAP, A549, …
RUVBL1	68	TRCN0000018914, TRCN0000018913, TRCN0000018914, TRCN0000018911, TRCN0000018912, TRCN0000018911, CGS001-8607, CGS001-8607, CGS001-8607, CGS001-8607, CGS001-8607, CGS001-8607, CGS001-8607, CGS001-8607, CGS001-8607, CGS001-8607, CGS001-8607, CGS001-8607, CGS001-8607, TRCN0000018912, TRCN0000018913, TRCN0000018914, TRCN0000018912, TRCN0000018913, TRCN0000018914, TRCN0000018913, TRCN0000018912, TRCN00…	HA1E, MCF7, MCF7, HCC515, HCC515, MCF7, A375, A549, ASC, HA1E, HCC515, HEPG2, HT29, MCF7, MCF7, NPC, PC3, PC3, VCAP, A375, A375, A375, A549, A549, A549, HA1E, HEPG2, HEPG2, HEPG2, HT29, HT29, HT29, MCF7, MCF7, MCF7, PC3, PC3, PC3, PC3, PC3, PC3, VCAP, A375, A375, A375, A549, A549, A549, ASC, ASC, HA1E, HA1E, HCC515, HEPG2, HEPG2, HEPG2, HT29, HT29, HT29, MCF7, NPC, NPC, NPC, PC3, PC3, PC3, VCAP, …
AKT1	171	TRCN0000039793, TRCN0000010171, TRCN0000010174, TRCN0000039797, TRCN0000039793, TRCN0000010163, TRCN0000039794, TRCN0000010163, TRCN0000010162, TRCN0000010163, TRCN0000010174, TRCN0000039797, TRCN0000039794, TRCN0000010174, TRCN0000039797, TRCN0000010174, TRCN0000010162, TRCN0000010162, TRCN0000010174, TRCN0000010162, TRCN0000010171, TRCN0000039794, TRCN0000039793, TRCN0000039794, TRCN0000010162,…	A375, A549, A549, HA1E, HEPG2, HT29, HT29, MCF7, MCF7, MCF7, MCF7, MCF7, PC3, A549, A549, HA1E, HEPG2, VCAP, VCAP, HA1E, HA1E, HA1E, HCC515, HCC515, MCF7, MCF7, MCF7, PC3, A375, A549, ASC, HA1E, HCC515, HEK293T, HEKTE, HT29, MCF7, NPC, PC3, PC3, SHSY5Y, SW480, VCAP, MCF7, PC3, HEPG2, PC3, PC3, PC3, SHSY5Y, SHSY5Y, SHSY5Y, VCAP, VCAP, VCAP, A375, A549, A549, A549, A549, A549, A549, HA1E, HA1E, HA1…
SENP6	56	TRCN0000004104, TRCN0000004103, TRCN0000004104, TRCN0000004105, TRCN0000004105, TRCN0000004103, TRCN0000004103, TRCN0000004104, TRCN0000004105, TRCN0000004105, CGS001-26054, CGS001-26054, CGS001-26054, CGS001-26054, CGS001-26054, CGS001-26054, CGS001-26054, CGS001-26054, CGS001-26054, CGS001-26054, CGS001-26054, CGS001-26054, CGS001-26054, TRCN0000004103, TRCN0000004105, TRCN0000004103, TRCN00000…	A375, A549, A549, A549, ASC, HA1E, HCC515, HCC515, HCC515, HEPG2, A375, A549, ASC, HA1E, HCC515, HEPG2, HT29, MCF7, MCF7, NPC, PC3, PC3, VCAP, A375, A375, ASC, ASC, HA1E, HA1E, HEPG2, HEPG2, HT29, HT29, HT29, MCF7, MCF7, MCF7, MCF7, MCF7, MCF7, NPC, NPC, NPC, PC3, PC3, PC3, PC3, PC3, PC3, VCAP, VCAP, VCAP, A375, HEPG2, HT29, PC3
EBP	66	TRCN0000049395, TRCN0000049395, TRCN0000049397, TRCN0000049395, TRCN0000049393, TRCN0000049393, TRCN0000049393, ccsbBroad304_02506, CGS001-10682, CGS001-10682, CGS001-10682, CGS001-10682, CGS001-10682, CGS001-10682, CGS001-10682, CGS001-10682, CGS001-10682, CGS001-10682, CGS001-10682, CGS001-10682, CGS001-10682, TRCN0000049393, TRCN0000049395, TRCN0000049393, TRCN0000049397, TRCN0000049393, TRCN0…	A549, HA1E, HA1E, MCF7, PC3, A375, PC3, A375, A375, A549, ASC, HA1E, HCC515, HEPG2, HT29, MCF7, MCF7, NPC, PC3, PC3, VCAP, A375, A375, A549, A549, HA1E, HEPG2, HEPG2, HEPG2, HT29, HT29, MCF7, MCF7, MCF7, MCF7, PC3, PC3, PC3, VCAP, A375, A549, A549, A549, ASC, ASC, ASC, HA1E, HA1E, HA1E, HCC515, HCC515, HCC515, HEPG2, HEPG2, HEPG2, HT29, HT29, MCF7, MCF7, NPC, NPC, NPC, PC3, VCAP, VCAP, HA1E
CASK	72	TRCN0000195100, TRCN0000342340, TRCN0000352673, TRCN0000352673, TRCN0000000694, TRCN0000352673, TRCN0000352673, TRCN0000000694, CGS001-8573, CGS001-8573, CGS001-8573, CGS001-8573, CGS001-8573, CGS001-8573, CGS001-8573, CGS001-8573, CGS001-8573, CGS001-8573, CGS001-8573, CGS001-8573, TRCN0000195100, TRCN0000342340, TRCN0000352673, TRCN0000195100, TRCN0000342340, TRCN0000352673, TRCN0000195100, TRC…	A549, A549, A549, A375, A375, HEPG2, HT29, VCAP, A375, A549, ASC, HA1E, HEPG2, HT29, MCF7, MCF7, NPC, PC3, PC3, VCAP, A375, A375, A375, HA1E, HA1E, HA1E, HEPG2, HEPG2, HEPG2, HT29, HT29, MCF7, MCF7, MCF7, MCF7, MCF7, MCF7, PC3, PC3, PC3, PC3, PC3, VCAP, VCAP, A375, A549, A549, A549, ASC, ASC, HA1E, HA1E, HCC515, HEPG2, HEPG2, HT29, MCF7, MCF7, MCF7, MCF7, MCF7, NPC, NPC, NPC, PC3, PC3, PC3, PC3, …
RRP8	39	TRCN0000163515, TRCN0000164571, TRCN0000163515, TRCN0000164571, TRCN0000163515, CGS001-23378, CGS001-23378, CGS001-23378, CGS001-23378, CGS001-23378, CGS001-23378, CGS001-23378, CGS001-23378, CGS001-23378, CGS001-23378, CGS001-23378, TRCN0000160441, TRCN0000164571, TRCN0000160441, TRCN0000163515, TRCN0000164571, TRCN0000160441, TRCN0000164571, TRCN0000160441, TRCN0000163515, TRCN0000163515, TRCN0…	A375, HA1E, HT29, HT29, VCAP, A375, A549, ASC, HA1E, HCC515, HEPG2, HT29, MCF7, MCF7, NPC, VCAP, A375, A375, A549, A549, A549, ASC, ASC, HA1E, HA1E, HCC515, HCC515, HEPG2, HEPG2, HEPG2, MCF7, MCF7, MCF7, MCF7, NPC, NPC, NPC, VCAP, PC3
PIK3C3	37	TRCN0000037794, TRCN0000037797, TRCN0000196290, TRCN0000037796, TRCN0000037794, TRCN0000037794, TRCN0000037794, TRCN0000037794, TRCN0000037795, CGS001-5289, CGS001-5289, CGS001-5289, CGS001-5289, CGS001-5289, CGS001-5289, CGS001-5289, CGS001-5289, TRCN0000037798, TRCN0000196247, TRCN0000196707, TRCN0000196708, TRCN0000196840, TRCN0000037794, TRCN0000037795, TRCN0000037794, TRCN0000037795, TRCN000…	VCAP, VCAP, VCAP, HA1E, HCC515, HT29, MCF7, PC3, VCAP, A375, A549, HA1E, HCC515, HT29, MCF7, PC3, VCAP, VCAP, VCAP, VCAP, VCAP, VCAP, A375, A375, A549, A549, A549, HA1E, HCC515, HCC515, HEPG2, HT29, HT29, MCF7, MCF7, PC3, PC3
BHLHE40	36	TRCN0000013249, TRCN0000013248, TRCN0000013252, TRCN0000013252, TRCN0000013249, TRCN0000013252, CGS001-8553, CGS001-8553, CGS001-8553, CGS001-8553, CGS001-8553, CGS001-8553, CGS001-8553, CGS001-8553, CGS001-8553, CGS001-8553, CMAP-HSF-BHLHE40, TRCN0000013248, TRCN0000013252, TRCN0000013248, TRCN0000013249, TRCN0000013252, TRCN0000013252, TRCN0000013249, TRCN0000013252, TRCN0000013249, TRCN0000013…	A375, ASC, HEPG2, PC3, PC3, PC3, A375, A549, ASC, HA1E, HEPG2, MCF7, NPC, PC3, PC3, VCAP, HEK293T, A375, A375, A549, A549, A549, ASC, HA1E, HA1E, HCC515, HEPG2, HEPG2, MCF7, MCF7, MCF7, NPC, NPC, PC3, VCAP, VCAP
BDH1	43	TRCN0000028477, TRCN0000275849, TRCN0000028436, TRCN0000028477, TRCN0000275849, TRCN0000028436, CGS001-622, CGS001-622, CGS001-622, CGS001-622, CGS001-622, CGS001-622, CGS001-622, CGS001-622, CGS001-622, CGS001-622, CGS001-622, CGS001-622, TRCN0000028477, TRCN0000028436, TRCN0000028477, TRCN0000275849, TRCN0000028436, TRCN0000275849, TRCN0000275849, TRCN0000028436, TRCN0000028477, TRCN0000028436,…	HT29, MCF7, PC3, PC3, A375, NPC, A375, A549, ASC, HA1E, HCC515, HEPG2, HT29, MCF7, MCF7, NPC, PC3, PC3, A375, A549, A549, A549, HEPG2, HEPG2, HT29, MCF7, A375, A549, A549, A549, ASC, ASC, HA1E, HCC515, HCC515, HEPG2, HEPG2, HT29, HT29, HT29, MCF7, NPC, NPC
SH3BP5	55	TRCN0000140073, TRCN0000140434, TRCN0000319318, TRCN0000319318, TRCN0000140434, TRCN0000140434, CGS001-9467, CGS001-9467, CGS001-9467, CGS001-9467, CGS001-9467, CGS001-9467, CGS001-9467, CGS001-9467, CGS001-9467, CGS001-9467, CGS001-9467, TRCN0000122354, TRCN0000139218, TRCN0000139445, TRCN0000139619, TRCN0000140073, TRCN0000140434, TRCN0000142779, TRCN0000140073, TRCN0000140434, TRCN0000319318, …	HA1E, HCC515, HEPG2, HT29, MCF7, NPC, A375, A549, ASC, HA1E, HCC515, HEPG2, HT29, MCF7, MCF7, NPC, VCAP, VCAP, VCAP, VCAP, VCAP, VCAP, VCAP, VCAP, A375, A375, A375, A549, A549, ASC, ASC, ASC, HA1E, HA1E, HCC515, HEPG2, HEPG2, HT29, HT29, MCF7, MCF7, MCF7, MCF7, MCF7, NPC, NPC, VCAP, VCAP, VCAP, HEK293T, MCF7, A375, HA1E, MCF7, PC3
PPP2R5A	51	TRCN0000010507, TRCN0000010507, TRCN0000039619, TRCN0000039619, TRCN0000039622, TRCN0000010507, TRCN0000010507, CGS001-5525, CGS001-5525, CGS001-5525, CGS001-5525, CGS001-5525, CGS001-5525, CGS001-5525, CGS001-5525, CGS001-5525, CGS001-5525, CGS001-5525, CGS001-5525, CGS001-5525, TRCN0000039619, TRCN0000039622, TRCN0000039622, TRCN0000010507, TRCN0000039619, TRCN0000039622, TRCN0000010507, TRCN00…	A375, A549, A549, HEPG2, HEPG2, MCF7, NPC, A375, A549, ASC, HA1E, HCC515, HEPG2, HT29, MCF7, MCF7, NPC, PC3, PC3, VCAP, A375, A375, A549, ASC, ASC, ASC, HA1E, HA1E, HA1E, HCC515, HCC515, HCC515, HEPG2, HT29, HT29, MCF7, MCF7, MCF7, MCF7, MCF7, NPC, NPC, PC3, PC3, PC3, PC3, PC3, PC3, VCAP, VCAP, VCAP
EML3	47	TRCN0000116470, TRCN0000116471, TRCN0000116470, TRCN0000116470, TRCN0000116471, TRCN0000116471, TRCN0000116470, CGS001-256364, CGS001-256364, CGS001-256364, CGS001-256364, CGS001-256364, CGS001-256364, CGS001-256364, CGS001-256364, CGS001-256364, CGS001-256364, CGS001-256364, TRCN0000116468, TRCN0000116470, TRCN0000116471, TRCN0000116468, TRCN0000116471, TRCN0000116468, TRCN0000116470, TRCN000011…	A549, HA1E, HEPG2, HT29, HT29, MCF7, SKL, A375, A549, ASC, HA1E, HEPG2, HT29, MCF7, NPC, PC3, SKL, VCAP, A375, A375, A375, A549, A549, ASC, ASC, ASC, HA1E, HA1E, HEPG2, HEPG2, HT29, MCF7, MCF7, NPC, NPC, NPC, PC3, PC3, PC3, PC3, SKL, SKL, VCAP, VCAP, MCF7, MCF7, MCF7
BIRC5	99	TRCN0000073721, TRCN0000073721, TRCN0000073720, TRCN0000073720, TRCN0000073721, TRCN0000073720, TRCN0000073721, TRCN0000073721, TRCN0000073718, TRCN0000073720, TRCN0000073718, TRCN0000073718, TRCN0000073719, TRCN0000073720, TRCN0000073719, CGS001-332, CGS001-332, CGS001-332, CGS001-332, CGS001-332, CGS001-332, CGS001-332, CGS001-332, CGS001-332, CGS001-332, CGS001-332, CGS001-332, CGS001-332, CGS…	A549, HA1E, HT29, MCF7, PC3, A549, A549, ASC, HA1E, MCF7, HT29, MCF7, PC3, PC3, VCAP, A375, A549, ASC, HA1E, HCC515, HEKTE, HEPG2, HT29, MCF7, MCF7, NPC, PC3, PC3, VCAP, PC3, SHSY5Y, A375, A375, A549, A549, HA1E, HA1E, HEPG2, HEPG2, HT29, HT29, MCF7, MCF7, MCF7, MCF7, MCF7, PC3, PC3, PC3, PC3, PC3, VCAP, A375, A375, A549, ASC, ASC, HA1E, HA1E, HCC515, HCC515, HEPG2, HEPG2, HEPG2, HT29, HT29, MCF7…
EPRS	62	TRCN0000293873, TRCN0000293874, TRCN0000293873, TRCN0000293874, TRCN0000293873, TRCN0000293874, TRCN0000286384, TRCN0000293873, TRCN0000286384, TRCN0000045651, TRCN0000045652, TRCN0000045652, TRCN0000045652, TRCN0000286384, TRCN0000286384, CGS001-2058, CGS001-2058, CGS001-2058, CGS001-2058, CGS001-2058, CGS001-2058, CGS001-2058, CGS001-2058, CGS001-2058, CGS001-2058, CGS001-2058, CGS001-2058, TRC…	A375, A549, HA1E, HCC515, HEPG2, HEPG2, MCF7, MCF7, MCF7, A549, A549, HEPG2, HT29, NPC, VCAP, A375, A549, HA1E, HCC515, HEPG2, HT29, MCF7, MCF7, NPC, PC3, PC3, VCAP, A375, A549, A549, HA1E, HA1E, HCC515, HEPG2, HT29, MCF7, MCF7, MCF7, PC3, PC3, PC3, PC3, VCAP, A375, A375, A549, HA1E, HA1E, HA1E, HCC515, HCC515, HEPG2, HEPG2, MCF7, MCF7, MCF7, MCF7, MCF7, NPC, NPC, PC3, VCAP
PAX8	146	TRCN0000021278, TRCN0000021274, TRCN0000021277, TRCN0000021278, TRCN0000021278, TRCN0000021274, TRCN0000021276, TRCN0000359747, TRCN0000021275, TRCN0000021277, TRCN0000021278, TRCN0000378252, TRCN0000021274, TRCN0000021277, TRCN0000378252, TRCN0000021276, TRCN0000378252, TRCN0000021274, TRCN0000021278, TRCN0000359673, TRCN0000378252, TRCN0000021278, TRCN0000359675, TRCN0000021277, TRCN0000359673,…	A549, HA1E, HEPG2, HEPG2, HT29, A549, HA1E, A375, A549, A549, A549, A549, ASC, ASC, ASC, HA1E, HA1E, HEPG2, HEPG2, HEPG2, HEPG2, MCF7, MCF7, NPC, PC3, PC3, VCAP, MCF7, PC3, VCAP, HA1E, A375, A549, ASC, HA1E, HCC515, HEPG2, HT29, MCF7, MCF7, NPC, PC3, PC3, VCAP, A375, A549, A549, HA1E, HCC515, HEPG2, HT29, MCF7, MCF7, MCF7, MCF7, MCF7, MCF7, PC3, PC3, PC3, A375, A375, A549, HA1E, HCC515, HCC515, H…
CBLB	32	TRCN0000007751, TRCN0000007751, TRCN0000007751, TRCN0000007751, TRCN0000007751, TRCN0000007751, CGS001-868, CGS001-868, CGS001-868, CGS001-868, CGS001-868, CGS001-868, CGS001-868, CMAP-HSF-CBLB, TRCN0000007749, TRCN0000007750, TRCN0000007749, TRCN0000007750, TRCN0000007749, TRCN0000007749, TRCN0000007750, TRCN0000007749, TRCN0000007749, TRCN0000007750, TRCN0000007749, TRCN0000007750, TRCN00000077…	A375, A549, HCC515, HT29, MCF7, VCAP, A375, A549, HCC515, HT29, MCF7, PC3, VCAP, HEK293T, A375, A375, A549, A549, HA1E, HCC515, HCC515, HEPG2, HT29, HT29, MCF7, MCF7, PC3, PC3, PC3, VCAP, A549, HA1E
PDS5A	44	TRCN0000218153, TRCN0000230802, TRCN0000230801, TRCN0000230801, TRCN0000230802, CGS001-23244, CGS001-23244, CGS001-23244, CGS001-23244, CGS001-23244, CGS001-23244, CGS001-23244, CGS001-23244, CGS001-23244, CGS001-23244, CGS001-23244, TRCN0000218153, TRCN0000230801, TRCN0000230802, TRCN0000218153, TRCN0000230801, TRCN0000230802, TRCN0000230801, TRCN0000218153, TRCN0000230802, TRCN0000218153, TRCN0…	ASC, ASC, HA1E, HEPG2, HT29, A375, A549, ASC, HA1E, HCC515, HEPG2, HT29, MCF7, MCF7, NPC, VCAP, A375, A375, A375, A549, A549, A549, ASC, HA1E, HA1E, HCC515, HCC515, HEPG2, HEPG2, HT29, MCF7, MCF7, MCF7, MCF7, MCF7, NPC, NPC, NPC, VCAP, VCAP, VCAP, HEPG2, PC3, PC3
DFFB	34	TRCN0000003706, TRCN0000003706, TRCN0000003707, TRCN0000003705, TRCN0000003707, TRCN0000003706, ccsbBroad304_06095, CGS001-1677, CGS001-1677, CGS001-1677, CGS001-1677, CGS001-1677, CGS001-1677, CGS001-1677, CGS001-1677, TRCN0000003705, TRCN0000003706, TRCN0000003707, TRCN0000003705, TRCN0000003707, TRCN0000003705, TRCN0000003707, TRCN0000003705, TRCN0000003706, TRCN0000003707, TRCN0000003706, TRC…	A549, HA1E, HCC515, HT29, HT29, VCAP, HA1E, A375, A549, HA1E, HEPG2, HT29, MCF7, PC3, VCAP, A375, A375, A375, A549, A549, HA1E, HA1E, HEPG2, HEPG2, HEPG2, HT29, MCF7, MCF7, MCF7, PC3, PC3, PC3, VCAP, VCAP
TGFB3	7	CMAP-CYT-SRP3171, CMAP-CYT-SRP3171, CMAP-CYT-SRP3171, CMAP-CYT-SRP3171, TGFB3, TGFB3, TGFB3	A375, A549, HEPG2, PC3, A549, HT29, VCAP
XBP1	89	TRCN0000019808, TRCN0000019804, TRCN0000019808, TRCN0000019808, TRCN0000019804, TRCN0000019807, TRCN0000019804, TRCN0000019807, TRCN0000019804, TRCN0000019804, TRCN0000019804, TRCN0000019805, CGS001-7494, CGS001-7494, CGS001-7494, CGS001-7494, CGS001-7494, CGS001-7494, CGS001-7494, CGS001-7494, CGS001-7494, CGS001-7494, CGS001-7494, CGS001-7494, CGS001-7494, CGS001-7494, TRCN0000019804, TRCN00000…	A375, ASC, ASC, HA1E, HCC515, HCC515, MCF7, MCF7, A549, HEPG2, MCF7, MCF7, A375, A549, ASC, HA1E, HCC515, HEKTE, HEPG2, HT29, MCF7, MCF7, PC3, PC3, SW480, VCAP, A375, A375, A549, A549, A549, ASC, HA1E, HA1E, HCC515, HEPG2, HEPG2, HEPG2, HT29, MCF7, NPC, PC3, PC3, PC3, PC3, PC3, PC3, VCAP, VCAP, VCAP, A375, A375, A375, A549, A549, HA1E, HA1E, HA1E, HCC515, HCC515, HEPG2, HEPG2, HT29, HT29, MCF7, P…
NMT1	68	TRCN0000035709, TRCN0000035710, TRCN0000035709, TRCN0000035710, TRCN0000035709, TRCN0000035710, TRCN0000035709, TRCN0000035709, TRCN0000035712, TRCN0000035709, TRCN0000035710, CGS001-4836, CGS001-4836, CGS001-4836, CGS001-4836, CGS001-4836, CGS001-4836, CGS001-4836, CGS001-4836, CGS001-4836, CGS001-4836, CGS001-4836, CGS001-4836, CGS001-4836, TRCN0000035709, TRCN0000035712, TRCN0000035709, TRCN00…	HA1E, HEPG2, MCF7, MCF7, PC3, VCAP, A549, ASC, ASC, HA1E, NPC, A375, A549, ASC, HA1E, HCC515, HEPG2, HT29, MCF7, MCF7, NPC, PC3, PC3, VCAP, A375, A375, A549, A549, A549, HA1E, HA1E, HCC515, HEPG2, HT29, HT29, MCF7, MCF7, MCF7, PC3, PC3, VCAP, A375, A375, A549, A549, ASC, HA1E, HA1E, HCC515, HCC515, HEPG2, HEPG2, HT29, HT29, HT29, MCF7, MCF7, MCF7, MCF7, MCF7, NPC, NPC, PC3, PC3, PC3, VCAP, HCC515…
ARFIP2	45	TRCN0000061942, TRCN0000061938, TRCN0000061942, TRCN0000061942, TRCN0000061938, TRCN0000061940, TRCN0000061940, TRCN0000061938, TRCN0000061942, CGS001-23647, CGS001-23647, CGS001-23647, CGS001-23647, CGS001-23647, CGS001-23647, CGS001-23647, CGS001-23647, CGS001-23647, CGS001-23647, CGS001-23647, TRCN0000061938, TRCN0000061940, TRCN0000061938, TRCN0000061940, TRCN0000061942, TRCN0000061940, TRCN0…	A375, HA1E, HA1E, HCC515, HEPG2, HT29, MCF7, PC3, VCAP, A375, A549, ASC, HA1E, HCC515, HEPG2, HT29, MCF7, PC3, PC3, VCAP, A375, A375, A549, A549, A549, ASC, ASC, HA1E, HCC515, HEPG2, HEPG2, HT29, MCF7, MCF7, NPC, PC3, PC3, PC3, PC3, VCAP, VCAP, HA1E, HCC515, HEPG2, MCF7
STAMBP	52	TRCN0000073973, TRCN0000073973, TRCN0000073975, TRCN0000073977, TRCN0000073977, TRCN0000073975, TRCN0000073975, CGS001-10617, CGS001-10617, CGS001-10617, CGS001-10617, CGS001-10617, CGS001-10617, CGS001-10617, CGS001-10617, CGS001-10617, CGS001-10617, CGS001-10617, CGS001-10617, CGS001-10617, TRCN0000073975, TRCN0000073975, TRCN0000073975, TRCN0000073977, TRCN0000073973, TRCN0000073975, TRCN00000…	A375, A549, A549, A549, ASC, NPC, PC3, A375, A549, ASC, HA1E, HCC515, HEPG2, HT29, MCF7, MCF7, NPC, PC3, PC3, VCAP, PC3, SHSY5Y, A375, A375, ASC, ASC, HA1E, HA1E, HA1E, HCC515, HCC515, HEPG2, HEPG2, HEPG2, HT29, HT29, HT29, MCF7, MCF7, MCF7, MCF7, MCF7, MCF7, NPC, PC3, PC3, PC3, PC3, VCAP, VCAP, A375, HT29
PRKX	35	TRCN0000001781, TRCN0000010652, TRCN0000199547, TRCN0000001783, TRCN0000001781, TRCN0000001781, TRCN0000001781, TRCN0000001782, TRCN0000001783, TRCN0000001782, CGS001-5613, CGS001-5613, CGS001-5613, CGS001-5613, CGS001-5613, CGS001-5613, CGS001-5613, CGS001-5613, TRCN0000001784, TRCN0000199522, TRCN0000199596, TRCN0000199803, TRCN0000001782, TRCN0000001781, TRCN0000001782, TRCN0000001783, TRCN000…	VCAP, VCAP, VCAP, A375, HA1E, HT29, MCF7, PC3, PC3, VCAP, A375, A549, HA1E, HCC515, HT29, MCF7, PC3, VCAP, VCAP, VCAP, VCAP, VCAP, A375, A549, A549, A549, HA1E, HCC515, HCC515, HT29, HT29, MCF7, MCF7, PC3, VCAP
FAH	57	TRCN0000050674, TRCN0000050675, TRCN0000050675, TRCN0000050675, TRCN0000050675, TRCN0000050676, TRCN0000050674, TRCN0000050676, CGS001-2184, CGS001-2184, CGS001-2184, CGS001-2184, CGS001-2184, CGS001-2184, CGS001-2184, CGS001-2184, CGS001-2184, CGS001-2184, CGS001-2184, CGS001-2184, CGS001-2184, TRCN0000050674, TRCN0000050675, TRCN0000050676, TRCN0000050676, TRCN0000050676, TRCN0000050674, TRCN00…	HA1E, HA1E, HEPG2, HT29, MCF7, ASC, HCC515, PC3, A375, A549, ASC, HA1E, HCC515, HEPG2, HT29, MCF7, MCF7, NPC, PC3, PC3, VCAP, A549, A549, A549, HA1E, HCC515, HEPG2, HT29, MCF7, MCF7, PC3, PC3, PC3, PC3, VCAP, VCAP, A375, A375, A549, A549, A549, ASC, HA1E, HA1E, HA1E, HEPG2, HEPG2, HT29, HT29, MCF7, MCF7, MCF7, NPC, NPC, NPC, PC3, PC3
PLP2	49	TRCN0000116568, TRCN0000116567, TRCN0000116567, TRCN0000116568, TRCN0000116569, TRCN0000116569, TRCN0000116567, TRCN0000116567, ccsbBroad304_01222, CGS001-5355, CGS001-5355, CGS001-5355, CGS001-5355, CGS001-5355, CGS001-5355, CGS001-5355, CGS001-5355, CGS001-5355, CGS001-5355, CGS001-5355, CGS001-5355, TRCN0000116567, TRCN0000116568, TRCN0000116569, TRCN0000116567, TRCN0000116569, TRCN0000116567,…	A549, HCC515, HEPG2, HEPG2, HEPG2, HT29, NPC, VCAP, HA1E, A375, A549, ASC, HA1E, HCC515, HEPG2, HT29, MCF7, MCF7, NPC, PC3, VCAP, A375, A375, A375, A549, A549, ASC, ASC, ASC, HA1E, HA1E, HA1E, HCC515, HCC515, HT29, HT29, MCF7, MCF7, MCF7, MCF7, MCF7, NPC, PC3, PC3, PC3, PC3, VCAP, HCC515, HEPG2
SOX4	51	TRCN0000274152, TRCN0000018217, TRCN0000274205, TRCN0000274205, TRCN0000018217, TRCN0000274205, TRCN0000018217, TRCN0000018217, TRCN0000274205, CGS001-6659, CGS001-6659, CGS001-6659, CGS001-6659, CGS001-6659, CGS001-6659, CGS001-6659, CGS001-6659, CGS001-6659, CGS001-6659, CGS001-6659, CGS001-6659, CGS001-6659, TRCN0000018217, TRCN0000274152, TRCN0000018217, TRCN0000274152, TRCN0000018217, TRCN00…	A549, HEPG2, HEPG2, MCF7, A375, ASC, HCC515, PC3, VCAP, A375, A549, ASC, HA1E, HCC515, HEPG2, HT29, MCF7, MCF7, NPC, PC3, PC3, VCAP, A375, A375, HA1E, HA1E, HCC515, HCC515, HEPG2, HT29, HT29, HT29, MCF7, MCF7, MCF7, MCF7, PC3, A375, A549, ASC, ASC, HA1E, HEPG2, HEPG2, HEPG2, MCF7, MCF7, NPC, NPC, NPC, PC3
TESK1	80	TRCN0000002249, TRCN0000219645, TRCN0000002249, TRCN0000002249, TRCN0000219645, TRCN0000219645, TRCN0000002247, TRCN0000002248, TRCN0000002248, TRCN0000002248, TRCN0000002251, CGS001-7016, CGS001-7016, CGS001-7016, CGS001-7016, CGS001-7016, CGS001-7016, CGS001-7016, CGS001-7016, CGS001-7016, CGS001-7016, CGS001-7016, CGS001-7016, CGS001-7016, CMAP-HSF-TESK1, TRCN0000002247, TRCN0000002248, TRCN00…	A549, A549, HCC515, HEPG2, HEPG2, MCF7, ASC, ASC, PC3, VCAP, VCAP, A375, A549, ASC, HA1E, HCC515, HEPG2, HT29, MCF7, MCF7, NPC, PC3, PC3, VCAP, HEK293T, VCAP, VCAP, VCAP, VCAP, VCAP, A375, A375, A375, A549, HA1E, HA1E, HA1E, HCC515, HCC515, HEPG2, HT29, HT29, HT29, MCF7, MCF7, MCF7, MCF7, MCF7, PC3, PC3, PC3, PC3, VCAP, VCAP, A375, A375, A375, A549, A549, A549, ASC, HA1E, HA1E, HA1E, HCC515, HCC5…
HN1L	41	TRCN0000072556, TRCN0000072557, TRCN0000072557, TRCN0000072554, TRCN0000072557, TRCN0000072554, CGS001-90861, CGS001-90861, CGS001-90861, CGS001-90861, CGS001-90861, CGS001-90861, CGS001-90861, CGS001-90861, CGS001-90861, CGS001-90861, TRCN0000072554, TRCN0000072556, TRCN0000072557, TRCN0000072554, TRCN0000072556, TRCN0000072557, TRCN0000072557, TRCN0000072554, TRCN0000072554, TRCN0000072556, TRC…	HA1E, HA1E, HCC515, HEPG2, MCF7, NPC, A375, A549, HA1E, HCC515, HEPG2, HT29, MCF7, NPC, PC3, VCAP, A375, A375, A375, A549, A549, A549, ASC, HA1E, HCC515, HCC515, HEPG2, HEPG2, HT29, HT29, HT29, MCF7, MCF7, NPC, NPC, PC3, PC3, PC3, VCAP, VCAP, VCAP
RRAGA	42	TRCN0000047304, TRCN0000047305, TRCN0000047305, CGS001-10670, CGS001-10670, CGS001-10670, CGS001-10670, CGS001-10670, CGS001-10670, CGS001-10670, CGS001-10670, CGS001-10670, CGS001-10670, CGS001-10670, TRCN0000047306, TRCN0000047304, TRCN0000047305, TRCN0000047306, TRCN0000047304, TRCN0000047305, TRCN0000047306, TRCN0000047304, TRCN0000047305, TRCN0000047306, TRCN0000047304, TRCN0000047305, TRCN0…	A375, A375, MCF7, A375, A549, HA1E, HCC515, HEPG2, HT29, MCF7, MCF7, PC3, SKL, VCAP, A375, A549, A549, A549, HA1E, HA1E, HA1E, HCC515, HCC515, HCC515, HEPG2, HEPG2, HT29, HT29, HT29, MCF7, MCF7, MCF7, MCF7, MCF7, NPC, PC3, PC3, PC3, SKL, SKL, VCAP, VCAP
ELOVL6	44	TRCN0000161949, TRCN0000278462, TRCN0000278462, TRCN0000161949, TRCN0000163912, TRCN0000163912, TRCN0000161949, TRCN0000163912, TRCN0000161949, TRCN0000278462, CGS001-79071, CGS001-79071, CGS001-79071, CGS001-79071, CGS001-79071, CGS001-79071, CGS001-79071, CGS001-79071, CGS001-79071, CGS001-79071, CGS001-79071, TRCN0000163912, TRCN0000161949, TRCN0000163912, TRCN0000278462, TRCN0000278462, TRCN0…	A375, A375, A549, ASC, ASC, HA1E, HCC515, HEPG2, VCAP, VCAP, A375, A549, ASC, HA1E, HCC515, HEPG2, HT29, MCF7, MCF7, NPC, VCAP, A375, A549, A549, ASC, HA1E, HCC515, HEPG2, HEPG2, HT29, HT29, HT29, MCF7, MCF7, MCF7, MCF7, MCF7, NPC, NPC, NPC, VCAP, A375, HA1E, HCC515
ACBD3	47	TRCN0000065219, TRCN0000065218, TRCN0000065218, TRCN0000065219, CGS001-64746, CGS001-64746, CGS001-64746, CGS001-64746, CGS001-64746, CGS001-64746, CGS001-64746, CGS001-64746, CGS001-64746, CGS001-64746, CGS001-64746, CGS001-64746, TRCN0000065218, TRCN0000065221, TRCN0000065218, TRCN0000065219, TRCN0000065221, TRCN0000065219, TRCN0000065218, TRCN0000065219, TRCN0000065221, TRCN0000065218, TRCN000…	A375, ASC, VCAP, VCAP, A375, A549, ASC, HA1E, HCC515, HT29, MCF7, MCF7, NPC, PC3, PC3, VCAP, A375, A375, A549, A549, A549, ASC, HA1E, HA1E, HA1E, HCC515, HCC515, HEPG2, HT29, HT29, HT29, MCF7, MCF7, MCF7, MCF7, MCF7, MCF7, NPC, NPC, NPC, PC3, PC3, PC3, PC3, PC3, PC3, VCAP
PMAIP1	36	TRCN0000150555, TRCN0000338864, TRCN0000153637, TRCN0000338864, CGS001-5366, CGS001-5366, CGS001-5366, CGS001-5366, CGS001-5366, CGS001-5366, CGS001-5366, CGS001-5366, CGS001-5366, CGS001-5366, TRCN0000150555, TRCN0000153637, TRCN0000338864, TRCN0000153637, TRCN0000338864, TRCN0000150555, TRCN0000338864, TRCN0000150555, TRCN0000153637, TRCN0000150555, TRCN0000153637, TRCN0000150555, TRCN000015363…	A549, HEPG2, MCF7, PC3, A375, A549, ASC, HA1E, HCC515, HEPG2, HT29, MCF7, NPC, PC3, A375, A375, A375, A549, A549, ASC, ASC, HA1E, HA1E, HCC515, HCC515, HEPG2, HEPG2, HT29, HT29, MCF7, MCF7, NPC, NPC, NPC, PC3, VCAP
HDAC6	99	TRCN0000314910, TRCN0000314910, TRCN0000314976, TRCN0000314910, TRCN0000314910, TRCN0000004840, TRCN0000004840, TRCN0000004842, TRCN0000004840, TRCN0000004840, TRCN0000004842, TRCN0000004842, TRCN0000314976, TRCN0000004841, TRCN0000004840, TRCN0000004841, TRCN0000314976, TRCN0000004841, TRCN0000004841, TRCN0000004840, TRCN0000004841, CGS001-10013, CGS001-10013, CGS001-10013, CGS001-10013, CGS001-…	A549, HA1E, HA1E, MCF7, PC3, PC3, A549, ASC, HA1E, HEPG2, HEPG2, HT29, A375, A375, A549, A549, HA1E, HA1E, HEPG2, MCF7, MCF7, A375, A549, ASC, HA1E, HCC515, HEPG2, HT29, MCF7, MCF7, NPC, PC3, PC3, PC3, SHSY5Y, VCAP, PC3, PC3, PC3, SHSY5Y, SHSY5Y, SHSY5Y, HEK293T, A375, A375, A549, A549, HA1E, HCC515, HEPG2, HEPG2, HEPG2, HT29, MCF7, MCF7, MCF7, MCF7, PC3, PC3, PC3, PC3, VCAP, VCAP, A375, A375, A5…
CCND1	94	TRCN0000010316, TRCN0000040038, TRCN0000040039, TRCN0000010317, TRCN0000040040, TRCN0000040041, TRCN0000010316, TRCN0000040041, TRCN0000010315, TRCN0000040040, TRCN0000040041, TRCN0000040042, TRCN0000040041, TRCN0000040042, ccsbBroad304_00155, CGS001-595, CGS001-595, CGS001-595, CGS001-595, CGS001-595, CGS001-595, CGS001-595, CGS001-595, CGS001-595, CGS001-595, CGS001-595, TRCN0000040039, TRCN000…	HA1E, HA1E, HA1E, A375, HA1E, HA1E, HCC515, HCC515, HT29, MCF7, MCF7, MCF7, PC3, PC3, A375, HA1E, HCC515, HEKTE, HEPG2, PC3, SW480, VCAP, A549, MCF7, A375, HT29, A375, A549, A549, A549, HEPG2, HEPG2, HEPG2, HT29, HT29, MCF7, MCF7, PC3, VCAP, A375, A375, A375, A549, A549, A549, A549, A549, A549, HA1E, HA1E, HA1E, HA1E, HA1E, HA1E, HCC515, HCC515, HCC515, HCC515, HCC515, HCC515, HT29, HT29, HT29, H…
PXN	43	TRCN0000286485, TRCN0000123136, TRCN0000123136, TRCN0000286485, TRCN0000286555, TRCN0000286485, TRCN0000286555, CGS001-5829, CGS001-5829, CGS001-5829, CGS001-5829, CGS001-5829, CGS001-5829, CGS001-5829, CGS001-5829, CGS001-5829, CGS001-5829, CGS001-5829, TRCN0000123136, TRCN0000286485, TRCN0000286555, TRCN0000123136, TRCN0000286485, TRCN0000286555, TRCN0000123136, TRCN0000286485, TRCN0000286555, …	HA1E, HEPG2, HT29, HT29, HT29, MCF7, PC3, A375, A549, ASC, HA1E, HCC515, HEPG2, HT29, MCF7, NPC, PC3, VCAP, A375, A375, A375, A549, A549, A549, ASC, ASC, ASC, HA1E, HA1E, HCC515, HCC515, HCC515, HEPG2, HEPG2, MCF7, MCF7, NPC, NPC, NPC, PC3, PC3, VCAP, VCAP
PHKB	71	TRCN0000006197, TRCN0000006200, TRCN0000195461, TRCN0000196687, TRCN0000196396, TRCN0000196687, TRCN0000196687, TRCN0000196687, TRCN0000006197, TRCN0000006199, TRCN0000006199, TRCN0000006200, TRCN0000006200, TRCN0000006200, CGS001-5257, CGS001-5257, CGS001-5257, CGS001-5257, CGS001-5257, CGS001-5257, CGS001-5257, CGS001-5257, CGS001-5257, CGS001-5257, CGS001-5257, CGS001-5257, CGS001-5257, TRCN00…	VCAP, VCAP, VCAP, VCAP, HA1E, HA1E, PC3, VCAP, HA1E, HCC515, HEPG2, HEPG2, MCF7, PC3, A375, A549, ASC, HA1E, HCC515, HEPG2, HT29, MCF7, MCF7, NPC, PC3, PC3, VCAP, VCAP, VCAP, VCAP, VCAP, VCAP, VCAP, A375, A375, A549, A549, HCC515, HEPG2, HEPG2, HT29, MCF7, MCF7, MCF7, MCF7, PC3, PC3, A375, A375, A375, A549, A549, ASC, ASC, HA1E, HA1E, HCC515, HCC515, HEPG2, HT29, HT29, HT29, MCF7, MCF7, NPC, NPC,…
NFKBIB	50	TRCN0000018556, TRCN0000018557, TRCN0000018558, TRCN0000018556, TRCN0000018558, CGS001-4793, CGS001-4793, CGS001-4793, CGS001-4793, CGS001-4793, CGS001-4793, CGS001-4793, CGS001-4793, CGS001-4793, CGS001-4793, CGS001-4793, TRCN0000018556, TRCN0000018557, TRCN0000018558, TRCN0000018556, TRCN0000018557, TRCN0000018558, TRCN0000018556, TRCN0000018557, TRCN0000018558, TRCN0000018556, TRCN0000018557, …	HT29, HT29, MCF7, PC3, PC3, A375, A549, HA1E, HCC515, HEKTE, HEPG2, HT29, MCF7, PC3, SW480, VCAP, A375, A375, A375, A549, A549, A549, HA1E, HA1E, HA1E, HCC515, HCC515, HEPG2, HEPG2, HEPG2, HT29, MCF7, MCF7, PC3, VCAP, VCAP, VCAP, A549, HA1E, HCC515, MCF7, VCAP, A375, A375, HEKTE, HEKTE, PC3, PC3, SW480, SW480
CASC3	50	TRCN0000059920, TRCN0000059921, TRCN0000059921, TRCN0000059920, TRCN0000059922, TRCN0000059921, TRCN0000059922, TRCN0000059922, CGS001-22794, CGS001-22794, CGS001-22794, CGS001-22794, CGS001-22794, CGS001-22794, CGS001-22794, CGS001-22794, CGS001-22794, CGS001-22794, CGS001-22794, CGS001-22794, CGS001-22794, TRCN0000059922, TRCN0000059920, TRCN0000059921, TRCN0000059922, TRCN0000059920, TRCN00000…	A375, A375, HEPG2, MCF7, MCF7, PC3, PC3, VCAP, A375, A549, ASC, HA1E, HCC515, HEPG2, HT29, MCF7, MCF7, NPC, PC3, PC3, VCAP, A375, A549, A549, A549, ASC, ASC, HA1E, HA1E, HA1E, HCC515, HCC515, HEPG2, HEPG2, HT29, HT29, HT29, MCF7, MCF7, MCF7, MCF7, NPC, NPC, NPC, PC3, PC3, PC3, VCAP, HEK293T, MCF7
MLEC	37	TRCN0000061884, TRCN0000061886, TRCN0000061886, TRCN0000061884, TRCN0000061886, CGS001-9761, CGS001-9761, CGS001-9761, CGS001-9761, CGS001-9761, CGS001-9761, CGS001-9761, CGS001-9761, CGS001-9761, CGS001-9761, CGS001-9761, CGS001-9761, TRCN0000061884, TRCN0000061886, TRCN0000061884, TRCN0000061886, TRCN0000061884, TRCN0000061886, TRCN0000061886, TRCN0000061884, TRCN0000061884, TRCN0000061886, TRC…	ASC, ASC, HEPG2, HT29, HT29, A375, A549, ASC, HA1E, HEPG2, HT29, MCF7, MCF7, NPC, PC3, PC3, VCAP, A375, A375, A549, A549, HA1E, HA1E, HCC515, HEPG2, MCF7, MCF7, MCF7, MCF7, NPC, NPC, PC3, PC3, PC3, PC3, VCAP, VCAP
USP22	47	TRCN0000046927, TRCN0000046925, TRCN0000046926, TRCN0000046926, TRCN0000046926, TRCN0000046927, CGS001-23326, CGS001-23326, CGS001-23326, CGS001-23326, CGS001-23326, CGS001-23326, CGS001-23326, CGS001-23326, CGS001-23326, CGS001-23326, CGS001-23326, CGS001-23326, TRCN0000046925, TRCN0000046926, TRCN0000046927, TRCN0000046925, TRCN0000046926, TRCN0000046927, TRCN0000046925, TRCN0000046926, TRCN000…	A375, A549, A549, HT29, MCF7, VCAP, A375, A549, HA1E, HCC515, HEPG2, HT29, MCF7, MCF7, NPC, PC3, PC3, VCAP, A375, A375, A549, HA1E, HA1E, HA1E, HCC515, HCC515, HCC515, HEPG2, HEPG2, HEPG2, HT29, HT29, MCF7, MCF7, MCF7, MCF7, MCF7, NPC, NPC, NPC, PC3, PC3, PC3, PC3, PC3, VCAP, VCAP
TMED10	53	TRCN0000029144, TRCN0000029148, TRCN0000029148, TRCN0000029148, TRCN0000029148, TRCN0000029147, CGS001-10972, CGS001-10972, CGS001-10972, CGS001-10972, CGS001-10972, CGS001-10972, CGS001-10972, CGS001-10972, CGS001-10972, CGS001-10972, CGS001-10972, CGS001-10972, CGS001-10972, TRCN0000029144, TRCN0000029147, TRCN0000029148, TRCN0000029147, TRCN0000029144, TRCN0000029147, TRCN0000029144, TRCN00000…	A549, A549, ASC, HA1E, HCC515, VCAP, A375, A549, ASC, HA1E, HCC515, HEPG2, HT29, MCF7, MCF7, NPC, PC3, PC3, VCAP, A375, A375, A375, A549, ASC, ASC, HA1E, HCC515, HCC515, HEPG2, HEPG2, HEPG2, HT29, HT29, HT29, MCF7, MCF7, MCF7, MCF7, MCF7, MCF7, NPC, NPC, NPC, PC3, PC3, PC3, PC3, PC3, PC3, VCAP, VCAP, A375, HCC515
CHERP	48	TRCN0000053623, TRCN0000053625, TRCN0000053623, TRCN0000053623, CGS001-10523, CGS001-10523, CGS001-10523, CGS001-10523, CGS001-10523, CGS001-10523, CGS001-10523, CGS001-10523, CGS001-10523, CGS001-10523, CGS001-10523, CGS001-10523, CGS001-10523, TRCN0000053623, TRCN0000053624, TRCN0000053625, TRCN0000053624, TRCN0000053625, TRCN0000053623, TRCN0000053624, TRCN0000053623, TRCN0000053624, TRCN00000…	A549, HCC515, HEPG2, NPC, A375, A549, ASC, HA1E, HCC515, HEPG2, HT29, MCF7, MCF7, NPC, PC3, PC3, VCAP, A375, A375, A375, A549, A549, ASC, ASC, HA1E, HA1E, HA1E, HCC515, HCC515, HEPG2, HEPG2, HT29, HT29, MCF7, MCF7, MCF7, MCF7, MCF7, MCF7, NPC, NPC, PC3, PC3, PC3, PC3, PC3, VCAP, VCAP
PIK3CA	93	TRCN0000039604, TRCN0000039607, TRCN0000010407, TRCN0000039605, TRCN0000010406, TRCN0000039604, TRCN0000039606, TRCN0000039604, TRCN0000039605, TRCN0000039606, TRCN0000039603, TRCN0000039607, TRCN0000039605, TRCN0000039605, TRCN0000039606, TRCN0000039607, CGS001-5290, CGS001-5290, CGS001-5290, CGS001-5290, CGS001-5290, CGS001-5290, CGS001-5290, CGS001-5290, CGS001-5290, CGS001-5290, CGS001-5290, …	A549, HT29, MCF7, A549, HA1E, HA1E, HA1E, HCC515, HCC515, HCC515, HT29, HT29, MCF7, PC3, PC3, PC3, HA1E, HCC515, HEKTE, HEPG2, MCF7, MCF7, PC3, SW480, VCAP, HT29, A375, A549, A375, A549, A549, HA1E, HA1E, HA1E, HEPG2, HEPG2, HT29, MCF7, MCF7, MCF7, VCAP, VCAP, VCAP, VCAP, VCAP, VCAP, VCAP, VCAP, VCAP, VCAP, VCAP, VCAP, VCAP, VCAP, PC3, VCAP, VCAP, A375, A375, A375, A375, A375, A549, A549, A549, A…
TRAPPC6A	38	TRCN0000180510, TRCN0000180596, TRCN0000179048, TRCN0000180596, TRCN0000179048, CGS001-79090, CGS001-79090, CGS001-79090, CGS001-79090, CGS001-79090, CGS001-79090, CGS001-79090, CGS001-79090, CGS001-79090, TRCN0000179048, TRCN0000179048, TRCN0000180510, TRCN0000180596, TRCN0000179048, TRCN0000180510, TRCN0000180596, TRCN0000180510, TRCN0000180596, TRCN0000179048, TRCN0000180510, TRCN0000180596, T…	A375, A375, HA1E, HA1E, VCAP, A375, A549, ASC, HA1E, HEPG2, HT29, MCF7, MCF7, NPC, A375, A549, A549, A549, ASC, ASC, ASC, HA1E, HCC515, HEPG2, HEPG2, HEPG2, HT29, HT29, MCF7, MCF7, MCF7, MCF7, MCF7, NPC, NPC, NPC, PC3, PC3
ATP2C1	58	TRCN0000043280, TRCN0000043282, TRCN0000043280, TRCN0000043282, TRCN0000043282, TRCN0000043279, TRCN0000043282, TRCN0000043279, CGS001-27032, CGS001-27032, CGS001-27032, CGS001-27032, CGS001-27032, CGS001-27032, CGS001-27032, CGS001-27032, CGS001-27032, CGS001-27032, CGS001-27032, CGS001-27032, CGS001-27032, TRCN0000043280, TRCN0000043282, TRCN0000043279, TRCN0000043280, TRCN0000043282, TRCN00000…	HA1E, HEPG2, HT29, HT29, MCF7, A375, HA1E, HCC515, A375, A549, ASC, HA1E, HCC515, HEPG2, HT29, MCF7, MCF7, NPC, PC3, PC3, VCAP, A375, A375, A549, A549, A549, HA1E, HA1E, HEPG2, HEPG2, MCF7, MCF7, MCF7, PC3, PC3, PC3, A375, A375, A549, A549, A549, ASC, ASC, HA1E, HCC515, HEPG2, HEPG2, HEPG2, HT29, HT29, MCF7, NPC, NPC, NPC, PC3, PC3, VCAP, VCAP
USP14	51	TRCN0000007425, TRCN0000007428, TRCN0000007425, TRCN0000007428, TRCN0000007428, ccsbBroad304_02080, CGS001-9097, CGS001-9097, CGS001-9097, CGS001-9097, CGS001-9097, CGS001-9097, CGS001-9097, CGS001-9097, CGS001-9097, CGS001-9097, CGS001-9097, CGS001-9097, CGS001-9097, TRCN0000007427, TRCN0000007427, TRCN0000007428, TRCN0000007425, TRCN0000007428, TRCN0000007425, TRCN0000007427, TRCN0000007425, TR…	A375, A375, A549, HA1E, MCF7, HA1E, A375, A549, ASC, HA1E, HCC515, HEPG2, HT29, MCF7, MCF7, NPC, PC3, PC3, VCAP, A375, A549, A549, ASC, ASC, HA1E, HA1E, HCC515, HCC515, HCC515, HEPG2, HEPG2, HEPG2, HT29, HT29, HT29, MCF7, MCF7, MCF7, MCF7, MCF7, NPC, NPC, PC3, PC3, PC3, PC3, PC3, PC3, VCAP, VCAP, VCAP
APPBP2	44	TRCN0000065278, TRCN0000065280, TRCN0000065278, TRCN0000065280, TRCN0000065279, TRCN0000065279, TRCN0000065280, CGS001-10513, CGS001-10513, CGS001-10513, CGS001-10513, CGS001-10513, CGS001-10513, CGS001-10513, CGS001-10513, CGS001-10513, CGS001-10513, CGS001-10513, CGS001-10513, TRCN0000065278, TRCN0000065279, TRCN0000065280, TRCN0000065278, TRCN0000065279, TRCN0000065280, TRCN0000065279, TRCN000…	ASC, ASC, HA1E, HA1E, PC3, VCAP, VCAP, A375, A549, ASC, HA1E, HCC515, HEPG2, HT29, MCF7, NPC, PC3, PC3, VCAP, A375, A375, A375, A549, A549, A549, ASC, HA1E, HCC515, HCC515, HEPG2, HEPG2, HEPG2, HT29, HT29, HT29, MCF7, MCF7, MCF7, NPC, NPC, PC3, PC3, PC3, PC3
RPS6	74	TRCN0000040081, TRCN0000040081, TRCN0000040078, TRCN0000010431, TRCN0000040081, TRCN0000040078, CGS001-6194, CGS001-6194, CGS001-6194, CGS001-6194, CGS001-6194, CGS001-6194, CGS001-6194, CGS001-6194, CGS001-6194, CGS001-6194, CGS001-6194, TRCN0000040080, TRCN0000040081, TRCN0000040082, TRCN0000040080, TRCN0000040081, TRCN0000040082, TRCN0000040080, TRCN0000040081, TRCN0000040082, TRCN0000040080, …	A549, HA1E, HCC515, HT29, HT29, MCF7, A375, HCC515, HEPG2, MCF7, MCF7, PC3, PC3, VCAP, HA1E, HT29, A549, A375, A375, A375, A549, A549, A549, HA1E, HA1E, HA1E, HEPG2, HEPG2, HEPG2, HT29, HT29, HT29, MCF7, MCF7, MCF7, MCF7, MCF7, PC3, PC3, PC3, PC3, VCAP, A375, A375, A549, A549, A549, A549, A549, HA1E, HA1E, HA1E, HA1E, HA1E, HA1E, HCC515, HCC515, HCC515, HCC515, HCC515, HT29, HT29, HT29, HT29, MCF…
ECH1	47	TRCN0000052454, TRCN0000052455, TRCN0000052454, TRCN0000052455, TRCN0000052454, TRCN0000052456, TRCN0000052456, CGS001-1891, CGS001-1891, CGS001-1891, CGS001-1891, CGS001-1891, CGS001-1891, CGS001-1891, CGS001-1891, CGS001-1891, CGS001-1891, TRCN0000052456, TRCN0000052456, TRCN0000052455, TRCN0000052456, TRCN0000052454, TRCN0000052455, TRCN0000052456, TRCN0000052454, TRCN0000052455, TRCN000005245…	A375, A375, A549, A549, ASC, HCC515, HT29, A375, A549, ASC, HA1E, HEPG2, HT29, MCF7, MCF7, NPC, PC3, A375, A549, ASC, ASC, HA1E, HA1E, HA1E, HEPG2, HEPG2, HEPG2, HT29, HT29, MCF7, MCF7, MCF7, MCF7, MCF7, NPC, NPC, NPC, PC3, PC3, PC3, PC3, VCAP, HA1E, HEPG2, VCAP, A375, PC3
HDAC2	83	TRCN0000004823, TRCN0000004823, TRCN0000004821, TRCN0000004820, TRCN0000004821, TRCN0000004819, TRCN0000004822, CGS001-3066, CGS001-3066, CGS001-3066, CGS001-3066, CGS001-3066, CGS001-3066, CGS001-3066, CGS001-3066, CGS001-3066, CGS001-3066, CGS001-3066, CGS001-3066, CGS001-3066, CGS001-3066, CGS001-3066, TRCN0000004819, TRCN0000004823, TRCN0000195198, TRCN0000004819, TRCN0000004823, TRCN00001951…	A549, ASC, PC3, A375, HEPG2, VCAP, SW480, A375, A549, ASC, HA1E, HCC515, HEKTE, HEPG2, HT29, MCF7, MCF7, PC3, PC3, PC3, SHSY5Y, VCAP, PC3, PC3, PC3, SHSY5Y, SHSY5Y, SHSY5Y, A375, A375, A549, A549, HA1E, HA1E, HA1E, HEPG2, HEPG2, HT29, MCF7, MCF7, A375, A375, A549, ASC, ASC, HA1E, HA1E, HA1E, HEPG2, HEPG2, MCF7, MCF7, VCAP, A375, A549, A549, HA1E, HA1E, HA1E, HCC515, HCC515, HCC515, HEPG2, HEPG2, …
DFFA	33	TRCN0000003703, TRCN0000003701, TRCN0000003702, TRCN0000003703, TRCN0000003703, TRCN0000003701, CGS001-1676, CGS001-1676, CGS001-1676, CGS001-1676, CGS001-1676, CGS001-1676, CGS001-1676, CGS001-1676, TRCN0000003701, TRCN0000003702, TRCN0000003701, TRCN0000003702, TRCN0000003702, TRCN0000003703, TRCN0000003702, TRCN0000003703, TRCN0000003702, TRCN0000003701, TRCN0000003702, TRCN0000003703, TRCN000…	A375, A549, A549, A549, HA1E, HEPG2, A375, A549, HA1E, HCC515, HEPG2, MCF7, PC3, VCAP, A375, A375, HA1E, HA1E, HCC515, HCC515, HEPG2, HEPG2, HT29, MCF7, MCF7, MCF7, PC3, PC3, PC3, VCAP, VCAP, A375, HA1E
MRPL19	42	TRCN0000061841, TRCN0000061841, TRCN0000061841, TRCN0000061842, TRCN0000061841, TRCN0000061842, CGS001-9801, CGS001-9801, CGS001-9801, CGS001-9801, CGS001-9801, CGS001-9801, CGS001-9801, CGS001-9801, CGS001-9801, CGS001-9801, CGS001-9801, TRCN0000061840, TRCN0000061841, TRCN0000061842, TRCN0000061840, TRCN0000061842, TRCN0000061841, TRCN0000061840, TRCN0000061842, TRCN0000061840, TRCN0000061841, …	A549, HA1E, HCC515, HCC515, HT29, NPC, A375, A549, HA1E, HCC515, HEPG2, HT29, MCF7, MCF7, NPC, PC3, PC3, A375, A375, A375, A549, A549, ASC, HA1E, HA1E, HEPG2, HEPG2, HEPG2, HT29, HT29, MCF7, MCF7, MCF7, MCF7, MCF7, NPC, NPC, PC3, PC3, PC3, PC3, VCAP
SUZ12	44	TRCN0000038727, TRCN0000038728, TRCN0000038725, TRCN0000038725, TRCN0000038725, TRCN0000038727, CGS001-23512, CGS001-23512, CGS001-23512, CGS001-23512, CGS001-23512, CGS001-23512, CGS001-23512, CGS001-23512, CGS001-23512, CGS001-23512, TRCN0000038725, TRCN0000038727, TRCN0000038728, TRCN0000038725, TRCN0000038725, TRCN0000038727, TRCN0000038728, TRCN0000038727, TRCN0000038728, TRCN0000038725, TRC…	A375, A375, HA1E, HT29, HEKTE, PC3, A375, HA1E, HEKTE, HEPG2, HT29, MCF7, MCF7, PC3, PC3, SW480, A375, HA1E, HA1E, HCC515, HEPG2, HEPG2, HEPG2, HT29, HT29, MCF7, MCF7, MCF7, MCF7, MCF7, MCF7, PC3, PC3, PC3, PC3, PC3, PC3, A375, A375, HEKTE, HEPG2, PC3, SW480, SW480
CSNK2A2	87	TRCN0000194896, TRCN0000000612, TRCN0000318689, TRCN0000000612, TRCN0000000614, TRCN0000000614, TRCN0000000612, TRCN0000000612, TRCN0000000614, TRCN0000000614, TRCN0000000614, TRCN0000000612, CGS001-1459, CGS001-1459, CGS001-1459, CGS001-1459, CGS001-1459, CGS001-1459, CGS001-1459, CGS001-1459, CGS001-1459, CGS001-1459, CGS001-1459, CGS001-1459, CGS001-1459, CMAP-HSF-CSNK2A2, TRCN0000000611, TRCN…	A549, MCF7, MCF7, VCAP, A375, ASC, HCC515, HEPG2, VCAP, HA1E, MCF7, PC3, A375, A549, ASC, HA1E, HCC515, HEPG2, HT29, MCF7, MCF7, NPC, PC3, PC3, VCAP, HEK293T, VCAP, VCAP, VCAP, VCAP, VCAP, VCAP, A375, A375, A549, HA1E, HA1E, HEPG2, HEPG2, HEPG2, MCF7, PC3, PC3, PC3, VCAP, A375, A375, A549, A549, ASC, ASC, HA1E, HA1E, HCC515, HCC515, HEPG2, HEPG2, HT29, MCF7, MCF7, MCF7, MCF7, NPC, NPC, NPC, PC3, …
KIAA0100	30	TRCN0000278848, TRCN0000278848, TRCN0000128930, TRCN0000130217, TRCN0000278848, TRCN0000128930, TRCN0000278848, TRCN0000278848, CGS001-9703, CGS001-9703, CGS001-9703, CGS001-9703, CGS001-9703, CGS001-9703, CGS001-9703, TRCN0000128930, TRCN0000130217, TRCN0000128930, TRCN0000130217, TRCN0000130217, TRCN0000278848, TRCN0000278848, TRCN0000128930, TRCN0000130217, TRCN0000278848, TRCN0000128930, TRCN…	A375, A549, ASC, ASC, ASC, HA1E, HT29, VCAP, A375, A549, ASC, HA1E, HEPG2, NPC, VCAP, A375, A375, A549, A549, HA1E, HA1E, HCC515, HEPG2, HEPG2, HEPG2, MCF7, NPC, NPC, VCAP, VCAP
PAICS	52	TRCN0000286243, TRCN0000286311, TRCN0000286312, TRCN0000286243, TRCN0000286312, TRCN0000286312, TRCN0000286312, TRCN0000286243, TRCN0000286311, TRCN0000286312, TRCN0000286312, TRCN0000045773, TRCN0000045773, TRCN0000286311, TRCN0000045773, TRCN0000045773, CGS001-10606, CGS001-10606, CGS001-10606, CGS001-10606, CGS001-10606, CGS001-10606, CGS001-10606, CGS001-10606, CGS001-10606, CGS001-10606, CGS…	A549, HA1E, HA1E, HEPG2, HEPG2, HT29, MCF7, MCF7, MCF7, MCF7, PC3, A375, ASC, HA1E, MCF7, PC3, A375, A549, ASC, HA1E, HCC515, HEPG2, MCF7, MCF7, NPC, PC3, VCAP, A375, A549, HCC515, HEPG2, MCF7, PC3, PC3, VCAP, A549, A549, ASC, ASC, HA1E, HCC515, HEPG2, HEPG2, HEPG2, MCF7, NPC, NPC, PC3, PC3, VCAP, A375, VCAP
CDK2	153	TRCN0000000590, TRCN0000039961, TRCN0000039961, TRCN0000039961, TRCN0000039958, TRCN0000000588, TRCN0000000589, TRCN0000010470, TRCN0000010471, TRCN0000039959, TRCN0000000587, TRCN0000000588, TRCN0000000589, TRCN0000039960, TRCN0000000587, TRCN0000000589, TRCN0000010470, TRCN0000039961, TRCN0000000587, TRCN0000000589, TRCN0000000588, TRCN0000000591, TRCN0000039958, TRCN0000039961, CGS001-1017, CG…	HA1E, HA1E, HCC515, HEPG2, NPC, A549, HCC515, HCC515, HCC515, HCC515, HEPG2, HEPG2, HEPG2, HEPG2, HT29, HT29, HT29, HT29, MCF7, MCF7, PC3, PC3, PC3, PC3, A375, A549, HA1E, HCC515, HEKTE, HT29, MCF7, MCF7, NPC, PC3, PC3, SW480, VCAP, HEPG2, A375, A549, A549, A549, HA1E, HEPG2, HEPG2, HT29, HT29, VCAP, VCAP, VCAP, MCF7, MCF7, PC3, PC3, PC3, A375, A549, A549, ASC, HA1E, HEPG2, HT29, HT29, NPC, NPC, …
EDN1	37	TRCN0000003850, TRCN0000003848, TRCN0000003850, TRCN0000003847, TRCN0000003848, TRCN0000003850, TRCN0000003850, CGS001-1906, CGS001-1906, CGS001-1906, CGS001-1906, CGS001-1906, CGS001-1906, CGS001-1906, CGS001-1906, CMAP-CYT-E7764, TRCN0000003847, TRCN0000003848, TRCN0000003847, TRCN0000003850, TRCN0000003847, TRCN0000003848, TRCN0000003850, TRCN0000003847, TRCN0000003847, TRCN0000003848, TRCN000…	A375, A549, HEPG2, HT29, MCF7, MCF7, PC3, A375, A549, HA1E, HEPG2, HT29, MCF7, PC3, VCAP, HT29, A375, A375, A549, A549, HA1E, HA1E, HA1E, HCC515, HEPG2, HEPG2, HT29, HT29, MCF7, PC3, PC3, VCAP, VCAP, VCAP, A549, HCC515, VCAP
KIAA0494	40	TRCN0000053324, TRCN0000053324, TRCN0000053325, TRCN0000053326, CGS001-9813, CGS001-9813, CGS001-9813, CGS001-9813, CGS001-9813, CGS001-9813, CGS001-9813, CGS001-9813, CGS001-9813, CGS001-9813, TRCN0000053325, TRCN0000053326, TRCN0000053324, TRCN0000053325, TRCN0000053326, TRCN0000053324, TRCN0000053326, TRCN0000053324, TRCN0000053325, TRCN0000053324, TRCN0000053325, TRCN0000053326, TRCN000005332…	A375, HA1E, HA1E, HT29, A375, A549, HA1E, HCC515, HEPG2, HT29, MCF7, NPC, PC3, VCAP, A375, A375, A549, A549, A549, ASC, HA1E, HCC515, HCC515, HEPG2, HEPG2, HEPG2, HT29, HT29, MCF7, MCF7, MCF7, NPC, NPC, PC3, PC3, PC3, VCAP, VCAP, MCF7, VCAP
SQSTM1	45	TRCN0000007236, TRCN0000007237, TRCN0000007235, TRCN0000007236, TRCN0000007236, TRCN0000007236, TRCN0000007236, TRCN0000007235, CGS001-8878, CGS001-8878, CGS001-8878, CGS001-8878, CGS001-8878, CGS001-8878, CGS001-8878, CGS001-8878, CGS001-8878, CGS001-8878, TRCN0000007235, TRCN0000007237, TRCN0000007235, TRCN0000007237, TRCN0000007235, TRCN0000007235, TRCN0000007236, TRCN0000007237, TRCN000000723…	A549, A549, HA1E, HA1E, MCF7, MCF7, PC3, VCAP, A375, A549, HA1E, HEPG2, HT29, MCF7, MCF7, PC3, PC3, VCAP, A375, A375, A549, HA1E, HCC515, HEPG2, HEPG2, HEPG2, HT29, HT29, MCF7, MCF7, MCF7, MCF7, PC3, PC3, PC3, PC3, PC3, VCAP, A549, HA1E, HCC515, MCF7, A375, A375, A375
HIF1A	58	TRCN0000003808, TRCN0000003808, TRCN0000003811, TRCN0000003810, TRCN0000003809, TRCN0000003810, CGS001-3091, CGS001-3091, CGS001-3091, CGS001-3091, CGS001-3091, CGS001-3091, CGS001-3091, CGS001-3091, CGS001-3091, CGS001-3091, CGS001-3091, CGS001-3091, TRCN0000003811, TRCN0000003808, TRCN0000003810, TRCN0000003811, TRCN0000003810, TRCN0000003811, TRCN0000003808, TRCN0000003810, TRCN0000003811, TRC…	HA1E, HCC515, PC3, A549, HCC515, HCC515, A375, A549, HA1E, HCC515, HEKTE, HEPG2, HT29, MCF7, MCF7, PC3, PC3, VCAP, A375, A549, A549, A549, HA1E, HA1E, HEPG2, HEPG2, HEPG2, HT29, HT29, MCF7, MCF7, MCF7, MCF7, PC3, PC3, PC3, VCAP, A375, A549, HA1E, HCC515, HEPG2, HT29, HT29, MCF7, PC3, PC3, VCAP, VCAP, VCAP, A375, HEPG2, HT29, A375, HEKTE, HEKTE, PC3, SW480
WRB	35	TRCN0000135744, TRCN0000312563, TRCN0000349733, CGS001-7485, CGS001-7485, CGS001-7485, CGS001-7485, CGS001-7485, CGS001-7485, CGS001-7485, CGS001-7485, CGS001-7485, TRCN0000312563, TRCN0000349733, TRCN0000135744, TRCN0000312563, TRCN0000349733, TRCN0000135744, TRCN0000349733, TRCN0000135744, TRCN0000312563, TRCN0000349733, TRCN0000312563, TRCN0000349733, TRCN0000135744, TRCN0000312563, TRCN000034…	A375, ASC, NPC, A375, A549, ASC, HA1E, HCC515, HEPG2, MCF7, NPC, VCAP, A375, A375, A549, A549, A549, ASC, ASC, HA1E, HA1E, HA1E, HCC515, HCC515, HEPG2, HEPG2, HEPG2, MCF7, MCF7, MCF7, MCF7, NPC, NPC, VCAP, VCAP
ETFB	49	TRCN0000064432, TRCN0000064432, TRCN0000064432, TRCN0000064428, TRCN0000064428, TRCN0000064432, CGS001-2109, CGS001-2109, CGS001-2109, CGS001-2109, CGS001-2109, CGS001-2109, CGS001-2109, CGS001-2109, CGS001-2109, CGS001-2109, CGS001-2109, TRCN0000064428, TRCN0000064430, TRCN0000064428, TRCN0000064430, TRCN0000064432, TRCN0000064428, TRCN0000064430, TRCN0000064432, TRCN0000064428, TRCN0000064430, …	A375, HCC515, HT29, PC3, PC3, PC3, A375, A549, ASC, HA1E, HCC515, HEPG2, MCF7, NPC, PC3, PC3, VCAP, A375, A375, A549, A549, A549, ASC, ASC, ASC, HA1E, HA1E, HA1E, HCC515, HEPG2, HEPG2, HEPG2, MCF7, MCF7, MCF7, NPC, NPC, PC3, PC3, PC3, VCAP, VCAP, VCAP, A375, A375, A375, A375, PC3, A375
ARNT2	46	TRCN0000019049, TRCN0000019053, TRCN0000019049, TRCN0000019052, TRCN0000019052, TRCN0000019052, CGS001-9915, CGS001-9915, CGS001-9915, CGS001-9915, CGS001-9915, CGS001-9915, CGS001-9915, CGS001-9915, CGS001-9915, CGS001-9915, CGS001-9915, CGS001-9915, CGS001-9915, TRCN0000019049, TRCN0000019052, TRCN0000019053, TRCN0000019052, TRCN0000019049, TRCN0000019052, TRCN0000019053, TRCN0000019053, TRCN00…	A549, A549, HA1E, HCC515, HEPG2, NPC, A375, A549, ASC, HA1E, HCC515, HEPG2, HT29, MCF7, MCF7, NPC, PC3, PC3, VCAP, A375, A375, A375, A549, ASC, ASC, ASC, HA1E, HCC515, HEPG2, HEPG2, HT29, HT29, MCF7, MCF7, MCF7, MCF7, MCF7, MCF7, NPC, NPC, PC3, PC3, PC3, PC3, VCAP, VCAP
SPAG7	45	TRCN0000157517, TRCN0000319048, TRCN0000319049, TRCN0000157517, CGS001-9552, CGS001-9552, CGS001-9552, CGS001-9552, CGS001-9552, CGS001-9552, CGS001-9552, CGS001-9552, CGS001-9552, CGS001-9552, TRCN0000157517, TRCN0000319048, TRCN0000319049, TRCN0000157517, TRCN0000319048, TRCN0000319049, TRCN0000157517, TRCN0000319048, TRCN0000319049, TRCN0000157517, TRCN0000319049, TRCN0000157517, TRCN000031904…	HA1E, HA1E, HA1E, VCAP, A375, A549, ASC, HA1E, HCC515, HEPG2, HT29, MCF7, NPC, SKL, A375, A375, A375, A549, A549, A549, ASC, ASC, ASC, HCC515, HCC515, HEPG2, HEPG2, HEPG2, HT29, HT29, MCF7, MCF7, NPC, NPC, NPC, PC3, PC3, SKL, SKL, SKL, A375, HA1E, HCC515, MCF7, MCF7
MAPK1IP1L	33	TRCN0000330223, TRCN0000165556, TRCN0000165556, CGS001-93487, CGS001-93487, CGS001-93487, CGS001-93487, CGS001-93487, CGS001-93487, CGS001-93487, CGS001-93487, CGS001-93487, CGS001-93487, TRCN0000165556, TRCN0000165556, TRCN0000330223, TRCN0000165556, TRCN0000330223, TRCN0000330223, TRCN0000165556, TRCN0000330223, TRCN0000165556, TRCN0000330223, TRCN0000165556, TRCN0000330223, TRCN0000165556, TRC…	A375, HA1E, HCC515, A375, A549, ASC, HA1E, HEPG2, HT29, MCF7, MCF7, NPC, VCAP, A375, A549, A549, ASC, ASC, HA1E, HEPG2, HEPG2, HT29, HT29, MCF7, MCF7, MCF7, MCF7, NPC, NPC, VCAP, VCAP, A375, PC3
MSH6	60	TRCN0000078543, TRCN0000078543, TRCN0000078547, TRCN0000078547, TRCN0000078547, CGS001-2956, CGS001-2956, CGS001-2956, CGS001-2956, CGS001-2956, CGS001-2956, CGS001-2956, CGS001-2956, CGS001-2956, CGS001-2956, CGS001-2956, CGS001-2956, TRCN0000078543, TRCN0000078544, TRCN0000078544, TRCN0000078546, TRCN0000078543, TRCN0000078544, TRCN0000078546, TRCN0000078543, TRCN0000078546, TRCN0000078543, TRC…	A375, HEPG2, HEPG2, HT29, VCAP, A375, A549, HA1E, HCC515, HEPG2, HT29, MCF7, MCF7, NPC, PC3, PC3, VCAP, A375, A375, A549, A549, HA1E, HA1E, HA1E, HCC515, HCC515, HEPG2, HEPG2, HEPG2, MCF7, MCF7, MCF7, MCF7, MCF7, MCF7, PC3, PC3, A375, A549, A549, ASC, HA1E, HA1E, HCC515, HEPG2, MCF7, MCF7, MCF7, MCF7, MCF7, MCF7, NPC, NPC, NPC, PC3, PC3, PC3, PC3, VCAP, VCAP
UBE2C	72	TRCN0000004243, TRCN0000004243, TRCN0000004242, TRCN0000004240, TRCN0000004240, TRCN0000004240, TRCN0000004243, TRCN0000004241, TRCN0000004240, TRCN0000004241, TRCN0000004243, TRCN0000004241, TRCN0000004241, CGS001-11065, CGS001-11065, CGS001-11065, CGS001-11065, CGS001-11065, CGS001-11065, CGS001-11065, CGS001-11065, CGS001-11065, CGS001-11065, CGS001-11065, CGS001-11065, CGS001-11065, TRCN00000…	A375, A549, HEPG2, HT29, PC3, VCAP, VCAP, A375, HA1E, HEPG2, HEPG2, NPC, PC3, A375, A549, ASC, HA1E, HCC515, HEPG2, HT29, MCF7, MCF7, NPC, PC3, PC3, VCAP, A375, A375, A549, A549, HA1E, HA1E, HA1E, HCC515, HEPG2, HEPG2, HT29, MCF7, MCF7, MCF7, MCF7, MCF7, PC3, PC3, A375, A375, A549, A549, A549, ASC, ASC, ASC, HA1E, HA1E, HCC515, HCC515, HEPG2, HT29, HT29, HT29, MCF7, MCF7, MCF7, MCF7, MCF7, NPC, N…
HS2ST1	67	TRCN0000034935, TRCN0000034934, TRCN0000034935, TRCN0000034934, TRCN0000034935, TRCN0000034934, TRCN0000034937, TRCN0000034935, CGS001-9653, CGS001-9653, CGS001-9653, CGS001-9653, CGS001-9653, CGS001-9653, CGS001-9653, CGS001-9653, CGS001-9653, CGS001-9653, CGS001-9653, CGS001-9653, CGS001-9653, TRCN0000034934, TRCN0000034937, TRCN0000034937, TRCN0000034934, TRCN0000034935, TRCN0000034937, TRCN00…	A375, A549, A549, HEPG2, PC3, PC3, HT29, MCF7, A375, A549, ASC, HA1E, HCC515, HEPG2, HT29, MCF7, MCF7, NPC, PC3, PC3, VCAP, A375, A375, A549, HA1E, HA1E, HA1E, HCC515, HEPG2, HEPG2, HT29, HT29, MCF7, MCF7, MCF7, MCF7, MCF7, PC3, PC3, PC3, PC3, VCAP, A375, A375, A375, A549, A549, A549, ASC, ASC, HA1E, HA1E, HCC515, HEPG2, HEPG2, HEPG2, HT29, MCF7, NPC, NPC, NPC, PC3, PC3, VCAP, VCAP, VCAP, HA1E
TXLNA	42	TRCN0000281148, TRCN0000281148, TRCN0000281148, TRCN0000281218, CGS001-200081, CGS001-200081, CGS001-200081, CGS001-200081, CGS001-200081, CGS001-200081, CGS001-200081, CGS001-200081, TRCN0000281147, TRCN0000281148, TRCN0000281218, TRCN0000281147, TRCN0000281148, TRCN0000281218, TRCN0000281148, TRCN0000281218, TRCN0000281147, TRCN0000281218, TRCN0000281148, TRCN0000281147, TRCN0000281148, TRCN000…	HA1E, MCF7, PC3, VCAP, A375, A549, ASC, HA1E, HEPG2, MCF7, PC3, SKL, A375, A375, A375, A549, A549, A549, ASC, ASC, HA1E, HA1E, HCC515, HEPG2, HEPG2, HEPG2, HT29, MCF7, MCF7, NPC, PC3, PC3, SKL, SKL, SKL, A375, HA1E, HCC515, HEPG2, MCF7, MCF7, MCF7
DNAJB1	50	TRCN0000008792, TRCN0000008791, TRCN0000008792, TRCN0000008794, TRCN0000008794, TRCN0000008794, TRCN0000008791, TRCN0000008791, TRCN0000008794, CGS001-3337, CGS001-3337, CGS001-3337, CGS001-3337, CGS001-3337, CGS001-3337, CGS001-3337, CGS001-3337, CGS001-3337, CGS001-3337, CGS001-3337, CGS001-3337, CGS001-3337, TRCN0000008791, TRCN0000008794, TRCN0000008791, TRCN0000008791, TRCN0000008792, TRCN00…	A375, A549, A549, A549, ASC, HA1E, HCC515, HEPG2, NPC, A375, A549, ASC, HA1E, HCC515, HEPG2, HT29, MCF7, MCF7, NPC, PC3, PC3, VCAP, A375, A375, ASC, HA1E, HA1E, HCC515, HEPG2, HEPG2, HT29, HT29, HT29, MCF7, MCF7, MCF7, MCF7, MCF7, MCF7, NPC, NPC, PC3, PC3, PC3, PC3, PC3, PC3, VCAP, VCAP, VCAP
TOPBP1	40	TRCN0000049405, TRCN0000049403, TRCN0000049405, TRCN0000049403, CGS001-11073, CGS001-11073, CGS001-11073, CGS001-11073, CGS001-11073, CGS001-11073, CGS001-11073, CGS001-11073, CGS001-11073, CGS001-11073, TRCN0000049403, TRCN0000049404, TRCN0000049405, TRCN0000049403, TRCN0000049404, TRCN0000049405, TRCN0000049403, TRCN0000049404, TRCN0000049404, TRCN0000049405, TRCN0000049403, TRCN0000049404, TRC…	ASC, HA1E, HA1E, PC3, A375, A549, ASC, HA1E, HEPG2, MCF7, NPC, PC3, PC3, VCAP, A375, A375, A375, A549, A549, A549, ASC, ASC, HA1E, HCC515, HEPG2, HEPG2, HEPG2, HT29, MCF7, MCF7, MCF7, NPC, NPC, NPC, PC3, PC3, PC3, PC3, VCAP, VCAP
ABCF1	41	TRCN0000156162, TRCN0000156162, TRCN0000157411, TRCN0000155328, TRCN0000156162, TRCN0000157411, CGS001-23, CGS001-23, CGS001-23, CGS001-23, CGS001-23, CGS001-23, CGS001-23, CGS001-23, CGS001-23, CGS001-23, TRCN0000155328, TRCN0000157411, TRCN0000155328, TRCN0000156162, TRCN0000157411, TRCN0000155328, TRCN0000157411, TRCN0000155328, TRCN0000156162, TRCN0000157411, TRCN0000155328, TRCN0000156162, T…	A375, ASC, HCC515, HEPG2, HEPG2, HEPG2, A375, A549, ASC, HA1E, HEPG2, HT29, MCF7, MCF7, NPC, VCAP, A375, A375, A549, A549, A549, ASC, ASC, HA1E, HA1E, HA1E, HT29, HT29, HT29, MCF7, MCF7, MCF7, MCF7, MCF7, NPC, NPC, NPC, VCAP, VCAP, PC3, PC3
LGMN	42	TRCN0000029257, TRCN0000029257, TRCN0000029255, TRCN0000029256, CGS001-5641, CGS001-5641, CGS001-5641, CGS001-5641, CGS001-5641, CGS001-5641, CGS001-5641, CGS001-5641, CGS001-5641, CGS001-5641, TRCN0000029255, TRCN0000029256, TRCN0000029255, TRCN0000029256, TRCN0000029257, TRCN0000029255, TRCN0000029256, TRCN0000029255, TRCN0000029257, TRCN0000029257, TRCN0000029256, TRCN0000029255, TRCN000002925…	A375, HCC515, HEPG2, HEPG2, A375, A549, ASC, HA1E, HEPG2, MCF7, MCF7, NPC, PC3, VCAP, A375, A375, A549, A549, A549, ASC, ASC, HA1E, HA1E, HEPG2, HT29, MCF7, MCF7, MCF7, MCF7, MCF7, NPC, NPC, NPC, PC3, PC3, PC3, VCAP, VCAP, VCAP, A375, HA1E, HEPG2
PTGS2	33	TRCN0000045533, TRCN0000045534, TRCN0000045537, TRCN0000045537, TRCN0000045537, CGS001-5743, CGS001-5743, CGS001-5743, CGS001-5743, CGS001-5743, CGS001-5743, CGS001-5743, CGS001-5743, TRCN0000045533, TRCN0000045534, TRCN0000045537, TRCN0000045533, TRCN0000045534, TRCN0000045533, TRCN0000045534, TRCN0000045537, TRCN0000045533, TRCN0000045534, TRCN0000045534, TRCN0000045537, TRCN0000045533, TRCN000…	A549, A549, A549, HA1E, PC3, A375, A549, HA1E, HCC515, HEPG2, HT29, PC3, VCAP, A375, A375, A375, HA1E, HA1E, HCC515, HCC515, HCC515, HEPG2, HEPG2, HT29, HT29, PC3, PC3, VCAP, VCAP, VCAP, HCC515, HEPG2, HT29
PLA2G4A	31	TRCN0000050263, TRCN0000050263, TRCN0000050264, TRCN0000050263, TRCN0000050265, CGS001-5321, CGS001-5321, CGS001-5321, CGS001-5321, CGS001-5321, CGS001-5321, CGS001-5321, CGS001-5321, TRCN0000050264, TRCN0000050265, TRCN0000050264, TRCN0000050265, TRCN0000050263, TRCN0000050265, TRCN0000050264, TRCN0000050263, TRCN0000050264, TRCN0000050265, TRCN0000050263, TRCN0000050264, TRCN0000050263, TRCN000…	A375, A549, HA1E, HCC515, MCF7, A375, A549, HA1E, HCC515, HEPG2, MCF7, PC3, VCAP, A375, A375, A549, A549, HA1E, HA1E, HCC515, HEPG2, HEPG2, HEPG2, MCF7, MCF7, PC3, PC3, PC3, VCAP, VCAP, VCAP
MAT2A	36	TRCN0000276468, TRCN0000276406, TRCN0000276468, CGS001-4144, CGS001-4144, CGS001-4144, CGS001-4144, CGS001-4144, CGS001-4144, CGS001-4144, CGS001-4144, CGS001-4144, TRCN0000276406, TRCN0000276468, TRCN0000276406, TRCN0000276407, TRCN0000276468, TRCN0000276406, TRCN0000276407, TRCN0000276468, TRCN0000276406, TRCN0000276468, TRCN0000276406, TRCN0000276407, TRCN0000276406, TRCN0000276407, TRCN000027…	HEPG2, PC3, VCAP, A375, A549, HA1E, HCC515, HEPG2, HT29, MCF7, PC3, VCAP, A375, A375, A549, A549, A549, HA1E, HA1E, HA1E, HCC515, HCC515, HEPG2, HEPG2, HT29, HT29, HT29, MCF7, MCF7, MCF7, PC3, PC3, VCAP, VCAP, PC3, VCAP
MBTPS1	45	TRCN0000013269, TRCN0000013269, TRCN0000013268, TRCN0000013271, TRCN0000013268, TRCN0000013269, TRCN0000013271, TRCN0000013269, TRCN0000013268, TRCN0000013269, TRCN0000013271, TRCN0000013269, TRCN0000013269, CGS001-8720, CGS001-8720, CGS001-8720, CGS001-8720, CGS001-8720, CGS001-8720, CGS001-8720, CGS001-8720, CGS001-8720, CGS001-8720, CGS001-8720, CGS001-8720, TRCN0000013268, TRCN0000013271, TRC…	A375, A549, ASC, HA1E, HCC515, HCC515, HCC515, MCF7, PC3, PC3, PC3, PC3, VCAP, A375, A549, ASC, HA1E, HCC515, HEPG2, HT29, MCF7, NPC, PC3, PC3, VCAP, A375, A375, A549, ASC, ASC, HA1E, HEPG2, HEPG2, HEPG2, HT29, HT29, HT29, MCF7, MCF7, NPC, NPC, NPC, PC3, PC3, VCAP
ZNF274	42	CGS001-10782, CGS001-10782, CGS001-10782, CGS001-10782, CGS001-10782, CGS001-10782, CGS001-10782, CGS001-10782, CGS001-10782, CGS001-10782, CGS001-10782, TRCN0000014854, TRCN0000014855, TRCN0000014856, TRCN0000014854, TRCN0000014855, TRCN0000014856, TRCN0000014854, TRCN0000014855, TRCN0000014856, TRCN0000014854, TRCN0000014855, TRCN0000014856, TRCN0000014854, TRCN0000014856, TRCN0000014854, TRCN0…	A375, A549, ASC, HA1E, HCC515, HEPG2, MCF7, NPC, PC3, PC3, VCAP, A375, A375, A375, A549, A549, A549, ASC, ASC, ASC, HA1E, HA1E, HA1E, HCC515, HCC515, HEPG2, HEPG2, HEPG2, MCF7, MCF7, MCF7, NPC, NPC, NPC, PC3, PC3, PC3, PC3, PC3, VCAP, VCAP, HEPG2
CLIC4	50	TRCN0000044360, TRCN0000044358, TRCN0000044358, TRCN0000044360, TRCN0000044361, TRCN0000044358, TRCN0000044360, TRCN0000044361, CGS001-25932, CGS001-25932, CGS001-25932, CGS001-25932, CGS001-25932, CGS001-25932, CGS001-25932, CGS001-25932, CGS001-25932, CGS001-25932, CGS001-25932, CGS001-25932, TRCN0000044358, TRCN0000044361, TRCN0000044360, TRCN0000044361, TRCN0000044360, TRCN0000044361, TRCN000…	A375, A549, ASC, HA1E, HCC515, HEPG2, HT29, HT29, A375, A549, ASC, HA1E, HCC515, HEPG2, HT29, MCF7, MCF7, NPC, PC3, VCAP, A375, A375, A549, A549, ASC, ASC, HA1E, HCC515, HCC515, HEPG2, HEPG2, HT29, MCF7, MCF7, MCF7, MCF7, MCF7, MCF7, NPC, NPC, NPC, PC3, PC3, PC3, PC3, VCAP, VCAP, VCAP, HEPG2, VCAP
EIF4G1	39	TRCN0000061770, TRCN0000061770, TRCN0000061769, TRCN0000061772, TRCN0000061769, TRCN0000061769, CGS001-1981, CGS001-1981, CGS001-1981, CGS001-1981, CGS001-1981, CGS001-1981, CGS001-1981, CGS001-1981, CGS001-1981, CGS001-1981, TRCN0000061769, TRCN0000061770, TRCN0000061769, TRCN0000061770, TRCN0000061772, TRCN0000061769, TRCN0000061772, TRCN0000061770, TRCN0000061772, TRCN0000061769, TRCN000006177…	HA1E, HEPG2, MCF7, MCF7, MCF7, PC3, A375, A549, HA1E, HCC515, HEPG2, HT29, MCF7, MCF7, PC3, PC3, A375, A375, A549, A549, A549, HA1E, HA1E, HCC515, HCC515, HEPG2, HEPG2, HT29, HT29, HT29, MCF7, MCF7, MCF7, PC3, PC3, PC3, PC3, PC3, VCAP
BTK	105	TRCN0000009936, TRCN0000000361, TRCN0000009935, TRCN0000009937, TRCN0000009938, TRCN0000009939, TRCN0000000359, TRCN0000009937, TRCN0000009939, TRCN0000000358, TRCN0000009935, TRCN0000009939, TRCN0000009937, CGS001-695, CGS001-695, CGS001-695, CGS001-695, CGS001-695, CGS001-695, CGS001-695, CGS001-695, CGS001-695, CGS001-695, CGS001-695, CMAP-HSF-BTK, TRCN0000009937, TRCN0000009939, TRCN000005542…	A375, HA1E, HA1E, HA1E, HCC515, HCC515, HEPG2, HT29, HT29, MCF7, PC3, PC3, VCAP, A375, A549, HA1E, HCC515, HEKTE, HEPG2, HT29, MCF7, PC3, VCAP, VCAP, HEK293T, VCAP, VCAP, VCAP, VCAP, VCAP, VCAP, VCAP, VCAP, VCAP, VCAP, VCAP, VCAP, A375, A375, A375, A375, A375, A549, A549, A549, A549, A549, A549, A549, A549, A549, HA1E, HA1E, HA1E, HA1E, HA1E, HCC515, HCC515, HCC515, HCC515, HCC515, HCC515, HCC515…
MYL9	27	TRCN0000053503, TRCN0000053505, TRCN0000053505, TRCN0000053504, CGS001-10398, CGS001-10398, CGS001-10398, CGS001-10398, CGS001-10398, CGS001-10398, CGS001-10398, TRCN0000053505, TRCN0000053503, TRCN0000053504, TRCN0000053505, TRCN0000053503, TRCN0000053504, TRCN0000053503, TRCN0000053503, TRCN0000053504, TRCN0000053505, TRCN0000053503, TRCN0000053504, TRCN0000053503, TRCN0000053505, TRCN000005350…	A375, HCC515, MCF7, PC3, A375, A549, HCC515, HT29, MCF7, PC3, VCAP, A375, A549, A549, A549, HCC515, HCC515, HEPG2, HT29, HT29, HT29, MCF7, MCF7, PC3, PC3, VCAP, VCAP
PSMD2	37	TRCN0000058089, TRCN0000058091, CGS001-5708, CGS001-5708, CGS001-5708, CGS001-5708, CGS001-5708, CGS001-5708, CGS001-5708, CGS001-5708, CGS001-5708, TRCN0000058088, TRCN0000058089, TRCN0000058091, TRCN0000058088, TRCN0000058089, TRCN0000058091, TRCN0000058088, TRCN0000058089, TRCN0000058091, TRCN0000058088, TRCN0000058089, TRCN0000058088, TRCN0000058089, TRCN0000058091, TRCN0000058088, TRCN000005…	HT29, VCAP, A375, A549, HA1E, HCC515, HEPG2, HT29, MCF7, PC3, VCAP, A375, A375, A375, A549, A549, A549, HA1E, HA1E, HA1E, HCC515, HCC515, HEPG2, HEPG2, HEPG2, HT29, HT29, MCF7, MCF7, MCF7, PC3, PC3, PC3, VCAP, VCAP, A375, PC3
CLTC	32	TRCN0000007983, TRCN0000007981, TRCN0000007982, TRCN0000007981, TRCN0000007982, CGS001-1213, CGS001-1213, CGS001-1213, CGS001-1213, CGS001-1213, CGS001-1213, CGS001-1213, CGS001-1213, TRCN0000007981, TRCN0000007982, TRCN0000007981, TRCN0000007982, TRCN0000007983, TRCN0000007983, TRCN0000007981, TRCN0000007981, TRCN0000007982, TRCN0000007983, TRCN0000007981, TRCN0000007982, TRCN0000007983, TRCN000…	A375, HA1E, MCF7, PC3, VCAP, A375, A549, HA1E, HEPG2, HT29, MCF7, PC3, VCAP, A375, A375, A549, A549, A549, HA1E, HCC515, HEPG2, HEPG2, HEPG2, HT29, HT29, HT29, MCF7, MCF7, PC3, PC3, VCAP, VCAP
HSD17B10	61	TRCN0000318872, TRCN0000318938, TRCN0000318938, TRCN0000318872, TRCN0000028607, TRCN0000028663, TRCN0000028663, TRCN0000318872, TRCN0000028663, TRCN0000318938, TRCN0000028663, CGS001-3028, CGS001-3028, CGS001-3028, CGS001-3028, CGS001-3028, CGS001-3028, CGS001-3028, CGS001-3028, CGS001-3028, CGS001-3028, CGS001-3028, CGS001-3028, TRCN0000028607, TRCN0000318938, TRCN0000028607, TRCN0000028607, TRC…	A549, A549, MCF7, MCF7, PC3, A375, ASC, HCC515, HEPG2, MCF7, NPC, A375, A549, HA1E, HCC515, HEPG2, HT29, MCF7, MCF7, NPC, PC3, PC3, VCAP, A375, A375, A549, HA1E, HA1E, HA1E, HEPG2, HEPG2, HT29, HT29, MCF7, MCF7, MCF7, PC3, PC3, PC3, VCAP, VCAP, VCAP, A375, A549, A549, A549, HA1E, HA1E, HA1E, HCC515, HEPG2, HT29, HT29, MCF7, NPC, NPC, PC3, VCAP, A375, PC3, A375
STX1A	64	TRCN0000257113, TRCN0000230305, TRCN0000230305, TRCN0000257133, TRCN0000230305, TRCN0000065012, CGS001-6804, CGS001-6804, CGS001-6804, CGS001-6804, CGS001-6804, CGS001-6804, CGS001-6804, CGS001-6804, CGS001-6804, CGS001-6804, CGS001-6804, CGS001-6804, TRCN0000230305, TRCN0000257113, TRCN0000257133, TRCN0000230305, TRCN0000257113, TRCN0000257133, TRCN0000230305, TRCN0000257133, TRCN0000230305, TRC…	HA1E, HT29, MCF7, MCF7, VCAP, ASC, A375, A549, ASC, HA1E, HEPG2, HT29, MCF7, MCF7, NPC, PC3, PC3, VCAP, A375, A375, A375, A549, A549, A549, HA1E, HA1E, HEPG2, HEPG2, HEPG2, HT29, HT29, MCF7, MCF7, MCF7, PC3, PC3, PC3, PC3, PC3, PC3, VCAP, VCAP, A375, A549, A549, ASC, ASC, HA1E, HA1E, HA1E, HCC515, HEPG2, HEPG2, HEPG2, HT29, HT29, MCF7, MCF7, MCF7, NPC, NPC, PC3, PC3, PC3
ALDOA	29	TRCN0000052504, TRCN0000052505, TRCN0000052504, TRCN0000052503, CGS001-226, CGS001-226, CGS001-226, CGS001-226, CGS001-226, CGS001-226, CGS001-226, TRCN0000052503, TRCN0000052505, TRCN0000052503, TRCN0000052504, TRCN0000052505, TRCN0000052504, TRCN0000052505, TRCN0000052505, TRCN0000052504, TRCN0000052503, TRCN0000052505, TRCN0000052504, TRCN0000052505, TRCN0000052503, TRCN0000052504, TRCN0000052…	A549, HT29, MCF7, PC3, A549, HA1E, HCC515, HT29, MCF7, PC3, VCAP, A549, A549, HA1E, HA1E, HA1E, HCC515, HCC515, HEPG2, HT29, MCF7, MCF7, PC3, PC3, VCAP, VCAP, VCAP, MCF7, VCAP
STAT5B	37	CMAP-HSF-STAT5B, TRCN0000232139, TRCN0000232139, TRCN0000232137, TRCN0000232137, TRCN0000232139, CGS001-6777, CGS001-6777, CGS001-6777, CGS001-6777, CGS001-6777, CGS001-6777, CGS001-6777, CGS001-6777, CGS001-6777, TRCN0000019357, TRCN0000232137, TRCN0000232139, TRCN0000019357, TRCN0000019357, TRCN0000232137, TRCN0000232139, TRCN0000019357, TRCN0000232137, TRCN0000019357, TRCN0000232137, TRCN00002…	HEK293T, A549, HEPG2, MCF7, PC3, VCAP, A375, A549, HA1E, HEPG2, HT29, MCF7, MCF7, PC3, PC3, A375, A375, A375, A549, HA1E, HA1E, HA1E, HEPG2, HEPG2, HT29, HT29, HT29, MCF7, MCF7, MCF7, MCF7, MCF7, PC3, PC3, PC3, PC3, PC3
CCNA2	83	TRCN0000045285, TRCN0000293913, TRCN0000045285, TRCN0000293914, TRCN0000293914, TRCN0000045286, TRCN0000045285, TRCN0000045284, TRCN0000045285, TRCN0000045285, TRCN0000293913, TRCN0000293913, TRCN0000045285, TRCN0000045285, TRCN0000045285, CGS001-890, CGS001-890, CGS001-890, CGS001-890, CGS001-890, CGS001-890, CGS001-890, CGS001-890, CGS001-890, CGS001-890, CGS001-890, CGS001-890, TRCN0000045285,…	HA1E, HCC515, HEPG2, HEPG2, MCF7, A375, HCC515, HEPG2, MCF7, A375, A375, HA1E, HCC515, HT29, MCF7, A375, A549, ASC, HCC515, HEPG2, HT29, MCF7, MCF7, NPC, PC3, PC3, VCAP, A375, A375, A375, A549, A549, HA1E, HA1E, HCC515, HEPG2, HT29, HT29, MCF7, MCF7, MCF7, MCF7, MCF7, PC3, PC3, PC3, PC3, PC3, VCAP, VCAP, A375, A375, A549, A549, A549, ASC, ASC, HA1E, HA1E, HA1E, HCC515, HEPG2, HEPG2, HT29, HT29, M…
SDHB	83	TRCN0000236395, TRCN0000236398, TRCN0000236398, TRCN0000236395, TRCN0000236395, TRCN0000236398, TRCN0000236399, TRCN0000236395, TRCN0000236395, TRCN0000028083, TRCN0000028060, TRCN0000028083, TRCN0000028071, TRCN0000028083, CGS001-6390, CGS001-6390, CGS001-6390, CGS001-6390, CGS001-6390, CGS001-6390, CGS001-6390, CGS001-6390, CGS001-6390, CGS001-6390, CGS001-6390, CGS001-6390, CGS001-6390, TRCN00…	A549, A549, HA1E, MCF7, MCF7, MCF7, MCF7, PC3, VCAP, A375, ASC, HA1E, NPC, VCAP, A375, A549, ASC, HA1E, HCC515, HEPG2, HT29, MCF7, MCF7, NPC, PC3, PC3, VCAP, A375, A375, A375, A549, HA1E, HA1E, HCC515, HEPG2, HEPG2, HEPG2, HT29, HT29, HT29, MCF7, MCF7, PC3, PC3, PC3, VCAP, A375, A375, A549, A549, A549, ASC, ASC, HA1E, HA1E, HCC515, HCC515, HEPG2, HEPG2, HEPG2, HT29, HT29, HT29, MCF7, MCF7, MCF7, …
ETS1	44	TRCN0000231917, TRCN0000231917, TRCN0000231915, TRCN0000231918, CGS001-2113, CGS001-2113, CGS001-2113, CGS001-2113, CGS001-2113, CGS001-2113, CGS001-2113, CGS001-2113, CGS001-2113, CGS001-2113, TRCN0000231915, TRCN0000231917, TRCN0000231918, TRCN0000231915, TRCN0000231917, TRCN0000231918, TRCN0000231915, TRCN0000231917, TRCN0000231918, TRCN0000231915, TRCN0000231918, TRCN0000231915, TRCN000023191…	HCC515, HEPG2, MCF7, MCF7, A375, A549, HA1E, HCC515, HEKTE, HEPG2, HT29, MCF7, MCF7, PC3, A375, A375, A375, A549, A549, A549, HA1E, HA1E, HA1E, HCC515, HCC515, HEPG2, HEPG2, HT29, HT29, HT29, MCF7, MCF7, MCF7, MCF7, PC3, PC3, PC3, VCAP, A375, A375, HEKTE, HEKTE, PC3, PC3
FOXO4	62	TRCN0000010290, TRCN0000010291, TRCN0000010291, TRCN0000010290, TRCN0000010290, TRCN0000039718, TRCN0000039722, TRCN0000039721, TRCN0000010290, TRCN0000039721, CGS001-4303, CGS001-4303, CGS001-4303, CGS001-4303, CGS001-4303, CGS001-4303, CGS001-4303, CGS001-4303, CGS001-4303, CGS001-4303, CGS001-4303, TRCN0000010290, TRCN0000010291, TRCN0000039718, TRCN0000010290, TRCN0000010291, TRCN0000010291, …	HA1E, HCC515, HEPG2, MCF7, PC3, PC3, A375, HA1E, NPC, PC3, A375, A549, HA1E, HCC515, HEPG2, HT29, MCF7, MCF7, NPC, PC3, PC3, A375, A375, A375, A549, A549, HA1E, HA1E, HCC515, HEPG2, HEPG2, HT29, HT29, MCF7, MCF7, MCF7, MCF7, MCF7, PC3, PC3, A375, A375, A549, A549, A549, ASC, HA1E, HCC515, HCC515, HCC515, HEPG2, HEPG2, HEPG2, HT29, HT29, MCF7, MCF7, MCF7, NPC, NPC, PC3, VCAP
TOMM34	51	TRCN0000162421, TRCN0000162421, TRCN0000164891, TRCN0000166639, TRCN0000164891, TRCN0000164891, TRCN0000162421, TRCN0000166639, ccsbBroad304_02571, CGS001-10953, CGS001-10953, CGS001-10953, CGS001-10953, CGS001-10953, CGS001-10953, CGS001-10953, CGS001-10953, CGS001-10953, CGS001-10953, CGS001-10953, CGS001-10953, TRCN0000164891, TRCN0000166639, TRCN0000162421, TRCN0000166639, TRCN0000162421, TRC…	A375, A549, A549, A549, HA1E, HCC515, HEPG2, HT29, HEPG2, A375, A549, ASC, HA1E, HCC515, HEPG2, HT29, MCF7, NPC, PC3, PC3, SKL, A375, A375, ASC, ASC, HA1E, HA1E, HCC515, HEPG2, HEPG2, HT29, HT29, MCF7, MCF7, MCF7, NPC, NPC, NPC, PC3, PC3, PC3, PC3, PC3, SKL, SKL, SKL, VCAP, HA1E, JURKAT, MCF7, MCF7
KIAA0907	41	TRCN0000144881, TRCN0000142282, TRCN0000142264, TRCN0000142282, TRCN0000142264, TRCN0000144881, TRCN0000142264, CGS001-22889, CGS001-22889, CGS001-22889, CGS001-22889, CGS001-22889, CGS001-22889, CGS001-22889, CGS001-22889, CGS001-22889, CGS001-22889, TRCN0000142264, TRCN0000142282, TRCN0000142264, TRCN0000142264, TRCN0000144881, TRCN0000142264, TRCN0000142282, TRCN0000142282, TRCN0000142264, TRC…	A375, ASC, HA1E, HA1E, HEPG2, HEPG2, VCAP, A375, ASC, HA1E, HCC515, HEPG2, HT29, MCF7, MCF7, NPC, VCAP, A375, A375, A549, ASC, HA1E, HCC515, HCC515, HEPG2, HT29, HT29, HT29, MCF7, MCF7, MCF7, MCF7, MCF7, MCF7, NPC, NPC, NPC, VCAP, VCAP, PC3, PC3
HK1	57	TRCN0000037654, TRCN0000196596, TRCN0000037655, TRCN0000037655, TRCN0000037655, TRCN0000037654, TRCN0000037654, TRCN0000037655, TRCN0000037654, CGS001-3098, CGS001-3098, CGS001-3098, CGS001-3098, CGS001-3098, CGS001-3098, CGS001-3098, CGS001-3098, CGS001-3098, CGS001-3098, CGS001-3098, CGS001-3098, TRCN0000037658, TRCN0000037658, TRCN0000037655, TRCN0000037657, TRCN0000194999, TRCN0000195210, TRC…	VCAP, VCAP, HA1E, HT29, MCF7, MCF7, VCAP, VCAP, HT29, A375, A549, ASC, HA1E, HCC515, HEPG2, HT29, MCF7, MCF7, PC3, PC3, VCAP, PC3, SHSY5Y, VCAP, VCAP, VCAP, VCAP, VCAP, VCAP, A375, HA1E, HCC515, HCC515, HEPG2, MCF7, PC3, PC3, PC3, PC3, PC3, A375, A375, A375, ASC, ASC, ASC, HA1E, HA1E, HCC515, HT29, MCF7, MCF7, MCF7, PC3, PC3, VCAP, HEK293T
PAPD7	48	TRCN0000053034, TRCN0000053035, TRCN0000053033, TRCN0000053035, TRCN0000053033, TRCN0000053034, TRCN0000053034, TRCN0000053033, TRCN0000053034, CGS001-11044, CGS001-11044, CGS001-11044, CGS001-11044, CGS001-11044, CGS001-11044, CGS001-11044, CGS001-11044, CGS001-11044, CGS001-11044, CGS001-11044, CGS001-11044, TRCN0000053033, TRCN0000053034, TRCN0000053034, TRCN0000053033, TRCN0000053034, TRCN000…	A375, A375, A549, A549, HCC515, HEPG2, HT29, VCAP, VCAP, A375, A549, HA1E, HCC515, HEPG2, HT29, MCF7, MCF7, NPC, PC3, PC3, VCAP, A375, A549, ASC, HA1E, HA1E, HA1E, HCC515, HCC515, HEPG2, HEPG2, HT29, MCF7, MCF7, MCF7, MCF7, MCF7, NPC, NPC, NPC, PC3, PC3, PC3, PC3, PC3, PC3, VCAP, A375
PLOD3	76	TRCN0000294012, TRCN0000294013, TRCN0000294012, TRCN0000064733, TRCN0000064737, TRCN0000064733, TRCN0000286656, TRCN0000064737, TRCN0000064737, TRCN0000064737, CGS001-8985, CGS001-8985, CGS001-8985, CGS001-8985, CGS001-8985, CGS001-8985, CGS001-8985, CGS001-8985, CGS001-8985, CGS001-8985, CGS001-8985, CGS001-8985, CGS001-8985, TRCN0000294012, TRCN0000294013, TRCN0000286656, TRCN0000294012, TRCN00…	A549, A549, VCAP, A375, A375, ASC, ASC, ASC, HEPG2, HT29, A375, A549, ASC, HA1E, HCC515, HEPG2, HT29, MCF7, MCF7, NPC, PC3, PC3, VCAP, A375, A375, A549, HA1E, HA1E, HCC515, HCC515, HEPG2, HEPG2, HEPG2, HT29, HT29, HT29, MCF7, MCF7, MCF7, MCF7, MCF7, MCF7, PC3, PC3, PC3, PC3, PC3, VCAP, A549, A549, A549, HA1E, HA1E, HCC515, HCC515, HEPG2, HEPG2, HT29, HT29, MCF7, MCF7, MCF7, MCF7, MCF7, NPC, NPC, …
TRAK2	40	TRCN0000277896, TRCN0000277896, TRCN0000286055, TRCN0000286055, TRCN0000297061, TRCN0000286055, TRCN0000297061, CGS001-66008, CGS001-66008, CGS001-66008, CGS001-66008, CGS001-66008, CGS001-66008, CGS001-66008, CGS001-66008, CGS001-66008, TRCN0000286055, TRCN0000297061, TRCN0000286055, TRCN0000297061, TRCN0000277896, TRCN0000286055, TRCN0000297061, TRCN0000286055, TRCN0000277896, TRCN0000297061, T…	A375, A549, HEPG2, MCF7, SKL, VCAP, VCAP, A375, A549, HA1E, HEPG2, MCF7, NPC, PC3, SKL, VCAP, A375, A375, A549, A549, HA1E, HA1E, HA1E, HCC515, HEPG2, HEPG2, HT29, MCF7, MCF7, NPC, NPC, PC3, PC3, PC3, SKL, SKL, JURKAT, MCF7, MCF7, MCF7
VAPB	43	TRCN0000151599, TRCN0000152520, TRCN0000151599, TRCN0000152520, CGS001-9217, CGS001-9217, CGS001-9217, CGS001-9217, CGS001-9217, CGS001-9217, CGS001-9217, CGS001-9217, CGS001-9217, CGS001-9217, TRCN0000152239, TRCN0000152520, TRCN0000151599, TRCN0000152239, TRCN0000152520, TRCN0000151599, TRCN0000152520, TRCN0000151599, TRCN0000152239, TRCN0000152520, TRCN0000151599, TRCN0000152239, TRCN000015159…	A375, HEPG2, HT29, SKL, A375, A549, ASC, HA1E, HEPG2, MCF7, NPC, PC3, PC3, SKL, A375, A375, A549, A549, A549, ASC, ASC, HA1E, HA1E, HA1E, HEPG2, HEPG2, MCF7, MCF7, MCF7, NPC, NPC, NPC, PC3, PC3, PC3, PC3, SKL, SKL, A375, HEPG2, JURKAT, MCF7, MCF7
BUB1B	93	CMAP-HSF-BUB1B, TRCN0000194741, TRCN0000195197, TRCN0000194741, TRCN0000195197, TRCN0000197142, TRCN0000000461, TRCN0000000465, CGS001-701, CGS001-701, CGS001-701, CGS001-701, CGS001-701, CGS001-701, CGS001-701, CGS001-701, CGS001-701, CGS001-701, CGS001-701, CGS001-701, CGS001-701, CGS001-701, TRCN0000000461, TRCN0000000463, TRCN0000000464, TRCN0000000465, TRCN0000194741, TRCN0000194865, TRCN000…	HEK293T, A549, HT29, MCF7, MCF7, PC3, ASC, HCC515, A375, A549, ASC, HA1E, HCC515, HEPG2, HT29, MCF7, MCF7, NPC, PC3, PC3, VCAP, VCAP, VCAP, VCAP, VCAP, VCAP, VCAP, VCAP, VCAP, VCAP, VCAP, VCAP, VCAP, VCAP, VCAP, VCAP, A375, A375, A375, A549, HA1E, HA1E, HA1E, HCC515, HCC515, HEPG2, HEPG2, HEPG2, HT29, HT29, MCF7, MCF7, MCF7, MCF7, PC3, PC3, PC3, PC3, PC3, VCAP, VCAP, A375, A375, A375, A549, A549,…
PNP	61	TRCN0000083279, TRCN0000083279, TRCN0000083279, TRCN0000083279, TRCN0000083281, TRCN0000083278, TRCN0000083279, CGS001-4860, CGS001-4860, CGS001-4860, CGS001-4860, CGS001-4860, CGS001-4860, CGS001-4860, CGS001-4860, CGS001-4860, CGS001-4860, CGS001-4860, CGS001-4860, TRCN0000083278, TRCN0000083279, TRCN0000083281, TRCN0000083278, TRCN0000083279, TRCN0000083281, TRCN0000083278, TRCN0000083281, TRC…	HA1E, MCF7, ASC, HCC515, HEPG2, MCF7, PC3, A375, A549, HA1E, HCC515, HEPG2, HT29, MCF7, MCF7, NPC, PC3, PC3, VCAP, A375, A375, A375, A549, A549, A549, HA1E, HA1E, HEPG2, HEPG2, HEPG2, HT29, MCF7, MCF7, MCF7, PC3, PC3, PC3, PC3, PC3, VCAP, VCAP, A375, A375, A375, A549, A549, A549, HA1E, HA1E, HA1E, HCC515, HCC515, HEPG2, HEPG2, HT29, MCF7, NPC, NPC, NPC, VCAP, HEPG2
PSMF1	38	TRCN0000034229, TRCN0000034230, TRCN0000034232, TRCN0000034229, TRCN0000034230, TRCN0000034232, TRCN0000034232, TRCN0000034230, CGS001-9491, CGS001-9491, CGS001-9491, CGS001-9491, CGS001-9491, CGS001-9491, CGS001-9491, CGS001-9491, CGS001-9491, TRCN0000034232, TRCN0000034229, TRCN0000034230, TRCN0000034232, TRCN0000034229, TRCN0000034230, TRCN0000034229, TRCN0000034230, TRCN0000034232, TRCN000003…	A375, A375, A549, HA1E, HA1E, HCC515, HT29, VCAP, A375, A549, HA1E, HCC515, HEPG2, HT29, MCF7, PC3, VCAP, A375, A549, A549, HA1E, HCC515, HCC515, HEPG2, HEPG2, HEPG2, HT29, HT29, MCF7, MCF7, MCF7, PC3, PC3, PC3, VCAP, VCAP, A375, HA1E
USP1	41	TRCN0000004045, TRCN0000004045, TRCN0000004044, TRCN0000004045, TRCN0000004046, TRCN0000004044, TRCN0000004046, TRCN0000004044, TRCN0000004045, TRCN0000004046, CGS001-7398, CGS001-7398, CGS001-7398, CGS001-7398, CGS001-7398, CGS001-7398, CGS001-7398, CGS001-7398, CGS001-7398, CGS001-7398, TRCN0000004044, TRCN0000004046, TRCN0000004044, TRCN0000004046, TRCN0000004044, TRCN0000004045, TRCN000000404…	A375, A549, HA1E, HA1E, HCC515, PC3, PC3, VCAP, VCAP, VCAP, A375, A549, ASC, HA1E, HCC515, HEPG2, MCF7, PC3, PC3, VCAP, A375, A375, A549, A549, ASC, ASC, ASC, HA1E, HCC515, HEPG2, HEPG2, HEPG2, HT29, MCF7, MCF7, MCF7, NPC, PC3, PC3, PC3, HT29
RPA1	55	TRCN0000005984, TRCN0000318750, TRCN0000010985, TRCN0000318750, TRCN0000005984, TRCN0000005984, CGS001-6117, CGS001-6117, CGS001-6117, CGS001-6117, CGS001-6117, CGS001-6117, CGS001-6117, CGS001-6117, CGS001-6117, CGS001-6117, CGS001-6117, CGS001-6117, TRCN0000005984, TRCN0000010985, TRCN0000318750, TRCN0000005984, TRCN0000010985, TRCN0000318750, TRCN0000005984, TRCN0000010985, TRCN0000318750, TRC…	A549, A549, PC3, PC3, HA1E, NPC, A375, A549, HA1E, HCC515, HEPG2, HT29, MCF7, MCF7, NPC, PC3, PC3, VCAP, A375, A375, A375, HA1E, HA1E, HA1E, HEPG2, HEPG2, HEPG2, HT29, HT29, HT29, MCF7, MCF7, MCF7, MCF7, MCF7, MCF7, PC3, PC3, PC3, PC3, VCAP, A375, A375, A549, A549, ASC, HA1E, HCC515, HCC515, HEPG2, HEPG2, MCF7, NPC, PC3, VCAP
KLHDC2	41	TRCN0000161636, TRCN0000161636, CGS001-23588, CGS001-23588, CGS001-23588, CGS001-23588, CGS001-23588, CGS001-23588, CGS001-23588, CGS001-23588, CGS001-23588, CGS001-23588, TRCN0000161636, TRCN0000166249, TRCN0000280794, TRCN0000166249, TRCN0000280794, TRCN0000161636, TRCN0000166249, TRCN0000280794, TRCN0000161636, TRCN0000166249, TRCN0000280794, TRCN0000166249, TRCN0000161636, TRCN0000166249, TRC…	A549, HCC515, A375, A549, ASC, HA1E, HCC515, HEPG2, HT29, MCF7, NPC, VCAP, A375, A375, A375, A549, A549, ASC, ASC, ASC, HA1E, HA1E, HA1E, HCC515, HEPG2, HEPG2, HEPG2, HT29, HT29, MCF7, MCF7, MCF7, MCF7, NPC, NPC, NPC, VCAP, VCAP, HA1E, HEPG2, PC3
SCARB1	46	TRCN0000056966, TRCN0000056964, TRCN0000056964, TRCN0000056966, TRCN0000056967, TRCN0000056967, TRCN0000056966, CGS001-949, CGS001-949, CGS001-949, CGS001-949, CGS001-949, CGS001-949, CGS001-949, CGS001-949, CGS001-949, CGS001-949, CGS001-949, CGS001-949, TRCN0000056964, TRCN0000056967, TRCN0000056966, TRCN0000056967, TRCN0000056966, TRCN0000056964, TRCN0000056966, TRCN0000056967, TRCN0000056964,…	A375, A549, MCF7, NPC, NPC, PC3, VCAP, A375, A549, HA1E, HCC515, HEPG2, HT29, MCF7, MCF7, NPC, PC3, PC3, VCAP, A375, A375, A549, A549, ASC, HA1E, HA1E, HA1E, HCC515, HCC515, HCC515, HEPG2, HEPG2, HEPG2, HT29, HT29, MCF7, MCF7, MCF7, MCF7, MCF7, NPC, PC3, PC3, PC3, PC3, VCAP
TPM1	31	TRCN0000062149, TRCN0000062149, TRCN0000062151, TRCN0000062150, TRCN0000062150, TRCN0000062149, TRCN0000062151, CGS001-7168, CGS001-7168, CGS001-7168, CGS001-7168, CGS001-7168, CGS001-7168, CGS001-7168, TRCN0000062151, TRCN0000062150, TRCN0000062151, TRCN0000062149, TRCN0000062150, TRCN0000062151, TRCN0000062149, TRCN0000062150, TRCN0000062151, TRCN0000062150, TRCN0000062151, TRCN0000062149, TRCN…	A375, A549, HA1E, HCC515, HEPG2, MCF7, MCF7, A375, A549, ASC, HA1E, HEPG2, MCF7, SKL, A375, A549, A549, ASC, ASC, ASC, HA1E, HA1E, HEPG2, MCF7, PC3, SKL, SKL, SKL, HA1E, HEPG2, MCF7
TM9SF2	50	TRCN0000059769, TRCN0000059772, TRCN0000059772, TRCN0000059771, TRCN0000059769, CGS001-9375, CGS001-9375, CGS001-9375, CGS001-9375, CGS001-9375, CGS001-9375, CGS001-9375, CGS001-9375, CGS001-9375, CGS001-9375, CGS001-9375, CGS001-9375, CGS001-9375, TRCN0000059769, TRCN0000059771, TRCN0000059772, TRCN0000059771, TRCN0000059769, TRCN0000059772, TRCN0000059769, TRCN0000059771, TRCN0000059769, TRCN00…	A549, A549, HA1E, PC3, VCAP, A375, A549, ASC, HA1E, HCC515, HEPG2, HT29, MCF7, MCF7, NPC, PC3, PC3, VCAP, A375, A375, A375, A549, ASC, ASC, HA1E, HA1E, HCC515, HCC515, HEPG2, HEPG2, HEPG2, HT29, HT29, HT29, MCF7, MCF7, MCF7, MCF7, MCF7, MCF7, NPC, NPC, NPC, PC3, PC3, PC3, PC3, PC3, VCAP, VCAP
ATF6	40	TRCN0000017854, TRCN0000017856, TRCN0000017856, TRCN0000017856, CGS001-22926, CGS001-22926, CGS001-22926, CGS001-22926, CGS001-22926, CGS001-22926, CGS001-22926, CGS001-22926, CGS001-22926, CGS001-22926, TRCN0000017855, TRCN0000017856, TRCN0000017856, TRCN0000017854, TRCN0000017855, TRCN0000017854, TRCN0000017855, TRCN0000017856, TRCN0000017854, TRCN0000017855, TRCN0000017854, TRCN0000017855, TRC…	A375, HA1E, HEPG2, PC3, A375, HA1E, HCC515, HEKTE, HEPG2, HT29, MCF7, PC3, SW480, VCAP, A375, A375, A549, HA1E, HA1E, HCC515, HCC515, HCC515, HEPG2, HEPG2, HT29, HT29, HT29, MCF7, MCF7, MCF7, PC3, PC3, VCAP, VCAP, A375, A375, HEKTE, HEKTE, SW480, SW480
NUP88	43	TRCN0000350807, TRCN0000145079, CGS001-4927, CGS001-4927, CGS001-4927, CGS001-4927, CGS001-4927, CGS001-4927, CGS001-4927, CGS001-4927, CGS001-4927, CGS001-4927, TRCN0000145079, TRCN0000323242, TRCN0000350807, TRCN0000145079, TRCN0000323242, TRCN0000350807, TRCN0000145079, TRCN0000323242, TRCN0000145079, TRCN0000323242, TRCN0000350807, TRCN0000350807, TRCN0000323242, TRCN0000145079, TRCN000032324…	HEPG2, VCAP, A375, A549, ASC, HA1E, HEPG2, HT29, MCF7, MCF7, NPC, VCAP, A375, A375, A375, A549, A549, A549, ASC, ASC, HA1E, HA1E, HA1E, HCC515, HEPG2, HT29, HT29, HT29, MCF7, MCF7, MCF7, MCF7, MCF7, MCF7, NPC, NPC, NPC, VCAP, VCAP, PC3, A375, PC3, PC3
FUT1	74	TRCN0000036074, TRCN0000036078, TRCN0000036076, TRCN0000036078, TRCN0000036078, TRCN0000036075, TRCN0000036078, TRCN0000036075, TRCN0000036075, TRCN0000036075, CGS001-2523, CGS001-2523, CGS001-2523, CGS001-2523, CGS001-2523, CGS001-2523, CGS001-2523, CGS001-2523, CGS001-2523, CGS001-2523, CGS001-2523, CGS001-2523, CGS001-2523, TRCN0000036076, TRCN0000036078, TRCN0000036074, TRCN0000036076, TRCN00…	A375, A549, HA1E, PC3, A375, A549, A549, HT29, MCF7, MCF7, A375, A549, ASC, HA1E, HCC515, HEPG2, HT29, MCF7, MCF7, NPC, PC3, PC3, VCAP, A375, A375, A549, A549, HA1E, HA1E, HCC515, HEPG2, HEPG2, HEPG2, HT29, HT29, MCF7, MCF7, MCF7, MCF7, MCF7, MCF7, PC3, PC3, PC3, VCAP, A375, A375, A549, ASC, ASC, ASC, HA1E, HA1E, HA1E, HCC515, HCC515, HEPG2, HEPG2, HEPG2, HT29, MCF7, MCF7, MCF7, MCF7, NPC, NPC, N…
PRUNE	32	TRCN0000158026, TRCN0000158125, TRCN0000158026, CGS001-58497, CGS001-58497, CGS001-58497, CGS001-58497, CGS001-58497, CGS001-58497, CGS001-58497, CGS001-58497, CGS001-58497, TRCN0000158026, TRCN0000158125, TRCN0000154159, TRCN0000158125, TRCN0000154159, TRCN0000158125, TRCN0000158026, TRCN0000154159, TRCN0000158026, TRCN0000158026, TRCN0000158125, TRCN0000154159, TRCN0000158125, TRCN0000154159, T…	ASC, HEPG2, MCF7, A375, ASC, HA1E, HEPG2, HT29, MCF7, MCF7, NPC, VCAP, A375, A375, ASC, ASC, HA1E, HA1E, HCC515, HEPG2, HEPG2, HT29, HT29, MCF7, MCF7, MCF7, MCF7, NPC, NPC, NPC, VCAP, VCAP
SYPL1	44	TRCN0000059923, TRCN0000059923, TRCN0000059924, TRCN0000059926, TRCN0000059926, TRCN0000059924, TRCN0000059923, CGS001-6856, CGS001-6856, CGS001-6856, CGS001-6856, CGS001-6856, CGS001-6856, CGS001-6856, CGS001-6856, CGS001-6856, CGS001-6856, CGS001-6856, CGS001-6856, TRCN0000059924, TRCN0000059926, TRCN0000059923, TRCN0000059924, TRCN0000059923, TRCN0000059923, TRCN0000059924, TRCN0000059923, TRC…	A375, A549, A549, A549, HA1E, HT29, PC3, A375, A549, ASC, HA1E, HCC515, HEPG2, HT29, MCF7, MCF7, NPC, PC3, VCAP, A375, A375, ASC, ASC, HA1E, HCC515, HCC515, HEPG2, HEPG2, HEPG2, HT29, MCF7, MCF7, MCF7, MCF7, NPC, NPC, NPC, PC3, PC3, PC3, VCAP, VCAP, VCAP, HA1E
ZNF451	37	TRCN0000151451, TRCN0000154370, TRCN0000154370, TRCN0000154426, TRCN0000151451, TRCN0000151451, CGS001-26036, CGS001-26036, CGS001-26036, CGS001-26036, CGS001-26036, CGS001-26036, CGS001-26036, CGS001-26036, CGS001-26036, TRCN0000151451, TRCN0000154370, TRCN0000154426, TRCN0000151451, TRCN0000154370, TRCN0000154426, TRCN0000154426, TRCN0000151451, TRCN0000151451, TRCN0000154370, TRCN0000154426, T…	ASC, ASC, HA1E, HA1E, HEPG2, VCAP, A375, A549, ASC, HA1E, HEPG2, HT29, MCF7, NPC, VCAP, A375, A375, A375, A549, A549, A549, ASC, HA1E, HCC515, HEPG2, HEPG2, HT29, HT29, MCF7, MCF7, MCF7, MCF7, NPC, NPC, NPC, VCAP, VCAP
RALB	35	TRCN0000072956, TRCN0000072953, TRCN0000299773, TRCN0000072956, CGS001-5899, CGS001-5899, CGS001-5899, CGS001-5899, CGS001-5899, CGS001-5899, CGS001-5899, CGS001-5899, CGS001-5899, TRCN0000072953, TRCN0000072956, TRCN0000299773, TRCN0000072953, TRCN0000072953, TRCN0000072956, TRCN0000299773, TRCN0000072956, TRCN0000299773, TRCN0000072953, TRCN0000072956, TRCN0000299773, TRCN0000072953, TRCN000007…	A549, HEPG2, MCF7, PC3, A375, A549, HA1E, HEPG2, HT29, MCF7, MCF7, PC3, PC3, A375, A375, A375, A549, HA1E, HA1E, HA1E, HEPG2, HEPG2, HT29, HT29, HT29, MCF7, MCF7, MCF7, MCF7, MCF7, PC3, PC3, PC3, PC3, PC3
TRIM13	50	TRCN0000034254, TRCN0000034254, TRCN0000034255, TRCN0000034254, TRCN0000034255, TRCN0000034255, CGS001-10206, CGS001-10206, CGS001-10206, CGS001-10206, CGS001-10206, CGS001-10206, CGS001-10206, CGS001-10206, CGS001-10206, CGS001-10206, CGS001-10206, CGS001-10206, CGS001-10206, TRCN0000034254, TRCN0000034255, TRCN0000034257, TRCN0000034255, TRCN0000034257, TRCN0000034254, TRCN0000034255, TRCN00000…	A549, HA1E, HA1E, HCC515, HT29, VCAP, A375, A549, ASC, HA1E, HCC515, HEPG2, HT29, MCF7, MCF7, NPC, PC3, PC3, VCAP, A375, A375, A375, A549, A549, ASC, ASC, ASC, HCC515, HCC515, HEPG2, HEPG2, HEPG2, HT29, HT29, MCF7, MCF7, MCF7, MCF7, MCF7, MCF7, NPC, NPC, NPC, PC3, PC3, PC3, PC3, PC3, PC3, VCAP
FBXO7	49	TRCN0000004337, TRCN0000004337, TRCN0000004337, TRCN0000004341, TRCN0000004341, TRCN0000004341, CGS001-25793, CGS001-25793, CGS001-25793, CGS001-25793, CGS001-25793, CGS001-25793, CGS001-25793, CGS001-25793, CGS001-25793, CGS001-25793, CGS001-25793, CGS001-25793, CGS001-25793, TRCN0000004339, TRCN0000004341, TRCN0000004337, TRCN0000004339, TRCN0000004341, TRCN0000004337, TRCN0000004341, TRCN00000…	A375, HA1E, HCC515, HEPG2, NPC, VCAP, A375, A549, ASC, HA1E, HCC515, HEPG2, HT29, MCF7, MCF7, NPC, PC3, PC3, VCAP, A375, A375, A549, A549, A549, ASC, ASC, HA1E, HA1E, HCC515, HCC515, HEPG2, HEPG2, HT29, HT29, HT29, MCF7, MCF7, MCF7, MCF7, MCF7, NPC, NPC, PC3, PC3, PC3, PC3, PC3, VCAP, HT29
PPARD	31	TRCN0000001661, TRCN0000001661, TRCN0000001663, TRCN0000001661, CGS001-5467, CGS001-5467, CGS001-5467, CGS001-5467, CGS001-5467, CGS001-5467, CGS001-5467, CGS001-5467, CMAP-HSF-PPARD, TRCN0000001661, TRCN0000001663, TRCN0000001664, TRCN0000001661, TRCN0000001664, TRCN0000001661, TRCN0000001663, TRCN0000001664, TRCN0000001663, TRCN0000001661, TRCN0000001664, TRCN0000001663, TRCN0000001664, TRCN000…	HEPG2, HT29, MCF7, PC3, A375, HA1E, HEPG2, HT29, MCF7, MCF7, PC3, PC3, HEK293T, A375, A375, A375, HA1E, HA1E, HCC515, HEPG2, HEPG2, HT29, MCF7, MCF7, MCF7, MCF7, PC3, PC3, PC3, PC3, PC3
ENOSF1	42	TRCN0000123307, TRCN0000123306, TRCN0000307081, TRCN0000123307, TRCN0000123306, CGS001-55556, CGS001-55556, CGS001-55556, CGS001-55556, CGS001-55556, CGS001-55556, CGS001-55556, CGS001-55556, CGS001-55556, CGS001-55556, CGS001-55556, TRCN0000123306, TRCN0000307081, TRCN0000123306, TRCN0000123307, TRCN0000307081, TRCN0000123306, TRCN0000307081, TRCN0000123306, TRCN0000123307, TRCN0000307081, TRCN0…	A375, HCC515, HEPG2, HT29, NPC, A375, A549, ASC, HA1E, HCC515, HEPG2, HT29, MCF7, NPC, PC3, VCAP, A375, A375, A549, A549, A549, ASC, ASC, HA1E, HA1E, HA1E, HCC515, HCC515, HEPG2, HEPG2, HT29, HT29, MCF7, MCF7, MCF7, NPC, NPC, PC3, PC3, VCAP, VCAP, VCAP
STAT3	64	TRCN0000020842, TRCN0000020840, TRCN0000020842, TRCN0000020843, TRCN0000020842, TRCN0000020840, CGS001-6774, CGS001-6774, CGS001-6774, CGS001-6774, CGS001-6774, CGS001-6774, CGS001-6774, CGS001-6774, CGS001-6774, CGS001-6774, CGS001-6774, CGS001-6774, CGS001-6774, TRCN0000020840, TRCN0000020843, TRCN0000020842, TRCN0000020843, TRCN0000020840, TRCN0000020842, TRCN0000020843, TRCN0000020842, TRCN00…	A375, A549, A375, HA1E, MCF7, PC3, A375, A549, HA1E, HCC515, HEKTE, HEPG2, HT29, MCF7, MCF7, PC3, PC3, SW480, VCAP, A375, A375, A549, A549, HA1E, HA1E, HA1E, HCC515, HCC515, HEPG2, HEPG2, HEPG2, HT29, MCF7, MCF7, MCF7, PC3, PC3, PC3, PC3, VCAP, A375, A375, A549, A549, A549, HA1E, HA1E, HEPG2, HEPG2, HEPG2, HT29, HT29, PC3, PC3, VCAP, VCAP, A375, A375, A375, HEKTE, HEKTE, PC3, SW480, SW480
LIG1	54	TRCN0000048495, TRCN0000048496, TRCN0000048495, TRCN0000048495, TRCN0000048496, TRCN0000048496, TRCN0000048493, CGS001-3978, CGS001-3978, CGS001-3978, CGS001-3978, CGS001-3978, CGS001-3978, CGS001-3978, CGS001-3978, CGS001-3978, CGS001-3978, CGS001-3978, CGS001-3978, TRCN0000048493, TRCN0000048496, TRCN0000048493, TRCN0000048495, TRCN0000048496, TRCN0000048493, TRCN0000048495, TRCN0000048495, TRC…	A375, ASC, HCC515, HEPG2, HT29, NPC, VCAP, A375, A549, ASC, HCC515, HEPG2, HT29, MCF7, MCF7, NPC, PC3, PC3, VCAP, A375, A375, A549, A549, A549, ASC, ASC, HA1E, HCC515, HEPG2, HEPG2, HT29, HT29, MCF7, MCF7, MCF7, MCF7, MCF7, MCF7, NPC, NPC, PC3, PC3, PC3, PC3, PC3, PC3, VCAP, A375, A375, HA1E, HCC515, HEPG2, PC3, A375
GNB5	54	TRCN0000036890, TRCN0000036892, TRCN0000036893, TRCN0000036892, TRCN0000036893, TRCN0000036892, TRCN0000036893, TRCN0000036890, TRCN0000036893, CGS001-10681, CGS001-10681, CGS001-10681, CGS001-10681, CGS001-10681, CGS001-10681, CGS001-10681, CGS001-10681, CGS001-10681, CGS001-10681, CGS001-10681, CGS001-10681, CGS001-10681, TRCN0000036892, TRCN0000036893, TRCN0000036892, TRCN0000036893, TRCN00000…	MCF7, MCF7, MCF7, PC3, PC3, VCAP, A375, ASC, HCC515, A375, A549, ASC, HA1E, HCC515, HEPG2, HT29, MCF7, MCF7, NPC, PC3, PC3, VCAP, A375, A375, A549, A549, HA1E, HA1E, HCC515, HEPG2, HEPG2, HEPG2, HT29, MCF7, PC3, VCAP, A375, A549, A549, ASC, HA1E, HA1E, HA1E, HEPG2, HEPG2, HEPG2, HT29, MCF7, NPC, NPC, NPC, PC3, PC3, HA1E
INSIG1	41	TRCN0000323002, TRCN0000136948, TRCN0000134159, TRCN0000134159, TRCN0000323002, TRCN0000323002, CGS001-3638, CGS001-3638, CGS001-3638, CGS001-3638, CGS001-3638, CGS001-3638, CGS001-3638, CGS001-3638, CGS001-3638, CGS001-3638, CGS001-3638, TRCN0000134159, TRCN0000136948, TRCN0000134159, TRCN0000136948, TRCN0000323002, TRCN0000134159, TRCN0000323002, TRCN0000134159, TRCN0000323002, TRCN0000136948, …	A375, HA1E, HCC515, HEPG2, HEPG2, MCF7, A375, A549, ASC, HA1E, HCC515, HEPG2, HT29, MCF7, NPC, PC3, VCAP, A375, A375, A549, A549, A549, ASC, ASC, HA1E, HA1E, HCC515, HEPG2, HT29, HT29, MCF7, MCF7, NPC, NPC, NPC, PC3, PC3, VCAP, VCAP, HA1E, HCC515
DNMT3A	44	CMAP-HSF-DNMT3A, TRCN0000035754, TRCN0000035755, TRCN0000035756, TRCN0000035756, TRCN0000035756, ccsbBroad304_00454, CGS001-1788, CGS001-1788, CGS001-1788, CGS001-1788, CGS001-1788, CGS001-1788, CGS001-1788, CGS001-1788, CGS001-1788, CGS001-1788, TRCN0000035754, TRCN0000035756, TRCN0000035757, TRCN0000035754, TRCN0000035756, TRCN0000035757, TRCN0000035755, TRCN0000035756, TRCN0000035754, TRCN0000…	HEK293T, A375, A549, HA1E, HCC515, MCF7, HA1E, A375, A549, HA1E, HCC515, HEPG2, MCF7, PC3, PC3, SHSY5Y, VCAP, PC3, PC3, PC3, SHSY5Y, SHSY5Y, SHSY5Y, A375, A375, A549, A549, HA1E, HA1E, HCC515, HEPG2, HEPG2, HEPG2, MCF7, MCF7, PC3, PC3, PC3, VCAP, VCAP, VCAP, A375, HCC515, MCF7
HIST2H2BE	43	TRCN0000106722, TRCN0000106723, TRCN0000106721, TRCN0000106721, TRCN0000106722, TRCN0000106723, TRCN0000106723, CGS001-8349, CGS001-8349, CGS001-8349, CGS001-8349, CGS001-8349, CGS001-8349, CGS001-8349, CGS001-8349, CGS001-8349, CGS001-8349, TRCN0000106721, TRCN0000106722, TRCN0000106723, TRCN0000106721, TRCN0000106722, TRCN0000106723, TRCN0000106723, TRCN0000106722, TRCN0000106721, TRCN000010672…	A375, A375, A549, HA1E, HA1E, HCC515, HEPG2, A375, A549, ASC, HA1E, HCC515, HEPG2, HT29, MCF7, PC3, SKL, A375, A549, A549, ASC, ASC, ASC, HA1E, HCC515, HEPG2, HEPG2, HT29, HT29, MCF7, MCF7, MCF7, NPC, PC3, PC3, PC3, SKL, SKL, SKL, VCAP, HA1E, MCF7, MCF7
S100A4	57	TRCN0000053608, TRCN0000053608, TRCN0000053608, TRCN0000053609, CGS001-6275, CGS001-6275, CGS001-6275, CGS001-6275, CGS001-6275, CGS001-6275, CGS001-6275, CGS001-6275, CGS001-6275, CGS001-6275, CGS001-6275, CGS001-6275, CGS001-6275, TRCN0000053612, TRCN0000053612, TRCN0000053612, TRCN0000053608, TRCN0000053612, TRCN0000053612, TRCN0000053612, TRCN0000053608, TRCN0000053612, TRCN0000053608, TRCN00…	HA1E, MCF7, MCF7, PC3, A375, A549, ASC, HA1E, HCC515, HEPG2, HT29, MCF7, MCF7, NPC, PC3, PC3, VCAP, A375, A549, HA1E, HEPG2, HEPG2, HT29, MCF7, MCF7, MCF7, PC3, PC3, PC3, VCAP, A375, A375, A549, A549, A549, ASC, ASC, HA1E, HA1E, HCC515, HCC515, HEPG2, HEPG2, HEPG2, HT29, HT29, MCF7, MCF7, NPC, NPC, PC3, PC3, PC3, PC3, PC3, VCAP, VCAP
KTN1	66	TRCN0000300979, TRCN0000300979, TRCN0000300982, TRCN0000300921, TRCN0000300921, TRCN0000300979, TRCN0000300921, TRCN0000300982, TRCN0000300982, TRCN0000300921, CGS001-3895, CGS001-3895, CGS001-3895, CGS001-3895, CGS001-3895, CGS001-3895, CGS001-3895, CGS001-3895, CGS001-3895, CGS001-3895, CGS001-3895, CGS001-3895, CGS001-3895, TRCN0000300979, TRCN0000300982, TRCN0000300921, TRCN0000300982, TRCN00…	A549, HCC515, HT29, MCF7, PC3, HCC515, HCC515, HT29, PC3, PC3, A375, A549, ASC, HA1E, HCC515, HEPG2, HT29, MCF7, MCF7, NPC, PC3, PC3, VCAP, A375, A375, A549, A549, HA1E, HA1E, HCC515, HCC515, HEPG2, HEPG2, HEPG2, HT29, MCF7, MCF7, MCF7, MCF7, PC3, PC3, PC3, VCAP, A375, A375, A549, A549, A549, ASC, ASC, ASC, HA1E, HA1E, HCC515, HEPG2, HEPG2, HEPG2, HT29, HT29, MCF7, MCF7, NPC, NPC, NPC, PC3, VCAP
ARHGAP1	45	TRCN0000307773, TRCN0000291688, TRCN0000307776, TRCN0000307773, TRCN0000307776, TRCN0000307776, CGS001-392, CGS001-392, CGS001-392, CGS001-392, CGS001-392, CGS001-392, CGS001-392, CGS001-392, CGS001-392, CGS001-392, CGS001-392, CGS001-392, TRCN0000291688, TRCN0000307773, TRCN0000291688, TRCN0000307776, TRCN0000291688, TRCN0000307776, TRCN0000291688, TRCN0000307773, TRCN0000307776, TRCN0000291688,…	HA1E, MCF7, MCF7, PC3, HCC515, MCF7, A375, A549, ASC, HA1E, HEPG2, HT29, MCF7, MCF7, NPC, PC3, PC3, VCAP, A375, A375, A549, A549, HA1E, HA1E, HEPG2, HEPG2, HEPG2, HT29, MCF7, MCF7, MCF7, PC3, PC3, VCAP, A375, A549, ASC, ASC, HA1E, HA1E, HEPG2, HEPG2, NPC, NPC, PC3
LPAR2	38	TRCN0000011374, TRCN0000011377, TRCN0000011374, ccsbBroad304_02097, CGS001-9170, CGS001-9170, CGS001-9170, CGS001-9170, CGS001-9170, CGS001-9170, CGS001-9170, CGS001-9170, TRCN0000011377, TRCN0000011378, TRCN0000011374, TRCN0000011377, TRCN0000011378, TRCN0000011374, TRCN0000011374, TRCN0000011377, TRCN0000011378, TRCN0000011374, TRCN0000011377, TRCN0000011374, TRCN0000011377, TRCN0000011378, TRC…	A375, MCF7, PC3, A375, A375, A549, HA1E, HCC515, HEPG2, MCF7, NPC, PC3, A375, A375, A549, A549, A549, ASC, HA1E, HA1E, HA1E, HCC515, HCC515, HEPG2, HEPG2, HEPG2, HT29, MCF7, MCF7, NPC, NPC, NPC, PC3, PC3, VCAP, HA1E, HCC515, PC3
COASY	62	TRCN0000045615, TRCN0000045614, TRCN0000045614, TRCN0000045613, TRCN0000045614, TRCN0000045615, TRCN0000045615, TRCN0000045613, TRCN0000045613, TRCN0000045614, TRCN0000045615, TRCN0000045615, CGS001-80347, CGS001-80347, CGS001-80347, CGS001-80347, CGS001-80347, CGS001-80347, CGS001-80347, CGS001-80347, CGS001-80347, CGS001-80347, CGS001-80347, CGS001-80347, CGS001-80347, TRCN0000045614, TRCN00000…	VCAP, A549, HA1E, HEPG2, HEPG2, HEPG2, MCF7, PC3, HA1E, HCC515, HEPG2, MCF7, A375, A549, ASC, HA1E, HCC515, HEPG2, HT29, MCF7, MCF7, NPC, PC3, PC3, VCAP, VCAP, VCAP, VCAP, A375, A375, A549, HA1E, HA1E, HCC515, HT29, MCF7, MCF7, MCF7, MCF7, PC3, PC3, PC3, A375, A375, A549, A549, ASC, ASC, ASC, HA1E, HA1E, HEPG2, HEPG2, HT29, MCF7, NPC, NPC, NPC, PC3, PC3, VCAP, VCAP
RASA1	33	TRCN0000005996, TRCN0000005998, CGS001-5921, CGS001-5921, CGS001-5921, CGS001-5921, CGS001-5921, CGS001-5921, CGS001-5921, CGS001-5921, TRCN0000005996, TRCN0000005998, TRCN0000005996, TRCN0000005998, TRCN0000005999, TRCN0000005998, TRCN0000005999, TRCN0000005996, TRCN0000005998, TRCN0000005999, TRCN0000005996, TRCN0000005996, TRCN0000005998, TRCN0000005996, TRCN0000005998, TRCN0000005999, TRCN000…	HA1E, PC3, A375, A549, HA1E, HEPG2, MCF7, MCF7, PC3, PC3, A375, A375, A549, A549, A549, HA1E, HA1E, HEPG2, HEPG2, HEPG2, HT29, MCF7, MCF7, MCF7, MCF7, MCF7, PC3, PC3, PC3, VCAP, A375, A549, HT29
ATMIN	46	TRCN0000141397, TRCN0000336884, TRCN0000336954, ccsbBroad304_11714, CGS001-23300, CGS001-23300, CGS001-23300, CGS001-23300, CGS001-23300, CGS001-23300, CGS001-23300, CGS001-23300, CGS001-23300, CGS001-23300, CGS001-23300, TRCN0000141164, TRCN0000141420, TRCN0000141620, TRCN0000141957, TRCN0000144250, TRCN0000145029, TRCN0000141397, TRCN0000336884, TRCN0000336954, TRCN0000141397, TRCN0000336884, T…	ASC, HA1E, HEPG2, VCAP, A375, A549, ASC, HA1E, HCC515, HEPG2, HT29, MCF7, NPC, PC3, VCAP, VCAP, VCAP, VCAP, VCAP, VCAP, VCAP, A375, A375, A375, A549, A549, A549, ASC, HA1E, HA1E, HCC515, HCC515, HCC515, HEPG2, HEPG2, HT29, HT29, MCF7, MCF7, MCF7, NPC, NPC, PC3, PC3, VCAP, HEPG2
CASP3	94	TRCN0000003549, TRCN0000003551, TRCN0000003552, TRCN0000003551, TRCN0000003552, TRCN0000003551, TRCN0000003549, TRCN0000003552, TRCN0000003549, TRCN0000003549, TRCN0000003552, TRCN0000003551, TRCN0000003551, CGS001-836, CGS001-836, CGS001-836, CGS001-836, CGS001-836, CGS001-836, CGS001-836, CGS001-836, CGS001-836, CGS001-836, CGS001-836, CGS001-836, TRCN0000003549, TRCN0000003551, TRCN0000003551,…	A549, HEPG2, MCF7, MCF7, A375, A549, HA1E, HA1E, PC3, VCAP, VCAP, A375, HT29, A375, A549, ASC, HA1E, HCC515, HEPG2, HT29, MCF7, MCF7, PC3, PC3, VCAP, A375, A375, A549, A549, HA1E, HA1E, HA1E, HEPG2, HEPG2, HT29, HT29, MCF7, MCF7, MCF7, MCF7, PC3, PC3, PC3, PC3, PC3, VCAP, VCAP, A375, A375, A549, A549, ASC, ASC, HA1E, HCC515, HEPG2, HEPG2, HEPG2, HT29, HT29, MCF7, MCF7, MCF7, PC3, PC3, PC3, PC3, V…
NISCH	41	TRCN0000256841, TRCN0000256839, TRCN0000256839, TRCN0000256839, CGS001-11188, CGS001-11188, CGS001-11188, CGS001-11188, CGS001-11188, CGS001-11188, CGS001-11188, CGS001-11188, CGS001-11188, TRCN0000256839, TRCN0000256842, TRCN0000256839, TRCN0000256841, TRCN0000256842, TRCN0000256842, TRCN0000256841, TRCN0000256842, TRCN0000256842, TRCN0000256839, TRCN0000256841, TRCN0000256842, TRCN0000256841, T…	A375, HA1E, MCF7, VCAP, A375, A549, HA1E, HEPG2, MCF7, NPC, PC3, SKL, VCAP, A375, A375, A549, A549, A549, ASC, HA1E, HA1E, HCC515, HEPG2, HEPG2, HEPG2, HT29, MCF7, MCF7, NPC, NPC, NPC, PC3, PC3, SKL, SKL, SKL, VCAP, HT29, MCF7, MCF7, MCF7
CPSF4	56	TRCN0000074953, TRCN0000074956, TRCN0000074956, ccsbBroad304_02551, CGS001-10898, CGS001-10898, CGS001-10898, CGS001-10898, CGS001-10898, CGS001-10898, CGS001-10898, CGS001-10898, CGS001-10898, CGS001-10898, CGS001-10898, CGS001-10898, CGS001-10898, CMAP-HSF-CPSF4, TRCN0000074954, TRCN0000074956, TRCN0000074953, TRCN0000074954, TRCN0000074956, TRCN0000074953, TRCN0000074954, TRCN0000074956, TRCN0…	A375, HA1E, HEPG2, A549, A375, A549, ASC, HA1E, HCC515, HEPG2, HT29, MCF7, MCF7, NPC, PC3, PC3, VCAP, HEK293T, A375, A375, A549, A549, A549, ASC, ASC, ASC, HA1E, HA1E, HCC515, HCC515, HCC515, HEPG2, HEPG2, HT29, HT29, HT29, MCF7, MCF7, MCF7, MCF7, MCF7, NPC, NPC, NPC, PC3, PC3, PC3, PC3, PC3, PC3, VCAP, VCAP, VCAP, A375, HA1E, HCC515
COPB2	45	TRCN0000065114, TRCN0000065117, TRCN0000065115, TRCN0000065117, TRCN0000065115, TRCN0000065114, TRCN0000065115, TRCN0000065115, CGS001-9276, CGS001-9276, CGS001-9276, CGS001-9276, CGS001-9276, CGS001-9276, CGS001-9276, CGS001-9276, CGS001-9276, CGS001-9276, CGS001-9276, CGS001-9276, TRCN0000065115, TRCN0000065117, TRCN0000065114, TRCN0000065115, TRCN0000065114, TRCN0000065117, TRCN0000065114, TRC…	A375, A549, ASC, HA1E, HT29, MCF7, NPC, VCAP, A375, A549, ASC, HA1E, HCC515, HEPG2, HT29, MCF7, NPC, PC3, PC3, VCAP, A375, A375, A549, A549, ASC, ASC, HA1E, HA1E, HCC515, HCC515, HCC515, HEPG2, HEPG2, HEPG2, HT29, HT29, MCF7, MCF7, NPC, PC3, PC3, PC3, PC3, PC3, VCAP
GADD45A	93	TRCN0000062350, TRCN0000062350, TRCN0000218764, TRCN0000229890, TRCN0000062351, TRCN0000062351, TRCN0000062351, TRCN0000062352, TRCN0000062351, TRCN0000062350, TRCN0000062352, CGS001-1647, CGS001-1647, CGS001-1647, CGS001-1647, CGS001-1647, CGS001-1647, CGS001-1647, CGS001-1647, CGS001-1647, CGS001-1647, CGS001-1647, CGS001-1647, TRCN0000218764, TRCN0000229890, TRCN0000218764, TRCN0000229890, TRC…	A549, MCF7, PC3, PC3, NPC, VCAP, HA1E, HCC515, HEPG2, HT29, HT29, A375, A549, ASC, HA1E, HCC515, HT29, MCF7, MCF7, NPC, PC3, PC3, VCAP, A375, A375, A549, A549, HA1E, HA1E, HA1E, HCC515, HEPG2, HEPG2, HEPG2, HT29, HT29, MCF7, MCF7, MCF7, MCF7, PC3, PC3, A375, A375, A375, A549, A549, A549, ASC, ASC, HA1E, HA1E, HCC515, HCC515, HCC515, HEPG2, HEPG2, HT29, MCF7, MCF7, MCF7, MCF7, MCF7, NPC, PC3, PC3,…
SMNDC1	42	TRCN0000001136, TRCN0000001138, TRCN0000001137, TRCN0000001136, TRCN0000001137, TRCN0000001138, CGS001-10285, CGS001-10285, CGS001-10285, CGS001-10285, CGS001-10285, CGS001-10285, CGS001-10285, CGS001-10285, CGS001-10285, CGS001-10285, CGS001-10285, TRCN0000001137, TRCN0000001138, TRCN0000001136, TRCN0000001137, TRCN0000001136, TRCN0000001137, TRCN0000001138, TRCN0000001136, TRCN0000001137, TRCN0…	A375, A549, HCC515, MCF7, MCF7, MCF7, A375, A549, ASC, HA1E, HCC515, HEPG2, HT29, MCF7, NPC, PC3, VCAP, A375, A375, A549, A549, ASC, ASC, ASC, HA1E, HA1E, HA1E, HCC515, HEPG2, HEPG2, HEPG2, HT29, HT29, NPC, NPC, NPC, PC3, PC3, VCAP, VCAP, HT29, PC3
NUDCD3	38	TRCN0000338522, TRCN0000133838, TRCN0000338451, TRCN0000133838, TRCN0000338522, CGS001-23386, CGS001-23386, CGS001-23386, CGS001-23386, CGS001-23386, CGS001-23386, CGS001-23386, CGS001-23386, CGS001-23386, CGS001-23386, CGS001-23386, TRCN0000133838, TRCN0000338451, TRCN0000338522, TRCN0000338451, TRCN0000338522, TRCN0000338451, TRCN0000338451, TRCN0000338522, TRCN0000133838, TRCN0000338451, TRCN0…	ASC, HA1E, HCC515, HEPG2, HEPG2, A375, A549, ASC, HA1E, HCC515, HEPG2, HT29, MCF7, MCF7, NPC, VCAP, A375, A375, A375, A549, A549, ASC, HA1E, HA1E, HCC515, HEPG2, HT29, HT29, MCF7, MCF7, MCF7, MCF7, MCF7, NPC, NPC, NPC, VCAP, VCAP
FGFR2	87	TRCN0000231052, TRCN0000257217, TRCN0000231052, TRCN0000257217, TRCN0000218493, TRCN0000218493, TRCN0000231053, TRCN0000218493, TRCN0000231053, TRCN0000231053, CGS001-2263, CGS001-2263, CGS001-2263, CGS001-2263, CGS001-2263, CGS001-2263, CGS001-2263, CGS001-2263, CGS001-2263, CGS001-2263, CMAP-CYT-SRP5030, TRCN0000000366, TRCN0000000367, TRCN0000000368, TRCN0000000369, TRCN0000000370, TRCN0000219…	HEPG2, HT29, PC3, PC3, A375, A549, HA1E, HEPG2, HT29, MCF7, A375, A549, HA1E, HEPG2, HT29, MCF7, MCF7, PC3, PC3, VCAP, HA1E, VCAP, VCAP, VCAP, VCAP, VCAP, A375, A375, A375, A549, A549, A549, HA1E, HA1E, HEPG2, HEPG2, HT29, HT29, MCF7, MCF7, MCF7, MCF7, MCF7, MCF7, PC3, PC3, PC3, PC3, VCAP, VCAP, A375, A375, A549, A549, HA1E, HA1E, HEPG2, HEPG2, HT29, HT29, MCF7, MCF7, PC3, PC3, PC3, VCAP, VCAP, V…
HMGCR	70	TRCN0000046450, TRCN0000046449, TRCN0000046450, TRCN0000046452, TRCN0000046449, TRCN0000046450, TRCN0000046452, CGS001-3156, CGS001-3156, CGS001-3156, CGS001-3156, CGS001-3156, CGS001-3156, CGS001-3156, CGS001-3156, CGS001-3156, CGS001-3156, CGS001-3156, CGS001-3156, TRCN0000046449, TRCN0000046450, TRCN0000046452, TRCN0000046449, TRCN0000046452, TRCN0000046449, TRCN0000046450, TRCN0000046452, TRC…	HA1E, MCF7, MCF7, PC3, A375, HA1E, HA1E, A375, A549, HA1E, HCC515, HEPG2, HT29, MCF7, MCF7, NPC, PC3, PC3, VCAP, A375, A549, A549, HA1E, HA1E, HEPG2, HEPG2, HEPG2, HT29, MCF7, PC3, PC3, PC3, PC3, VCAP, A549, ASC, HA1E, HCC515, HEPG2, HEPG2, HEPG2, HT29, HT29, MCF7, NPC, NPC, NPC, VCAP, A375, A375, A549, A549, A549, HA1E, HA1E, HA1E, HCC515, HEPG2, HEPG2, HEPG2, HT29, HT29, MCF7, MCF7, PC3, PC3, V…
SLC35B1	43	TRCN0000044405, TRCN0000044407, TRCN0000044407, TRCN0000044403, TRCN0000044405, TRCN0000044407, TRCN0000044403, TRCN0000044405, TRCN0000044403, TRCN0000044407, CGS001-10237, CGS001-10237, CGS001-10237, CGS001-10237, CGS001-10237, CGS001-10237, CGS001-10237, CGS001-10237, CGS001-10237, CGS001-10237, TRCN0000044403, TRCN0000044405, TRCN0000044407, TRCN0000044403, TRCN0000044407, TRCN0000044403, TRC…	A549, ASC, HCC515, HEPG2, HEPG2, HEPG2, MCF7, NPC, VCAP, VCAP, A375, A549, HA1E, HEPG2, HT29, MCF7, MCF7, NPC, PC3, VCAP, A375, A375, A375, A549, A549, HA1E, HA1E, HT29, HT29, HT29, MCF7, MCF7, MCF7, MCF7, NPC, NPC, PC3, PC3, PC3, PC3, VCAP, HEK293T, MCF7
TIMP2	73	TRCN0000052435, TRCN0000052434, TRCN0000052434, TRCN0000052435, TRCN0000052435, TRCN0000052435, TRCN0000052437, TRCN0000052434, TRCN0000052434, TRCN0000052437, TRCN0000052435, CGS001-7077, CGS001-7077, CGS001-7077, CGS001-7077, CGS001-7077, CGS001-7077, CGS001-7077, CGS001-7077, CGS001-7077, CGS001-7077, CGS001-7077, CGS001-7077, CGS001-7077, CMAP-CYT-SRP3174, CMAP-CYT-SRP3174, TRCN0000052435, TR…	HEPG2, MCF7, MCF7, MCF7, PC3, VCAP, HA1E, HCC515, MCF7, MCF7, PC3, A375, A549, ASC, HA1E, HCC515, HEPG2, HT29, MCF7, MCF7, NPC, PC3, PC3, VCAP, A549, MCF7, A375, A549, A549, A549, HA1E, HA1E, HA1E, HCC515, HCC515, HEPG2, HEPG2, HT29, HT29, MCF7, MCF7, MCF7, PC3, PC3, PC3, A375, A549, A549, A549, ASC, ASC, ASC, HA1E, HA1E, HCC515, HCC515, HEPG2, HEPG2, HEPG2, HT29, HT29, HT29, MCF7, NPC, NPC, NPC,…
LSM6	46	TRCN0000074719, TRCN0000074720, TRCN0000074721, TRCN0000074720, CGS001-11157, CGS001-11157, CGS001-11157, CGS001-11157, CGS001-11157, CGS001-11157, CGS001-11157, CGS001-11157, CGS001-11157, CGS001-11157, CGS001-11157, CGS001-11157, TRCN0000074719, TRCN0000074720, TRCN0000074721, TRCN0000074719, TRCN0000074720, TRCN0000074721, TRCN0000074719, TRCN0000074720, TRCN0000074721, TRCN0000074720, TRCN000…	HA1E, HCC515, MCF7, VCAP, A375, A549, ASC, HA1E, HCC515, HEPG2, HT29, MCF7, NPC, PC3, PC3, VCAP, A375, A375, A375, A549, A549, A549, ASC, ASC, ASC, HA1E, HA1E, HCC515, HEPG2, HEPG2, HEPG2, HT29, HT29, HT29, MCF7, MCF7, NPC, NPC, PC3, PC3, PC3, PC3, PC3, PC3, VCAP, A549
CALM3	58	TRCN0000037899, TRCN0000037899, TRCN0000037900, TRCN0000037899, TRCN0000037899, TRCN0000037901, TRCN0000037899, CGS001-808, CGS001-808, CGS001-808, CGS001-808, CGS001-808, CGS001-808, CGS001-808, CGS001-808, CGS001-808, CGS001-808, CGS001-808, TRCN0000037899, TRCN0000037900, TRCN0000037901, TRCN0000037902, TRCN0000195104, TRCN0000196417, TRCN0000196624, TRCN0000199911, TRCN0000037899, TRCN0000037…	A549, HA1E, HCC515, HEPG2, MCF7, PC3, VCAP, A375, A549, HA1E, HEPG2, HT29, MCF7, MCF7, PC3, PC3, VCAP, VCAP, VCAP, VCAP, VCAP, VCAP, VCAP, VCAP, VCAP, VCAP, VCAP, VCAP, VCAP, VCAP, VCAP, VCAP, VCAP, A375, A375, A375, A549, A549, HA1E, HA1E, HEPG2, HEPG2, HT29, HT29, HT29, MCF7, MCF7, MCF7, MCF7, MCF7, PC3, PC3, PC3, PC3, PC3, VCAP, VCAP, HA1E
SACM1L	33	TRCN0000062792, CGS001-22908, CGS001-22908, CGS001-22908, CGS001-22908, CGS001-22908, CGS001-22908, CGS001-22908, CGS001-22908, TRCN0000062788, TRCN0000062790, TRCN0000062792, TRCN0000062788, TRCN0000062790, TRCN0000062790, TRCN0000062792, TRCN0000062788, TRCN0000062790, TRCN0000062792, TRCN0000062788, TRCN0000062790, TRCN0000062792, TRCN0000062790, TRCN0000062788, TRCN0000062790, TRCN0000062788,…	MCF7, A375, A549, HA1E, HCC515, HEPG2, MCF7, NPC, PC3, A375, A375, A375, A549, A549, HA1E, HA1E, HCC515, HCC515, HCC515, HEPG2, HEPG2, HEPG2, HT29, MCF7, MCF7, NPC, NPC, NPC, PC3, PC3, HA1E, HCC515, MCF7
TCERG1	37	TRCN0000014938, TRCN0000014939, TRCN0000014940, TRCN0000014940, CGS001-10915, CGS001-10915, CGS001-10915, CGS001-10915, CGS001-10915, CGS001-10915, CGS001-10915, CGS001-10915, CGS001-10915, CGS001-10915, TRCN0000014939, TRCN0000014940, TRCN0000014939, TRCN0000014940, TRCN0000014938, TRCN0000014940, TRCN0000014938, TRCN0000014939, TRCN0000014940, TRCN0000014940, TRCN0000014939, TRCN0000014939, TRC…	A549, ASC, HEPG2, PC3, A375, A549, ASC, HA1E, HEPG2, HT29, MCF7, PC3, PC3, VCAP, A375, A375, A549, A549, ASC, ASC, HA1E, HA1E, HA1E, HCC515, HEPG2, HT29, HT29, MCF7, MCF7, MCF7, NPC, PC3, PC3, PC3, PC3, VCAP, VCAP
KIAA0196	35	TRCN0000131227, TRCN0000128018, TRCN0000129686, TRCN0000129686, CGS001-9897, CGS001-9897, CGS001-9897, CGS001-9897, CGS001-9897, CGS001-9897, CGS001-9897, CGS001-9897, CGS001-9897, TRCN0000128018, TRCN0000129686, TRCN0000131227, TRCN0000128018, TRCN0000129686, TRCN0000131227, TRCN0000128018, TRCN0000129686, TRCN0000128018, TRCN0000129686, TRCN0000131227, TRCN0000131227, TRCN0000128018, TRCN000013…	HA1E, MCF7, PC3, VCAP, A375, A549, HA1E, HEPG2, MCF7, MCF7, NPC, PC3, VCAP, A375, A375, A375, A549, A549, A549, HA1E, HA1E, HEPG2, HEPG2, HEPG2, HT29, MCF7, MCF7, MCF7, MCF7, NPC, NPC, PC3, PC3, VCAP, VCAP
DNM1	60	TRCN0000310126, TRCN0000310126, TRCN0000051769, TRCN0000310126, TRCN0000051769, TRCN0000051772, TRCN0000051772, TRCN0000051772, TRCN0000051772, CGS001-1759, CGS001-1759, CGS001-1759, CGS001-1759, CGS001-1759, CGS001-1759, CGS001-1759, CGS001-1759, CGS001-1759, CGS001-1759, CGS001-1759, CGS001-1759, CGS001-1759, TRCN0000310126, TRCN0000051769, TRCN0000288963, TRCN0000051769, TRCN0000288963, TRCN00…	A549, HA1E, HEPG2, PC3, ASC, ASC, HA1E, PC3, VCAP, A375, A549, ASC, HA1E, HCC515, HEPG2, HT29, MCF7, MCF7, NPC, PC3, PC3, VCAP, A375, A549, A549, HA1E, HA1E, HCC515, HCC515, HEPG2, HEPG2, HT29, MCF7, MCF7, MCF7, MCF7, MCF7, PC3, PC3, PC3, VCAP, A375, A549, A549, A549, ASC, HA1E, HA1E, HCC515, HEPG2, HEPG2, HEPG2, HT29, MCF7, MCF7, NPC, NPC, PC3, PC3, PC3
DDIT4	78	TRCN0000062422, TRCN0000062420, TRCN0000062421, TRCN0000062421, TRCN0000062421, TRCN0000062420, CGS001-54541, CGS001-54541, CGS001-54541, CGS001-54541, CGS001-54541, CGS001-54541, CGS001-54541, CGS001-54541, CGS001-54541, CGS001-54541, CGS001-54541, CGS001-54541, CGS001-54541, CGS001-54541, CGS001-54541, TRCN0000062420, TRCN0000062421, TRCN0000062420, TRCN0000062421, TRCN0000062422, TRCN000006242…	A375, HA1E, HEPG2, VCAP, A375, HEPG2, A375, A549, ASC, HA1E, HCC515, HEKTE, HEPG2, HT29, MCF7, MCF7, NPC, PC3, PC3, SW480, VCAP, A375, A375, A549, A549, A549, ASC, ASC, HA1E, HA1E, HCC515, HCC515, HEPG2, HEPG2, HT29, HT29, HT29, MCF7, MCF7, MCF7, MCF7, MCF7, MCF7, NPC, NPC, PC3, PC3, PC3, PC3, VCAP, VCAP, A375, A549, A549, A549, HA1E, HA1E, HCC515, HEPG2, HEPG2, HT29, HT29, HT29, MCF7, MCF7, MCF7…
ALAS1	52	TRCN0000045740, TRCN0000045742, TRCN0000290719, TRCN0000045740, TRCN0000045740, CGS001-211, CGS001-211, CGS001-211, CGS001-211, CGS001-211, CGS001-211, CGS001-211, CGS001-211, CGS001-211, CGS001-211, CGS001-211, CGS001-211, TRCN0000045740, TRCN0000045742, TRCN0000290719, TRCN0000045740, TRCN0000290719, TRCN0000045740, TRCN0000045740, TRCN0000290719, TRCN0000045740, TRCN0000045742, TRCN0000290719,…	A549, HEPG2, HEPG2, A375, A549, A375, A549, ASC, HA1E, HEPG2, HT29, MCF7, MCF7, NPC, PC3, PC3, VCAP, A375, A375, A375, HA1E, HA1E, HEPG2, HT29, HT29, MCF7, MCF7, MCF7, MCF7, MCF7, PC3, VCAP, VCAP, A375, A375, ASC, ASC, ASC, HA1E, HA1E, HCC515, HEPG2, HEPG2, HEPG2, HT29, MCF7, MCF7, NPC, NPC, PC3, VCAP, VCAP
PAFAH1B1	49	TRCN0000050963, TRCN0000306835, TRCN0000050966, TRCN0000050963, TRCN0000050966, TRCN0000050963, TRCN0000306835, TRCN0000050963, TRCN0000050966, TRCN0000050966, ccsbBroad304_01141, CGS001-5048, CGS001-5048, CGS001-5048, CGS001-5048, CGS001-5048, CGS001-5048, CGS001-5048, CGS001-5048, CGS001-5048, CGS001-5048, CGS001-5048, TRCN0000050963, TRCN0000306835, TRCN0000050966, TRCN0000306835, TRCN00000509…	HEPG2, HT29, MCF7, PC3, A375, ASC, ASC, HA1E, HT29, MCF7, HA1E, A375, A549, ASC, HA1E, HEPG2, HT29, MCF7, MCF7, PC3, PC3, VCAP, A375, A375, A549, A549, HA1E, HEPG2, HT29, MCF7, MCF7, MCF7, MCF7, PC3, A375, A375, A549, A549, ASC, HCC515, HEPG2, HEPG2, MCF7, NPC, PC3, PC3, VCAP, HCC515, HEPG2
PSRC1	43	TRCN0000245525, TRCN0000245526, TRCN0000245526, TRCN0000245525, TRCN0000245528, TRCN0000245526, CGS001-84722, CGS001-84722, CGS001-84722, CGS001-84722, CGS001-84722, CGS001-84722, CGS001-84722, CGS001-84722, CGS001-84722, CGS001-84722, CGS001-84722, TRCN0000245528, TRCN0000245525, TRCN0000245526, TRCN0000245528, TRCN0000245525, TRCN0000245525, TRCN0000245526, TRCN0000245528, TRCN0000245526, TRCN0…	A375, A375, ASC, HCC515, HEPG2, VCAP, A375, A549, ASC, HA1E, HCC515, HEPG2, HT29, MCF7, MCF7, NPC, VCAP, A375, A549, A549, A549, ASC, HA1E, HA1E, HA1E, HCC515, HEPG2, HEPG2, HT29, HT29, HT29, MCF7, MCF7, MCF7, MCF7, MCF7, MCF7, NPC, NPC, NPC, VCAP, VCAP, PC3
ERO1L	32	TRCN0000059755, TRCN0000059754, CGS001-30001, CGS001-30001, CGS001-30001, CGS001-30001, CGS001-30001, CGS001-30001, CGS001-30001, CGS001-30001, CGS001-30001, TRCN0000059754, TRCN0000059755, TRCN0000059756, TRCN0000059754, TRCN0000059755, TRCN0000059756, TRCN0000059754, TRCN0000059755, TRCN0000059756, TRCN0000059754, TRCN0000059755, TRCN0000059754, TRCN0000059755, TRCN0000059756, TRCN0000059755, T…	MCF7, PC3, A375, A549, HA1E, HCC515, HEPG2, HT29, MCF7, PC3, VCAP, A375, A375, A375, A549, A549, A549, HA1E, HA1E, HA1E, HCC515, HCC515, HEPG2, HEPG2, HEPG2, HT29, HT29, MCF7, PC3, PC3, VCAP, VCAP
APOE	36	TRCN0000004910, TRCN0000004909, TRCN0000004909, TRCN0000004909, TRCN0000004911, TRCN0000004909, TRCN0000004909, TRCN0000004910, TRCN0000004911, CGS001-348, CGS001-348, CGS001-348, CGS001-348, CGS001-348, CGS001-348, CGS001-348, CGS001-348, CMAP-CYT-SRP4760, CMAP-CYT-SRP4760, TRCN0000004909, TRCN0000004911, TRCN0000004910, TRCN0000004911, TRCN0000004910, TRCN0000004911, TRCN0000004910, TRCN0000004…	A375, A549, HA1E, HCC515, HCC515, MCF7, PC3, PC3, PC3, A375, A549, HA1E, HCC515, HT29, MCF7, PC3, VCAP, A375, A549, A375, A375, A549, A549, HA1E, HA1E, HCC515, HEPG2, HT29, HT29, MCF7, MCF7, VCAP, VCAP, VCAP, A549, VCAP
RBM15B	29	TRCN0000135036, TRCN0000138870, TRCN0000138284, ccsbBroad304_11910, CGS001-29890, CGS001-29890, CGS001-29890, CGS001-29890, CGS001-29890, CGS001-29890, TRCN0000135036, TRCN0000138284, TRCN0000138870, TRCN0000135036, TRCN0000138284, TRCN0000138870, TRCN0000138284, TRCN0000135036, TRCN0000138284, TRCN0000138870, TRCN0000138870, TRCN0000138284, TRCN0000138870, TRCN0000135036, TRCN0000138870, TRCN000…	ASC, ASC, NPC, HA1E, A375, A549, ASC, HA1E, HEPG2, NPC, A375, A375, A375, A549, A549, A549, ASC, HA1E, HA1E, HA1E, HCC515, HEPG2, HEPG2, HT29, MCF7, MCF7, NPC, VCAP, PC3
TOMM70A	40	TRCN0000218962, TRCN0000230034, TRCN0000230034, TRCN0000257097, TRCN0000218962, TRCN0000218962, TRCN0000230034, CGS001-9868, CGS001-9868, CGS001-9868, CGS001-9868, CGS001-9868, CGS001-9868, CGS001-9868, CGS001-9868, CGS001-9868, CGS001-9868, TRCN0000257097, TRCN0000218962, TRCN0000257097, TRCN0000218962, TRCN0000218962, TRCN0000230034, TRCN0000257097, TRCN0000218962, TRCN0000230034, TRCN000021896…	A375, A375, A549, HEPG2, MCF7, VCAP, VCAP, A375, A549, HA1E, HEPG2, HT29, MCF7, MCF7, NPC, PC3, VCAP, A375, A549, A549, ASC, HA1E, HA1E, HA1E, HEPG2, HEPG2, HT29, HT29, HT29, MCF7, MCF7, MCF7, MCF7, MCF7, NPC, NPC, PC3, PC3, PC3, VCAP
CBR1	82	TRCN0000046375, TRCN0000046376, TRCN0000046376, TRCN0000046374, TRCN0000046374, TRCN0000046375, TRCN0000046376, TRCN0000046375, ccsbBroad304_00233, CGS001-873, CGS001-873, CGS001-873, CGS001-873, CGS001-873, CGS001-873, CGS001-873, CGS001-873, CGS001-873, CGS001-873, CGS001-873, CGS001-873, CGS001-873, TRCN0000046374, TRCN0000046375, TRCN0000046376, TRCN0000046374, TRCN0000046376, TRCN0000046374,…	HCC515, MCF7, A375, ASC, VCAP, A549, A549, HCC515, VCAP, A375, A549, ASC, HA1E, HCC515, HEPG2, HT29, MCF7, MCF7, NPC, PC3, PC3, VCAP, A375, A375, A375, A549, A549, HA1E, HA1E, HA1E, HEPG2, HEPG2, HT29, MCF7, MCF7, MCF7, PC3, PC3, PC3, PC3, VCAP, VCAP, A375, A549, A549, ASC, ASC, HA1E, HA1E, HA1E, HCC515, HEPG2, HEPG2, HT29, HT29, MCF7, NPC, NPC, PC3, PC3, VCAP, A375, A375, A549, HA1E, HA1E, HA1E,…
PRKCD	76	TRCN0000195598, TRCN0000010203, TRCN0000272637, TRCN0000010203, TRCN0000272637, TRCN0000272637, TRCN0000010203, TRCN0000272684, TRCN0000010202, TRCN0000010203, TRCN0000010203, TRCN0000010203, CGS001-5580, CGS001-5580, CGS001-5580, CGS001-5580, CGS001-5580, CGS001-5580, CGS001-5580, CGS001-5580, CGS001-5580, CGS001-5580, CGS001-5580, CGS001-5580, TRCN0000010194, TRCN0000195408, TRCN0000196625, TRC…	VCAP, HA1E, HT29, MCF7, MCF7, VCAP, A375, ASC, HA1E, HCC515, HCC515, HEPG2, A375, A549, ASC, HA1E, HCC515, HEPG2, HT29, MCF7, MCF7, PC3, PC3, VCAP, VCAP, VCAP, VCAP, VCAP, A375, A375, A375, A549, A549, A549, HA1E, HEPG2, HEPG2, HEPG2, MCF7, MCF7, MCF7, PC3, PC3, PC3, VCAP, A375, A375, A549, A549, A549, ASC, ASC, HA1E, HEPG2, HEPG2, HEPG2, HT29, MCF7, MCF7, NPC, PC3, PC3, VCAP, VCAP, A549, A549, H…
PIK3R4	50	TRCN0000000886, TRCN0000197017, TRCN0000000886, TRCN0000000886, TRCN0000197017, TRCN0000000886, TRCN0000010562, TRCN0000010562, ccsbBroad304_08170, CGS001-30849, CGS001-30849, CGS001-30849, CGS001-30849, CGS001-30849, CGS001-30849, CGS001-30849, CGS001-30849, CGS001-30849, CGS001-30849, CGS001-30849, CMAP-HSF-PIK3R4, TRCN0000000885, TRCN0000000886, TRCN0000000887, TRCN0000000888, TRCN0000010562, …	HA1E, HEPG2, HT29, MCF7, MCF7, PC3, PC3, PC3, HA1E, A375, A549, HA1E, HCC515, HEPG2, HT29, MCF7, MCF7, PC3, PC3, VCAP, HEK293T, VCAP, VCAP, VCAP, VCAP, VCAP, VCAP, VCAP, A375, A375, A375, A549, A549, HA1E, HA1E, HCC515, HCC515, HEPG2, HEPG2, HT29, HT29, MCF7, MCF7, MCF7, MCF7, PC3, PC3, PC3, VCAP, A375
CSNK1E	126	TRCN0000000604, TRCN0000001836, TRCN0000001838, TRCN0000000605, TRCN0000000603, TRCN0000000605, TRCN0000009955, TRCN0000009957, TRCN0000001836, TRCN0000009965, TRCN0000009966, TRCN0000000603, TRCN0000000604, TRCN0000009966, TRCN0000009965, TRCN0000000602, TRCN0000000603, TRCN0000009955, TRCN0000000603, TRCN0000009955, TRCN0000009957, CGS001-1454, CGS001-1454, CGS001-1454, CGS001-1454, CGS001-1454…	VCAP, VCAP, VCAP, A549, A375, A375, A375, A375, A549, A549, A549, HA1E, HA1E, HA1E, HCC515, HEPG2, HEPG2, HEPG2, MCF7, MCF7, MCF7, A375, A549, HA1E, HEKTE, HEPG2, HT29, MCF7, MCF7, PC3, PC3, SW480, VCAP, HCC515, VCAP, VCAP, A375, A375, A375, A549, A549, HA1E, HA1E, HA1E, HCC515, HCC515, HEPG2, HEPG2, HEPG2, HT29, MCF7, MCF7, MCF7, MCF7, MCF7, PC3, PC3, PC3, PC3, A375, A375, A375, A375, A375, A549…
JUN	277	TRCN0000039590, TRCN0000010366, TRCN0000039590, TRCN0000039591, TRCN0000039589, TRCN0000039591, TRCN0000010366, TRCN0000039592, TRCN0000010366, TRCN0000039589, TRCN0000010366, TRCN0000355646, TRCN0000355647, TRCN0000039589, TRCN0000338165, TRCN0000355647, TRCN0000338164, TRCN0000338225, TRCN0000355647, TRCN0000010366, TRCN0000039588, TRCN0000338164, TRCN0000338221, TRCN0000010366, TRCN0000039591,…	A375, HA1E, HCC515, HCC515, MCF7, MCF7, PC3, VCAP, A549, ASC, HA1E, A375, A375, A549, A549, A549, ASC, ASC, ASC, HA1E, HA1E, HA1E, HA1E, HEPG2, HEPG2, HEPG2, HEPG2, HEPG2, HT29, HT29, HT29, MCF7, MCF7, MCF7, NPC, NPC, NPC, PC3, PC3, PC3, PC3, PC3, VCAP, VCAP, VCAP, VCAP, A375, A549, A549, HA1E, HCC515, HCC515, HCC515, HEPG2, HEPG2, HEPG2, HT29, MCF7, MCF7, MCF7, PC3, VCAP, VCAP, VCAP, VCAP, VCAP,…
TMEM50A	39	TRCN0000275482, TRCN0000275480, TRCN0000275480, TRCN0000129223, TRCN0000275480, TRCN0000275480, TRCN0000275480, TRCN0000275480, CGS001-23585, CGS001-23585, CGS001-23585, CGS001-23585, CGS001-23585, CGS001-23585, CGS001-23585, CGS001-23585, CGS001-23585, CGS001-23585, TRCN0000129223, TRCN0000275480, TRCN0000129223, TRCN0000275482, TRCN0000129223, TRCN0000275482, TRCN0000129223, TRCN0000275482, TRC…	A375, A549, HA1E, HCC515, HCC515, HEPG2, PC3, VCAP, A375, A549, ASC, HA1E, HCC515, HEPG2, HT29, MCF7, NPC, VCAP, A375, A375, A549, A549, ASC, ASC, HA1E, HA1E, HEPG2, HEPG2, HT29, HT29, HT29, MCF7, MCF7, MCF7, NPC, NPC, NPC, VCAP, VCAP
SCCPDH	43	TRCN0000343797, CGS001-51097, CGS001-51097, CGS001-51097, CGS001-51097, CGS001-51097, CGS001-51097, CGS001-51097, CGS001-51097, CGS001-51097, CGS001-51097, CGS001-51097, TRCN0000343739, TRCN0000343796, TRCN0000343797, TRCN0000343739, TRCN0000343796, TRCN0000343797, TRCN0000343739, TRCN0000343796, TRCN0000343797, TRCN0000343739, TRCN0000343796, TRCN0000343797, TRCN0000343796, TRCN0000343797, TRCN0…	MCF7, A375, A549, ASC, HA1E, HCC515, HEPG2, HT29, MCF7, MCF7, NPC, VCAP, A375, A375, A375, A549, A549, A549, ASC, ASC, ASC, HA1E, HA1E, HA1E, HCC515, HCC515, HEPG2, HEPG2, HEPG2, HT29, HT29, MCF7, MCF7, MCF7, NPC, NPC, NPC, VCAP, VCAP, HEPG2, A375, PC3, PC3
TSC22D3	44	TRCN0000013793, TRCN0000013793, TRCN0000013797, TRCN0000013794, TRCN0000013797, TRCN0000013793, TRCN0000013797, CGS001-1831, CGS001-1831, CGS001-1831, CGS001-1831, CGS001-1831, CGS001-1831, CGS001-1831, CGS001-1831, CGS001-1831, CGS001-1831, CGS001-1831, CGS001-1831, TRCN0000013794, TRCN0000013797, TRCN0000013794, TRCN0000013797, TRCN0000013793, TRCN0000013797, TRCN0000013793, TRCN0000013797, TRC…	A375, A549, A549, HA1E, HA1E, HT29, NPC, A375, A549, HA1E, HCC515, HEPG2, HT29, MCF7, MCF7, NPC, PC3, PC3, VCAP, A375, A375, A549, ASC, HCC515, HCC515, HEPG2, HEPG2, HT29, HT29, MCF7, MCF7, MCF7, MCF7, MCF7, NPC, PC3, PC3, PC3, PC3, PC3, PC3, VCAP, VCAP, VCAP
TFAP2A	63	TRCN0000004925, TRCN0000004926, TRCN0000004926, TRCN0000004925, TRCN0000004924, TRCN0000004925, TRCN0000004926, TRCN0000004924, TRCN0000004926, TRCN0000004924, ccsbBroad304_07050, CGS001-7020, CGS001-7020, CGS001-7020, CGS001-7020, CGS001-7020, CGS001-7020, CGS001-7020, CGS001-7020, CGS001-7020, CGS001-7020, CGS001-7020, TRCN0000004924, TRCN0000004925, TRCN0000004926, TRCN0000004924, TRCN00000049…	A549, A549, HT29, MCF7, A375, A375, ASC, HA1E, HCC515, VCAP, HT29, A375, A549, ASC, HA1E, HCC515, HEPG2, MCF7, MCF7, PC3, PC3, VCAP, A375, A375, A375, HA1E, HA1E, HCC515, HEPG2, MCF7, MCF7, MCF7, PC3, PC3, VCAP, A375, A549, A549, ASC, ASC, HA1E, HEPG2, HT29, MCF7, MCF7, MCF7, PC3, PC3, PC3, PC3, VCAP, VCAP, A375, HA1E, HCC515, A375, A375, A375, PC3, PC3, PC3, A375, PC3
ZNF395	41	TRCN0000183104, TRCN0000183104, TRCN0000183104, TRCN0000179444, CGS001-55893, CGS001-55893, CGS001-55893, CGS001-55893, CGS001-55893, CGS001-55893, CGS001-55893, CGS001-55893, CGS001-55893, TRCN0000148383, TRCN0000179444, TRCN0000183104, TRCN0000148383, TRCN0000179444, TRCN0000179444, TRCN0000148383, TRCN0000179444, TRCN0000183104, TRCN0000148383, TRCN0000183104, TRCN0000148383, TRCN0000179444, T…	A549, HEPG2, MCF7, SKL, A375, A549, HA1E, HCC515, HEPG2, MCF7, NPC, PC3, SKL, A375, A375, A375, A549, A549, ASC, HA1E, HA1E, HA1E, HCC515, HCC515, HEPG2, HEPG2, HT29, MCF7, MCF7, NPC, NPC, NPC, PC3, PC3, PC3, SKL, SKL, VCAP, MCF7, MCF7, MCF7
VPS72	40	TRCN0000005685, TRCN0000005685, TRCN0000005683, TRCN0000005683, CGS001-6944, CGS001-6944, CGS001-6944, CGS001-6944, CGS001-6944, CGS001-6944, CGS001-6944, CGS001-6944, CGS001-6944, CGS001-6944, TRCN0000005682, TRCN0000005683, TRCN0000005682, TRCN0000005683, TRCN0000005682, TRCN0000005683, TRCN0000005685, TRCN0000005682, TRCN0000005685, TRCN0000005682, TRCN0000005685, TRCN0000005682, TRCN000000568…	A375, A549, HA1E, VCAP, A375, A549, ASC, HA1E, HCC515, HEPG2, MCF7, NPC, PC3, VCAP, A375, A375, A549, A549, ASC, ASC, ASC, HA1E, HA1E, HCC515, HCC515, HEPG2, HEPG2, HEPG2, HT29, MCF7, MCF7, MCF7, NPC, NPC, PC3, PC3, PC3, PC3, VCAP, VCAP
CLSTN1	22	TRCN0000054261, TRCN0000054261, CGS001-22883, CGS001-22883, CGS001-22883, CGS001-22883, CGS001-22883, CGS001-22883, TRCN0000054261, TRCN0000054260, TRCN0000054261, TRCN0000054261, TRCN0000054260, TRCN0000054261, TRCN0000054260, TRCN0000054261, TRCN0000054260, TRCN0000054261, TRCN0000054260, TRCN0000054261, TRCN0000054260, TRCN0000054261	HT29, PC3, A549, HA1E, HEPG2, MCF7, NPC, PC3, A375, A549, A549, ASC, HA1E, HA1E, HEPG2, HEPG2, MCF7, MCF7, NPC, NPC, PC3, VCAP
MAPK9	140	TRCN0000001012, TRCN0000000945, TRCN0000000943, TRCN0000000945, TRCN0000000945, TRCN0000010279, TRCN0000000943, TRCN0000000943, TRCN0000010279, TRCN0000010277, TRCN0000010278, TRCN0000010279, TRCN0000000943, TRCN0000000945, TRCN0000001012, TRCN0000010280, TRCN0000000946, TRCN0000010276, TRCN0000010280, TRCN0000000944, TRCN0000010276, TRCN0000000943, TRCN0000000947, TRCN0000010279, TRCN0000000947,…	VCAP, A549, HA1E, MCF7, VCAP, A549, MCF7, MCF7, NPC, A549, A549, A549, HA1E, HA1E, HA1E, HA1E, HCC515, HEPG2, HEPG2, HT29, HT29, MCF7, MCF7, MCF7, VCAP, VCAP, VCAP, A549, HA1E, HCC515, HEK293T, HEKTE, HEPG2, HT29, MCF7, MCF7, NPC, PC3, SW480, A375, VCAP, PC3, VCAP, VCAP, VCAP, VCAP, A549, HA1E, HA1E, HT29, MCF7, MCF7, MCF7, MCF7, PC3, VCAP, A549, A549, ASC, HA1E, HA1E, HA1E, HCC515, HEPG2, MCF7, …
SKP1	35	TRCN0000006495, TRCN0000006495, TRCN0000006496, TRCN0000006495, CGS001-6500, CGS001-6500, CGS001-6500, CGS001-6500, CGS001-6500, CGS001-6500, CGS001-6500, CGS001-6500, CGS001-6500, TRCN0000006494, TRCN0000006495, TRCN0000006496, TRCN0000006494, TRCN0000006495, TRCN0000006496, TRCN0000006494, TRCN0000006496, TRCN0000006496, TRCN0000006494, TRCN0000006495, TRCN0000006496, TRCN0000006494, TRCN000000…	HA1E, HCC515, HT29, MCF7, A375, A549, HA1E, HCC515, HEPG2, HT29, MCF7, PC3, VCAP, A375, A375, A375, A549, A549, A549, HA1E, HA1E, HCC515, HEPG2, HEPG2, HEPG2, HT29, HT29, MCF7, MCF7, PC3, PC3, PC3, VCAP, VCAP, VCAP
POP4	50	TRCN0000049879, TRCN0000049879, TRCN0000049881, TRCN0000049879, TRCN0000049880, CGS001-10775, CGS001-10775, CGS001-10775, CGS001-10775, CGS001-10775, CGS001-10775, CGS001-10775, CGS001-10775, CGS001-10775, CGS001-10775, CGS001-10775, CGS001-10775, CGS001-10775, TRCN0000049880, TRCN0000049881, TRCN0000049880, TRCN0000049881, TRCN0000049879, TRCN0000049879, TRCN0000049881, TRCN0000049879, TRCN00000…	A375, A549, ASC, HEPG2, HEPG2, A375, A549, ASC, HA1E, HCC515, HEPG2, HT29, MCF7, MCF7, NPC, PC3, PC3, VCAP, A375, A375, A549, A549, ASC, HA1E, HA1E, HCC515, HCC515, HCC515, HEPG2, HT29, HT29, HT29, MCF7, MCF7, MCF7, MCF7, MCF7, MCF7, NPC, NPC, NPC, PC3, PC3, PC3, PC3, VCAP, VCAP, VCAP, HEPG2, HT29
NFE2L2	96	CMAP-HSF-NFE2L2, CMAP-HSF-NFE2L2, TRCN0000284999, TRCN0000007556, TRCN0000273494, TRCN0000273494, TRCN0000273494, TRCN0000284999, TRCN0000284999, TRCN0000273494, TRCN0000273494, TRCN0000273494, TRCN0000284999, TRCN0000284999, TRCN0000007556, TRCN0000284999, TRCN0000007556, TRCN0000007555, ccsbBroad304_01090, CGS001-4780, CGS001-4780, CGS001-4780, CGS001-4780, CGS001-4780, CGS001-4780, CGS001-4780…	HEK293T, HEK293T, A375, A549, A549, HA1E, HEPG2, HEPG2, HT29, MCF7, PC3, VCAP, ASC, HA1E, HEPG2, HEPG2, MCF7, PC3, HCC515, A375, A549, HA1E, HCC515, HEPG2, HT29, MCF7, MCF7, NPC, PC3, PC3, VCAP, HEK293T, HEK293T, HEK293T, HEK293T, HEK293T, HEK293T, HEK293T, HEK293T, HEK293T, HEK293T, HEK293T, HEK293T, A375, A375, HA1E, HA1E, HEPG2, HT29, MCF7, MCF7, MCF7, MCF7, MCF7, PC3, PC3, PC3, PC3, PC3, A375…
BLCAP	41	TRCN0000163924, TRCN0000163924, TRCN0000163924, TRCN0000163924, TRCN0000162067, TRCN0000163924, TRCN0000161355, TRCN0000162067, ccsbBroad304_02553, CGS001-10904, CGS001-10904, CGS001-10904, CGS001-10904, CGS001-10904, CGS001-10904, CGS001-10904, CGS001-10904, CGS001-10904, TRCN0000161355, TRCN0000162067, TRCN0000161355, TRCN0000162067, TRCN0000163924, TRCN0000162067, TRCN0000163924, TRCN000016135…	A375, HA1E, HCC515, HEPG2, MCF7, NPC, SKL, SKL, HCC515, A375, A549, ASC, HA1E, HCC515, HEPG2, MCF7, NPC, SKL, A375, A375, A549, A549, A549, ASC, ASC, HA1E, HA1E, HCC515, HEPG2, HEPG2, HT29, MCF7, MCF7, NPC, NPC, PC3, PC3, SKL, HA1E, JURKAT, MCF7
FAM20B	38	TRCN0000138099, TRCN0000297420, TRCN0000138099, TRCN0000138099, TRCN0000137827, TRCN0000297420, TRCN0000137827, TRCN0000138099, CGS001-9917, CGS001-9917, CGS001-9917, CGS001-9917, CGS001-9917, CGS001-9917, CGS001-9917, CGS001-9917, CGS001-9917, TRCN0000137827, TRCN0000137827, TRCN0000297420, TRCN0000137827, TRCN0000137827, TRCN0000297420, TRCN0000138099, TRCN0000297420, TRCN0000138099, TRCN000013…	A375, A375, A549, HA1E, HEPG2, MCF7, VCAP, VCAP, A375, A549, HA1E, HEPG2, MCF7, MCF7, NPC, PC3, VCAP, A375, A549, A549, ASC, HA1E, HA1E, HEPG2, HEPG2, HT29, MCF7, MCF7, MCF7, MCF7, MCF7, NPC, NPC, NPC, PC3, PC3, PC3, VCAP
PROS1	18	CGS001-5627, CGS001-5627, CGS001-5627, CGS001-5627, TRCN0000056398, TRCN0000056399, TRCN0000056400, TRCN0000056398, TRCN0000056398, TRCN0000056400, TRCN0000056399, TRCN0000056398, TRCN0000056399, TRCN0000056400, TRCN0000056398, TRCN0000056399, TRCN0000056400, TRCN0000056398	A549, HEPG2, MCF7, PC3, A549, A549, A549, HA1E, HEPG2, HEPG2, HT29, MCF7, MCF7, MCF7, PC3, PC3, PC3, VCAP
CRKL	159	TRCN0000257355, TRCN0000257355, TRCN0000257355, TRCN0000349645, TRCN0000006380, TRCN0000006380, TRCN0000006380, TRCN0000006378, TRCN0000006378, TRCN0000006379, TRCN0000231945, TRCN0000006379, TRCN0000231944, TRCN0000231947, TRCN0000257355, TRCN0000257355, TRCN0000231947, TRCN0000231947, TRCN0000257355, TRCN0000231945, TRCN0000231945, TRCN0000006379, TRCN0000231945, TRCN0000257355, TRCN0000349645,…	A549, HA1E, HCC515, A549, ASC, HA1E, HCC515, NPC, VCAP, A375, A375, A549, A549, A549, A549, ASC, HA1E, HEPG2, HEPG2, MCF7, PC3, VCAP, VCAP, VCAP, VCAP, HA1E, HA1E, MCF7, A375, A549, ASC, HA1E, HCC515, HEPG2, HT29, MCF7, MCF7, NPC, PC3, PC3, VCAP, VCAP, VCAP, VCAP, A375, A549, A549, HA1E, HCC515, HEPG2, HT29, MCF7, MCF7, MCF7, PC3, VCAP, A375, A375, A375, A549, A549, ASC, ASC, HA1E, HCC515, HEPG2,…
ZNF318	43	TRCN0000163260, TRCN0000134392, TRCN0000133950, TRCN0000134392, TRCN0000163260, TRCN0000134392, CGS001-24149, CGS001-24149, CGS001-24149, CGS001-24149, CGS001-24149, CGS001-24149, CGS001-24149, CGS001-24149, CGS001-24149, CGS001-24149, TRCN0000133950, TRCN0000134392, TRCN0000163260, TRCN0000133950, TRCN0000134392, TRCN0000163260, TRCN0000133950, TRCN0000134392, TRCN0000133950, TRCN0000163260, TRC…	ASC, HA1E, HEPG2, HEPG2, HEPG2, HT29, A375, A549, ASC, HA1E, HCC515, HEPG2, HT29, MCF7, NPC, VCAP, A375, A375, A375, A549, A549, A549, ASC, ASC, HA1E, HA1E, HCC515, HCC515, HCC515, HT29, MCF7, MCF7, MCF7, MCF7, NPC, NPC, NPC, SKL, VCAP, VCAP, VCAP, PC3, PC3
FDFT1	55	TRCN0000036324, TRCN0000036327, TRCN0000036327, TRCN0000036327, TRCN0000036327, TRCN0000036325, TRCN0000036325, TRCN0000036324, TRCN0000036327, CGS001-2222, CGS001-2222, CGS001-2222, CGS001-2222, CGS001-2222, CGS001-2222, CGS001-2222, CGS001-2222, CGS001-2222, CGS001-2222, CGS001-2222, CGS001-2222, CGS001-2222, TRCN0000036327, TRCN0000036324, TRCN0000036327, TRCN0000036327, TRCN0000036324, TRCN00…	HA1E, MCF7, PC3, PC3, HA1E, HCC515, HT29, PC3, PC3, A375, A549, ASC, HA1E, HCC515, HEPG2, HT29, MCF7, MCF7, NPC, PC3, PC3, VCAP, A375, A549, A549, HA1E, HEPG2, HEPG2, MCF7, MCF7, MCF7, PC3, VCAP, A375, A375, A375, A549, A549, ASC, ASC, HA1E, HA1E, HCC515, HCC515, HEPG2, HEPG2, MCF7, MCF7, MCF7, NPC, NPC, NPC, PC3, VCAP, HA1E
TRAP1	49	TRCN0000060675, TRCN0000060676, TRCN0000060676, TRCN0000060675, ccsbBroad304_02324, CGS001-10131, CGS001-10131, CGS001-10131, CGS001-10131, CGS001-10131, CGS001-10131, CGS001-10131, CGS001-10131, CGS001-10131, CGS001-10131, TRCN0000060673, TRCN0000060675, TRCN0000060676, TRCN0000060673, TRCN0000060676, TRCN0000060673, TRCN0000060673, TRCN0000060675, TRCN0000060675, TRCN0000060673, TRCN0000060675,…	A549, HA1E, NPC, VCAP, MCF7, A375, A549, HA1E, HEPG2, HT29, MCF7, MCF7, NPC, PC3, VCAP, A375, A375, A375, A549, A549, ASC, HA1E, HA1E, HCC515, HEPG2, HEPG2, HEPG2, HT29, HT29, HT29, MCF7, MCF7, MCF7, MCF7, MCF7, MCF7, NPC, PC3, PC3, PC3, PC3, VCAP, HA1E, HCC515, A375, A375, PC3, PC3, A375
GTF2A2	52	TRCN0000280279, TRCN0000280343, TRCN0000297812, TRCN0000280343, TRCN0000280279, TRCN0000297812, TRCN0000280343, TRCN0000297812, TRCN0000297812, TRCN0000280343, CGS001-2958, CGS001-2958, CGS001-2958, CGS001-2958, CGS001-2958, CGS001-2958, CGS001-2958, CGS001-2958, CGS001-2958, CGS001-2958, CGS001-2958, CGS001-2958, TRCN0000280279, TRCN0000297812, TRCN0000280343, TRCN0000297812, TRCN0000280279, TRC…	A549, HA1E, HEPG2, MCF7, PC3, VCAP, HA1E, HEPG2, MCF7, NPC, A375, A549, ASC, HA1E, HEPG2, HT29, MCF7, MCF7, NPC, PC3, PC3, VCAP, A375, A375, A549, A549, HA1E, HEPG2, HT29, HT29, HT29, MCF7, MCF7, MCF7, MCF7, PC3, PC3, PC3, VCAP, VCAP, A375, A549, A549, ASC, ASC, HT29, MCF7, NPC, PC3, HA1E, HCC515, HEPG2
PSMD9	38	TRCN0000003941, TRCN0000003944, TRCN0000003941, TRCN0000003942, TRCN0000003941, TRCN0000003944, TRCN0000003942, TRCN0000003942, CGS001-5715, CGS001-5715, CGS001-5715, CGS001-5715, CGS001-5715, CGS001-5715, CGS001-5715, CGS001-5715, CGS001-5715, TRCN0000003942, TRCN0000003944, TRCN0000003941, TRCN0000003942, TRCN0000003944, TRCN0000003941, TRCN0000003942, TRCN0000003941, TRCN0000003942, TRCN000000…	A375, A375, A549, HCC515, HEPG2, HEPG2, MCF7, PC3, A375, A549, HA1E, HCC515, HEPG2, HT29, MCF7, PC3, VCAP, A549, A549, HA1E, HA1E, HA1E, HCC515, HEPG2, HT29, HT29, MCF7, MCF7, PC3, PC3, VCAP, VCAP, VCAP, HA1E, A375, A375, A375, PC3
MTFR1	33	TRCN0000143523, TRCN0000343176, TRCN0000343116, TRCN0000343116, TRCN0000343176, TRCN0000143523, TRCN0000343116, CGS001-9650, CGS001-9650, CGS001-9650, CGS001-9650, CGS001-9650, CGS001-9650, CGS001-9650, CGS001-9650, TRCN0000343116, TRCN0000343176, TRCN0000143523, TRCN0000343116, TRCN0000343176, TRCN0000343116, TRCN0000143523, TRCN0000343176, TRCN0000143523, TRCN0000143523, TRCN0000343176, TRCN000…	A375, ASC, HA1E, HEPG2, HEPG2, NPC, PC3, A375, A549, ASC, HA1E, HEPG2, MCF7, NPC, PC3, A375, A375, A549, A549, A549, ASC, HA1E, HA1E, HCC515, HEPG2, HT29, MCF7, MCF7, MCF7, NPC, NPC, PC3, VCAP
UBE2A	83	TRCN0000350341, TRCN0000010842, TRCN0000320582, TRCN0000004007, TRCN0000004008, TRCN0000004007, TRCN0000004008, TRCN0000004006, TRCN0000004008, TRCN0000004008, TRCN0000004007, TRCN0000004006, TRCN0000004007, CGS001-7319, CGS001-7319, CGS001-7319, CGS001-7319, CGS001-7319, CGS001-7319, CGS001-7319, CGS001-7319, CGS001-7319, CGS001-7319, CGS001-7319, CGS001-7319, CGS001-7319, CGS001-7319, TRCN00000…	A549, HA1E, VCAP, A375, A375, A549, A549, HA1E, HEPG2, MCF7, PC3, VCAP, VCAP, A375, A549, ASC, HA1E, HCC515, HEKTE, HEPG2, HT29, MCF7, MCF7, NPC, PC3, PC3, VCAP, A375, A375, A375, A549, A549, HA1E, HA1E, HCC515, HEPG2, HEPG2, HEPG2, HT29, HT29, MCF7, MCF7, MCF7, MCF7, MCF7, PC3, PC3, PC3, PC3, PC3, VCAP, VCAP, A375, A549, ASC, ASC, ASC, HA1E, HA1E, HCC515, HCC515, HCC515, HEPG2, HEPG2, HT29, MCF7…
NIT1	32	TRCN0000116044, TRCN0000116045, TRCN0000116045, TRCN0000116044, TRCN0000116045, TRCN0000116044, TRCN0000116045, TRCN0000116044, TRCN0000116045, TRCN0000116044, CGS001-4817, CGS001-4817, CGS001-4817, CGS001-4817, CGS001-4817, CGS001-4817, CGS001-4817, CGS001-4817, CGS001-4817, CGS001-4817, TRCN0000116044, TRCN0000116045, TRCN0000116044, TRCN0000116044, TRCN0000116045, TRCN0000116045, TRCN000011604…	A375, A375, ASC, HA1E, HA1E, HCC515, HCC515, MCF7, MCF7, VCAP, A375, A549, ASC, HA1E, HCC515, HEPG2, MCF7, PC3, PC3, VCAP, A549, A549, ASC, HEPG2, HEPG2, HT29, PC3, PC3, PC3, PC3, VCAP, MCF7
SYNGR3	29	TRCN0000151180, TRCN0000153917, CGS001-9143, CGS001-9143, CGS001-9143, CGS001-9143, CGS001-9143, CGS001-9143, CGS001-9143, TRCN0000153917, TRCN0000151180, TRCN0000153917, TRCN0000153917, TRCN0000151180, TRCN0000153917, TRCN0000151180, TRCN0000153917, TRCN0000151180, TRCN0000153917, TRCN0000151180, TRCN0000153917, TRCN0000151180, TRCN0000153917, TRCN0000151180, ccsbBroad304_02092, ccsbBroad304_020…	A375, A549, A375, A549, HEPG2, HT29, MCF7, NPC, SKL, A375, A549, ASC, HA1E, HEPG2, HEPG2, HT29, HT29, MCF7, MCF7, NPC, NPC, SKL, SKL, VCAP, A375, HCC515, HEPG2, VCAP, MCF7
NFKB2	41	TRCN0000006516, TRCN0000006515, TRCN0000006512, TRCN0000006515, TRCN0000006512, CGS001-4791, CGS001-4791, CGS001-4791, CGS001-4791, CGS001-4791, CGS001-4791, CGS001-4791, CGS001-4791, CGS001-4791, CGS001-4791, TRCN0000006512, TRCN0000006515, TRCN0000006512, TRCN0000006515, TRCN0000006516, TRCN0000006512, TRCN0000006516, TRCN0000006516, TRCN0000006512, TRCN0000006515, TRCN0000006512, TRCN000000651…	A375, HA1E, HEPG2, HEPG2, VCAP, A375, A549, HA1E, HEKTE, HEPG2, HT29, MCF7, PC3, SW480, VCAP, A375, A375, A549, A549, A549, HA1E, HA1E, HEPG2, HT29, HT29, MCF7, MCF7, MCF7, PC3, PC3, PC3, VCAP, VCAP, A375, A375, HEKTE, HEKTE, PC3, PC3, SW480, SW480
STK25	78	TRCN0000006271, TRCN0000006270, TRCN0000006271, TRCN0000006271, TRCN0000006271, TRCN0000006270, TRCN0000006271, TRCN0000006270, TRCN0000006271, TRCN0000006270, TRCN0000006273, TRCN0000006270, TRCN0000006272, TRCN0000006270, TRCN0000006272, CGS001-10494, CGS001-10494, CGS001-10494, CGS001-10494, CGS001-10494, CGS001-10494, CGS001-10494, CGS001-10494, CGS001-10494, CGS001-10494, CGS001-10494, CGS00…	VCAP, A549, A549, HEPG2, MCF7, PC3, PC3, PC3, PC3, HCC515, HCC515, HT29, HT29, PC3, PC3, A375, A549, ASC, HA1E, HCC515, HEPG2, HT29, MCF7, MCF7, NPC, PC3, PC3, VCAP, VCAP, VCAP, VCAP, VCAP, A375, A375, A375, A549, HA1E, HA1E, HEPG2, HEPG2, HT29, HT29, HT29, MCF7, MCF7, MCF7, MCF7, PC3, PC3, A375, A375, A375, A549, A549, A549, ASC, ASC, ASC, HA1E, HA1E, HCC515, HEPG2, HEPG2, HEPG2, HT29, MCF7, MCF…
ABCF3	43	TRCN0000164895, TRCN0000160414, TRCN0000164895, TRCN0000159846, TRCN0000160414, TRCN0000160414, TRCN0000160414, ccsbBroad304_03580, CGS001-55324, CGS001-55324, CGS001-55324, CGS001-55324, CGS001-55324, CGS001-55324, CGS001-55324, CGS001-55324, CGS001-55324, CGS001-55324, TRCN0000159846, TRCN0000160414, TRCN0000159846, TRCN0000159846, TRCN0000160414, TRCN0000164895, TRCN0000164895, TRCN0000159846,…	A375, A549, A549, HA1E, HA1E, HEPG2, MCF7, HCC515, A375, A549, ASC, HA1E, HEPG2, HT29, MCF7, NPC, PC3, SKL, A375, A375, A549, ASC, ASC, ASC, HA1E, HEPG2, HEPG2, HT29, HT29, HT29, MCF7, MCF7, NPC, NPC, PC3, PC3, SKL, SKL, SKL, VCAP, A375, HT29, MCF7
FCHO1	48	TRCN0000161469, TRCN0000163801, TRCN0000161066, TRCN0000161066, TRCN0000161469, TRCN0000163801, TRCN0000161066, TRCN0000161469, TRCN0000163801, CGS001-23149, CGS001-23149, CGS001-23149, CGS001-23149, CGS001-23149, CGS001-23149, CGS001-23149, CGS001-23149, CGS001-23149, CGS001-23149, CGS001-23149, TRCN0000161066, TRCN0000163801, TRCN0000161066, TRCN0000161469, TRCN0000161066, TRCN0000161469, TRCN0…	A375, A549, HA1E, HCC515, MCF7, MCF7, NPC, SKL, SKL, A375, A549, ASC, HA1E, HCC515, HEPG2, MCF7, NPC, PC3, PC3, SKL, A375, A375, A549, A549, ASC, ASC, ASC, HA1E, HA1E, HCC515, HEPG2, HEPG2, HEPG2, HT29, MCF7, NPC, PC3, PC3, PC3, PC3, PC3, SKL, A375, MCF7, VCAP, MCF7, MCF7, MCF7
OXSR1	58	TRCN0000010643, TRCN0000001586, TRCN0000001588, TRCN0000010643, TRCN0000010643, TRCN0000001588, TRCN0000001586, TRCN0000001586, CGS001-9943, CGS001-9943, CGS001-9943, CGS001-9943, CGS001-9943, CGS001-9943, CGS001-9943, CGS001-9943, CGS001-9943, CGS001-9943, CGS001-9943, CGS001-9943, TRCN0000001587, TRCN0000001588, TRCN0000001588, TRCN0000010643, TRCN0000001586, TRCN0000010643, TRCN0000001586, TRC…	VCAP, A375, A549, HA1E, HEPG2, MCF7, MCF7, VCAP, A375, A549, ASC, HA1E, HCC515, HEPG2, HT29, MCF7, MCF7, PC3, PC3, VCAP, VCAP, VCAP, A375, A375, A549, A549, HA1E, HEPG2, HEPG2, HT29, HT29, MCF7, MCF7, MCF7, PC3, PC3, PC3, A375, A375, A375, A549, A549, A549, ASC, ASC, ASC, HA1E, HA1E, HCC515, HCC515, HEPG2, HEPG2, HEPG2, MCF7, NPC, PC3, PC3, VCAP
SMARCC1	40	TRCN0000015629, TRCN0000015628, TRCN0000015629, TRCN0000015631, TRCN0000015628, TRCN0000015629, TRCN0000015629, TRCN0000015631, TRCN0000015628, TRCN0000015629, TRCN0000015631, CGS001-6599, CGS001-6599, CGS001-6599, CGS001-6599, CGS001-6599, CGS001-6599, CGS001-6599, CGS001-6599, CGS001-6599, CGS001-6599, TRCN0000015628, TRCN0000015631, TRCN0000015628, TRCN0000015629, TRCN0000015628, TRCN000001562…	A375, ASC, HCC515, HCC515, HT29, HT29, MCF7, MCF7, NPC, NPC, PC3, A375, A549, HA1E, HCC515, HEPG2, HT29, MCF7, NPC, PC3, VCAP, A375, A375, A549, A549, HA1E, HA1E, HA1E, HCC515, HEPG2, HEPG2, HEPG2, HT29, MCF7, NPC, PC3, PC3, VCAP, VCAP, VCAP
PAK6	10	TRCN0000199883, CGS001-56924, TRCN0000001747, TRCN0000001749, TRCN0000001750, TRCN0000001751, TRCN0000195410, TRCN0000196314, TRCN0000196369, TRCN0000197072	VCAP, VCAP, VCAP, VCAP, VCAP, VCAP, VCAP, VCAP, VCAP, VCAP
GHR	33	TRCN0000058843, TRCN0000058844, TRCN0000058846, TRCN0000058843, TRCN0000058844, TRCN0000058846, CGS001-2690, CGS001-2690, CGS001-2690, CGS001-2690, CGS001-2690, CGS001-2690, CGS001-2690, CGS001-2690, CGS001-2690, TRCN0000058843, TRCN0000058846, TRCN0000058843, TRCN0000058844, TRCN0000058846, TRCN0000058846, TRCN0000058843, TRCN0000058844, TRCN0000058846, TRCN0000058843, TRCN0000058843, TRCN000005…	A549, A549, A549, HEPG2, HEPG2, MCF7, A375, A549, HA1E, HEPG2, MCF7, MCF7, PC3, PC3, VCAP, A375, A375, HA1E, HA1E, HA1E, HT29, MCF7, MCF7, MCF7, MCF7, PC3, PC3, PC3, PC3, PC3, PC3, VCAP, VCAP
GLOD4	31	TRCN0000281185, TRCN0000281185, TRCN0000281185, TRCN0000281184, TRCN0000281186, TRCN0000281184, CGS001-51031, CGS001-51031, CGS001-51031, CGS001-51031, CGS001-51031, CGS001-51031, CGS001-51031, CGS001-51031, TRCN0000281184, TRCN0000281185, TRCN0000281186, TRCN0000281184, TRCN0000281186, TRCN0000281184, TRCN0000281185, TRCN0000281186, TRCN0000281184, TRCN0000281186, TRCN0000281184, TRCN0000281185,…	HCC515, HEPG2, HT29, MCF7, MCF7, PC3, A375, A549, HA1E, HEPG2, HT29, MCF7, NPC, PC3, A375, A375, A375, A549, A549, HA1E, HA1E, HA1E, HEPG2, HEPG2, HT29, MCF7, NPC, NPC, NPC, PC3, VCAP
CDK4	69	TRCN0000000365, TRCN0000009876, TRCN0000000365, TRCN0000000365, TRCN0000000365, TRCN0000000363, TRCN0000009876, TRCN0000000363, TRCN0000000362, CGS001-1019, CGS001-1019, CGS001-1019, CGS001-1019, CGS001-1019, CGS001-1019, CGS001-1019, CGS001-1019, CGS001-1019, CGS001-1019, CGS001-1019, CGS001-1019, TRCN0000000362, TRCN0000000365, TRCN0000009876, TRCN0000010472, TRCN0000010520, TRCN0000018364, TRC…	A375, A375, HA1E, HEPG2, MCF7, PC3, PC3, A549, HA1E, A549, HA1E, HCC515, HEKTE, HEPG2, HT29, MCF7, PC3, PC3, SW480, VCAP, A375, VCAP, VCAP, VCAP, VCAP, VCAP, VCAP, VCAP, A375, HA1E, HCC515, HEPG2, HEPG2, HT29, HT29, HT29, MCF7, MCF7, PC3, PC3, PC3, A375, A375, A375, A549, A549, HA1E, HA1E, HCC515, HCC515, HEPG2, HEPG2, HEPG2, HT29, HT29, HT29, MCF7, MCF7, PC3, PC3, VCAP, HCC515, A375, A375, HEKTE…
IL4R	86	TRCN0000058693, TRCN0000372723, TRCN0000372724, TRCN0000058693, TRCN0000058693, TRCN0000372723, TRCN0000372724, TRCN0000058695, TRCN0000058694, TRCN0000058695, TRCN0000058695, TRCN0000058695, TRCN0000058696, TRCN0000058695, TRCN0000058696, TRCN0000058696, CGS001-3566, CGS001-3566, CGS001-3566, CGS001-3566, CGS001-3566, CGS001-3566, CGS001-3566, CGS001-3566, CGS001-3566, CGS001-3566, CGS001-3566, …	A375, HA1E, HEPG2, MCF7, VCAP, VCAP, VCAP, HT29, MCF7, MCF7, PC3, HEPG2, HEPG2, HT29, HT29, PC3, A375, A549, ASC, HA1E, HCC515, HEPG2, HT29, MCF7, MCF7, NPC, PC3, PC3, VCAP, A375, A375, A549, A549, A549, HA1E, HA1E, HCC515, HEPG2, HEPG2, HT29, HT29, HT29, MCF7, MCF7, MCF7, MCF7, MCF7, PC3, PC3, PC3, PC3, A375, A375, A549, A549, ASC, ASC, HA1E, HCC515, HCC515, HEPG2, HEPG2, HT29, NPC, NPC, PC3, VC…
PRKAG2	30	TRCN0000003148, TRCN0000003147, TRCN0000003145, TRCN0000003146, TRCN0000003146, CGS001-51422, CGS001-51422, CGS001-51422, CGS001-51422, CGS001-51422, CGS001-51422, CGS001-51422, TRCN0000003149, TRCN0000003145, TRCN0000003146, TRCN0000003145, TRCN0000003146, TRCN0000003147, TRCN0000003147, TRCN0000003146, TRCN0000003145, TRCN0000003147, TRCN0000003145, TRCN0000003146, TRCN0000003147, TRCN000000314…	VCAP, A375, HA1E, HA1E, HEPG2, A375, A549, HA1E, HEPG2, MCF7, PC3, VCAP, VCAP, A375, A375, A549, A549, A549, HA1E, HCC515, HEPG2, HEPG2, MCF7, MCF7, MCF7, PC3, PC3, PC3, VCAP, A375
KIT	93	TRCN0000000390, TRCN0000196504, TRCN0000196537, TRCN0000195226, TRCN0000284340, TRCN0000271277, TRCN0000284340, TRCN0000195226, TRCN0000284340, TRCN0000000389, TRCN0000000392, TRCN0000000390, TRCN0000000390, TRCN0000000389, TRCN0000195108, TRCN0000000389, TRCN0000195108, TRCN0000195108, CGS001-3815, CGS001-3815, CGS001-3815, CGS001-3815, CGS001-3815, CGS001-3815, CGS001-3815, CGS001-3815, CGS001-…	VCAP, VCAP, VCAP, A549, A549, HA1E, HEPG2, PC3, PC3, A375, A549, ASC, HEPG2, A549, A549, HCC515, HCC515, MCF7, A375, A549, ASC, HA1E, HCC515, MCF7, MCF7, NPC, PC3, PC3, VCAP, HEPG2, HT29, VCAP, VCAP, VCAP, VCAP, VCAP, A375, A375, A549, HA1E, HA1E, HEPG2, HEPG2, HT29, HT29, MCF7, MCF7, MCF7, MCF7, MCF7, PC3, PC3, PC3, PC3, VCAP, A375, A375, A549, A549, ASC, ASC, HA1E, HA1E, HA1E, HCC515, HEPG2, HE…
PSMG1	38	TRCN0000117842, TRCN0000300824, TRCN0000117842, TRCN0000117844, CGS001-8624, CGS001-8624, CGS001-8624, CGS001-8624, CGS001-8624, CGS001-8624, CGS001-8624, CGS001-8624, CGS001-8624, CGS001-8624, TRCN0000117844, TRCN0000300824, TRCN0000117842, TRCN0000117844, TRCN0000117842, TRCN0000300824, TRCN0000117842, TRCN0000117844, TRCN0000300824, TRCN0000117842, TRCN0000300824, TRCN0000117842, TRCN000011784…	A375, A549, HT29, MCF7, A375, A549, ASC, HA1E, HCC515, HEPG2, HT29, MCF7, NPC, PC3, A375, A375, A549, A549, ASC, ASC, HA1E, HA1E, HA1E, HCC515, HCC515, HEPG2, HEPG2, HEPG2, HT29, HT29, MCF7, MCF7, NPC, NPC, NPC, PC3, PC3, HEPG2
TMEM97	43	TRCN0000135374, TRCN0000137950, TRCN0000135483, TRCN0000135374, CGS001-27346, CGS001-27346, CGS001-27346, CGS001-27346, CGS001-27346, CGS001-27346, CGS001-27346, CGS001-27346, CGS001-27346, TRCN0000135483, TRCN0000137950, TRCN0000135374, TRCN0000135483, TRCN0000137950, TRCN0000135374, TRCN0000135483, TRCN0000137950, TRCN0000135374, TRCN0000135483, TRCN0000137950, TRCN0000135483, TRCN0000135374, T…	A375, HT29, MCF7, SKL, A375, A549, ASC, HA1E, HEPG2, MCF7, NPC, PC3, SKL, A375, A375, A549, A549, A549, ASC, ASC, ASC, HA1E, HA1E, HA1E, HCC515, HEPG2, HEPG2, HEPG2, MCF7, MCF7, NPC, NPC, NPC, PC3, PC3, PC3, SKL, SKL, VCAP, VCAP, MCF7, MCF7, MCF7
LRRC41	36	TRCN0000165030, TRCN0000292197, TRCN0000165030, TRCN0000292253, TRCN0000292197, CGS001-10489, CGS001-10489, CGS001-10489, CGS001-10489, CGS001-10489, CGS001-10489, CGS001-10489, CGS001-10489, CGS001-10489, CGS001-10489, TRCN0000165030, TRCN0000292197, TRCN0000292253, TRCN0000165030, TRCN0000292197, TRCN0000292253, TRCN0000292197, TRCN0000292253, TRCN0000165030, TRCN0000292253, TRCN0000165030, TRC…	ASC, HA1E, HCC515, HEPG2, VCAP, A375, A549, ASC, HA1E, HEPG2, HT29, MCF7, MCF7, NPC, VCAP, A375, A375, A375, A549, A549, A549, ASC, ASC, HA1E, HA1E, HEPG2, HEPG2, HT29, HT29, MCF7, MCF7, MCF7, MCF7, NPC, NPC, VCAP
KIAA1279	46	TRCN0000161106, TRCN0000166181, TRCN0000161041, TRCN0000161106, TRCN0000161041, TRCN0000161041, TRCN0000161041, TRCN0000166181, CGS001-26128, CGS001-26128, CGS001-26128, CGS001-26128, CGS001-26128, CGS001-26128, CGS001-26128, CGS001-26128, CGS001-26128, CGS001-26128, CGS001-26128, TRCN0000161041, TRCN0000161106, TRCN0000166181, TRCN0000166181, TRCN0000161041, TRCN0000161106, TRCN0000166181, TRCN0…	A375, A375, A549, HEPG2, HT29, NPC, VCAP, VCAP, A375, A549, HA1E, HCC515, HEPG2, HT29, MCF7, NPC, PC3, SKL, VCAP, A375, A549, A549, ASC, HA1E, HA1E, HA1E, HCC515, HCC515, HEPG2, HEPG2, HT29, HT29, MCF7, MCF7, MCF7, NPC, NPC, PC3, PC3, PC3, SKL, SKL, SKL, HA1E, MCF7, MCF7
TCEAL4	35	TRCN0000167824, TRCN0000168796, TRCN0000167824, TRCN0000168796, TRCN0000167824, TRCN0000168796, CGS001-79921, CGS001-79921, CGS001-79921, CGS001-79921, CGS001-79921, CGS001-79921, CGS001-79921, CGS001-79921, CGS001-79921, TRCN0000167681, TRCN0000167824, TRCN0000168796, TRCN0000167681, TRCN0000167824, TRCN0000168796, TRCN0000167681, TRCN0000167681, TRCN0000167824, TRCN0000167681, TRCN0000168796, T…	ASC, ASC, HA1E, HA1E, HCC515, HEPG2, A375, A549, ASC, HA1E, HEPG2, HT29, MCF7, MCF7, NPC, A375, A375, A375, A549, A549, A549, ASC, HEPG2, HEPG2, HT29, HT29, MCF7, MCF7, MCF7, MCF7, MCF7, NPC, NPC, NPC, VCAP
NUP133	42	TRCN0000144112, TRCN0000145353, TRCN0000142066, TRCN0000145353, TRCN0000142066, TRCN0000142066, TRCN0000144112, TRCN0000145353, TRCN0000142066, TRCN0000145353, CGS001-55746, CGS001-55746, CGS001-55746, CGS001-55746, CGS001-55746, CGS001-55746, CGS001-55746, CGS001-55746, CGS001-55746, CGS001-55746, CGS001-55746, TRCN0000142066, TRCN0000142066, TRCN0000144112, TRCN0000145353, TRCN0000144112, TRCN0…	A375, A375, ASC, ASC, HCC515, HEPG2, HEPG2, HEPG2, MCF7, NPC, A375, A549, ASC, HA1E, HCC515, HEPG2, HT29, MCF7, MCF7, NPC, VCAP, A375, A549, A549, A549, ASC, HA1E, HA1E, HA1E, HCC515, HT29, HT29, MCF7, MCF7, MCF7, NPC, NPC, VCAP, VCAP, HEK293T, MCF7, PC3
NUP62	46	TRCN0000059291, TRCN0000059289, TRCN0000059292, TRCN0000059291, TRCN0000059292, TRCN0000059289, ccsbBroad304_07920, CGS001-23636, CGS001-23636, CGS001-23636, CGS001-23636, CGS001-23636, CGS001-23636, CGS001-23636, CGS001-23636, CGS001-23636, CGS001-23636, CGS001-23636, TRCN0000059288, TRCN0000059290, TRCN0000059292, TRCN0000059291, TRCN0000059292, TRCN0000059289, TRCN0000059291, TRCN0000059291, T…	VCAP, A375, A549, MCF7, MCF7, PC3, HEPG2, A375, A549, ASC, HA1E, HCC515, HEPG2, MCF7, NPC, PC3, PC3, VCAP, VCAP, VCAP, VCAP, A375, A375, A549, A549, ASC, ASC, HA1E, HA1E, HA1E, HCC515, HCC515, HEPG2, HEPG2, HEPG2, HT29, MCF7, NPC, NPC, NPC, PC3, PC3, PC3, PC3, VCAP, VCAP
SPTAN1	33	TRCN0000053670, TRCN0000053669, TRCN0000053670, TRCN0000053668, TRCN0000053670, TRCN0000053670, CGS001-6709, CGS001-6709, CGS001-6709, CGS001-6709, CGS001-6709, CGS001-6709, CGS001-6709, CGS001-6709, TRCN0000053668, TRCN0000053669, TRCN0000053670, TRCN0000053668, TRCN0000053669, TRCN0000053668, TRCN0000053668, TRCN0000053669, TRCN0000053668, TRCN0000053669, TRCN0000053668, TRCN0000053669, TRCN000…	A549, HA1E, HA1E, HEPG2, HEPG2, HT29, A375, A549, HA1E, HEPG2, HT29, MCF7, PC3, VCAP, A375, A375, A375, A549, A549, HA1E, HCC515, HEPG2, HT29, HT29, MCF7, MCF7, MCF7, PC3, PC3, PC3, VCAP, VCAP, VCAP
MALT1	66	TRCN0000222552, TRCN0000222552, TRCN0000222552, TRCN0000073826, TRCN0000073824, CGS001-10892, CGS001-10892, CGS001-10892, CGS001-10892, CGS001-10892, CGS001-10892, CGS001-10892, CGS001-10892, CGS001-10892, CGS001-10892, CGS001-10892, CGS001-10892, CGS001-10892, TRCN0000073826, TRCN0000222552, TRCN0000073825, TRCN0000073826, TRCN0000222552, TRCN0000073825, TRCN0000073826, TRCN0000073825, TRCN00000…	HA1E, HCC515, MCF7, A375, HEPG2, A375, A549, HA1E, HCC515, HEKTE, HEPG2, HT29, MCF7, MCF7, NPC, PC3, PC3, VCAP, A375, A375, A549, A549, A549, HA1E, HA1E, HEPG2, HEPG2, HEPG2, HT29, MCF7, MCF7, MCF7, PC3, PC3, PC3, PC3, PC3, VCAP, VCAP, A549, A549, A549, ASC, HA1E, HA1E, HA1E, HCC515, HEPG2, HEPG2, HT29, MCF7, MCF7, MCF7, NPC, NPC, NPC, PC3, PC3, PC3, PC3, PC3, HEKTE, HEKTE, PC3, PC3, SW480
YKT6	49	TRCN0000059764, TRCN0000059765, TRCN0000059764, TRCN0000059767, TRCN0000059764, TRCN0000059765, TRCN0000059767, TRCN0000059765, TRCN0000059767, TRCN0000059765, CGS001-10652, CGS001-10652, CGS001-10652, CGS001-10652, CGS001-10652, CGS001-10652, CGS001-10652, CGS001-10652, CGS001-10652, CGS001-10652, CGS001-10652, CGS001-10652, CGS001-10652, TRCN0000059765, TRCN0000059767, TRCN0000059764, TRCN00000…	A375, A549, ASC, ASC, HA1E, HA1E, HCC515, HT29, HT29, VCAP, A375, A549, ASC, HA1E, HCC515, HEPG2, HT29, MCF7, MCF7, NPC, PC3, PC3, VCAP, A375, A375, A549, A549, ASC, HA1E, HCC515, HEPG2, HEPG2, HEPG2, HT29, MCF7, MCF7, MCF7, MCF7, MCF7, NPC, NPC, NPC, PC3, PC3, PC3, PC3, PC3, PC3, VCAP
KIF2C	50	TRCN0000108296, TRCN0000108298, TRCN0000108296, TRCN0000108298, TRCN0000108296, TRCN0000108296, CGS001-11004, CGS001-11004, CGS001-11004, CGS001-11004, CGS001-11004, CGS001-11004, CGS001-11004, CGS001-11004, CGS001-11004, CGS001-11004, CGS001-11004, CGS001-11004, CGS001-11004, TRCN0000108296, TRCN0000108298, TRCN0000108299, TRCN0000108299, TRCN0000108296, TRCN0000108298, TRCN0000108299, TRCN00001…	A549, A549, ASC, ASC, HCC515, VCAP, A375, A549, ASC, HA1E, HCC515, HEPG2, HT29, MCF7, MCF7, NPC, PC3, PC3, VCAP, A375, A375, A375, A549, HA1E, HA1E, HA1E, HCC515, HCC515, HEPG2, HEPG2, HEPG2, HT29, HT29, HT29, MCF7, MCF7, MCF7, MCF7, MCF7, MCF7, NPC, NPC, PC3, PC3, PC3, PC3, PC3, PC3, VCAP, VCAP
NNT	43	TRCN0000028507, TRCN0000028507, TRCN0000028507, TRCN0000028541, CGS001-23530, CGS001-23530, CGS001-23530, CGS001-23530, CGS001-23530, CGS001-23530, CGS001-23530, CGS001-23530, CGS001-23530, CGS001-23530, CGS001-23530, CGS001-23530, TRCN0000028507, TRCN0000028507, TRCN0000028507, TRCN0000028507, TRCN0000297432, TRCN0000028507, TRCN0000297432, TRCN0000028541, TRCN0000028507, TRCN0000028541, TRCN000…	HA1E, HEPG2, A375, HT29, A375, A549, ASC, HA1E, HCC515, HEPG2, HT29, MCF7, MCF7, NPC, PC3, VCAP, A375, A549, HT29, MCF7, MCF7, PC3, PC3, A375, A549, A549, ASC, ASC, ASC, HA1E, HA1E, HCC515, HCC515, HCC515, HEPG2, HEPG2, HT29, MCF7, NPC, NPC, NPC, PC3, VCAP
CDC25A	46	TRCN0000002430, TRCN0000002429, TRCN0000002430, TRCN0000002429, TRCN0000002430, TRCN0000002430, CGS001-993, CGS001-993, CGS001-993, CGS001-993, CGS001-993, CGS001-993, CGS001-993, CGS001-993, CGS001-993, CGS001-993, CGS001-993, TRCN0000002429, TRCN0000002430, TRCN0000002431, TRCN0000002429, TRCN0000002430, TRCN0000002431, TRCN0000002429, TRCN0000002430, TRCN0000002431, TRCN0000002429, TRCN0000002…	HCC515, HEPG2, HT29, MCF7, MCF7, VCAP, A375, A549, HA1E, HCC515, HEPG2, HT29, MCF7, MCF7, PC3, PC3, VCAP, A375, A375, A375, A549, A549, A549, HA1E, HA1E, HA1E, HCC515, HCC515, HEPG2, HEPG2, HT29, HT29, MCF7, MCF7, MCF7, MCF7, PC3, PC3, PC3, PC3, PC3, PC3, VCAP, HCC515, HT29, PC3
TP53	81	TRCN0000003753, TRCN0000003755, TRCN0000003756, TRCN0000003754, TRCN0000003753, TRCN0000003754, TRCN0000003753, TRCN0000003754, CGS001-7157, CGS001-7157, CGS001-7157, CGS001-7157, CGS001-7157, CGS001-7157, CGS001-7157, CGS001-7157, CGS001-7157, CGS001-7157, CGS001-7157, CGS001-7157, CGS001-7157, CGS001-7157, TRCN0000342259, TRCN0000342334, TRCN0000342335, TRCN0000342259, TRCN0000342334, TRCN00003…	A549, HT29, MCF7, A549, HA1E, MCF7, VCAP, VCAP, A375, A549, HA1E, HCC515, HEKTE, HEPG2, HT29, MCF7, MCF7, PC3, PC3, SHSY5Y, SW480, VCAP, PC3, PC3, PC3, SHSY5Y, SHSY5Y, SHSY5Y, A375, A549, A549, HA1E, HA1E, HA1E, HEK293T, HEK293T, HEPG2, HEPG2, HEPG2, MCF7, MCF7, MCF7, MCF7, PC3, VCAP, A375, A375, A375, A549, A549, HA1E, HA1E, HCC515, HCC515, HEPG2, HEPG2, HEPG2, HT29, HT29, MCF7, PC3, PC3, VCAP, …
IQGAP1	74	TRCN0000298931, TRCN0000298856, TRCN0000298931, TRCN0000047485, TRCN0000298931, TRCN0000298931, TRCN0000298931, TRCN0000047483, TRCN0000298931, TRCN0000298856, TRCN0000298931, TRCN0000047483, CGS001-8826, CGS001-8826, CGS001-8826, CGS001-8826, CGS001-8826, CGS001-8826, CGS001-8826, CGS001-8826, CGS001-8826, CGS001-8826, CGS001-8826, CGS001-8826, CGS001-8826, TRCN0000047485, TRCN0000298856, TRCN00…	A549, HA1E, HA1E, HT29, VCAP, A375, A549, ASC, ASC, HEPG2, HEPG2, MCF7, A375, A549, ASC, HA1E, HCC515, HEPG2, HT29, MCF7, MCF7, NPC, PC3, PC3, VCAP, A375, A375, A375, A549, A549, HA1E, HCC515, HEPG2, HEPG2, HEPG2, HT29, MCF7, MCF7, MCF7, MCF7, MCF7, PC3, PC3, PC3, PC3, VCAP, A375, A375, A549, A549, ASC, HA1E, HA1E, HA1E, HCC515, HEPG2, HT29, HT29, HT29, MCF7, MCF7, MCF7, MCF7, NPC, NPC, NPC, PC3,…
EGR1	59	CMAP-HSF-EGR1, TRCN0000013834, TRCN0000013833, TRCN0000013834, CGS001-1958, CGS001-1958, CGS001-1958, CGS001-1958, CGS001-1958, CGS001-1958, CGS001-1958, CGS001-1958, CGS001-1958, CMAP-HSF-EGR1, CMAP-HSF-EGR1, CMAP-HSF-EGR1, CMAP-HSF-EGR1, CMAP-HSF-EGR1, CMAP-HSF-EGR1, CMAP-HSF-EGR1, CMAP-HSF-EGR1, CMAP-HSF-EGR1, CMAP-HSF-EGR1, CMAP-HSF-EGR1, CMAP-HSF-EGR1, CMAP-HSF-EGR1, CMAP-HSF-EGR1, CMAP-HSF-…	HEK293T, A549, HA1E, PC3, A375, A549, HA1E, HCC515, HEKTE, HT29, MCF7, PC3, VCAP, HEK293T, HEK293T, HEK293T, HEK293T, HEK293T, HEK293T, HEK293T, HEK293T, HEK293T, HEK293T, HEK293T, HEK293T, HEK293T, HEK293T, HEK293T, A375, A549, A549, HA1E, HA1E, HCC515, HCC515, HCC515, HEPG2, HT29, HT29, MCF7, MCF7, MCF7, PC3, VCAP, VCAP, A375, A375, A375, HA1E, HCC515, HEKTE, HEKTE, HEKTE, HEPG2, HT29, MCF7, PC…
MUC1	12	CGS001-4582, CGS001-4582, TRCN0000122934, TRCN0000122935, TRCN0000122936, TRCN0000122937, TRCN0000122938, TRCN0000122934, TRCN0000122935, TRCN0000122936, TRCN0000122937, TRCN0000122938	HEK293T, MCF7, HEK293T, HEK293T, HEK293T, HEK293T, HEK293T, MCF7, MCF7, MCF7, MCF7, MCF7
AURKB	87	TRCN0000000776, TRCN0000000778, TRCN0000000779, TRCN0000195436, TRCN0000199198, TRCN0000000776, TRCN0000000777, TRCN0000000778, TRCN0000000779, TRCN0000199233, TRCN0000199198, TRCN0000000777, CGS001-9212, CGS001-9212, CGS001-9212, CGS001-9212, CGS001-9212, CGS001-9212, CGS001-9212, CGS001-9212, CGS001-9212, CGS001-9212, CGS001-9212, TRCN0000000777, TRCN0000000777, TRCN0000000779, TRCN0000000777, …	PC3, A375, A375, A549, ASC, ASC, HEPG2, HEPG2, HEPG2, HEPG2, MCF7, NPC, A375, A549, ASC, HT29, MCF7, PC3, HA1E, HEPG2, VCAP, NPC, MCF7, A375, HA1E, HA1E, HEPG2, HEPG2, HT29, MCF7, VCAP, VCAP, VCAP, VCAP, VCAP, MCF7, PC3, A375, A375, A375, A375, A549, A549, ASC, ASC, ASC, HA1E, HA1E, HA1E, HA1E, HA1E, HEPG2, HEPG2, HT29, HT29, HT29, MCF7, MCF7, MCF7, MCF7, MCF7, MCF7, MCF7, MCF7, MCF7, NPC, NPC, N…
HSPA4	60	TRCN0000005948, TRCN0000005945, TRCN0000005946, TRCN0000005946, CGS001-3308, CGS001-3308, CGS001-3308, CGS001-3308, CGS001-3308, CGS001-3308, CGS001-3308, CGS001-3308, CGS001-3308, CGS001-3308, CGS001-3308, TRCN0000005948, TRCN0000005948, TRCN0000005945, TRCN0000005948, TRCN0000005945, TRCN0000005948, TRCN0000005945, TRCN0000005948, TRCN0000005945, TRCN0000005948, TRCN0000005945, TRCN0000005948, …	PC3, ASC, VCAP, HA1E, A375, A549, ASC, HA1E, HCC515, HEPG2, HT29, MCF7, MCF7, PC3, VCAP, A375, A549, HA1E, HA1E, HEPG2, HEPG2, HT29, HT29, MCF7, MCF7, MCF7, MCF7, PC3, VCAP, A549, ASC, HA1E, HA1E, HCC515, HEPG2, HEPG2, MCF7, MCF7, NPC, PC3, PC3, A375, A549, A549, A549, HA1E, HA1E, HCC515, HCC515, HCC515, HEPG2, HEPG2, MCF7, MCF7, PC3, PC3, PC3, VCAP, VCAP, VCAP
TOP2A	63	TRCN0000049278, TRCN0000049279, TRCN0000049279, TRCN0000049279, TRCN0000049278, TRCN0000049280, TRCN0000049280, CGS001-7153, CGS001-7153, CGS001-7153, CGS001-7153, CGS001-7153, CGS001-7153, CGS001-7153, CGS001-7153, CGS001-7153, CGS001-7153, CGS001-7153, CGS001-7153, TRCN0000049278, TRCN0000049279, TRCN0000049280, TRCN0000049279, TRCN0000049280, TRCN0000049278, TRCN0000049280, TRCN0000049280, TRC…	A549, HA1E, HEPG2, MCF7, A375, NPC, A549, A375, A549, HA1E, HCC515, HEPG2, HT29, MCF7, MCF7, NPC, PC3, PC3, VCAP, A375, A375, A375, A549, A549, HA1E, HCC515, HEPG2, HT29, MCF7, MCF7, MCF7, MCF7, PC3, VCAP, A375, A375, A549, A549, A549, ASC, HA1E, HA1E, HCC515, HEPG2, MCF7, MCF7, NPC, NPC, VCAP, A549, HA1E, HA1E, HA1E, HCC515, HCC515, HEPG2, HEPG2, MCF7, MCF7, MCF7, PC3, VCAP, VCAP
AURKA	123	TRCN0000000657, TRCN0000000655, TRCN0000000655, TRCN0000000655, TRCN0000195049, TRCN0000000656, TRCN0000000657, TRCN0000196732, TRCN0000000655, TRCN0000010533, TRCN0000195049, TRCN0000000657, TRCN0000195049, TRCN0000199288, TRCN0000000657, TRCN0000196732, TRCN0000199288, TRCN0000000658, TRCN0000010533, TRCN0000000656, TRCN0000199288, CGS001-6790, CGS001-6790, CGS001-6790, CGS001-6790, CGS001-6790…	HA1E, MCF7, PC3, A375, A375, A549, A549, A549, ASC, ASC, HA1E, HEPG2, HEPG2, HEPG2, HT29, HT29, HT29, MCF7, NPC, PC3, PC3, A375, A549, ASC, HA1E, HEPG2, HT29, MCF7, NPC, PC3, VCAP, MCF7, PC3, A375, A375, A549, A549, A549, HA1E, HA1E, HEPG2, HEPG2, HEPG2, HT29, MCF7, MCF7, VCAP, VCAP, VCAP, VCAP, VCAP, VCAP, VCAP, VCAP, MCF7, PC3, PC3, PC3, A375, A375, A375, A375, A375, A375, A375, A549, A549, A54…
B3GNT1	73	TRCN0000235084, TRCN0000035912, TRCN0000235084, TRCN0000235084, TRCN0000035912, TRCN0000235081, TRCN0000235084, TRCN0000235084, TRCN0000035912, TRCN0000035909, TRCN0000035912, TRCN0000035912, TRCN0000035909, TRCN0000035911, CGS001-11041, CGS001-11041, CGS001-11041, CGS001-11041, CGS001-11041, CGS001-11041, CGS001-11041, CGS001-11041, CGS001-11041, CGS001-11041, CGS001-11041, CGS001-11041, TRCN000…	A549, HEPG2, HT29, MCF7, MCF7, MCF7, PC3, VCAP, A375, A549, HA1E, HEPG2, VCAP, VCAP, A375, A549, ASC, HA1E, HCC515, HEPG2, HT29, MCF7, MCF7, PC3, PC3, VCAP, A375, A375, A375, A549, A549, HA1E, HA1E, HA1E, HCC515, HCC515, HEPG2, HEPG2, HT29, MCF7, MCF7, PC3, PC3, PC3, PC3, PC3, VCAP, A375, A375, A549, A549, ASC, ASC, ASC, HA1E, HA1E, HCC515, HCC515, HEPG2, HEPG2, HT29, HT29, MCF7, MCF7, NPC, PC3, …
CDK5R1	6	CGS001-8851, TRCN0000006216, TRCN0000006217, TRCN0000006218, TRCN0000006219, TRCN0000006220	VCAP, VCAP, VCAP, VCAP, VCAP, VCAP
SCP2	34	TRCN0000352916, TRCN0000148447, TRCN0000343448, TRCN0000352916, TRCN0000352916, TRCN0000343448, CGS001-6342, CGS001-6342, CGS001-6342, CGS001-6342, CGS001-6342, CGS001-6342, CGS001-6342, CGS001-6342, TRCN0000148447, TRCN0000343448, TRCN0000352916, TRCN0000148447, TRCN0000148447, TRCN0000148447, TRCN0000352916, TRCN0000148447, TRCN0000343448, TRCN0000148447, TRCN0000343448, TRCN0000352916, TRCN000…	A549, HA1E, HA1E, HA1E, HEPG2, VCAP, A375, A549, HA1E, HCC515, HEPG2, MCF7, PC3, SKL, A375, A375, A375, A549, ASC, HCC515, HCC515, HEPG2, HEPG2, MCF7, MCF7, MCF7, PC3, PC3, SKL, SKL, SKL, HCC515, MCF7, MCF7
RAD9A	78	TRCN0000018882, TRCN0000018880, TRCN0000018882, TRCN0000018882, TRCN0000018882, TRCN0000018881, TRCN0000018880, TRCN0000018881, TRCN0000018882, TRCN0000018881, TRCN0000018884, TRCN0000018883, TRCN0000018884, TRCN0000018880, TRCN0000018883, TRCN0000018884, CGS001-5883, CGS001-5883, CGS001-5883, CGS001-5883, CGS001-5883, CGS001-5883, CGS001-5883, CGS001-5883, CGS001-5883, CGS001-5883, CGS001-5883, …	HA1E, HCC515, HCC515, HT29, MCF7, MCF7, PC3, PC3, PC3, VCAP, A549, HA1E, HA1E, MCF7, MCF7, NPC, A375, A549, ASC, HA1E, HCC515, HEPG2, HT29, MCF7, MCF7, NPC, PC3, PC3, VCAP, A375, A375, A375, A549, A549, HA1E, HA1E, HCC515, HEPG2, HEPG2, HEPG2, HT29, HT29, MCF7, MCF7, MCF7, MCF7, PC3, PC3, VCAP, A375, A375, A375, A549, A549, ASC, ASC, ASC, HA1E, HCC515, HCC515, HEPG2, HEPG2, HEPG2, HT29, HT29, HT2…
DRAP1	41	TRCN0000019764, TRCN0000019764, TRCN0000019764, TRCN0000019765, TRCN0000019766, TRCN0000019766, TRCN0000019766, TRCN0000019766, CGS001-10589, CGS001-10589, CGS001-10589, CGS001-10589, CGS001-10589, CGS001-10589, CGS001-10589, CGS001-10589, CGS001-10589, CGS001-10589, TRCN0000019765, TRCN0000019766, TRCN0000019765, TRCN0000019766, TRCN0000019765, TRCN0000019766, TRCN0000019764, TRCN0000019764, TRC…	A375, A549, ASC, HA1E, HA1E, HCC515, PC3, VCAP, A375, A549, ASC, HA1E, HEPG2, MCF7, NPC, PC3, PC3, VCAP, A375, A375, A549, A549, ASC, ASC, HA1E, HEPG2, HEPG2, HEPG2, HT29, MCF7, MCF7, MCF7, NPC, NPC, PC3, PC3, PC3, PC3, PC3, VCAP, VCAP
PCMT1	44	TRCN0000036400, TRCN0000036403, TRCN0000036400, TRCN0000036403, TRCN0000036401, TRCN0000036403, TRCN0000036401, TRCN0000036403, CGS001-5110, CGS001-5110, CGS001-5110, CGS001-5110, CGS001-5110, CGS001-5110, CGS001-5110, CGS001-5110, CGS001-5110, CGS001-5110, CGS001-5110, CGS001-5110, TRCN0000036401, TRCN0000036403, TRCN0000036400, TRCN0000036401, TRCN0000036403, TRCN0000036400, TRCN0000036401, TRC…	A375, ASC, MCF7, MCF7, NPC, NPC, VCAP, VCAP, A375, A549, ASC, HA1E, HCC515, HEPG2, HT29, MCF7, NPC, PC3, PC3, VCAP, A375, A375, A549, A549, A549, ASC, ASC, HA1E, HA1E, HA1E, HCC515, HCC515, HEPG2, HEPG2, HEPG2, HT29, HT29, MCF7, PC3, PC3, PC3, PC3, PC3, PC3
FYN	58	TRCN0000003097, TRCN0000320549, TRCN0000003097, TRCN0000320546, TRCN0000320546, TRCN0000320549, TRCN0000003101, TRCN0000003101, CGS001-2534, CGS001-2534, CGS001-2534, CGS001-2534, CGS001-2534, CGS001-2534, CGS001-2534, CGS001-2534, CGS001-2534, CGS001-2534, CGS001-2534, CGS001-2534, CGS001-2534, TRCN0000003097, TRCN0000003098, TRCN0000003099, TRCN0000003100, TRCN0000003101, CMAP-HSF-FYN, TRCN0000…	HEPG2, HEPG2, HT29, HT29, PC3, VCAP, HEKTE, PC3, A375, A549, HA1E, HCC515, HEKTE, HEPG2, HT29, MCF7, MCF7, PC3, PC3, SW480, VCAP, VCAP, VCAP, VCAP, VCAP, VCAP, HEK293T, A375, A375, A549, A549, A549, HA1E, HA1E, HA1E, HCC515, HCC515, HEPG2, HT29, MCF7, MCF7, MCF7, MCF7, MCF7, MCF7, PC3, PC3, PC3, PC3, PC3, VCAP, HCC515, HEPG2, A375, HEKTE, PC3, SW480, SW480
MYC	251	TRCN0000039640, TRCN0000039642, TRCN0000039640, TRCN0000039640, TRCN0000039639, TRCN0000039642, TRCN0000039639, TRCN0000039642, TRCN0000039639, TRCN0000039639, TRCN0000010389, TRCN0000312579, TRCN0000312581, TRCN0000039640, TRCN0000312580, TRCN0000039642, TRCN0000039638, TRCN0000010389, TRCN0000039638, TRCN0000039642, TRCN0000010389, TRCN0000010390, TRCN0000010391, TRCN0000039639, TRCN0000039640,…	A375, HA1E, HEPG2, HT29, PC3, PC3, HA1E, HA1E, MCF7, NPC, A375, A375, A375, A549, A549, A549, ASC, HA1E, HA1E, HA1E, HEPG2, HEPG2, HEPG2, HEPG2, HEPG2, HEPG2, HEPG2, HT29, MCF7, MCF7, MCF7, MCF7, MCF7, NPC, PC3, PC3, PC3, VCAP, VCAP, A549, HA1E, HCC515, HCC515, HCC515, HCC515, HT29, MCF7, MCF7, PC3, PC3, PC3, PC3, A375, A549, ASC, HA1E, HEK293T, HEPG2, HT29, MCF7, MCF7, NPC, PC3, VCAP, HCC515, PC…
POLB	65	TRCN0000293190, TRCN0000293249, TRCN0000293249, TRCN0000293249, TRCN0000293190, TRCN0000293249, TRCN0000293190, TRCN0000293249, TRCN0000007919, TRCN0000293190, TRCN0000007919, TRCN0000007919, TRCN0000293249, CGS001-5423, CGS001-5423, CGS001-5423, CGS001-5423, CGS001-5423, CGS001-5423, CGS001-5423, CGS001-5423, CGS001-5423, CGS001-5423, CGS001-5423, CGS001-5423, CGS001-5423, TRCN0000007919, TRCN00…	A375, A375, A549, HEPG2, MCF7, A549, ASC, HA1E, HCC515, HT29, MCF7, VCAP, VCAP, A375, A549, ASC, HA1E, HCC515, HEPG2, HT29, MCF7, MCF7, NPC, PC3, PC3, VCAP, A375, A549, A549, HA1E, HA1E, HEPG2, HEPG2, HT29, HT29, MCF7, MCF7, MCF7, MCF7, PC3, VCAP, A375, A375, A375, A549, A549, ASC, ASC, HA1E, HCC515, HCC515, HEPG2, HEPG2, HEPG2, MCF7, NPC, NPC, VCAP, A375, A375, A375, MCF7, PC3, A375, PC3
CETN3	43	TRCN0000055838, TRCN0000055841, TRCN0000055838, TRCN0000055839, TRCN0000055841, TRCN0000055838, TRCN0000055841, TRCN0000055838, TRCN0000055841, TRCN0000055838, CGS001-1070, CGS001-1070, CGS001-1070, CGS001-1070, CGS001-1070, CGS001-1070, CGS001-1070, CGS001-1070, CGS001-1070, CGS001-1070, TRCN0000055839, TRCN0000055841, TRCN0000055838, TRCN0000055839, TRCN0000055838, TRCN0000055839, TRCN000005584…	A375, A375, A549, A549, ASC, HCC515, HCC515, HT29, MCF7, VCAP, A375, A549, ASC, HA1E, HCC515, HEPG2, HT29, MCF7, PC3, VCAP, A375, A549, ASC, ASC, HA1E, HA1E, HA1E, HCC515, HEPG2, HEPG2, HEPG2, HT29, MCF7, MCF7, NPC, PC3, PC3, PC3, VCAP, A375, PC3, PC3, A375
SMC4	37	TRCN0000154901, TRCN0000154723, TRCN0000154901, TRCN0000154723, CGS001-10051, CGS001-10051, CGS001-10051, CGS001-10051, CGS001-10051, CGS001-10051, CGS001-10051, CGS001-10051, CGS001-10051, CGS001-10051, TRCN0000154723, TRCN0000154901, TRCN0000275730, TRCN0000154723, TRCN0000154901, TRCN0000275730, TRCN0000154723, TRCN0000154901, TRCN0000154723, TRCN0000154901, TRCN0000154723, TRCN0000154901, TRC…	HCC515, MCF7, MCF7, PC3, A375, A549, ASC, HA1E, HEPG2, HT29, MCF7, NPC, PC3, VCAP, A375, A375, A375, A549, A549, A549, ASC, ASC, HA1E, HA1E, HEPG2, HEPG2, HEPG2, HT29, HT29, HT29, MCF7, NPC, NPC, NPC, PC3, VCAP, VCAP
SMARCD2	39	TRCN0000021268, TRCN0000021268, TRCN0000021266, TRCN0000021267, TRCN0000021266, CGS001-6603, CGS001-6603, CGS001-6603, CGS001-6603, CGS001-6603, CGS001-6603, CGS001-6603, CGS001-6603, CGS001-6603, CGS001-6603, CGS001-6603, TRCN0000021266, TRCN0000021267, TRCN0000021268, TRCN0000021266, TRCN0000021267, TRCN0000021268, TRCN0000021267, TRCN0000021266, TRCN0000021267, TRCN0000021266, TRCN0000021268, …	ASC, HA1E, HEPG2, HEPG2, PC3, A375, A549, ASC, HA1E, HCC515, HEPG2, HT29, MCF7, NPC, PC3, VCAP, A375, A375, A375, A549, A549, A549, ASC, HA1E, HA1E, HCC515, HCC515, HT29, HT29, MCF7, MCF7, MCF7, NPC, NPC, NPC, PC3, VCAP, VCAP, VCAP
MPZL1	41	TRCN0000303704, TRCN0000299474, TRCN0000303703, TRCN0000303703, TRCN0000303703, TRCN0000303703, TRCN0000303704, CGS001-9019, CGS001-9019, CGS001-9019, CGS001-9019, CGS001-9019, CGS001-9019, CGS001-9019, CGS001-9019, CGS001-9019, CGS001-9019, TRCN0000299474, TRCN0000303703, TRCN0000299474, TRCN0000303703, TRCN0000303704, TRCN0000303703, TRCN0000303704, TRCN0000299474, TRCN0000303703, TRCN000030370…	A375, ASC, HEPG2, HT29, MCF7, NPC, VCAP, A375, A549, ASC, HA1E, HCC515, HEPG2, HT29, MCF7, NPC, VCAP, A375, A375, A549, A549, A549, ASC, ASC, HA1E, HA1E, HA1E, HCC515, HCC515, HEPG2, HEPG2, HT29, MCF7, MCF7, NPC, NPC, VCAP, VCAP, HCC515, HEPG2, HT29
NRAS	109	TRCN0000033256, TRCN0000033254, TRCN0000033257, TRCN0000033257, TRCN0000033257, TRCN0000033258, TRCN0000033255, TRCN0000033257, TRCN0000033254, TRCN0000033256, TRCN0000033256, TRCN0000033255, TRCN0000033256, TRCN0000033257, TRCN0000033255, TRCN0000033256, TRCN0000033254, TRCN0000033255, TRCN0000033254, TRCN0000033254, TRCN0000033257, CGS001-4893, CGS001-4893, CGS001-4893, CGS001-4893, CGS001-4893…	A549, HEPG2, HEPG2, HT29, MCF7, PC3, A375, A375, A375, A549, HA1E, HEPG2, HEPG2, HEPG2, A549, A549, HA1E, HA1E, HEKTE, PC3, PC3, A549, ASC, HCC515, HEKTE, HT29, MCF7, MCF7, NPC, PC3, PC3, SW480, HEPG2, HA1E, A375, A375, A375, HA1E, HA1E, HA1E, HCC515, HEPG2, HEPG2, HEPG2, MCF7, MCF7, MCF7, PC3, PC3, PC3, PC3, PC3, PC3, VCAP, VCAP, VCAP, VCAP, A375, A375, A375, A549, A549, A549, ASC, ASC, ASC, HA1…
EBNA1BP2	55	TRCN0000072461, TRCN0000072460, TRCN0000072462, TRCN0000072460, CGS001-10969, CGS001-10969, CGS001-10969, CGS001-10969, CGS001-10969, CGS001-10969, CGS001-10969, CGS001-10969, CGS001-10969, CGS001-10969, CGS001-10969, CGS001-10969, CGS001-10969, TRCN0000072460, TRCN0000072462, TRCN0000072460, TRCN0000072461, TRCN0000072462, TRCN0000072461, TRCN0000072462, TRCN0000072461, TRCN0000072462, TRCN00000…	A375, HA1E, HCC515, HEPG2, A375, A549, ASC, HA1E, HCC515, HEPG2, HT29, MCF7, MCF7, NPC, PC3, PC3, VCAP, A375, A375, A549, A549, A549, ASC, ASC, HA1E, HA1E, HCC515, HCC515, HEPG2, HEPG2, HT29, HT29, HT29, MCF7, MCF7, MCF7, MCF7, MCF7, NPC, NPC, NPC, PC3, PC3, PC3, PC3, PC3, VCAP, VCAP, VCAP, HA1E, MCF7, A375, A375, PC3, A375
TATDN2	45	TRCN0000049831, TRCN0000049828, TRCN0000049832, CGS001-9797, CGS001-9797, CGS001-9797, CGS001-9797, CGS001-9797, CGS001-9797, CGS001-9797, CGS001-9797, CGS001-9797, CGS001-9797, CGS001-9797, CGS001-9797, TRCN0000049828, TRCN0000049831, TRCN0000049832, TRCN0000049828, TRCN0000049832, TRCN0000049831, TRCN0000049828, TRCN0000049831, TRCN0000049828, TRCN0000049828, TRCN0000049831, TRCN0000049832, TRC…	A549, ASC, HCC515, A375, A549, ASC, HA1E, HCC515, HEPG2, HT29, MCF7, NPC, PC3, PC3, VCAP, A375, A375, A375, A549, A549, ASC, HA1E, HA1E, HCC515, HEPG2, HEPG2, HEPG2, HT29, HT29, MCF7, MCF7, MCF7, MCF7, NPC, NPC, NPC, PC3, PC3, PC3, PC3, PC3, PC3, VCAP, VCAP, VCAP
LRPAP1	36	TRCN0000053342, TRCN0000053339, TRCN0000053341, CGS001-4043, CGS001-4043, CGS001-4043, CGS001-4043, CGS001-4043, CGS001-4043, CGS001-4043, CGS001-4043, CGS001-4043, TRCN0000053339, TRCN0000053341, TRCN0000053342, TRCN0000053339, TRCN0000053341, TRCN0000053342, TRCN0000053339, TRCN0000053339, TRCN0000053341, TRCN0000053342, TRCN0000053341, TRCN0000053339, TRCN0000053341, TRCN0000053342, TRCN000005…	ASC, MCF7, MCF7, A375, A549, ASC, HA1E, HEPG2, HT29, MCF7, NPC, PC3, A375, A375, A375, A549, A549, A549, ASC, HA1E, HA1E, HA1E, HCC515, HEPG2, HEPG2, HEPG2, HT29, HT29, HT29, MCF7, NPC, NPC, NPC, PC3, PC3, VCAP
BNIP3L	34	TRCN0000007845, TRCN0000007845, TRCN0000007847, TRCN0000007847, CGS001-665, CGS001-665, CGS001-665, CGS001-665, CGS001-665, CGS001-665, CGS001-665, CGS001-665, CGS001-665, TRCN0000007846, TRCN0000007847, TRCN0000007845, TRCN0000007846, TRCN0000007847, TRCN0000007846, TRCN0000007847, TRCN0000007846, TRCN0000007847, TRCN0000007845, TRCN0000007846, TRCN0000007847, TRCN0000007845, TRCN0000007846, TRC…	A375, HA1E, MCF7, PC3, A375, A549, HA1E, HCC515, HEPG2, HT29, MCF7, PC3, VCAP, A375, A375, A549, A549, A549, HA1E, HA1E, HCC515, HCC515, HEPG2, HEPG2, HEPG2, HT29, HT29, HT29, MCF7, MCF7, PC3, VCAP, VCAP, VCAP
TBPL1	44	TRCN0000013467, TRCN0000013465, TRCN0000013467, TRCN0000013464, CGS001-9519, CGS001-9519, CGS001-9519, CGS001-9519, CGS001-9519, CGS001-9519, CGS001-9519, CGS001-9519, CGS001-9519, CGS001-9519, CGS001-9519, CGS001-9519, TRCN0000013464, TRCN0000013465, TRCN0000013464, TRCN0000013465, TRCN0000013467, TRCN0000013464, TRCN0000013465, TRCN0000013464, TRCN0000013467, TRCN0000013464, TRCN0000013464, TRC…	A375, HA1E, HEPG2, NPC, A375, A549, ASC, HA1E, HEPG2, HT29, MCF7, MCF7, NPC, PC3, PC3, VCAP, A375, A375, A549, A549, A549, ASC, ASC, HA1E, HA1E, HCC515, HEPG2, HEPG2, HT29, HT29, HT29, MCF7, MCF7, MCF7, MCF7, NPC, NPC, PC3, PC3, PC3, PC3, PC3, VCAP, VCAP
RAE1	42	TRCN0000279721, TRCN0000337192, TRCN0000337123, TRCN0000279721, TRCN0000279721, CGS001-8480, CGS001-8480, CGS001-8480, CGS001-8480, CGS001-8480, CGS001-8480, CGS001-8480, CGS001-8480, CGS001-8480, CGS001-8480, CGS001-8480, TRCN0000337123, TRCN0000279721, TRCN0000337123, TRCN0000279721, TRCN0000337123, TRCN0000337192, TRCN0000279721, TRCN0000337192, TRCN0000337192, TRCN0000337123, TRCN0000337192, …	A375, A375, HCC515, HEPG2, VCAP, A375, A549, ASC, HA1E, HCC515, HEPG2, HT29, MCF7, MCF7, NPC, VCAP, A375, A549, A549, ASC, ASC, ASC, HA1E, HA1E, HCC515, HEPG2, HEPG2, HT29, HT29, MCF7, MCF7, MCF7, MCF7, NPC, NPC, VCAP, VCAP, HEK293T, MCF7, A375, HT29, PC3
CDK1	63	TRCN0000000585, TRCN0000000586, TRCN0000195139, TRCN0000000583, TRCN0000000583, TRCN0000000582, TRCN0000000585, TRCN0000000582, TRCN0000000586, TRCN0000000586, TRCN0000000586, TRCN0000000586, CGS001-983, CGS001-983, CGS001-983, CGS001-983, CGS001-983, CGS001-983, CGS001-983, CGS001-983, CGS001-983, CGS001-983, CGS001-983, CGS001-983, TRCN0000000582, TRCN0000000583, TRCN0000196602, TRCN0000000582,…	VCAP, VCAP, VCAP, HCC515, HEPG2, VCAP, VCAP, A375, A375, HEPG2, MCF7, PC3, A375, A549, ASC, HA1E, HCC515, HEPG2, HT29, MCF7, MCF7, PC3, PC3, VCAP, VCAP, VCAP, VCAP, A375, A375, A549, A549, HA1E, HA1E, HA1E, HEPG2, HEPG2, HT29, HT29, MCF7, MCF7, MCF7, PC3, PC3, PC3, VCAP, A549, A549, A549, ASC, ASC, ASC, HA1E, HA1E, HA1E, HCC515, HCC515, HEPG2, HEPG2, HT29, NPC, PC3, VCAP, VCAP
SLC35A1	57	TRCN0000038202, TRCN0000038199, TRCN0000038201, TRCN0000038202, TRCN0000038201, TRCN0000038202, TRCN0000038201, TRCN0000038202, TRCN0000038199, TRCN0000038199, TRCN0000038201, TRCN0000038202, CGS001-10559, CGS001-10559, CGS001-10559, CGS001-10559, CGS001-10559, CGS001-10559, CGS001-10559, CGS001-10559, CGS001-10559, CGS001-10559, CGS001-10559, CGS001-10559, TRCN0000038199, TRCN0000038201, TRCN000…	HA1E, HEPG2, HT29, MCF7, PC3, PC3, A375, A375, HA1E, HCC515, HEPG2, PC3, A375, A549, HA1E, HCC515, HEPG2, HT29, MCF7, MCF7, NPC, PC3, PC3, VCAP, A375, A375, A375, A549, A549, HA1E, HEPG2, HT29, MCF7, MCF7, MCF7, MCF7, PC3, PC3, PC3, PC3, A375, A549, A549, HA1E, HA1E, HEPG2, HEPG2, HT29, HT29, HT29, MCF7, NPC, NPC, NPC, PC3, VCAP, VCAP
NIPSNAP1	41	TRCN0000159934, CGS001-8508, CGS001-8508, CGS001-8508, CGS001-8508, CGS001-8508, CGS001-8508, CGS001-8508, CGS001-8508, CGS001-8508, CGS001-8508, CGS001-8508, TRCN0000159934, TRCN0000162729, TRCN0000162859, TRCN0000159934, TRCN0000162729, TRCN0000162859, TRCN0000159934, TRCN0000162729, TRCN0000162859, TRCN0000159934, TRCN0000162729, TRCN0000162859, TRCN0000159934, TRCN0000162729, TRCN0000162859, …	MCF7, A375, A549, ASC, HA1E, HCC515, HEPG2, HT29, MCF7, MCF7, NPC, VCAP, A375, A375, A375, A549, A549, A549, ASC, ASC, ASC, HA1E, HA1E, HA1E, HCC515, HCC515, HCC515, HEPG2, HEPG2, HT29, HT29, MCF7, MCF7, MCF7, MCF7, NPC, NPC, NPC, VCAP, VCAP, VCAP
BCL7B	50	TRCN0000033574, TRCN0000033574, TRCN0000033576, TRCN0000033574, TRCN0000033576, TRCN0000033574, CGS001-9275, CGS001-9275, CGS001-9275, CGS001-9275, CGS001-9275, CGS001-9275, CGS001-9275, CGS001-9275, CGS001-9275, CGS001-9275, CGS001-9275, CGS001-9275, CGS001-9275, TRCN0000033576, TRCN0000033577, TRCN0000033577, TRCN0000033574, TRCN0000033576, TRCN0000033577, TRCN0000033574, TRCN0000033576, TRCN00…	A375, A549, A549, HCC515, HCC515, HEPG2, A375, A549, ASC, HA1E, HCC515, HEPG2, HT29, MCF7, MCF7, NPC, PC3, PC3, VCAP, A375, A375, A549, ASC, ASC, ASC, HA1E, HA1E, HCC515, HEPG2, HEPG2, HT29, HT29, HT29, MCF7, MCF7, MCF7, MCF7, MCF7, MCF7, NPC, NPC, PC3, PC3, PC3, PC3, PC3, PC3, VCAP, VCAP, VCAP
TIMELESS	32	TRCN0000153090, TRCN0000338623, TRCN0000153090, CGS001-8914, CGS001-8914, CGS001-8914, CGS001-8914, CGS001-8914, CGS001-8914, CGS001-8914, CGS001-8914, CMAP-HSF-TIMELESS, CMAP-HSF-TIMELESS, TRCN0000153302, TRCN0000338623, TRCN0000153090, TRCN0000153302, TRCN0000338623, TRCN0000153090, TRCN0000153302, TRCN0000153302, TRCN0000338623, TRCN0000153090, TRCN0000338623, TRCN0000338623, TRCN0000153090, T…	A375, HA1E, HT29, A375, A549, HA1E, HCC515, HEPG2, HT29, MCF7, NPC, HEK293T, HEK293T, A375, A375, A549, A549, A549, HA1E, HA1E, HCC515, HCC515, HEPG2, HEPG2, HT29, MCF7, MCF7, NPC, NPC, NPC, PC3, VCAP
DHX29	54	TRCN0000051241, TRCN0000051241, TRCN0000051238, TRCN0000051242, TRCN0000051241, TRCN0000051242, CGS001-54505, CGS001-54505, CGS001-54505, CGS001-54505, CGS001-54505, CGS001-54505, CGS001-54505, CGS001-54505, CGS001-54505, CGS001-54505, CGS001-54505, CGS001-54505, CGS001-54505, TRCN0000051238, TRCN0000051242, TRCN0000051238, TRCN0000051241, TRCN0000051242, TRCN0000051238, TRCN0000051241, TRCN00000…	A375, HA1E, HEPG2, HEPG2, HT29, MCF7, A375, A549, ASC, HA1E, HCC515, HEPG2, HT29, MCF7, MCF7, NPC, PC3, PC3, VCAP, A375, A375, A549, A549, A549, ASC, ASC, ASC, HA1E, HA1E, HCC515, HCC515, HCC515, HEPG2, HT29, HT29, MCF7, MCF7, MCF7, MCF7, MCF7, NPC, NPC, NPC, PC3, PC3, PC3, PC3, PC3, PC3, VCAP, VCAP, VCAP, HA1E, HCC515
MMP2	35	TRCN0000051525, TRCN0000051526, TRCN0000051526, TRCN0000051523, TRCN0000051525, TRCN0000051523, TRCN0000051526, TRCN0000051525, TRCN0000051526, TRCN0000051525, TRCN0000051525, CGS001-4313, CGS001-4313, CGS001-4313, CGS001-4313, CGS001-4313, CGS001-4313, CGS001-4313, CGS001-4313, CGS001-4313, TRCN0000051523, TRCN0000051523, TRCN0000051525, TRCN0000051526, TRCN0000051523, TRCN0000051525, TRCN000005…	A375, A375, HA1E, HCC515, HCC515, HEPG2, HEPG2, HT29, HT29, MCF7, PC3, A375, A549, HA1E, HCC515, HEPG2, HT29, MCF7, PC3, VCAP, A375, A549, A549, A549, HA1E, HEPG2, HT29, MCF7, MCF7, PC3, PC3, VCAP, VCAP, VCAP, HT29
TCEA2	38	TRCN0000006635, TRCN0000006636, TRCN0000006635, TRCN0000006636, TRCN0000006636, TRCN0000006636, TRCN0000006635, TRCN0000006637, TRCN0000006637, TRCN0000006636, CGS001-6919, CGS001-6919, CGS001-6919, CGS001-6919, CGS001-6919, CGS001-6919, CGS001-6919, CGS001-6919, CGS001-6919, CGS001-6919, TRCN0000006637, TRCN0000006635, TRCN0000006636, TRCN0000006637, TRCN0000006637, TRCN0000006635, TRCN000000663…	A375, A375, ASC, ASC, HA1E, HCC515, HT29, MCF7, PC3, VCAP, A375, A549, ASC, HA1E, HEPG2, HT29, MCF7, PC3, PC3, VCAP, A375, A549, A549, A549, ASC, HA1E, HA1E, HEPG2, HEPG2, HEPG2, HT29, MCF7, MCF7, PC3, PC3, PC3, PC3, VCAP
FHL2	53	TRCN0000273528, TRCN0000273585, TRCN0000273528, TRCN0000273529, TRCN0000273585, TRCN0000273528, TRCN0000273585, TRCN0000273529, TRCN0000273529, TRCN0000273528, TRCN0000273528, CGS001-2274, CGS001-2274, CGS001-2274, CGS001-2274, CGS001-2274, CGS001-2274, CGS001-2274, CGS001-2274, CGS001-2274, CGS001-2274, CGS001-2274, CGS001-2274, TRCN0000273585, TRCN0000273528, TRCN0000273529, TRCN0000273528, TRC…	A549, A549, HEPG2, HEPG2, HEPG2, HT29, MCF7, PC3, ASC, ASC, VCAP, A375, A549, ASC, HA1E, HCC515, HEPG2, HT29, MCF7, MCF7, PC3, PC3, VCAP, A375, HA1E, HA1E, HCC515, HT29, MCF7, MCF7, MCF7, PC3, PC3, VCAP, A375, A549, A549, ASC, HA1E, HA1E, HCC515, HEPG2, HEPG2, HEPG2, HT29, HT29, MCF7, NPC, PC3, PC3, PC3, HT29, VCAP
FKBP4	34	TRCN0000280604, TRCN0000280603, TRCN0000280604, TRCN0000280604, CGS001-2288, CGS001-2288, CGS001-2288, CGS001-2288, CGS001-2288, CGS001-2288, CGS001-2288, CGS001-2288, TRCN0000151216, TRCN0000280603, TRCN0000151216, TRCN0000280603, TRCN0000280604, TRCN0000280603, TRCN0000151216, TRCN0000280603, TRCN0000280604, TRCN0000151216, TRCN0000280603, TRCN0000280604, TRCN0000151216, TRCN0000280603, TRCN000…	A375, MCF7, MCF7, PC3, A375, A549, HA1E, HCC515, HEPG2, MCF7, NPC, PC3, A375, A375, A549, A549, A549, ASC, HA1E, HA1E, HA1E, HCC515, HCC515, HCC515, HEPG2, HEPG2, HEPG2, HT29, MCF7, NPC, NPC, NPC, PC3, VCAP
CDK7	41	TRCN0000000594, TRCN0000000594, TRCN0000000594, TRCN0000000595, TRCN0000000595, CGS001-1022, CGS001-1022, CGS001-1022, CGS001-1022, CGS001-1022, CGS001-1022, CGS001-1022, CGS001-1022, TRCN0000000592, TRCN0000000593, TRCN0000000594, TRCN0000000595, TRCN0000000596, CMAP-HSF-CDK7, TRCN0000000595, TRCN0000000592, TRCN0000000594, TRCN0000000595, TRCN0000000592, TRCN0000000592, TRCN0000000595, TRCN0000…	A549, MCF7, PC3, PC3, VCAP, HA1E, HEPG2, HT29, MCF7, MCF7, PC3, PC3, VCAP, VCAP, VCAP, VCAP, VCAP, VCAP, HEK293T, A375, HA1E, HA1E, HA1E, HCC515, HEPG2, HEPG2, HT29, HT29, MCF7, MCF7, MCF7, MCF7, MCF7, PC3, PC3, PC3, PC3, VCAP, HCC515, A375, PC3
MAP3K4	65	TRCN0000000849, TRCN0000194922, TRCN0000010558, TRCN0000194922, TRCN0000000850, TRCN0000010558, TRCN0000194922, TRCN0000194922, TRCN0000000849, TRCN0000000849, TRCN0000000850, TRCN0000000852, CGS001-4216, CGS001-4216, CGS001-4216, CGS001-4216, CGS001-4216, CGS001-4216, CGS001-4216, CGS001-4216, CGS001-4216, CGS001-4216, CGS001-4216, CGS001-4216, TRCN0000000851, TRCN0000000852, TRCN0000196769, TRC…	VCAP, VCAP, A549, HA1E, MCF7, MCF7, MCF7, PC3, A375, HEPG2, MCF7, MCF7, A375, A549, HA1E, HCC515, HEPG2, HT29, MCF7, MCF7, NPC, PC3, PC3, VCAP, VCAP, VCAP, VCAP, VCAP, VCAP, A375, HA1E, HA1E, HCC515, HEPG2, HEPG2, HT29, HT29, HT29, MCF7, MCF7, PC3, PC3, PC3, PC3, VCAP, VCAP, A375, A549, A549, ASC, HA1E, HA1E, HA1E, HCC515, HCC515, HEPG2, HT29, HT29, MCF7, NPC, NPC, NPC, PC3, PC3, VCAP
ZFP36	47	TRCN0000005465, TRCN0000005462, TRCN0000005465, TRCN0000005464, TRCN0000005465, CGS001-7538, CGS001-7538, CGS001-7538, CGS001-7538, CGS001-7538, CGS001-7538, CGS001-7538, CGS001-7538, CGS001-7538, CGS001-7538, CGS001-7538, CGS001-7538, TRCN0000005462, TRCN0000005464, TRCN0000005464, TRCN0000005462, TRCN0000005464, TRCN0000005465, TRCN0000005462, TRCN0000005465, TRCN0000005462, TRCN0000005464, TRC…	A375, A549, A549, HA1E, HCC515, A375, A549, ASC, HA1E, HCC515, HEPG2, HT29, MCF7, MCF7, NPC, PC3, VCAP, A375, A375, A549, ASC, ASC, ASC, HA1E, HA1E, HCC515, HCC515, HEPG2, HEPG2, HEPG2, HT29, HT29, HT29, MCF7, MCF7, MCF7, MCF7, MCF7, NPC, NPC, NPC, PC3, PC3, PC3, PC3, VCAP, VCAP
INPP1	52	TRCN0000051599, TRCN0000051600, TRCN0000051601, TRCN0000051599, TRCN0000051600, TRCN0000051600, TRCN0000051599, TRCN0000051600, CGS001-3628, CGS001-3628, CGS001-3628, CGS001-3628, CGS001-3628, CGS001-3628, CGS001-3628, CGS001-3628, CGS001-3628, CGS001-3628, CGS001-3628, CGS001-3628, CGS001-3628, TRCN0000051599, TRCN0000051599, TRCN0000051600, TRCN0000051601, TRCN0000051600, TRCN0000051599, TRCN00…	A375, A375, HA1E, PC3, PC3, A375, HEPG2, HEPG2, A375, A549, ASC, HA1E, HCC515, HEPG2, HT29, MCF7, MCF7, NPC, PC3, PC3, VCAP, HA1E, HEPG2, HEPG2, HEPG2, HT29, MCF7, MCF7, MCF7, MCF7, PC3, PC3, A375, A549, A549, A549, ASC, ASC, HA1E, HA1E, HCC515, HCC515, HEPG2, HT29, MCF7, NPC, NPC, NPC, PC3, VCAP, VCAP, A549
HMOX1	36	TRCN0000045248, TRCN0000045252, TRCN0000045248, TRCN0000045252, TRCN0000045252, CGS001-3162, CGS001-3162, CGS001-3162, CGS001-3162, CGS001-3162, CGS001-3162, CGS001-3162, CGS001-3162, CGS001-3162, TRCN0000045248, TRCN0000045250, TRCN0000045252, TRCN0000045250, TRCN0000045252, TRCN0000045248, TRCN0000045250, TRCN0000045248, TRCN0000045252, TRCN0000045248, TRCN0000045250, TRCN0000045252, TRCN000004…	A549, A549, HA1E, HEPG2, PC3, A375, A549, HA1E, HEPG2, HT29, MCF7, MCF7, PC3, PC3, A375, A375, A375, HA1E, HA1E, HEPG2, HEPG2, HT29, HT29, MCF7, MCF7, MCF7, MCF7, MCF7, MCF7, PC3, PC3, PC3, VCAP, A375, HA1E, HCC515
COL4A1	7	CMAP-CYT-C6745, CMAP-CYT-C6745, CMAP-CYT-C6745, COL4A1, COL4A1, COL4A1, COL4A1	A375, HT29, PC3, A549, HCC515, HEPG2, VCAP
EPB41L2	38	TRCN0000288853, TRCN0000288855, TRCN0000117094, TRCN0000288853, TRCN0000288855, TRCN0000288853, CGS001-2037, CGS001-2037, CGS001-2037, CGS001-2037, CGS001-2037, CGS001-2037, CGS001-2037, CGS001-2037, CGS001-2037, CGS001-2037, TRCN0000117094, TRCN0000288853, TRCN0000288855, TRCN0000117094, TRCN0000288855, TRCN0000117094, TRCN0000288853, TRCN0000288853, TRCN0000288855, TRCN0000288853, TRCN000028885…	A549, ASC, HA1E, HEPG2, HEPG2, VCAP, A375, A549, ASC, HA1E, HCC515, HEPG2, HT29, MCF7, NPC, VCAP, A375, A375, A375, A549, A549, ASC, ASC, HA1E, HA1E, HCC515, HCC515, HEPG2, HT29, HT29, MCF7, MCF7, MCF7, MCF7, NPC, NPC, NPC, VCAP
GNAI2	58	TRCN0000029517, TRCN0000278333, TRCN0000029517, TRCN0000029514, TRCN0000029517, TRCN0000278333, TRCN0000278333, TRCN0000029517, CGS001-2771, CGS001-2771, CGS001-2771, CGS001-2771, CGS001-2771, CGS001-2771, CGS001-2771, CGS001-2771, CGS001-2771, CGS001-2771, CGS001-2771, CGS001-2771, TRCN0000278333, TRCN0000029514, TRCN0000278333, TRCN0000029514, TRCN0000029517, TRCN0000278333, TRCN0000029517, TRC…	A375, A375, A549, PC3, PC3, HA1E, HEPG2, PC3, A375, A549, HA1E, HCC515, HEPG2, HT29, MCF7, MCF7, NPC, PC3, PC3, VCAP, A549, HA1E, HA1E, HEPG2, HEPG2, HEPG2, HT29, HT29, MCF7, MCF7, PC3, PC3, PC3, PC3, VCAP, A375, A375, A549, A549, A549, ASC, HA1E, HCC515, HCC515, HCC515, HEPG2, HEPG2, HT29, HT29, NPC, NPC, NPC, PC3, VCAP, A549, HA1E, HEPG2, PC3
TSTA3	50	TRCN0000064674, TRCN0000064675, TRCN0000064675, TRCN0000064673, TRCN0000064674, TRCN0000064675, ccsbBroad304_01720, CGS001-7264, CGS001-7264, CGS001-7264, CGS001-7264, CGS001-7264, CGS001-7264, CGS001-7264, CGS001-7264, CGS001-7264, CGS001-7264, CGS001-7264, CGS001-7264, CGS001-7264, TRCN0000064673, TRCN0000064674, TRCN0000064675, TRCN0000064673, TRCN0000064675, TRCN0000064673, TRCN0000064674, TR…	A549, HA1E, HEPG2, HT29, HT29, VCAP, HCC515, A375, A549, ASC, HA1E, HCC515, HEPG2, HT29, MCF7, MCF7, NPC, PC3, PC3, VCAP, A375, A375, A375, A549, A549, ASC, ASC, HA1E, HA1E, HCC515, HCC515, HCC515, HEPG2, HEPG2, HT29, MCF7, MCF7, MCF7, MCF7, NPC, NPC, NPC, PC3, PC3, PC3, PC3, PC3, VCAP, VCAP, A375
DNMT1	55	TRCN0000021891, TRCN0000021893, TRCN0000021890, TRCN0000021890, TRCN0000021890, TRCN0000021893, TRCN0000021890, TRCN0000021891, TRCN0000021890, TRCN0000021891, TRCN0000021893, TRCN0000021893, TRCN0000021893, CGS001-1786, CGS001-1786, CGS001-1786, CGS001-1786, CGS001-1786, CGS001-1786, CGS001-1786, CGS001-1786, CGS001-1786, CGS001-1786, CGS001-1786, TRCN0000021891, TRCN0000021893, TRCN0000021890, …	HA1E, HA1E, HEPG2, MCF7, PC3, A375, A549, HA1E, HCC515, HCC515, HCC515, MCF7, NPC, A375, A549, HA1E, HCC515, HEPG2, HT29, MCF7, MCF7, NPC, PC3, PC3, A375, A375, A549, A549, A549, HEPG2, HEPG2, HT29, HT29, MCF7, MCF7, MCF7, PC3, PC3, PC3, VCAP, A375, A549, A549, ASC, HA1E, HEPG2, HEPG2, HEPG2, HT29, HT29, HT29, MCF7, NPC, NPC, PC3
RAB27A	42	TRCN0000005296, TRCN0000005296, TRCN0000005297, TRCN0000005295, TRCN0000005297, CGS001-5873, CGS001-5873, CGS001-5873, CGS001-5873, CGS001-5873, CGS001-5873, CGS001-5873, CGS001-5873, CGS001-5873, CGS001-5873, CGS001-5873, CGS001-5873, TRCN0000005295, TRCN0000005297, TRCN0000005295, TRCN0000005297, TRCN0000005295, TRCN0000005297, TRCN0000005295, TRCN0000005296, TRCN0000005297, TRCN0000005296, TRC…	A375, A549, HCC515, HT29, VCAP, A375, A549, ASC, HA1E, HCC515, HEPG2, HT29, MCF7, NPC, PC3, PC3, VCAP, A375, A375, A549, A549, ASC, ASC, HA1E, HA1E, HA1E, HCC515, HEPG2, HEPG2, HEPG2, HT29, MCF7, MCF7, MCF7, NPC, NPC, PC3, PC3, PC3, PC3, PC3, VCAP
DDR1	147	TRCN0000000617, TRCN0000000618, TRCN0000295864, TRCN0000295865, TRCN0000295864, TRCN0000295864, TRCN0000295864, TRCN0000055436, TRCN0000000618, TRCN0000055436, TRCN0000010084, TRCN0000000618, TRCN0000010084, TRCN0000000618, TRCN0000000617, TRCN0000010094, TRCN0000121084, TRCN0000121293, TRCN0000121083, TRCN0000121084, TRCN0000295864, TRCN0000121166, TRCN0000010084, TRCN0000010085, TRCN0000010094,…	VCAP, VCAP, A549, A549, HA1E, HEPG2, HT29, HA1E, HCC515, HCC515, HEPG2, PC3, PC3, VCAP, A549, A549, A549, A549, HA1E, HA1E, HA1E, HA1E, HCC515, HCC515, HCC515, HCC515, HCC515, PC3, PC3, PC3, VCAP, VCAP, VCAP, VCAP, VCAP, A375, A549, ASC, HA1E, HCC515, HEPG2, HT29, MCF7, MCF7, NPC, PC3, PC3, SHSY5Y, VCAP, PC3, PC3, PC3, PC3, SHSY5Y, SHSY5Y, SHSY5Y, VCAP, VCAP, VCAP, VCAP, A375, A375, A375, HA1E, H…
LPGAT1	33	TRCN0000116065, TRCN0000116066, TRCN0000116062, TRCN0000116065, TRCN0000116066, TRCN0000116062, TRCN0000116062, CGS001-9926, CGS001-9926, CGS001-9926, CGS001-9926, CGS001-9926, CGS001-9926, CGS001-9926, CGS001-9926, TRCN0000116062, TRCN0000116062, TRCN0000116065, TRCN0000116066, TRCN0000116066, TRCN0000116062, TRCN0000116065, TRCN0000116065, TRCN0000116066, TRCN0000116062, TRCN0000116065, TRCN000…	A375, A375, ASC, ASC, HA1E, MCF7, PC3, A375, A549, ASC, HA1E, HCC515, HEPG2, MCF7, PC3, A375, A549, A549, A549, ASC, HA1E, HA1E, HCC515, HCC515, HEPG2, HEPG2, HEPG2, MCF7, MCF7, NPC, PC3, PC3, VCAP
DUSP11	44	TRCN0000002928, TRCN0000002930, TRCN0000002930, TRCN0000002932, TRCN0000002928, TRCN0000002928, TRCN0000002930, TRCN0000002932, TRCN0000002932, TRCN0000002930, CGS001-8446, CGS001-8446, CGS001-8446, CGS001-8446, CGS001-8446, CGS001-8446, CGS001-8446, CGS001-8446, CGS001-8446, CGS001-8446, CGS001-8446, CGS001-8446, TRCN0000002928, TRCN0000002930, TRCN0000002932, TRCN0000002932, TRCN0000002928, TRC…	A549, A549, ASC, HA1E, HEPG2, HT29, HT29, MCF7, NPC, VCAP, A375, A549, ASC, HA1E, HEPG2, HT29, MCF7, MCF7, NPC, PC3, PC3, VCAP, A375, A375, A375, A549, ASC, ASC, HA1E, HA1E, HCC515, HEPG2, HEPG2, MCF7, MCF7, MCF7, MCF7, NPC, PC3, PC3, PC3, PC3, PC3, VCAP
TP53BP2	35	TRCN0000061797, TRCN0000061797, TRCN0000061796, TRCN0000061796, TRCN0000061797, TRCN0000061796, TRCN0000061797, CGS001-7159, CGS001-7159, CGS001-7159, CGS001-7159, CGS001-7159, CGS001-7159, CGS001-7159, CGS001-7159, CGS001-7159, CGS001-7159, CGS001-7159, TRCN0000061796, TRCN0000061796, TRCN0000061797, TRCN0000061797, TRCN0000061797, TRCN0000061796, TRCN0000061797, TRCN0000061797, TRCN0000061796, …	A375, ASC, HA1E, HT29, MCF7, NPC, PC3, A375, A549, HA1E, HEPG2, HT29, MCF7, MCF7, NPC, PC3, PC3, VCAP, A375, A549, A549, HA1E, HCC515, HEPG2, HEPG2, HT29, MCF7, MCF7, MCF7, NPC, PC3, PC3, PC3, VCAP, VCAP
CDKN1A	139	TRCN0000287021, TRCN0000294421, TRCN0000287021, TRCN0000294421, TRCN0000287021, TRCN0000294474, TRCN0000010401, TRCN0000040126, TRCN0000287021, TRCN0000010401, TRCN0000287021, TRCN0000010401, TRCN0000294474, TRCN0000294421, TRCN0000294421, TRCN0000287021, TRCN0000040125, TRCN0000040125, TRCN0000040125, TRCN0000040126, CGS001-1026, CGS001-1026, CGS001-1026, CGS001-1026, CGS001-1026, CGS001-1026, C…	HA1E, HA1E, HEPG2, MCF7, VCAP, VCAP, A549, A549, HCC515, HEPG2, MCF7, NPC, A549, HA1E, MCF7, A549, A549, HCC515, PC3, PC3, A375, A549, ASC, HA1E, HEK293T, HEPG2, MCF7, MCF7, NPC, PC3, PC3, VCAP, HT29, HCC515, A375, A375, A549, HA1E, HCC515, HEPG2, HEPG2, HT29, HT29, MCF7, MCF7, MCF7, MCF7, PC3, PC3, PC3, PC3, A375, A375, A549, ASC, ASC, HA1E, HA1E, HCC515, HCC515, HEPG2, HEPG2, HT29, MCF7, MCF7, …
TJP1	53	TRCN0000116255, TRCN0000116255, TRCN0000116256, TRCN0000116254, TRCN0000300284, CGS001-7082, CGS001-7082, CGS001-7082, CGS001-7082, CGS001-7082, CGS001-7082, CGS001-7082, CGS001-7082, CGS001-7082, CGS001-7082, CGS001-7082, CGS001-7082, TRCN0000116255, TRCN0000300284, TRCN0000116256, TRCN0000116255, TRCN0000116256, TRCN0000300284, TRCN0000116255, TRCN0000116256, TRCN0000300284, TRCN0000116255, TRC…	A549, PC3, PC3, ASC, HA1E, A375, A549, ASC, HA1E, HCC515, HEPG2, HT29, MCF7, MCF7, NPC, PC3, PC3, A375, A375, A549, HA1E, HA1E, HA1E, HEPG2, HEPG2, HEPG2, HT29, MCF7, MCF7, MCF7, MCF7, MCF7, MCF7, PC3, A375, A549, ASC, ASC, HA1E, HA1E, HCC515, HCC515, HCC515, HEPG2, HEPG2, HEPG2, HT29, MCF7, MCF7, MCF7, NPC, NPC, VCAP
ABCB6	52	TRCN0000060320, TRCN0000060320, TRCN0000060320, TRCN0000060321, TRCN0000060321, TRCN0000060318, CGS001-10058, CGS001-10058, CGS001-10058, CGS001-10058, CGS001-10058, CGS001-10058, CGS001-10058, CGS001-10058, CGS001-10058, CGS001-10058, CGS001-10058, TRCN0000060318, TRCN0000060320, TRCN0000060321, TRCN0000060320, TRCN0000060321, TRCN0000060318, TRCN0000060320, TRCN0000060321, TRCN0000060318, TRCN0…	HT29, MCF7, A549, A549, HA1E, PC3, A375, A549, ASC, HA1E, HEPG2, HT29, MCF7, MCF7, PC3, PC3, VCAP, A375, A375, A375, A549, A549, HA1E, HA1E, HA1E, HEPG2, HEPG2, HEPG2, HT29, MCF7, MCF7, MCF7, MCF7, PC3, PC3, A375, A375, A375, ASC, ASC, ASC, HA1E, HA1E, HEPG2, HEPG2, HEPG2, MCF7, MCF7, NPC, PC3, PC3, VCAP
MTHFD2	103	TRCN0000290805, TRCN0000290805, TRCN0000290805, TRCN0000036551, TRCN0000036551, TRCN0000036553, TRCN0000036550, TRCN0000036553, TRCN0000036551, TRCN0000036551, TRCN0000036550, TRCN0000036551, TRCN0000036553, TRCN0000290804, TRCN0000036551, TRCN0000036551, TRCN0000036550, TRCN0000036551, TRCN0000290804, CGS001-10797, CGS001-10797, CGS001-10797, CGS001-10797, CGS001-10797, CGS001-10797, CGS001-1079…	A549, HA1E, MCF7, PC3, A375, A375, ASC, HA1E, HCC515, NPC, VCAP, VCAP, VCAP, A549, HCC515, HEPG2, PC3, PC3, VCAP, A375, A549, ASC, HA1E, HCC515, HEPG2, HT29, MCF7, MCF7, NPC, PC3, PC3, VCAP, A375, A375, A375, A549, A549, HA1E, HA1E, HCC515, HEPG2, HEPG2, HEPG2, HT29, HT29, HT29, MCF7, MCF7, MCF7, MCF7, MCF7, PC3, PC3, PC3, VCAP, VCAP, VCAP, A375, A549, A549, A549, ASC, ASC, HA1E, HA1E, HCC515, HC…
DNTTIP2	54	TRCN0000061515, TRCN0000061516, TRCN0000061516, TRCN0000061513, CGS001-30836, CGS001-30836, CGS001-30836, CGS001-30836, CGS001-30836, CGS001-30836, CGS001-30836, CGS001-30836, CGS001-30836, CGS001-30836, CGS001-30836, CGS001-30836, TRCN0000061513, TRCN0000061515, TRCN0000061516, TRCN0000061513, TRCN0000061516, TRCN0000061513, TRCN0000061515, TRCN0000061516, TRCN0000061513, TRCN0000061515, TRCN000…	A549, HA1E, MCF7, PC3, A375, A549, ASC, HA1E, HCC515, HEPG2, HT29, MCF7, NPC, PC3, PC3, VCAP, A375, A375, A375, A549, A549, ASC, ASC, ASC, HA1E, HA1E, HCC515, HCC515, HCC515, HEPG2, HEPG2, HEPG2, HT29, HT29, HT29, MCF7, MCF7, NPC, NPC, NPC, PC3, PC3, PC3, PC3, PC3, VCAP, VCAP, VCAP, HA1E, A375, A375, PC3, A375, PC3
HTATSF1	44	TRCN0000006591, TRCN0000006588, TRCN0000006589, TRCN0000006589, TRCN0000006589, TRCN0000006591, TRCN0000006589, TRCN0000006591, CGS001-27336, CGS001-27336, CGS001-27336, CGS001-27336, CGS001-27336, CGS001-27336, CGS001-27336, CGS001-27336, CGS001-27336, CGS001-27336, CGS001-27336, TRCN0000006588, TRCN0000006589, TRCN0000006591, TRCN0000006591, TRCN0000006588, TRCN0000006591, TRCN0000006588, TRCN0…	A375, A549, A549, ASC, HA1E, HEPG2, HT29, MCF7, A375, A549, ASC, HA1E, HEPG2, HT29, MCF7, NPC, PC3, PC3, VCAP, A375, A375, A549, ASC, HA1E, HA1E, HEPG2, HT29, HT29, MCF7, MCF7, NPC, NPC, NPC, PC3, PC3, PC3, PC3, PC3, VCAP, VCAP, A375, PC3, PC3, PC3
NCAPD2	36	TRCN0000115682, TRCN0000115685, TRCN0000115684, TRCN0000115685, TRCN0000115682, TRCN0000115682, TRCN0000115685, TRCN0000115682, TRCN0000115684, CGS001-9918, CGS001-9918, CGS001-9918, CGS001-9918, CGS001-9918, CGS001-9918, CGS001-9918, CGS001-9918, TRCN0000115684, TRCN0000115682, TRCN0000115684, TRCN0000115685, TRCN0000115682, TRCN0000115684, TRCN0000115685, TRCN0000115682, TRCN0000115684, TRCN000…	A375, A375, ASC, ASC, HA1E, HCC515, NPC, PC3, PC3, A375, A549, ASC, HA1E, HEPG2, MCF7, NPC, PC3, A375, A549, A549, A549, ASC, HA1E, HA1E, HEPG2, HEPG2, HEPG2, HT29, MCF7, MCF7, MCF7, NPC, NPC, PC3, PC3, VCAP
TMEM109	46	TRCN0000343251, TRCN0000343251, TRCN0000144064, TRCN0000343251, TRCN0000144064, TRCN0000343252, TRCN0000343252, CGS001-79073, CGS001-79073, CGS001-79073, CGS001-79073, CGS001-79073, CGS001-79073, CGS001-79073, CGS001-79073, CGS001-79073, CGS001-79073, CGS001-79073, TRCN0000144064, TRCN0000343251, TRCN0000343252, TRCN0000144064, TRCN0000343252, TRCN0000144064, TRCN0000343252, TRCN0000343251, TRCN0…	A549, ASC, HCC515, HEPG2, MCF7, MCF7, VCAP, A375, A549, ASC, HA1E, HCC515, HEPG2, HT29, MCF7, MCF7, NPC, VCAP, A375, A375, A375, A549, A549, ASC, ASC, HA1E, HA1E, HCC515, HCC515, HEPG2, HEPG2, HT29, HT29, HT29, MCF7, MCF7, MCF7, MCF7, NPC, NPC, NPC, VCAP, VCAP, PC3, PC3, PC3
ICAM1	37	TRCN0000029630, TRCN0000029630, ccsbBroad304_00811, ccsbBroad304_00811, CGS001-3383, CGS001-3383, CGS001-3383, CGS001-3383, CGS001-3383, CGS001-3383, CGS001-3383, CGS001-3383, CGS001-3383, TRCN0000029629, TRCN0000029630, TRCN0000029632, TRCN0000029629, TRCN0000029630, TRCN0000029632, TRCN0000029629, TRCN0000029630, TRCN0000029629, TRCN0000029630, TRCN0000029629, TRCN0000029632, TRCN0000029629, TR…	HEPG2, HT29, HCC515, HT29, A375, A549, HA1E, HCC515, HEPG2, HT29, MCF7, PC3, VCAP, A375, A375, A375, A549, A549, A549, HA1E, HA1E, HCC515, HCC515, HEPG2, HEPG2, HT29, HT29, MCF7, MCF7, MCF7, PC3, PC3, PC3, VCAP, VCAP, VCAP, A375
NUP93	32	TRCN0000059958, TRCN0000059958, TRCN0000059959, TRCN0000059958, TRCN0000059959, TRCN0000059959, CGS001-9688, CGS001-9688, CGS001-9688, CGS001-9688, CGS001-9688, CGS001-9688, CGS001-9688, CGS001-9688, CGS001-9688, CGS001-9688, TRCN0000059959, TRCN0000059959, TRCN0000059959, TRCN0000059958, TRCN0000059959, TRCN0000059958, TRCN0000059959, TRCN0000059958, TRCN0000059958, TRCN0000059959, TRCN000005995…	A375, A549, HEPG2, MCF7, MCF7, PC3, A375, A549, HA1E, HCC515, HEPG2, HT29, MCF7, NPC, PC3, PC3, A375, A549, ASC, HA1E, HA1E, HCC515, HCC515, HEPG2, HT29, HT29, MCF7, NPC, NPC, PC3, PC3, PC3
PLA2G15	25	TRCN0000050924, TRCN0000050924, TRCN0000050924, TRCN0000050927, TRCN0000050927, CGS001-23659, CGS001-23659, CGS001-23659, CGS001-23659, CGS001-23659, CGS001-23659, CGS001-23659, TRCN0000050927, TRCN0000050924, TRCN0000050927, TRCN0000050927, TRCN0000050924, TRCN0000050927, TRCN0000050927, TRCN0000050924, TRCN0000050927, TRCN0000050924, TRCN0000050927, TRCN0000050924, TRCN0000050924	A375, ASC, NPC, PC3, VCAP, A375, A549, ASC, HA1E, HEPG2, MCF7, PC3, A375, A549, A549, ASC, HA1E, HA1E, HCC515, HEPG2, HEPG2, MCF7, MCF7, PC3, PC3
PIP4K2B	56	TRCN0000338470, TRCN0000338409, TRCN0000338470, TRCN0000338409, TRCN0000338471, TRCN0000338470, TRCN0000338471, TRCN0000338409, TRCN0000006015, TRCN0000006015, TRCN0000006013, TRCN0000006015, TRCN0000006016, TRCN0000006013, TRCN0000006015, CGS001-8396, CGS001-8396, CGS001-8396, CGS001-8396, CGS001-8396, CGS001-8396, CGS001-8396, CGS001-8396, CGS001-8396, CGS001-8396, CGS001-8396, TRCN0000338470, …	A549, HA1E, HA1E, HCC515, HEPG2, MCF7, MCF7, PC3, A375, HCC515, HEPG2, HEPG2, HEPG2, MCF7, PC3, A375, A549, ASC, HA1E, HCC515, HEPG2, HT29, MCF7, MCF7, NPC, PC3, A375, A375, A549, A549, HA1E, HEPG2, HEPG2, HT29, HT29, MCF7, MCF7, MCF7, PC3, PC3, VCAP, A375, A375, A549, A549, A549, ASC, ASC, ASC, HA1E, HA1E, HCC515, MCF7, MCF7, NPC, NPC
MYCBP2	41	TRCN0000034291, TRCN0000034293, TRCN0000034293, TRCN0000034291, TRCN0000034293, TRCN0000034293, CGS001-23077, CGS001-23077, CGS001-23077, CGS001-23077, CGS001-23077, CGS001-23077, CGS001-23077, CGS001-23077, CGS001-23077, CGS001-23077, CGS001-23077, TRCN0000034289, TRCN0000034289, TRCN0000034291, TRCN0000034293, TRCN0000034289, TRCN0000034291, TRCN0000034293, TRCN0000034289, TRCN0000034291, TRCN0…	A375, A375, HCC515, NPC, PC3, PC3, A375, A549, ASC, HA1E, HCC515, HEPG2, MCF7, NPC, PC3, PC3, VCAP, A375, A549, A549, A549, ASC, ASC, ASC, HA1E, HA1E, HA1E, HCC515, HEPG2, HEPG2, HEPG2, HT29, MCF7, MCF7, MCF7, NPC, PC3, PC3, VCAP, VCAP, VCAP
PGRMC1	36	TRCN0000062907, TRCN0000062904, TRCN0000062907, CGS001-10857, CGS001-10857, CGS001-10857, CGS001-10857, CGS001-10857, CGS001-10857, CGS001-10857, CGS001-10857, CGS001-10857, TRCN0000062904, TRCN0000062905, TRCN0000062904, TRCN0000062905, TRCN0000062907, TRCN0000062905, TRCN0000062904, TRCN0000062905, TRCN0000062907, TRCN0000062907, TRCN0000062904, TRCN0000062905, TRCN0000062907, TRCN0000062904, T…	A375, NPC, PC3, A375, A549, HA1E, HEPG2, HT29, MCF7, NPC, PC3, VCAP, A375, A375, A549, A549, A549, ASC, HA1E, HA1E, HA1E, HCC515, HEPG2, HEPG2, HEPG2, HT29, HT29, HT29, MCF7, MCF7, MCF7, NPC, NPC, PC3, VCAP, VCAP
AARS	59	TRCN0000293689, TRCN0000293689, TRCN0000293748, TRCN0000293748, TRCN0000045688, TRCN0000045690, CGS001-16, CGS001-16, CGS001-16, CGS001-16, CGS001-16, CGS001-16, CGS001-16, CGS001-16, CGS001-16, CGS001-16, CGS001-16, CGS001-16, CGS001-16, TRCN0000293689, TRCN0000045692, TRCN0000293689, TRCN0000293748, TRCN0000045692, TRCN0000293748, TRCN0000293748, TRCN0000293689, TRCN0000293748, TRCN0000293689, …	HA1E, MCF7, MCF7, VCAP, HA1E, HT29, A375, A549, ASC, HA1E, HCC515, HEPG2, HT29, MCF7, MCF7, NPC, PC3, PC3, VCAP, A375, A549, A549, A549, HA1E, HA1E, HCC515, HEPG2, HEPG2, HT29, HT29, MCF7, MCF7, PC3, PC3, PC3, PC3, VCAP, VCAP, A375, A375, A549, A549, A549, ASC, ASC, HA1E, HCC515, HEPG2, HEPG2, HT29, MCF7, MCF7, MCF7, MCF7, MCF7, NPC, NPC, NPC, PC3
GPC1	46	TRCN0000344308, TRCN0000122910, TRCN0000122913, TRCN0000122913, TRCN0000344308, ccsbBroad304_06304, CGS001-2817, CGS001-2817, CGS001-2817, CGS001-2817, CGS001-2817, CGS001-2817, CGS001-2817, CGS001-2817, CGS001-2817, CGS001-2817, CGS001-2817, TRCN0000122910, TRCN0000122913, TRCN0000344308, TRCN0000122910, TRCN0000344308, TRCN0000122910, TRCN0000122913, TRCN0000344308, TRCN0000122910, TRCN00001229…	A375, A549, A549, MCF7, NPC, HA1E, A375, A549, ASC, HA1E, HEPG2, HT29, MCF7, NPC, PC3, PC3, SKL, A375, A375, A549, ASC, ASC, HA1E, HA1E, HA1E, HEPG2, HEPG2, HEPG2, HT29, HT29, MCF7, MCF7, NPC, PC3, PC3, PC3, PC3, PC3, SKL, SKL, SKL, A549, VCAP, MCF7, MCF7, MCF7
ELAC2	50	TRCN0000038712, TRCN0000038712, TRCN0000038710, TRCN0000038711, TRCN0000038712, TRCN0000038712, TRCN0000038710, TRCN0000038711, CGS001-60528, CGS001-60528, CGS001-60528, CGS001-60528, CGS001-60528, CGS001-60528, CGS001-60528, CGS001-60528, CGS001-60528, CGS001-60528, CGS001-60528, CGS001-60528, CGS001-60528, TRCN0000038710, TRCN0000038711, TRCN0000038710, TRCN0000038711, TRCN0000038712, TRCN00000…	A375, HA1E, HEPG2, HEPG2, HT29, MCF7, VCAP, VCAP, A375, A549, ASC, HA1E, HCC515, HEPG2, HT29, MCF7, MCF7, NPC, PC3, PC3, VCAP, A375, A375, A549, A549, A549, ASC, ASC, HA1E, HA1E, HCC515, HCC515, HEPG2, HT29, HT29, MCF7, MCF7, MCF7, MCF7, MCF7, NPC, NPC, NPC, PC3, PC3, PC3, PC3, PC3, VCAP, HA1E
PLSCR1	50	TRCN0000056270, TRCN0000056271, TRCN0000056269, TRCN0000056270, TRCN0000056271, TRCN0000056270, TRCN0000056271, CGS001-5359, CGS001-5359, CGS001-5359, CGS001-5359, CGS001-5359, CGS001-5359, CGS001-5359, CGS001-5359, CGS001-5359, CGS001-5359, CGS001-5359, CGS001-5359, CGS001-5359, TRCN0000056269, TRCN0000056270, TRCN0000056271, TRCN0000056269, TRCN0000056271, TRCN0000056269, TRCN0000056270, TRCN00…	A375, A375, A549, HCC515, MCF7, VCAP, VCAP, A375, A549, ASC, HA1E, HCC515, HEPG2, HT29, MCF7, MCF7, NPC, PC3, PC3, VCAP, A375, A549, A549, ASC, ASC, HA1E, HA1E, HA1E, HCC515, HCC515, HEPG2, HEPG2, HEPG2, HT29, HT29, HT29, MCF7, MCF7, MCF7, MCF7, NPC, NPC, NPC, PC3, PC3, PC3, PC3, PC3, VCAP, HEK293T
CTSL1	89	TRCN0000003675, TRCN0000003677, TRCN0000003677, TRCN0000003675, TRCN0000003675, TRCN0000003674, TRCN0000003675, TRCN0000003674, TRCN0000003676, TRCN0000003676, CGS001-1514, CGS001-1514, CGS001-1514, CGS001-1514, CGS001-1514, CGS001-1514, CGS001-1514, CGS001-1514, CGS001-1514, CGS001-1514, CGS001-1514, CGS001-1514, CGS001-1514, TRCN0000003675, TRCN0000003677, TRCN0000003674, TRCN0000003675, TRCN00…	HEPG2, MCF7, PC3, HA1E, HEPG2, NPC, HA1E, HEPG2, HT29, MCF7, A375, A549, ASC, HA1E, HCC515, HEPG2, HT29, MCF7, MCF7, NPC, PC3, PC3, VCAP, A375, A375, HA1E, HA1E, HCC515, HCC515, HEPG2, HEPG2, HT29, HT29, HT29, MCF7, MCF7, MCF7, PC3, PC3, PC3, PC3, PC3, A375, A375, A549, A549, A549, ASC, ASC, HA1E, HCC515, HCC515, HEPG2, HEPG2, HT29, HT29, MCF7, NPC, NPC, PC3, PC3, PC3, VCAP, VCAP, VCAP, A375, A54…
CTSD	62	TRCN0000003661, TRCN0000003661, TRCN0000318437, TRCN0000003661, TRCN0000003660, TRCN0000003661, TRCN0000003661, TRCN0000318437, TRCN0000003661, TRCN0000003664, TRCN0000003660, CGS001-1509, CGS001-1509, CGS001-1509, CGS001-1509, CGS001-1509, CGS001-1509, CGS001-1509, CGS001-1509, CGS001-1509, CGS001-1509, CGS001-1509, CGS001-1509, CGS001-1509, TRCN0000003661, TRCN0000318437, TRCN0000318437, TRCN00…	A549, HA1E, HEPG2, HT29, MCF7, MCF7, MCF7, MCF7, PC3, A375, PC3, A375, A549, ASC, HA1E, HCC515, HEPG2, HT29, MCF7, MCF7, NPC, PC3, PC3, VCAP, A375, A375, A549, HA1E, HA1E, HCC515, HEPG2, HEPG2, MCF7, PC3, PC3, PC3, VCAP, A375, A549, A549, ASC, ASC, ASC, HA1E, HA1E, HA1E, HCC515, HEPG2, HEPG2, HEPG2, HT29, MCF7, MCF7, NPC, NPC, NPC, PC3, PC3, VCAP, A375, HA1E, MCF7
ARHGEF2	63	TRCN0000003176, TRCN0000338202, TRCN0000338202, TRCN0000003176, TRCN0000338202, TRCN0000003173, TRCN0000003176, TRCN0000003174, TRCN0000003173, TRCN0000003174, TRCN0000003174, CGS001-9181, CGS001-9181, CGS001-9181, CGS001-9181, CGS001-9181, CGS001-9181, CGS001-9181, CGS001-9181, CGS001-9181, CGS001-9181, CGS001-9181, CGS001-9181, TRCN0000003176, TRCN0000338254, TRCN0000338202, TRCN0000338254, TRC…	A549, A549, HA1E, MCF7, PC3, A375, A375, A549, HEPG2, HEPG2, NPC, A375, A549, ASC, HA1E, HEPG2, HT29, MCF7, MCF7, NPC, PC3, PC3, VCAP, A375, A549, HEPG2, HEPG2, HT29, MCF7, MCF7, MCF7, PC3, PC3, PC3, VCAP, A375, A549, A549, ASC, ASC, ASC, HA1E, HT29, HT29, HT29, MCF7, MCF7, MCF7, MCF7, MCF7, NPC, NPC, PC3, PC3, PC3, PC3, VCAP, A375, A375, PC3, PC3, PC3, A375
ILK	93	TRCN0000000971, TRCN0000195112, TRCN0000000968, TRCN0000199983, TRCN0000199983, TRCN0000000968, TRCN0000000968, TRCN0000000970, TRCN0000000969, TRCN0000000968, TRCN0000000970, TRCN0000000970, TRCN0000000969, TRCN0000000969, TRCN0000000968, TRCN0000000970, TRCN0000000969, CGS001-3611, CGS001-3611, CGS001-3611, CGS001-3611, CGS001-3611, CGS001-3611, CGS001-3611, CGS001-3611, CGS001-3611, CGS001-361…	VCAP, VCAP, HA1E, HA1E, HT29, MCF7, A375, A375, A549, ASC, HA1E, PC3, HA1E, HCC515, HEPG2, HT29, MCF7, A375, A549, HA1E, HCC515, HEPG2, HT29, MCF7, MCF7, NPC, PC3, PC3, VCAP, VCAP, VCAP, VCAP, VCAP, VCAP, VCAP, A375, A375, A375, A549, A549, A549, HA1E, HCC515, HEPG2, HEPG2, MCF7, MCF7, MCF7, MCF7, PC3, PC3, PC3, PC3, VCAP, VCAP, A375, A549, HA1E, HA1E, HCC515, HCC515, HEPG2, HEPG2, HEPG2, HT29, M…
NFIL3	58	TRCN0000014742, TRCN0000014742, TRCN0000014742, TRCN0000014738, TRCN0000014740, TRCN0000014739, TRCN0000014739, TRCN0000014740, TRCN0000014742, CGS001-4783, CGS001-4783, CGS001-4783, CGS001-4783, CGS001-4783, CGS001-4783, CGS001-4783, CGS001-4783, CGS001-4783, CGS001-4783, CGS001-4783, CGS001-4783, CMAP-HSF-NFIL3, TRCN0000014738, TRCN0000014740, TRCN0000014738, TRCN0000014738, TRCN0000014740, TRC…	A549, HEPG2, HT29, MCF7, PC3, A375, A549, ASC, PC3, A375, A549, ASC, HA1E, HCC515, HEPG2, MCF7, MCF7, NPC, PC3, PC3, VCAP, HEK293T, A375, A375, A549, HA1E, HA1E, HA1E, HCC515, HCC515, HEPG2, MCF7, MCF7, PC3, PC3, PC3, VCAP, A375, A375, A549, ASC, ASC, HA1E, HA1E, HA1E, HEPG2, HEPG2, MCF7, NPC, NPC, PC3, VCAP, HCC515, HEPG2, A375, A375, A375, A375
ARL4C	37	TRCN0000048180, TRCN0000048178, CGS001-10123, CGS001-10123, CGS001-10123, CGS001-10123, CGS001-10123, CGS001-10123, CGS001-10123, CGS001-10123, CGS001-10123, TRCN0000048178, TRCN0000048179, TRCN0000048180, TRCN0000048178, TRCN0000048179, TRCN0000048180, TRCN0000048178, TRCN0000048180, TRCN0000048178, TRCN0000048179, TRCN0000048180, TRCN0000048180, TRCN0000048178, TRCN0000048179, TRCN0000048180, T…	MCF7, PC3, A375, A549, ASC, HA1E, HEPG2, MCF7, PC3, PC3, VCAP, A375, A375, A375, A549, A549, A549, ASC, ASC, HA1E, HA1E, HA1E, HCC515, HEPG2, HEPG2, HEPG2, HT29, MCF7, MCF7, PC3, PC3, PC3, PC3, VCAP, VCAP, A375, HCC515
CPNE3	73	TRCN0000000716, TRCN0000000716, TRCN0000000718, TRCN0000000718, TRCN0000000718, TRCN0000000715, TRCN0000000718, TRCN0000000714, TRCN0000000717, TRCN0000000714, CGS001-8895, CGS001-8895, CGS001-8895, CGS001-8895, CGS001-8895, CGS001-8895, CGS001-8895, CGS001-8895, CGS001-8895, CGS001-8895, CGS001-8895, CGS001-8895, CGS001-8895, TRCN0000000714, TRCN0000000715, TRCN0000000717, TRCN0000000718, TRCN00…	VCAP, A375, HA1E, MCF7, MCF7, PC3, PC3, A375, A375, HT29, A375, A549, ASC, HA1E, HCC515, HEPG2, HT29, MCF7, MCF7, NPC, PC3, PC3, VCAP, VCAP, VCAP, VCAP, VCAP, A375, A375, A549, A549, A549, HA1E, HA1E, HCC515, HEPG2, HEPG2, HEPG2, HT29, HT29, MCF7, MCF7, MCF7, PC3, PC3, PC3, VCAP, VCAP, VCAP, A375, A549, A549, A549, ASC, ASC, ASC, HA1E, HA1E, HA1E, HCC515, HCC515, HEPG2, HEPG2, HEPG2, MCF7, MCF7, …
C5	28	TRCN0000057201, TRCN0000057201, TRCN0000057199, TRCN0000057201, CGS001-727, CGS001-727, CGS001-727, CGS001-727, CGS001-727, CGS001-727, CGS001-727, TRCN0000057198, TRCN0000057199, TRCN0000057198, TRCN0000057199, TRCN0000057198, TRCN0000057201, TRCN0000057198, TRCN0000057199, TRCN0000057201, TRCN0000057201, TRCN0000057198, TRCN0000057199, TRCN0000057198, TRCN0000057199, TRCN0000057201, TRCN0000057…	A375, A549, HA1E, HT29, A375, A549, HA1E, HCC515, HT29, PC3, VCAP, A375, A375, A549, A549, HA1E, HA1E, HCC515, HCC515, HCC515, HEPG2, HT29, HT29, PC3, PC3, PC3, VCAP, VCAP
SCRN1	38	TRCN0000151411, TRCN0000151411, TRCN0000151411, CGS001-9805, CGS001-9805, CGS001-9805, CGS001-9805, CGS001-9805, CGS001-9805, CGS001-9805, CGS001-9805, CGS001-9805, CGS001-9805, TRCN0000292306, TRCN0000292362, TRCN0000151411, TRCN0000292306, TRCN0000292362, TRCN0000292306, TRCN0000292362, TRCN0000292306, TRCN0000292362, TRCN0000151411, TRCN0000292306, TRCN0000151411, TRCN0000292306, TRCN000029236…	A375, HA1E, HT29, A375, A549, ASC, HA1E, HCC515, HEPG2, HT29, MCF7, NPC, VCAP, A375, A375, A549, A549, A549, ASC, ASC, HA1E, HA1E, HCC515, HCC515, HEPG2, HEPG2, HEPG2, HT29, MCF7, MCF7, MCF7, NPC, NPC, NPC, PC3, VCAP, VCAP, A549
MAN2B1	48	TRCN0000049618, TRCN0000049620, TRCN0000049620, TRCN0000049621, TRCN0000049618, TRCN0000049620, TRCN0000049618, TRCN0000049620, TRCN0000049620, TRCN0000049621, CGS001-4125, CGS001-4125, CGS001-4125, CGS001-4125, CGS001-4125, CGS001-4125, CGS001-4125, CGS001-4125, CGS001-4125, CGS001-4125, TRCN0000049620, TRCN0000049618, TRCN0000049618, TRCN0000049621, TRCN0000049618, TRCN0000049620, TRCN000004961…	A375, A549, HA1E, PC3, PC3, A375, HA1E, HA1E, HEPG2, HEPG2, A375, A549, HA1E, HCC515, HEPG2, HT29, MCF7, NPC, PC3, PC3, A375, A549, HA1E, HA1E, HCC515, HCC515, HEPG2, HEPG2, HEPG2, HT29, MCF7, MCF7, PC3, PC3, A375, A549, A549, A549, HA1E, HEPG2, HT29, HT29, HT29, MCF7, NPC, NPC, NPC, VCAP
NFKBIA	59	TRCN0000004541, TRCN0000004539, TRCN0000004541, TRCN0000004539, TRCN0000004541, TRCN0000004539, CGS001-4792, CGS001-4792, CGS001-4792, CGS001-4792, CGS001-4792, CGS001-4792, CGS001-4792, CGS001-4792, CGS001-4792, CGS001-4792, CGS001-4792, CGS001-4792, CGS001-4792, TRCN0000004539, TRCN0000004540, TRCN0000004540, TRCN0000004540, TRCN0000004541, TRCN0000004539, TRCN0000004540, TRCN0000004541, TRCN00…	A549, HEPG2, MCF7, MCF7, MCF7, VCAP, A375, A549, HA1E, HCC515, HEKTE, HEPG2, HT29, MCF7, MCF7, PC3, PC3, SW480, VCAP, A375, A375, A549, HA1E, HA1E, HCC515, HCC515, HCC515, HEPG2, HEPG2, HT29, HT29, HT29, MCF7, MCF7, MCF7, PC3, PC3, PC3, PC3, PC3, VCAP, VCAP, HA1E, PC3, VCAP, A375, A375, A375, HEKTE, HEKTE, PC3, PC3, PC3, PC3, PC3, SW480, SW480, A375, PC3
DCTD	64	TRCN0000344084, TRCN0000344022, TRCN0000344023, TRCN0000344022, TRCN0000344023, TRCN0000051874, TRCN0000051875, TRCN0000051874, TRCN0000051875, TRCN0000051874, TRCN0000051875, TRCN0000051877, CGS001-1635, CGS001-1635, CGS001-1635, CGS001-1635, CGS001-1635, CGS001-1635, CGS001-1635, CGS001-1635, CGS001-1635, CGS001-1635, CGS001-1635, CGS001-1635, TRCN0000344022, TRCN0000344084, TRCN0000344022, TRC…	A549, HA1E, HA1E, PC3, PC3, A549, ASC, HA1E, HEPG2, MCF7, PC3, PC3, A375, A549, ASC, HA1E, HEPG2, HT29, MCF7, MCF7, NPC, PC3, PC3, VCAP, A375, A375, A549, A549, HA1E, HEPG2, HEPG2, HT29, HT29, MCF7, MCF7, MCF7, MCF7, MCF7, MCF7, PC3, PC3, PC3, VCAP, VCAP, A375, A375, A375, A549, A549, ASC, ASC, HA1E, HA1E, HCC515, HEPG2, HEPG2, HT29, HT29, MCF7, MCF7, NPC, NPC, VCAP, VCAP
MBNL1	55	TRCN0000063964, TRCN0000063964, TRCN0000063964, TRCN0000063963, ccsbBroad304_00980, CGS001-4154, CGS001-4154, CGS001-4154, CGS001-4154, CGS001-4154, CGS001-4154, CGS001-4154, CGS001-4154, CGS001-4154, CGS001-4154, CGS001-4154, CGS001-4154, CGS001-4154, TRCN0000063963, TRCN0000063965, TRCN0000063963, TRCN0000063965, TRCN0000063963, TRCN0000063964, TRCN0000063963, TRCN0000063965, TRCN0000063963, TR…	A375, A549, HA1E, NPC, A549, A375, A549, ASC, HA1E, HCC515, HEPG2, HT29, MCF7, MCF7, NPC, PC3, PC3, VCAP, A375, A375, A549, A549, ASC, ASC, HA1E, HA1E, HCC515, HCC515, HCC515, HEPG2, HEPG2, HT29, HT29, HT29, MCF7, MCF7, MCF7, MCF7, MCF7, MCF7, NPC, NPC, PC3, PC3, PC3, PC3, PC3, VCAP, VCAP, A375, HA1E, HCC515, HEPG2, MCF7, PC3
PTPN1	60	TRCN0000002780, TRCN0000002779, TRCN0000002780, TRCN0000002777, TRCN0000002780, TRCN0000002780, TRCN0000002777, TRCN0000002779, CGS001-5770, CGS001-5770, CGS001-5770, CGS001-5770, CGS001-5770, CGS001-5770, CGS001-5770, CGS001-5770, CGS001-5770, CGS001-5770, CGS001-5770, CGS001-5770, CGS001-5770, TRCN0000002779, TRCN0000002780, TRCN0000002777, TRCN0000002779, TRCN0000002780, TRCN0000002777, TRCN00…	HA1E, HEPG2, A375, A549, HA1E, HT29, MCF7, NPC, A375, A549, ASC, HA1E, HCC515, HEPG2, HT29, MCF7, MCF7, NPC, PC3, PC3, VCAP, A375, A375, A549, A549, A549, HA1E, HA1E, HCC515, HEPG2, HEPG2, HT29, MCF7, MCF7, MCF7, MCF7, MCF7, MCF7, PC3, PC3, PC3, A375, A549, A549, ASC, ASC, HA1E, HA1E, HCC515, HCC515, HCC515, HEPG2, HEPG2, HEPG2, MCF7, MCF7, NPC, NPC, PC3, VCAP
BRP44	42	TRCN0000121612, TRCN0000122135, TRCN0000278230, TRCN0000121612, TRCN0000122135, TRCN0000121612, TRCN0000122135, TRCN0000122135, CGS001-25874, CGS001-25874, CGS001-25874, CGS001-25874, CGS001-25874, CGS001-25874, CGS001-25874, CGS001-25874, CGS001-25874, CGS001-25874, TRCN0000121612, TRCN0000122135, TRCN0000278230, TRCN0000121612, TRCN0000122135, TRCN0000278230, TRCN0000122135, TRCN0000278230, TRC…	HA1E, HCC515, HCC515, HEPG2, HEPG2, MCF7, MCF7, NPC, A375, A549, ASC, HA1E, HCC515, HEPG2, HT29, MCF7, NPC, PC3, A375, A375, A375, A549, A549, A549, ASC, ASC, HA1E, HA1E, HEPG2, HT29, HT29, HT29, MCF7, NPC, NPC, PC3, PC3, VCAP, A375, HA1E, HEPG2, PC3
ECD	52	TRCN0000016031, TRCN0000016031, TRCN0000016030, TRCN0000016029, CGS001-11319, CGS001-11319, CGS001-11319, CGS001-11319, CGS001-11319, CGS001-11319, CGS001-11319, CGS001-11319, CGS001-11319, CGS001-11319, CGS001-11319, CGS001-11319, CGS001-11319, TRCN0000016029, TRCN0000016030, TRCN0000016031, TRCN0000016029, TRCN0000016030, TRCN0000016031, TRCN0000016030, TRCN0000016029, TRCN0000016030, TRCN00000…	ASC, HCC515, HEPG2, MCF7, A375, A549, ASC, HA1E, HCC515, HEPG2, HT29, MCF7, MCF7, NPC, PC3, PC3, VCAP, A375, A375, A375, A549, A549, A549, ASC, HA1E, HA1E, HA1E, HCC515, HEPG2, HEPG2, HT29, HT29, HT29, MCF7, MCF7, MCF7, MCF7, MCF7, NPC, NPC, NPC, PC3, PC3, PC3, PC3, PC3, PC3, VCAP, VCAP, VCAP, A375, HCC515
CIRBP	52	TRCN0000017265, TRCN0000017267, TRCN0000017265, TRCN0000017265, TRCN0000017265, TRCN0000017267, TRCN0000017263, TRCN0000017263, TRCN0000017265, TRCN0000017263, TRCN0000017263, CGS001-1153, CGS001-1153, CGS001-1153, CGS001-1153, CGS001-1153, CGS001-1153, CGS001-1153, CGS001-1153, CGS001-1153, CGS001-1153, CGS001-1153, CGS001-1153, CGS001-1153, TRCN0000017263, TRCN0000017263, TRCN0000017267, TRCN00…	A375, A375, A549, ASC, HA1E, HA1E, HCC515, HEPG2, HEPG2, HT29, NPC, A375, A549, ASC, HA1E, HCC515, HEPG2, HT29, MCF7, MCF7, NPC, PC3, PC3, VCAP, A375, A549, A549, ASC, ASC, HA1E, HCC515, HCC515, HEPG2, HT29, HT29, MCF7, MCF7, MCF7, MCF7, MCF7, MCF7, NPC, NPC, PC3, PC3, PC3, PC3, PC3, PC3, VCAP, VCAP, VCAP
NFKBIE	40	TRCN0000056834, TRCN0000056837, CGS001-4794, CGS001-4794, CGS001-4794, CGS001-4794, CGS001-4794, CGS001-4794, CGS001-4794, CGS001-4794, CGS001-4794, CGS001-4794, CGS001-4794, TRCN0000056834, TRCN0000056835, TRCN0000056837, TRCN0000056834, TRCN0000056837, TRCN0000056834, TRCN0000056835, TRCN0000056837, TRCN0000056834, TRCN0000056835, TRCN0000056837, TRCN0000056834, TRCN0000056835, TRCN0000056837, …	MCF7, VCAP, A375, A549, HA1E, HCC515, HEKTE, HEPG2, HT29, MCF7, PC3, SW480, VCAP, A549, A549, A549, HA1E, HA1E, HCC515, HCC515, HCC515, HEPG2, HEPG2, HEPG2, HT29, HT29, HT29, MCF7, MCF7, PC3, PC3, VCAP, VCAP, A375, A375, HEKTE, HEKTE, PC3, SW480, SW480
PRSS23	48	TRCN0000047042, TRCN0000047039, TRCN0000047042, TRCN0000047042, TRCN0000047041, TRCN0000047042, CGS001-11098, CGS001-11098, CGS001-11098, CGS001-11098, CGS001-11098, CGS001-11098, CGS001-11098, CGS001-11098, CGS001-11098, CGS001-11098, CGS001-11098, CGS001-11098, TRCN0000047039, TRCN0000047041, TRCN0000047041, TRCN0000047042, TRCN0000047041, TRCN0000047039, TRCN0000047041, TRCN0000047039, TRCN000…	A375, A549, HA1E, MCF7, PC3, PC3, A375, A549, HA1E, HCC515, HEPG2, HT29, MCF7, MCF7, NPC, PC3, PC3, VCAP, A375, A375, A549, A549, ASC, HA1E, HA1E, HCC515, HCC515, HEPG2, HEPG2, HEPG2, HT29, HT29, MCF7, MCF7, MCF7, MCF7, MCF7, NPC, NPC, NPC, PC3, PC3, PC3, VCAP, VCAP, VCAP, HA1E, VCAP
CCNH	34	TRCN0000020219, TRCN0000020221, TRCN0000020221, TRCN0000020219, TRCN0000020219, TRCN0000020219, TRCN0000020221, CGS001-902, CGS001-902, CGS001-902, CGS001-902, CGS001-902, CGS001-902, CGS001-902, CGS001-902, TRCN0000020219, TRCN0000020220, TRCN0000020219, TRCN0000020220, TRCN0000020221, TRCN0000020219, TRCN0000020220, TRCN0000020221, TRCN0000020220, TRCN0000020219, TRCN0000020220, TRCN0000020220,…	HCC515, HCC515, HT29, MCF7, PC3, VCAP, VCAP, A375, A549, HA1E, HCC515, HT29, MCF7, PC3, VCAP, A375, A375, A549, A549, A549, HA1E, HA1E, HA1E, HCC515, HT29, HT29, MCF7, MCF7, PC3, PC3, VCAP, A375, HT29, VCAP
P4HA2	66	TRCN0000061996, TRCN0000333735, TRCN0000061996, TRCN0000333735, TRCN0000061996, TRCN0000061997, TRCN0000061997, TRCN0000061997, TRCN0000061996, TRCN0000333735, TRCN0000061996, TRCN0000061997, TRCN0000333735, TRCN0000061996, CGS001-8974, CGS001-8974, CGS001-8974, CGS001-8974, CGS001-8974, CGS001-8974, CGS001-8974, CGS001-8974, CGS001-8974, CGS001-8974, CGS001-8974, CGS001-8974, CGS001-8974, TRCN00…	HEPG2, HEPG2, HT29, MCF7, MCF7, MCF7, A549, ASC, HCC515, HEPG2, HEPG2, HT29, VCAP, VCAP, A375, A549, ASC, HA1E, HCC515, HEPG2, HT29, MCF7, MCF7, NPC, PC3, PC3, VCAP, A375, A375, A375, A549, A549, HA1E, HA1E, HEPG2, HT29, MCF7, MCF7, PC3, PC3, PC3, PC3, A375, A375, A375, A549, A549, ASC, HA1E, HA1E, HCC515, HEPG2, HT29, HT29, MCF7, MCF7, MCF7, MCF7, NPC, NPC, NPC, PC3, PC3, PC3, HA1E, HT29
ATP6V0B	71	TRCN0000291550, TRCN0000296948, TRCN0000297012, TRCN0000297012, CGS001-533, CGS001-533, CGS001-533, CGS001-533, CGS001-533, CGS001-533, CGS001-533, CGS001-533, CGS001-533, CGS001-533, CGS001-533, CGS001-533, CGS001-533, CGS001-533, TRCN0000291550, TRCN0000296948, TRCN0000297012, TRCN0000291550, TRCN0000296948, TRCN0000297012, TRCN0000291550, TRCN0000296948, TRCN0000297012, TRCN0000297012, TRCN000…	HEPG2, MCF7, MCF7, VCAP, A375, A549, ASC, HA1E, HCC515, HEPG2, HT29, MCF7, MCF7, NPC, PC3, PC3, SKL, VCAP, A375, A375, A375, A549, A549, A549, HA1E, HA1E, HA1E, HCC515, HEPG2, HEPG2, HT29, MCF7, MCF7, MCF7, PC3, PC3, PC3, PC3, VCAP, A375, A375, A375, A549, A549, ASC, ASC, HA1E, HA1E, HA1E, HCC515, HEPG2, HEPG2, HEPG2, HT29, MCF7, MCF7, MCF7, MCF7, NPC, NPC, NPC, PC3, PC3, PC3, PC3, SKL, SKL, SKL,…
CAPN1	71	TRCN0000003562, TRCN0000003560, TRCN0000003562, TRCN0000003560, TRCN0000003560, TRCN0000003562, TRCN0000003559, TRCN0000003558, TRCN0000003559, TRCN0000003559, TRCN0000003559, CGS001-823, CGS001-823, CGS001-823, CGS001-823, CGS001-823, CGS001-823, CGS001-823, CGS001-823, CGS001-823, CGS001-823, CGS001-823, CGS001-823, CGS001-823, TRCN0000003558, TRCN0000003560, TRCN0000003562, TRCN0000003560, TRC…	A549, HEPG2, MCF7, PC3, VCAP, A375, A549, ASC, HA1E, MCF7, PC3, A375, A549, ASC, HA1E, HCC515, HEPG2, HT29, MCF7, MCF7, NPC, PC3, PC3, VCAP, A375, A375, A375, A549, HA1E, HA1E, HA1E, HCC515, HCC515, HEPG2, HEPG2, HT29, HT29, MCF7, MCF7, MCF7, MCF7, PC3, PC3, PC3, PC3, VCAP, A375, A375, A549, A549, ASC, ASC, HA1E, HA1E, HCC515, HCC515, HCC515, HEPG2, HEPG2, HEPG2, HT29, MCF7, MCF7, NPC, NPC, NPC, …
STXBP1	36	TRCN0000146943, TRCN0000147480, TRCN0000146943, TRCN0000146943, TRCN0000147480, CGS001-6812, CGS001-6812, CGS001-6812, CGS001-6812, CGS001-6812, CGS001-6812, CGS001-6812, CGS001-6812, CGS001-6812, TRCN0000147929, TRCN0000146943, TRCN0000147480, TRCN0000147929, TRCN0000147480, TRCN0000147929, TRCN0000147480, TRCN0000147929, TRCN0000147480, TRCN0000147480, TRCN0000147929, TRCN0000147480, TRCN000014…	A375, A375, HA1E, HEPG2, VCAP, A375, A549, ASC, HA1E, HEPG2, HT29, MCF7, MCF7, VCAP, A375, A549, A549, A549, ASC, ASC, HA1E, HA1E, HCC515, HEPG2, HEPG2, HT29, HT29, MCF7, MCF7, MCF7, MCF7, NPC, VCAP, A375, HA1E, HCC515
ITGB5	54	TRCN0000307027, TRCN0000057743, TRCN0000307027, TRCN0000307027, TRCN0000057743, TRCN0000057743, TRCN0000057747, TRCN0000057747, CGS001-3693, CGS001-3693, CGS001-3693, CGS001-3693, CGS001-3693, CGS001-3693, CGS001-3693, CGS001-3693, CGS001-3693, CGS001-3693, CGS001-3693, CGS001-3693, CGS001-3693, TRCN0000057743, TRCN0000057747, TRCN0000307027, TRCN0000057743, TRCN0000057743, TRCN0000057747, TRCN00…	HEPG2, MCF7, PC3, A549, ASC, HA1E, HEPG2, NPC, A375, A549, ASC, HA1E, HEPG2, HT29, MCF7, MCF7, NPC, PC3, PC3, SKL, VCAP, A375, A375, A375, A549, HA1E, HEPG2, HT29, MCF7, MCF7, MCF7, PC3, VCAP, A375, A375, A375, A549, A549, ASC, ASC, HA1E, HEPG2, HT29, MCF7, MCF7, MCF7, NPC, NPC, PC3, PC3, SKL, SKL, SKL, VCAP
SLC11A2	45	TRCN0000043248, TRCN0000043250, TRCN0000043248, TRCN0000043250, TRCN0000043251, CGS001-4891, CGS001-4891, CGS001-4891, CGS001-4891, CGS001-4891, CGS001-4891, CGS001-4891, CGS001-4891, CGS001-4891, CGS001-4891, CGS001-4891, TRCN0000043248, TRCN0000043250, TRCN0000043251, TRCN0000043250, TRCN0000043251, TRCN0000043248, TRCN0000043248, TRCN0000043250, TRCN0000043251, TRCN0000043248, TRCN0000043250, …	A549, MCF7, PC3, SKL, SKL, A375, A549, HA1E, HCC515, HEPG2, MCF7, MCF7, NPC, PC3, SKL, VCAP, A375, A375, A375, A549, A549, ASC, HA1E, HA1E, HA1E, HCC515, HCC515, HEPG2, HEPG2, HEPG2, HT29, MCF7, MCF7, MCF7, MCF7, MCF7, NPC, NPC, NPC, PC3, PC3, PC3, SKL, VCAP, VCAP
PDIA5	50	TRCN0000049399, TRCN0000049399, TRCN0000049399, TRCN0000049399, TRCN0000049399, CGS001-10954, CGS001-10954, CGS001-10954, CGS001-10954, CGS001-10954, CGS001-10954, CGS001-10954, CGS001-10954, CGS001-10954, CGS001-10954, CGS001-10954, CGS001-10954, CGS001-10954, CGS001-10954, TRCN0000049399, TRCN0000049400, TRCN0000049402, TRCN0000049400, TRCN0000049399, TRCN0000049402, TRCN0000049400, TRCN0000049…	A549, HCC515, NPC, PC3, SKL, A375, A549, ASC, HA1E, HCC515, HEPG2, HT29, MCF7, MCF7, NPC, PC3, PC3, SKL, VCAP, A375, A375, A375, A549, ASC, ASC, HA1E, HA1E, HCC515, HEPG2, HEPG2, HEPG2, HT29, HT29, MCF7, MCF7, MCF7, MCF7, MCF7, NPC, NPC, PC3, PC3, PC3, PC3, SKL, SKL, VCAP, VCAP, A549, HA1E
RAP1GAP	44	TRCN0000073363, TRCN0000073364, TRCN0000073365, TRCN0000073363, TRCN0000073364, TRCN0000073363, CGS001-5909, CGS001-5909, CGS001-5909, CGS001-5909, CGS001-5909, CGS001-5909, CGS001-5909, CGS001-5909, CGS001-5909, CGS001-5909, TRCN0000073364, TRCN0000073364, TRCN0000073363, TRCN0000073364, TRCN0000073365, TRCN0000073363, TRCN0000073364, TRCN0000073365, TRCN0000073364, TRCN0000073365, TRCN000007336…	HA1E, HA1E, HEPG2, MCF7, MCF7, NPC, A375, A549, HA1E, HCC515, HEPG2, MCF7, MCF7, NPC, PC3, PC3, PC3, SHSY5Y, A375, A375, A375, A549, A549, A549, ASC, HA1E, HCC515, HCC515, HCC515, HEPG2, HEPG2, HT29, MCF7, MCF7, MCF7, NPC, NPC, PC3, PC3, PC3, PC3, PC3, VCAP, JURKAT
NOLC1	54	TRCN0000061968, TRCN0000061968, TRCN0000061970, TRCN0000061971, TRCN0000061971, CGS001-9221, CGS001-9221, CGS001-9221, CGS001-9221, CGS001-9221, CGS001-9221, CGS001-9221, CGS001-9221, CGS001-9221, CGS001-9221, CGS001-9221, CGS001-9221, CGS001-9221, CGS001-9221, TRCN0000061968, TRCN0000061970, TRCN0000061971, TRCN0000061968, TRCN0000061970, TRCN0000061971, TRCN0000061968, TRCN0000061971, TRCN00000…	HA1E, HCC515, HCC515, HCC515, PC3, A375, A549, ASC, HA1E, HCC515, HEPG2, HT29, MCF7, MCF7, NPC, PC3, PC3, SKL, VCAP, A375, A375, A375, A549, A549, A549, ASC, ASC, HA1E, HA1E, HEPG2, HEPG2, HEPG2, HT29, HT29, HT29, MCF7, MCF7, MCF7, MCF7, MCF7, NPC, NPC, NPC, PC3, PC3, PC3, PC3, SKL, SKL, SKL, VCAP, VCAP, VCAP, JURKAT
CAT	73	TRCN0000061753, TRCN0000061756, TRCN0000061753, TRCN0000061754, TRCN0000061753, TRCN0000061754, TRCN0000061753, TRCN0000061756, TRCN0000061754, TRCN0000061756, CGS001-847, CGS001-847, CGS001-847, CGS001-847, CGS001-847, CGS001-847, CGS001-847, CGS001-847, CGS001-847, CGS001-847, CGS001-847, CGS001-847, CGS001-847, CGS001-847, TRCN0000061753, TRCN0000061756, TRCN0000061753, TRCN0000061754, TRCN000…	HT29, PC3, ASC, HA1E, HEPG2, HEPG2, MCF7, MCF7, SKL, SKL, A375, A549, ASC, HA1E, HCC515, HEPG2, HT29, MCF7, MCF7, NPC, PC3, PC3, SKL, VCAP, A375, A375, A549, A549, A549, HA1E, HA1E, HA1E, HEPG2, HEPG2, HEPG2, MCF7, MCF7, MCF7, MCF7, MCF7, MCF7, PC3, PC3, PC3, VCAP, A375, A375, A549, A549, A549, ASC, ASC, HA1E, HA1E, HCC515, HCC515, HCC515, HEPG2, HT29, MCF7, MCF7, MCF7, MCF7, NPC, NPC, NPC, PC3, …
DUSP14	68	TRCN0000315036, TRCN0000315036, TRCN0000001873, TRCN0000001869, TRCN0000001869, TRCN0000001872, CGS001-11072, CGS001-11072, CGS001-11072, CGS001-11072, CGS001-11072, CGS001-11072, CGS001-11072, CGS001-11072, CGS001-11072, CGS001-11072, CGS001-11072, CGS001-11072, CGS001-11072, TRCN0000001873, TRCN0000315032, TRCN0000315036, TRCN0000001873, TRCN0000315032, TRCN0000315036, TRCN0000315032, TRCN00003…	HA1E, HEPG2, MCF7, A549, HT29, NPC, A375, A549, ASC, HA1E, HCC515, HEPG2, HT29, MCF7, MCF7, NPC, PC3, PC3, VCAP, A375, A375, A375, A549, A549, A549, HA1E, HCC515, HEPG2, HEPG2, HT29, HT29, MCF7, MCF7, MCF7, MCF7, MCF7, PC3, PC3, PC3, PC3, VCAP, VCAP, A375, A375, A375, A549, A549, ASC, ASC, HA1E, HA1E, HCC515, HEPG2, HEPG2, HEPG2, HT29, MCF7, MCF7, MCF7, MCF7, NPC, NPC, PC3, PC3, PC3, A549, HA1E, …
HMGA2	33	TRCN0000021965, TRCN0000021964, TRCN0000021964, TRCN0000021966, TRCN0000021964, CGS001-8091, CGS001-8091, CGS001-8091, CGS001-8091, CGS001-8091, CGS001-8091, CGS001-8091, CGS001-8091, CGS001-8091, TRCN0000021964, TRCN0000021965, TRCN0000021966, TRCN0000021964, TRCN0000021966, TRCN0000021964, TRCN0000021966, TRCN0000021964, TRCN0000021966, TRCN0000021965, TRCN0000021966, TRCN0000021964, TRCN000002…	HA1E, HEPG2, PC3, PC3, VCAP, A375, A549, HA1E, HCC515, HEPG2, HT29, MCF7, PC3, VCAP, A375, A375, A375, A549, A549, HA1E, HA1E, HCC515, HCC515, HEPG2, HEPG2, HT29, HT29, HT29, MCF7, MCF7, PC3, VCAP, VCAP
IGFBP3	39	TRCN0000072508, TRCN0000072511, TRCN0000072512, TRCN0000072512, TRCN0000072508, CGS001-3486, CGS001-3486, CGS001-3486, CGS001-3486, CGS001-3486, CGS001-3486, CMAP-CYT-SRP3067, CMAP-CYT-SRP3067, CMAP-CYT-SRP3067, CMAP-CYT-SRP3067, CMAP-CYT-SRP3067, CMAP-CYT-SRP3067, CMAP-CYT-SRP3067, CMAP-CYT-SRP3067, CMAP-CYT-SRP3067, CMAP-CYT-SRP3067, TRCN0000072512, TRCN0000072508, TRCN0000072511, TRCN000007250…	A375, A375, A549, HT29, VCAP, A375, A549, HA1E, HT29, PC3, VCAP, A375, A549, HA1E, HCC515, HEPG2, HT29, MCF7, PC3, PC3, VCAP, A375, A549, A549, HA1E, HA1E, HA1E, HCC515, HT29, HT29, PC3, PC3, PC3, VCAP, A549, HA1E, HEPG2, MCF7, VCAP
TRIB1	81	TRCN0000001536, TRCN0000001538, TRCN0000001538, TRCN0000001538, TRCN0000001538, TRCN0000001538, TRCN0000001537, TRCN0000001539, TRCN0000001535, TRCN0000001535, TRCN0000001537, TRCN0000001539, TRCN0000001535, CGS001-10221, CGS001-10221, CGS001-10221, CGS001-10221, CGS001-10221, CGS001-10221, CGS001-10221, CGS001-10221, CGS001-10221, CGS001-10221, CGS001-10221, CGS001-10221, CGS001-10221, CGS001-10…	A549, A549, HA1E, HCC515, HEPG2, HT29, A549, ASC, HCC515, MCF7, NPC, NPC, SKL, A375, A549, ASC, HA1E, HCC515, HEPG2, HT29, MCF7, MCF7, NPC, PC3, PC3, SKL, VCAP, VCAP, VCAP, VCAP, VCAP, A375, A375, HA1E, HCC515, HEPG2, HEPG2, HT29, HT29, MCF7, MCF7, MCF7, MCF7, MCF7, PC3, PC3, PC3, VCAP, VCAP, A375, A375, A549, ASC, ASC, HA1E, HA1E, HCC515, HCC515, HEPG2, HEPG2, HEPG2, HT29, HT29, MCF7, MCF7, MCF7…
TP53BP1	48	TRCN0000018865, TRCN0000018866, TRCN0000018866, TRCN0000018869, TRCN0000018869, TRCN0000018866, TRCN0000018866, CGS001-7158, CGS001-7158, CGS001-7158, CGS001-7158, CGS001-7158, CGS001-7158, CGS001-7158, CGS001-7158, CGS001-7158, CGS001-7158, CGS001-7158, CGS001-7158, CGS001-7158, TRCN0000018869, TRCN0000018865, TRCN0000018866, TRCN0000018869, TRCN0000018866, TRCN0000018869, TRCN0000018865, TRCN00…	A375, A375, HCC515, HCC515, MCF7, PC3, SKL, A375, A549, ASC, HA1E, HCC515, HEPG2, HT29, MCF7, MCF7, NPC, PC3, PC3, SKL, A375, A549, A549, A549, ASC, ASC, HA1E, HA1E, HA1E, HEPG2, HEPG2, HEPG2, HT29, HT29, MCF7, MCF7, MCF7, MCF7, MCF7, NPC, NPC, PC3, PC3, PC3, PC3, SKL, SKL, JURKAT
FRS2	10	CGS001-10818, CGS001-10818, CGS001-10818, TRCN0000061718, TRCN0000061719, TRCN0000061718, TRCN0000061719, TRCN0000061718, TRCN0000061719, TRCN0000061718	A375, HEKTE, PC3, A375, A375, HEKTE, HEKTE, PC3, PC3, SW480
BECN1	62	TRCN0000033551, TRCN0000033549, TRCN0000033553, TRCN0000033551, CGS001-8678, CGS001-8678, CGS001-8678, CGS001-8678, CGS001-8678, CGS001-8678, CGS001-8678, CGS001-8678, CGS001-8678, CGS001-8678, CGS001-8678, CGS001-8678, CGS001-8678, CGS001-8678, CGS001-8678, TRCN0000033551, TRCN0000033553, TRCN0000033551, TRCN0000033553, TRCN0000033549, TRCN0000033551, TRCN0000033553, TRCN0000033549, TRCN00000335…	HA1E, MCF7, MCF7, PC3, A375, A549, ASC, HA1E, HCC515, HEKTE, HEPG2, HT29, MCF7, MCF7, NPC, PC3, PC3, SKL, VCAP, A375, A375, A549, A549, ASC, ASC, ASC, HA1E, HA1E, HCC515, HCC515, HEPG2, HEPG2, HEPG2, HT29, HT29, HT29, MCF7, MCF7, MCF7, MCF7, NPC, NPC, PC3, PC3, PC3, SKL, SKL, SKL, VCAP, VCAP, VCAP, HEK293T, MCF7, A375, HEKTE, HEKTE, PC3, SW480, U2OS, U2OS, U2OS, U2OS
KDELR2	56	TRCN0000063363, TRCN0000063363, TRCN0000063365, TRCN0000063365, TRCN0000063363, TRCN0000063365, TRCN0000063365, CGS001-11014, CGS001-11014, CGS001-11014, CGS001-11014, CGS001-11014, CGS001-11014, CGS001-11014, CGS001-11014, CGS001-11014, CGS001-11014, CGS001-11014, CGS001-11014, CGS001-11014, CGS001-11014, TRCN0000063363, TRCN0000063365, TRCN0000063367, TRCN0000063365, TRCN0000063367, TRCN0000063…	A549, HCC515, HCC515, MCF7, NPC, PC3, SKL, A375, A549, ASC, HA1E, HCC515, HEPG2, HT29, MCF7, MCF7, NPC, PC3, PC3, SKL, VCAP, A375, A375, A375, A549, A549, ASC, ASC, ASC, HA1E, HA1E, HA1E, HCC515, HEPG2, HEPG2, HEPG2, HT29, HT29, HT29, MCF7, MCF7, MCF7, MCF7, MCF7, NPC, NPC, PC3, PC3, PC3, PC3, PC3, SKL, SKL, VCAP, VCAP, HA1E
ELAVL1	47	TRCN0000017274, TRCN0000017273, TRCN0000017276, TRCN0000017276, TRCN0000017273, TRCN0000017274, CGS001-1994, CGS001-1994, CGS001-1994, CGS001-1994, CGS001-1994, CGS001-1994, CGS001-1994, CGS001-1994, CGS001-1994, CGS001-1994, CGS001-1994, CGS001-1994, CGS001-1994, TRCN0000017273, TRCN0000017274, TRCN0000017276, TRCN0000017273, TRCN0000017274, TRCN0000017276, TRCN0000017273, TRCN0000017276, TRCN00…	ASC, HA1E, HA1E, HT29, VCAP, VCAP, A375, A549, ASC, HA1E, HCC515, HEPG2, HT29, MCF7, MCF7, NPC, PC3, PC3, VCAP, A375, A375, A375, A549, A549, A549, ASC, ASC, HA1E, HCC515, HCC515, HEPG2, HEPG2, HEPG2, HT29, HT29, MCF7, MCF7, MCF7, MCF7, MCF7, NPC, NPC, PC3, PC3, PC3, PC3, PC3
DAG1	28	TRCN0000056190, TRCN0000056188, TRCN0000056190, TRCN0000056188, TRCN0000056188, TRCN0000056190, TRCN0000056190, TRCN0000056189, CGS001-1605, CGS001-1605, CGS001-1605, CGS001-1605, CGS001-1605, CGS001-1605, CGS001-1605, TRCN0000056189, TRCN0000056189, TRCN0000056190, TRCN0000056188, TRCN0000056189, TRCN0000056189, TRCN0000056190, TRCN0000056188, TRCN0000056189, TRCN0000056188, TRCN0000056189, TRCN…	A375, A549, HA1E, HCC515, HT29, HT29, PC3, VCAP, A375, A549, HA1E, HCC515, HT29, PC3, VCAP, A375, A549, A549, HA1E, HA1E, HCC515, HCC515, HEPG2, HT29, PC3, PC3, VCAP, VCAP
IGF2BP2	58	TRCN0000255462, TRCN0000255463, TRCN0000149224, TRCN0000255461, TRCN0000265644, TRCN0000148718, TRCN0000255461, TRCN0000255462, TRCN0000255463, TRCN0000255467, TRCN0000255462, CGS001-10644, CGS001-10644, CGS001-10644, CGS001-10644, CGS001-10644, CGS001-10644, CGS001-10644, TRCN0000149224, TRCN0000255461, TRCN0000255462, TRCN0000255463, TRCN0000255468, TRCN0000265644, TRCN0000148718, TRCN000014922…	A549, A549, HA1E, HA1E, HA1E, HCC515, HCC515, HCC515, HCC515, HCC515, VCAP, A375, A549, HA1E, HCC515, HEPG2, PC3, VCAP, A375, A375, A375, A375, A375, A375, A549, A549, A549, A549, A549, A549, A549, HA1E, HA1E, HA1E, HA1E, HA1E, HA1E, HCC515, HCC515, HCC515, HCC515, HEPG2, HEPG2, HEPG2, PC3, PC3, PC3, PC3, PC3, PC3, PC3, PC3, PC3, VCAP, VCAP, VCAP, VCAP, VCAP
IGF2R	45	TRCN0000060253, TRCN0000060257, CGS001-3482, CGS001-3482, CGS001-3482, CGS001-3482, CGS001-3482, CGS001-3482, CGS001-3482, CGS001-3482, CGS001-3482, CGS001-3482, CGS001-3482, CGS001-3482, TRCN0000060255, TRCN0000060257, TRCN0000060253, TRCN0000060255, TRCN0000060257, TRCN0000060253, TRCN0000060253, TRCN0000060255, TRCN0000060253, TRCN0000060255, TRCN0000060253, TRCN0000060255, TRCN0000060253, TRC…	A375, HA1E, A375, A549, HA1E, HCC515, HEPG2, HT29, MCF7, MCF7, NPC, PC3, PC3, VCAP, A375, A375, A549, A549, A549, ASC, HA1E, HA1E, HCC515, HCC515, HEPG2, HEPG2, HT29, HT29, HT29, MCF7, MCF7, MCF7, MCF7, MCF7, MCF7, NPC, NPC, PC3, PC3, PC3, PC3, PC3, VCAP, VCAP, VCAP
TIPARP	51	TRCN0000004462, TRCN0000004462, TRCN0000004466, TRCN0000004463, CGS001-25976, CGS001-25976, CGS001-25976, CGS001-25976, CGS001-25976, CGS001-25976, CGS001-25976, CGS001-25976, CGS001-25976, CGS001-25976, CGS001-25976, CGS001-25976, CGS001-25976, CGS001-25976, TRCN0000004462, TRCN0000004463, TRCN0000004466, TRCN0000004463, TRCN0000004466, TRCN0000004463, TRCN0000004466, TRCN0000004462, TRCN0000004…	A549, HCC515, HT29, MCF7, A375, A549, ASC, HA1E, HCC515, HEPG2, HT29, MCF7, MCF7, NPC, PC3, PC3, SKL, VCAP, A375, A375, A375, A549, A549, ASC, ASC, HA1E, HA1E, HA1E, HCC515, HCC515, HEPG2, HEPG2, HEPG2, HT29, MCF7, MCF7, MCF7, MCF7, MCF7, NPC, NPC, PC3, PC3, PC3, PC3, PC3, SKL, SKL, SKL, VCAP, VCAP
CRTAP	35	TRCN0000179304, TRCN0000179830, TRCN0000179304, CGS001-10491, CGS001-10491, CGS001-10491, CGS001-10491, CGS001-10491, CGS001-10491, CGS001-10491, CGS001-10491, CGS001-10491, TRCN0000146998, TRCN0000179830, TRCN0000146998, TRCN0000179304, TRCN0000146998, TRCN0000179304, TRCN0000146998, TRCN0000179304, TRCN0000179830, TRCN0000146998, TRCN0000179304, TRCN0000146998, TRCN0000179304, TRCN0000179830, T…	A375, ASC, HT29, A375, A549, ASC, HA1E, HCC515, HEPG2, HT29, MCF7, NPC, A375, A375, A549, A549, ASC, ASC, HA1E, HA1E, HA1E, HCC515, HCC515, HEPG2, HEPG2, HEPG2, HT29, HT29, MCF7, MCF7, MCF7, NPC, NPC, NPC, VCAP
GMNN	46	TRCN0000118112, TRCN0000118115, TRCN0000118112, TRCN0000118112, TRCN0000118115, CGS001-51053, CGS001-51053, CGS001-51053, CGS001-51053, CGS001-51053, CGS001-51053, CGS001-51053, CGS001-51053, CGS001-51053, CGS001-51053, CGS001-51053, TRCN0000128412, TRCN0000118112, TRCN0000118115, TRCN0000128412, TRCN0000118115, TRCN0000128412, TRCN0000118112, TRCN0000118115, TRCN0000128412, TRCN0000118112, TRCN0…	A375, A375, ASC, HT29, PC3, A375, A549, ASC, HA1E, HCC515, HEPG2, HT29, MCF7, NPC, PC3, VCAP, A375, A549, A549, A549, ASC, ASC, HA1E, HA1E, HA1E, HCC515, HCC515, HCC515, HEPG2, HEPG2, HEPG2, HT29, HT29, MCF7, MCF7, MCF7, NPC, NPC, NPC, PC3, PC3, VCAP, VCAP, A375, HA1E, VCAP
CYTH1	33	TRCN0000062116, TRCN0000230432, TRCN0000230432, TRCN0000062116, TRCN0000230432, CGS001-9267, CGS001-9267, CGS001-9267, CGS001-9267, CGS001-9267, CGS001-9267, CGS001-9267, CGS001-9267, TRCN0000062116, TRCN0000230431, TRCN0000230432, TRCN0000062116, TRCN0000230431, TRCN0000230432, TRCN0000230431, TRCN0000230431, TRCN0000230431, TRCN0000230431, TRCN0000230431, TRCN0000230432, TRCN0000062116, TRCN000…	HA1E, HA1E, HCC515, HEPG2, HEPG2, A375, A549, HA1E, HCC515, HEPG2, HT29, MCF7, NPC, A375, A375, A375, A549, A549, A549, ASC, HA1E, HCC515, HEPG2, HT29, HT29, MCF7, MCF7, MCF7, NPC, NPC, NPC, PC3, VCAP
PRCP	53	TRCN0000050809, TRCN0000050808, TRCN0000050808, TRCN0000050811, TRCN0000050808, CGS001-5547, CGS001-5547, CGS001-5547, CGS001-5547, CGS001-5547, CGS001-5547, CGS001-5547, CGS001-5547, CGS001-5547, CGS001-5547, CGS001-5547, CGS001-5547, CGS001-5547, CGS001-5547, TRCN0000050808, TRCN0000050811, TRCN0000050808, TRCN0000050809, TRCN0000050811, TRCN0000050808, TRCN0000050809, TRCN0000050808, TRCN00000…	A375, HCC515, MCF7, MCF7, PC3, A375, A549, ASC, HA1E, HCC515, HEPG2, HT29, MCF7, MCF7, NPC, PC3, PC3, SKL, VCAP, A375, A375, A549, A549, A549, ASC, ASC, HA1E, HA1E, HA1E, HCC515, HEPG2, HEPG2, HEPG2, HT29, HT29, HT29, MCF7, MCF7, MCF7, MCF7, NPC, NPC, NPC, PC3, PC3, PC3, PC3, SKL, SKL, SKL, VCAP, VCAP, VCAP
SMARCA4	73	TRCN0000231101, TRCN0000015548, TRCN0000231101, TRCN0000015548, TRCN0000015548, TRCN0000015548, TRCN0000231101, TRCN0000231101, TRCN0000015548, TRCN0000015549, TRCN0000231101, TRCN0000015549, TRCN0000015550, TRCN0000015551, TRCN0000015549, TRCN0000015550, TRCN0000015551, CGS001-6597, CGS001-6597, CGS001-6597, CGS001-6597, CGS001-6597, CGS001-6597, CGS001-6597, CGS001-6597, CGS001-6597, CGS001-659…	A375, HA1E, HA1E, HT29, MCF7, MCF7, MCF7, PC3, PC3, PC3, PC3, A549, A549, HA1E, NPC, PC3, VCAP, A375, A549, HA1E, HCC515, HEPG2, HT29, MCF7, MCF7, NPC, PC3, PC3, VCAP, A375, A375, A549, A549, A549, HA1E, HCC515, HCC515, HEPG2, HEPG2, HEPG2, HT29, HT29, MCF7, PC3, PC3, VCAP, VCAP, A375, A375, A375, A549, ASC, HA1E, HA1E, HCC515, HCC515, HCC515, HEPG2, HEPG2, HT29, HT29, HT29, MCF7, MCF7, MCF7, MCF…
PYGL	41	TRCN0000296097, TRCN0000119085, TRCN0000119085, TRCN0000296097, CGS001-5836, CGS001-5836, CGS001-5836, CGS001-5836, CGS001-5836, CGS001-5836, CGS001-5836, CGS001-5836, CGS001-5836, TRCN0000119083, TRCN0000119085, TRCN0000296097, TRCN0000119083, TRCN0000119085, TRCN0000296097, TRCN0000296097, TRCN0000119083, TRCN0000119085, TRCN0000296097, TRCN0000119085, TRCN0000119083, TRCN0000296097, TRCN000011…	HCC515, HEPG2, HT29, PC3, A375, A549, HA1E, HCC515, HEPG2, HT29, MCF7, NPC, PC3, A375, A375, A375, A549, A549, A549, ASC, HA1E, HA1E, HA1E, HCC515, HEPG2, HEPG2, HT29, HT29, MCF7, MCF7, MCF7, NPC, NPC, NPC, PC3, PC3, VCAP, HCC515, VCAP, A375, A375
RPA2	54	TRCN0000005988, TRCN0000005986, TRCN0000005987, TRCN0000005986, TRCN0000005986, ccsbBroad304_01413, ccsbBroad304_01413, CGS001-6118, CGS001-6118, CGS001-6118, CGS001-6118, CGS001-6118, CGS001-6118, CGS001-6118, CGS001-6118, CGS001-6118, CGS001-6118, CGS001-6118, CGS001-6118, CGS001-6118, TRCN0000005986, TRCN0000005987, TRCN0000005986, TRCN0000005986, TRCN0000005986, TRCN0000005987, TRCN0000005986…	HA1E, A375, A375, A549, HEPG2, A375, A549, A375, A549, ASC, HA1E, HCC515, HEPG2, HT29, MCF7, MCF7, NPC, PC3, PC3, VCAP, A375, A375, A549, HA1E, HEPG2, HEPG2, HT29, HT29, MCF7, MCF7, MCF7, MCF7, PC3, PC3, ASC, ASC, ASC, HCC515, HCC515, HEPG2, HT29, HT29, MCF7, MCF7, NPC, NPC, NPC, PC3, PC3, PC3, HCC515, HT29, MCF7, PC3
ERBB3	292	TRCN0000000622, TRCN0000040109, TRCN0000219020, TRCN0000230091, TRCN0000000619, TRCN0000199993, TRCN0000000619, TRCN0000000620, TRCN0000218392, TRCN0000219020, TRCN0000000623, TRCN0000040108, TRCN0000000619, TRCN0000000621, TRCN0000009835, TRCN0000010344, TRCN0000040108, TRCN0000194972, TRCN0000199993, TRCN0000218392, TRCN0000218445, TRCN0000000619, TRCN0000009835, TRCN0000040110, TRCN0000194972,…	HT29, A375, A375, A375, A549, A549, ASC, ASC, ASC, ASC, HA1E, HA1E, HEPG2, HEPG2, HEPG2, HEPG2, HEPG2, HEPG2, HEPG2, HEPG2, HEPG2, MCF7, MCF7, MCF7, MCF7, MCF7, MCF7, MCF7, NPC, PC3, PC3, PC3, VCAP, VCAP, VCAP, VCAP, VCAP, A549, A549, A549, A549, A549, HA1E, HCC515, HCC515, HCC515, HCC515, HCC515, HEPG2, HEPG2, HT29, MCF7, MCF7, MCF7, MCF7, MCF7, PC3, PC3, VCAP, VCAP, VCAP, VCAP, A375, ASC, HCC51…
GTF2E2	64	TRCN0000020776, TRCN0000020778, TRCN0000020776, TRCN0000020777, TRCN0000020778, TRCN0000020776, TRCN0000020777, TRCN0000020777, TRCN0000020776, CGS001-2961, CGS001-2961, CGS001-2961, CGS001-2961, CGS001-2961, CGS001-2961, CGS001-2961, CGS001-2961, CGS001-2961, CGS001-2961, CGS001-2961, CGS001-2961, CGS001-2961, TRCN0000020776, TRCN0000020777, TRCN0000020778, TRCN0000020777, TRCN0000020778, TRCN00…	A549, MCF7, MCF7, A375, ASC, NPC, NPC, PC3, SKL, A375, A549, HA1E, HCC515, HEPG2, HT29, MCF7, MCF7, NPC, PC3, PC3, SKL, VCAP, A375, A375, A375, A549, A549, HA1E, HA1E, HA1E, HEPG2, HEPG2, HEPG2, HT29, MCF7, MCF7, PC3, PC3, PC3, PC3, A375, A375, A549, A549, A549, HA1E, HA1E, HA1E, HCC515, HCC515, HEPG2, HEPG2, HEPG2, HT29, MCF7, MCF7, MCF7, NPC, PC3, PC3, SKL, SKL, VCAP, VCAP
ANXA7	57	TRCN0000056303, TRCN0000056305, TRCN0000056303, TRCN0000056303, TRCN0000056304, TRCN0000056304, TRCN0000056303, CGS001-310, CGS001-310, CGS001-310, CGS001-310, CGS001-310, CGS001-310, CGS001-310, CGS001-310, CGS001-310, CGS001-310, CGS001-310, CGS001-310, CGS001-310, CGS001-310, TRCN0000056304, TRCN0000056303, TRCN0000056304, TRCN0000056305, TRCN0000056303, TRCN0000056304, TRCN0000056305, TRCN000…	A375, A375, HA1E, MCF7, MCF7, PC3, SKL, A375, A549, ASC, HA1E, HCC515, HEPG2, HT29, MCF7, MCF7, NPC, PC3, PC3, SKL, VCAP, A375, A549, A549, A549, ASC, ASC, ASC, HA1E, HA1E, HCC515, HCC515, HCC515, HEPG2, HEPG2, HEPG2, HT29, HT29, HT29, MCF7, MCF7, MCF7, MCF7, NPC, NPC, NPC, PC3, PC3, PC3, PC3, PC3, SKL, SKL, VCAP, VCAP, VCAP, HEPG2
TXNRD1	76	TRCN0000046535, TRCN0000046535, TRCN0000046535, TRCN0000046533, TRCN0000046534, TRCN0000046533, TRCN0000046535, TRCN0000046534, TRCN0000046536, TRCN0000046537, TRCN0000046534, TRCN0000046534, TRCN0000046537, TRCN0000046534, TRCN0000046537, CGS001-7296, CGS001-7296, CGS001-7296, CGS001-7296, CGS001-7296, CGS001-7296, CGS001-7296, CGS001-7296, CGS001-7296, CGS001-7296, CGS001-7296, CGS001-7296, CGS…	A549, HA1E, HEPG2, MCF7, MCF7, MCF7, MCF7, PC3, A375, A549, HCC515, PC3, PC3, SKL, SKL, A375, A549, ASC, HA1E, HCC515, HEPG2, HT29, MCF7, MCF7, NPC, PC3, PC3, SKL, VCAP, A375, A375, A549, A549, HA1E, HA1E, HCC515, HCC515, HEPG2, HEPG2, HT29, HT29, MCF7, MCF7, PC3, PC3, VCAP, A375, A549, A549, ASC, ASC, ASC, HA1E, HA1E, HA1E, HCC515, HCC515, HEPG2, HEPG2, HEPG2, HT29, HT29, MCF7, MCF7, MCF7, MCF7,…
FZD1	33	TRCN0000008311, TRCN0000008311, TRCN0000008314, CGS001-8321, CGS001-8321, CGS001-8321, CGS001-8321, CGS001-8321, CGS001-8321, CGS001-8321, CGS001-8321, CGS001-8321, TRCN0000008311, TRCN0000008313, TRCN0000008314, TRCN0000008313, TRCN0000008314, TRCN0000008311, TRCN0000008313, TRCN0000008314, TRCN0000008311, TRCN0000008313, TRCN0000008314, TRCN0000008311, TRCN0000008313, TRCN0000008314, TRCN000000…	A549, HCC515, PC3, A375, A549, HA1E, HCC515, HEPG2, HT29, MCF7, PC3, VCAP, A375, A375, A375, A549, A549, HA1E, HA1E, HCC515, HEPG2, HEPG2, HEPG2, HT29, HT29, HT29, MCF7, MCF7, PC3, PC3, VCAP, VCAP, VCAP
CRYZ	50	TRCN0000038998, CGS001-1429, CGS001-1429, CGS001-1429, CGS001-1429, CGS001-1429, CGS001-1429, CGS001-1429, CGS001-1429, CGS001-1429, CGS001-1429, CGS001-1429, CGS001-1429, CGS001-1429, TRCN0000038994, TRCN0000038996, TRCN0000038998, TRCN0000038994, TRCN0000038996, TRCN0000038998, TRCN0000038994, TRCN0000038998, TRCN0000038994, TRCN0000038996, TRCN0000038998, TRCN0000038994, TRCN0000038996, TRCN00…	HT29, A375, A549, ASC, HA1E, HCC515, HEPG2, HT29, MCF7, MCF7, NPC, PC3, PC3, VCAP, A375, A375, A375, A549, A549, A549, ASC, ASC, HA1E, HA1E, HA1E, HCC515, HCC515, HCC515, HEPG2, HEPG2, HEPG2, HT29, HT29, MCF7, MCF7, MCF7, MCF7, MCF7, MCF7, NPC, NPC, NPC, PC3, PC3, PC3, PC3, PC3, VCAP, VCAP, HEPG2
GAA	65	TRCN0000290342, TRCN0000290342, TRCN0000290341, TRCN0000049555, TRCN0000290341, TRCN0000049556, TRCN0000049555, TRCN0000290341, TRCN0000049555, TRCN0000049556, CGS001-2548, CGS001-2548, CGS001-2548, CGS001-2548, CGS001-2548, CGS001-2548, CGS001-2548, CGS001-2548, CGS001-2548, CGS001-2548, CGS001-2548, CGS001-2548, TRCN0000049556, TRCN0000290341, TRCN0000049556, TRCN0000290341, TRCN0000290341, TRC…	A549, HA1E, A375, HA1E, HCC515, HCC515, HT29, NPC, NPC, SKL, A375, A549, ASC, HA1E, HCC515, HEPG2, MCF7, MCF7, NPC, PC3, PC3, SKL, A375, A375, A549, A549, HA1E, HEPG2, HEPG2, MCF7, MCF7, MCF7, PC3, PC3, PC3, PC3, PC3, A375, A375, A549, A549, A549, ASC, ASC, ASC, HA1E, HCC515, HEPG2, HEPG2, HEPG2, MCF7, MCF7, MCF7, NPC, PC3, PC3, PC3, PC3, PC3, SKL, SKL, HA1E, HCC515, HT29, MCF7
SKIV2L	56	TRCN0000051816, TRCN0000051816, TRCN0000051813, TRCN0000051815, TRCN0000051816, TRCN0000051813, TRCN0000051813, TRCN0000051815, CGS001-6499, CGS001-6499, CGS001-6499, CGS001-6499, CGS001-6499, CGS001-6499, CGS001-6499, CGS001-6499, CGS001-6499, CGS001-6499, CGS001-6499, CGS001-6499, CGS001-6499, CGS001-6499, TRCN0000051813, TRCN0000051815, TRCN0000051813, TRCN0000051815, TRCN0000051816, TRCN00000…	A375, ASC, HCC515, HCC515, HCC515, MCF7, PC3, PC3, A375, A549, ASC, HA1E, HCC515, HEPG2, HT29, MCF7, MCF7, NPC, PC3, PC3, SKL, VCAP, A375, A375, A549, A549, A549, ASC, ASC, HA1E, HA1E, HA1E, HEPG2, HEPG2, HEPG2, HT29, HT29, HT29, MCF7, MCF7, MCF7, MCF7, MCF7, NPC, NPC, NPC, PC3, PC3, PC3, SKL, SKL, SKL, VCAP, VCAP, VCAP, JURKAT
BLMH	53	TRCN0000050215, TRCN0000050214, TRCN0000050214, TRCN0000050213, TRCN0000050214, CGS001-642, CGS001-642, CGS001-642, CGS001-642, CGS001-642, CGS001-642, CGS001-642, CGS001-642, CGS001-642, CGS001-642, CGS001-642, CGS001-642, CGS001-642, TRCN0000050213, TRCN0000050214, TRCN0000050215, TRCN0000050213, TRCN0000050214, TRCN0000050213, TRCN0000050214, TRCN0000050215, TRCN0000050213, TRCN0000050214, TRC…	A549, HCC515, HT29, PC3, PC3, A375, A549, ASC, HA1E, HCC515, HEPG2, HT29, MCF7, MCF7, NPC, PC3, PC3, SKL, A375, A375, A375, A549, A549, ASC, ASC, ASC, HA1E, HA1E, HA1E, HCC515, HCC515, HEPG2, HEPG2, HEPG2, HT29, MCF7, MCF7, MCF7, MCF7, MCF7, NPC, NPC, NPC, PC3, PC3, PC3, PC3, SKL, SKL, SKL, VCAP, HA1E, VCAP
RRP1B	35	TRCN0000131094, TRCN0000349729, TRCN0000129332, TRCN0000129332, TRCN0000131094, TRCN0000129332, TRCN0000131094, TRCN0000349729, CGS001-23076, CGS001-23076, CGS001-23076, CGS001-23076, CGS001-23076, CGS001-23076, CGS001-23076, CGS001-23076, CGS001-23076, TRCN0000129332, TRCN0000129332, TRCN0000349729, TRCN0000131094, TRCN0000349729, TRCN0000129332, TRCN0000131094, TRCN0000349729, TRCN0000131094, T…	A375, A375, HA1E, HEPG2, MCF7, NPC, PC3, PC3, A375, A549, HA1E, HCC515, HEPG2, HT29, MCF7, NPC, PC3, A375, A549, A549, HA1E, HA1E, HCC515, HCC515, HCC515, HEPG2, HEPG2, HT29, HT29, MCF7, MCF7, NPC, NPC, PC3, VCAP
TSPAN3	45	TRCN0000118206, TRCN0000304227, TRCN0000118206, TRCN0000118204, TRCN0000118204, CGS001-10099, CGS001-10099, CGS001-10099, CGS001-10099, CGS001-10099, CGS001-10099, CGS001-10099, CGS001-10099, CGS001-10099, CGS001-10099, CGS001-10099, TRCN0000118204, TRCN0000118206, TRCN0000304227, TRCN0000118204, TRCN0000118206, TRCN0000304227, TRCN0000118204, TRCN0000304227, TRCN0000118204, TRCN0000118206, TRCN0…	HEPG2, HEPG2, HT29, MCF7, SKL, A375, A549, ASC, HA1E, HEPG2, HT29, MCF7, NPC, PC3, PC3, SKL, A375, A375, A375, A549, A549, A549, ASC, ASC, HA1E, HA1E, HA1E, HCC515, HEPG2, HT29, MCF7, NPC, NPC, NPC, PC3, PC3, PC3, PC3, SKL, SKL, VCAP, JURKAT, MCF7, MCF7, MCF7
PIK3R3	33	TRCN0000195110, TRCN0000195671, TRCN0000033290, TRCN0000033292, TRCN0000033293, TRCN0000033292, CGS001-8503, CGS001-8503, CGS001-8503, CGS001-8503, CGS001-8503, CGS001-8503, CGS001-8503, TRCN0000033289, TRCN0000033291, TRCN0000033292, TRCN0000195144, TRCN0000197032, TRCN0000033290, TRCN0000033293, TRCN0000033290, TRCN0000033292, TRCN0000033293, TRCN0000033290, TRCN0000033292, TRCN0000033290, TRCN…	VCAP, VCAP, A549, A549, A549, PC3, A549, HA1E, HEPG2, HT29, MCF7, PC3, VCAP, VCAP, VCAP, VCAP, VCAP, VCAP, HA1E, HA1E, HEPG2, HEPG2, HEPG2, HT29, HT29, MCF7, MCF7, MCF7, PC3, PC3, VCAP, HA1E, VCAP
KEAP1	68	TRCN0000280683, TRCN0000154657, TRCN0000154657, TRCN0000154656, TRCN0000154657, TRCN0000280683, TRCN0000154657, TRCN0000154657, TRCN0000154657, TRCN0000280683, CGS001-9817, CGS001-9817, CGS001-9817, CGS001-9817, CGS001-9817, CGS001-9817, CGS001-9817, CGS001-9817, CGS001-9817, CGS001-9817, CGS001-9817, CGS001-9817, CGS001-9817, TRCN0000154656, TRCN0000154657, TRCN0000154656, TRCN0000154657, TRCN00…	HA1E, PC3, A549, HCC515, HEPG2, HEPG2, HT29, NPC, SKL, SKL, A375, A549, HA1E, HCC515, HEPG2, HT29, MCF7, MCF7, NPC, PC3, PC3, SKL, VCAP, A375, A375, A549, A549, HA1E, HA1E, HCC515, HCC515, HEPG2, HEPG2, HT29, HT29, MCF7, MCF7, MCF7, MCF7, MCF7, MCF7, PC3, PC3, PC3, PC3, VCAP, VCAP, VCAP, A375, A375, A549, ASC, HA1E, HA1E, HA1E, HCC515, HEPG2, MCF7, MCF7, MCF7, NPC, NPC, PC3, PC3, SKL, MCF7, MCF7,…
TFDP1	38	TRCN0000274180, TRCN0000274230, TRCN0000274179, TRCN0000274180, TRCN0000274230, TRCN0000274230, CGS001-7027, CGS001-7027, CGS001-7027, CGS001-7027, CGS001-7027, CGS001-7027, CGS001-7027, CGS001-7027, CGS001-7027, CMAP-HSF-TFDP1, TRCN0000274179, TRCN0000274180, TRCN0000274230, TRCN0000274179, TRCN0000274230, TRCN0000274179, TRCN0000274179, TRCN0000274180, TRCN0000274230, TRCN0000274180, TRCN000027…	A375, A375, A549, HA1E, HT29, MCF7, A375, A549, HA1E, HEPG2, HT29, MCF7, MCF7, PC3, PC3, HEK293T, A375, A549, A549, HA1E, HA1E, HCC515, HEPG2, HEPG2, HEPG2, HT29, MCF7, MCF7, MCF7, MCF7, MCF7, PC3, PC3, PC3, PC3, PC3, PC3, VCAP
SMC3	39	TRCN0000234320, TRCN0000234320, TRCN0000219076, TRCN0000234320, CGS001-9126, CGS001-9126, CGS001-9126, CGS001-9126, CGS001-9126, CGS001-9126, CGS001-9126, CGS001-9126, CGS001-9126, CGS001-9126, CGS001-9126, TRCN0000219076, TRCN0000234318, TRCN0000234320, TRCN0000219076, TRCN0000234320, TRCN0000219076, TRCN0000219076, TRCN0000234318, TRCN0000234320, TRCN0000219076, TRCN0000234320, TRCN0000219076, …	ASC, HEPG2, MCF7, VCAP, A375, A549, ASC, HA1E, HCC515, HEPG2, HT29, MCF7, MCF7, NPC, VCAP, A375, A375, A375, A549, A549, ASC, HA1E, HA1E, HA1E, HCC515, HCC515, HEPG2, HEPG2, HT29, HT29, HT29, MCF7, MCF7, MCF7, MCF7, NPC, NPC, NPC, VCAP
LBR	44	TRCN0000060458, TRCN0000060458, TRCN0000060458, TRCN0000060462, CGS001-3930, CGS001-3930, CGS001-3930, CGS001-3930, CGS001-3930, CGS001-3930, CGS001-3930, CGS001-3930, CGS001-3930, CGS001-3930, CGS001-3930, TRCN0000060460, TRCN0000060462, TRCN0000060458, TRCN0000060458, TRCN0000060462, TRCN0000060460, TRCN0000060462, TRCN0000060458, TRCN0000060460, TRCN0000060458, TRCN0000060460, TRCN0000060462, …	A375, HA1E, MCF7, MCF7, A375, ASC, HA1E, HCC515, HEPG2, HT29, MCF7, MCF7, NPC, PC3, SKL, A375, A375, A549, ASC, ASC, HA1E, HA1E, HCC515, HCC515, HEPG2, HEPG2, HEPG2, HT29, HT29, MCF7, MCF7, MCF7, MCF7, NPC, NPC, NPC, PC3, PC3, PC3, PC3, SKL, SKL, SKL, VCAP
PPIE	57	TRCN0000049368, TRCN0000049368, TRCN0000049371, TRCN0000049369, TRCN0000049371, ccsbBroad304_02440, CGS001-10450, CGS001-10450, CGS001-10450, CGS001-10450, CGS001-10450, CGS001-10450, CGS001-10450, CGS001-10450, CGS001-10450, CGS001-10450, CGS001-10450, CGS001-10450, CGS001-10450, CGS001-10450, TRCN0000049369, TRCN0000049371, TRCN0000049368, TRCN0000049369, TRCN0000049371, TRCN0000049368, TRCN000…	A375, HCC515, MCF7, NPC, NPC, HT29, A375, A549, ASC, HA1E, HCC515, HEPG2, HT29, MCF7, MCF7, NPC, PC3, PC3, SKL, VCAP, A375, A375, A549, A549, A549, ASC, ASC, ASC, HA1E, HA1E, HA1E, HCC515, HCC515, HEPG2, HEPG2, HEPG2, HT29, HT29, HT29, MCF7, MCF7, MCF7, MCF7, MCF7, NPC, PC3, PC3, PC3, PC3, PC3, PC3, SKL, SKL, SKL, VCAP, VCAP, VCAP
TERF2IP	90	TRCN0000295910, TRCN0000295900, TRCN0000039821, TRCN0000039821, TRCN0000295900, TRCN0000010355, TRCN0000039822, TRCN0000010355, TRCN0000039821, TRCN0000039822, TRCN0000039821, TRCN0000039822, TRCN0000039822, TRCN0000039818, TRCN0000039822, CGS001-54386, CGS001-54386, CGS001-54386, CGS001-54386, CGS001-54386, CGS001-54386, CGS001-54386, CGS001-54386, CGS001-54386, CGS001-54386, CGS001-54386, TRCN0…	HT29, MCF7, A375, NPC, A549, HA1E, HA1E, HCC515, HCC515, HEPG2, PC3, PC3, PC3, VCAP, VCAP, A375, A549, HA1E, HCC515, HEPG2, HT29, MCF7, MCF7, PC3, PC3, VCAP, A375, A549, A549, A549, HA1E, HA1E, HA1E, HEPG2, HEPG2, HEPG2, HT29, MCF7, MCF7, MCF7, MCF7, MCF7, PC3, PC3, PC3, PC3, PC3, PC3, VCAP, VCAP, A549, A549, HA1E, HA1E, HCC515, HCC515, HEPG2, HT29, MCF7, MCF7, PC3, PC3, A375, A549, A549, A549, A…
BNIP3	52	TRCN0000007831, TRCN0000007833, TRCN0000007831, TRCN0000007831, TRCN0000007831, TRCN0000007830, TRCN0000007833, CGS001-664, CGS001-664, CGS001-664, CGS001-664, CGS001-664, CGS001-664, CGS001-664, CGS001-664, CGS001-664, CGS001-664, CGS001-664, CGS001-664, CGS001-664, TRCN0000007830, TRCN0000007831, TRCN0000007833, TRCN0000007830, TRCN0000007831, TRCN0000007833, TRCN0000007830, TRCN0000007831, TRC…	ASC, HA1E, HCC515, MCF7, PC3, SKL, SKL, A375, A549, HA1E, HCC515, HEPG2, HT29, MCF7, MCF7, NPC, PC3, PC3, SKL, VCAP, A375, A375, A375, A549, A549, A549, HA1E, HA1E, HCC515, HEPG2, HEPG2, HEPG2, HT29, HT29, MCF7, MCF7, MCF7, MCF7, MCF7, NPC, NPC, PC3, PC3, PC3, PC3, PC3, SKL, VCAP, VCAP, VCAP, A375, A549
BCL2	108	TRCN0000286223, TRCN0000040069, TRCN0000040069, TRCN0000286223, TRCN0000010303, TRCN0000010303, TRCN0000010303, TRCN0000040068, TRCN0000040069, TRCN0000010304, TRCN0000286223, TRCN0000040072, TRCN0000040068, TRCN0000040069, TRCN0000040070, TRCN0000010304, TRCN0000040069, TRCN0000010303, TRCN0000040068, TRCN0000286223, CGS001-596, CGS001-596, CGS001-596, CGS001-596, CGS001-596, CGS001-596, CGS001-…	A549, MCF7, A375, HEPG2, MCF7, NPC, PC3, HA1E, HA1E, HCC515, HCC515, HCC515, HT29, HT29, HT29, MCF7, MCF7, PC3, PC3, PC3, A375, A549, ASC, HA1E, HCC515, HEKTE, HEPG2, HT29, MCF7, MCF7, NPC, PC3, SW480, VCAP, PC3, A375, A375, A549, HA1E, HA1E, HEPG2, HT29, MCF7, PC3, PC3, A375, A549, A549, A549, ASC, ASC, HA1E, HA1E, HA1E, HCC515, HCC515, HEPG2, HEPG2, HT29, HT29, HT29, MCF7, MCF7, MCF7, MCF7, NPC…
RBM6	45	TRCN0000154498, TRCN0000152100, TRCN0000154498, CGS001-10180, CGS001-10180, CGS001-10180, CGS001-10180, CGS001-10180, CGS001-10180, CGS001-10180, CGS001-10180, CGS001-10180, CGS001-10180, CMAP-HSF-RBM6, TRCN0000152100, TRCN0000155391, TRCN0000154498, TRCN0000155391, TRCN0000152100, TRCN0000154498, TRCN0000155391, TRCN0000154498, TRCN0000155391, TRCN0000152100, TRCN0000155391, TRCN0000152100, TRCN…	A375, HA1E, NPC, A375, A549, ASC, HA1E, HCC515, HEPG2, HT29, MCF7, NPC, VCAP, HEK293T, A375, A375, A549, A549, ASC, ASC, ASC, HA1E, HA1E, HCC515, HCC515, HEPG2, HEPG2, HEPG2, HT29, HT29, MCF7, MCF7, MCF7, NPC, VCAP, VCAP, A375, A549, HA1E, HEPG2, VCAP, A375, PC3, PC3, PC3
CSK	135	TRCN0000342231, TRCN0000000804, TRCN0000342231, TRCN0000342231, TRCN0000342231, TRCN0000342231, TRCN0000000807, TRCN0000010007, TRCN0000000806, TRCN0000010007, TRCN0000010008, TRCN0000010009, TRCN0000010007, TRCN0000009996, TRCN0000000803, TRCN0000010008, TRCN0000009996, TRCN0000000805, CGS001-1445, CGS001-1445, CGS001-1445, CGS001-1445, CGS001-1445, CGS001-1445, CGS001-1445, CGS001-1445, CGS001-…	A375, A549, HCC515, MCF7, MCF7, VCAP, A375, A375, A549, A549, A549, A549, HA1E, HEPG2, HT29, HT29, PC3, VCAP, A375, A549, HA1E, HCC515, HEPG2, HT29, MCF7, MCF7, PC3, PC3, VCAP, PC3, SHSY5Y, VCAP, A375, A549, A549, HA1E, HA1E, HA1E, HCC515, HEPG2, HEPG2, HEPG2, HT29, HT29, MCF7, MCF7, MCF7, PC3, PC3, PC3, PC3, VCAP, VCAP, A375, A549, A549, A549, HA1E, HA1E, HA1E, HCC515, HCC515, HEPG2, HEPG2, HEPG…
ALDOC	56	TRCN0000052513, TRCN0000052513, TRCN0000052513, TRCN0000052513, TRCN0000052513, TRCN0000052514, TRCN0000052514, CGS001-230, CGS001-230, CGS001-230, CGS001-230, CGS001-230, CGS001-230, CGS001-230, CGS001-230, CGS001-230, CGS001-230, CGS001-230, CGS001-230, CGS001-230, TRCN0000052513, TRCN0000052516, TRCN0000052513, TRCN0000052514, TRCN0000052516, TRCN0000052516, TRCN0000052516, TRCN0000052513, TRC…	MCF7, MCF7, VCAP, A375, HEPG2, HEPG2, PC3, A375, A549, HA1E, HCC515, HEPG2, HT29, MCF7, MCF7, NPC, PC3, PC3, SKL, VCAP, A375, A375, A549, A549, A549, HA1E, HCC515, HEPG2, HEPG2, HEPG2, HT29, MCF7, PC3, PC3, PC3, PC3, PC3, A375, A549, A549, A549, ASC, HA1E, HA1E, HEPG2, HT29, MCF7, MCF7, NPC, NPC, PC3, PC3, PC3, SKL, SKL, SKL
UBE2L6	69	TRCN0000007284, TRCN0000007284, TRCN0000007283, TRCN0000007282, TRCN0000007281, TRCN0000007283, TRCN0000007283, TRCN0000007283, CGS001-9246, CGS001-9246, CGS001-9246, CGS001-9246, CGS001-9246, CGS001-9246, CGS001-9246, CGS001-9246, CGS001-9246, CGS001-9246, CGS001-9246, CGS001-9246, CGS001-9246, CGS001-9246, TRCN0000007284, TRCN0000007282, TRCN0000007282, TRCN0000007283, TRCN0000007284, TRCN00000…	A549, HEPG2, PC3, A549, HCC515, HEPG2, PC3, SKL, A375, A549, ASC, HA1E, HCC515, HEPG2, HT29, MCF7, MCF7, NPC, PC3, PC3, SKL, VCAP, A375, A549, HA1E, HA1E, HA1E, HEPG2, HEPG2, HT29, MCF7, MCF7, MCF7, MCF7, PC3, PC3, PC3, PC3, PC3, VCAP, A375, A375, A549, A549, ASC, ASC, HA1E, HA1E, HA1E, HCC515, HEPG2, HEPG2, HT29, HT29, MCF7, MCF7, NPC, NPC, NPC, PC3, PC3, PC3, PC3, PC3, SKL, SKL, VCAP, VCAP, A375
SYK	66	TRCN0000196401, TRCN0000197257, TRCN0000342573, TRCN0000342573, TRCN0000196401, TRCN0000342573, TRCN0000342573, TRCN0000196401, TRCN0000342573, TRCN0000003165, TRCN0000003165, TRCN0000003165, TRCN0000003163, TRCN0000003165, ccsbBroad304_07024, CGS001-6850, CGS001-6850, CGS001-6850, CGS001-6850, CGS001-6850, CGS001-6850, CGS001-6850, CGS001-6850, CGS001-6850, CGS001-6850, CGS001-6850, CGS001-6850,…	A375, A375, A375, HA1E, HEPG2, HEPG2, MCF7, PC3, PC3, A375, A549, HA1E, VCAP, VCAP, MCF7, A549, HA1E, HCC515, HEKTE, HEPG2, HT29, MCF7, MCF7, PC3, PC3, VCAP, A375, A549, A549, A549, HA1E, HA1E, HCC515, HEPG2, HT29, MCF7, MCF7, MCF7, MCF7, PC3, PC3, PC3, PC3, VCAP, A549, A549, HA1E, HA1E, HCC515, HCC515, HCC515, HEPG2, HT29, HT29, PC3, PC3, VCAP, A375, HA1E, A375, A375, HEKTE, HEKTE, HEKTE, PC3, P…
PCBD1	52	TRCN0000018573, TRCN0000018571, TRCN0000018571, TRCN0000018573, TRCN0000018572, CGS001-5092, CGS001-5092, CGS001-5092, CGS001-5092, CGS001-5092, CGS001-5092, CGS001-5092, CGS001-5092, CGS001-5092, CGS001-5092, CGS001-5092, CGS001-5092, CGS001-5092, TRCN0000018571, TRCN0000018572, TRCN0000018571, TRCN0000018572, TRCN0000018573, TRCN0000018571, TRCN0000018572, TRCN0000018572, TRCN0000018573, TRCN00…	A375, HA1E, MCF7, PC3, SKL, A375, A549, ASC, HA1E, HCC515, HEPG2, HT29, MCF7, MCF7, NPC, PC3, SKL, VCAP, A375, A375, A549, A549, A549, ASC, ASC, HA1E, HA1E, HCC515, HCC515, HCC515, HEPG2, HEPG2, HEPG2, HT29, HT29, HT29, MCF7, MCF7, MCF7, MCF7, MCF7, NPC, NPC, NPC, PC3, PC3, SKL, SKL, VCAP, VCAP, HCC515, JURKAT
ICMT	47	TRCN0000035269, TRCN0000035273, TRCN0000035272, TRCN0000035273, TRCN0000035273, TRCN0000035272, TRCN0000035269, TRCN0000035272, CGS001-23463, CGS001-23463, CGS001-23463, CGS001-23463, CGS001-23463, CGS001-23463, CGS001-23463, CGS001-23463, CGS001-23463, CGS001-23463, CGS001-23463, CGS001-23463, TRCN0000035272, TRCN0000035269, TRCN0000035269, TRCN0000035272, TRCN0000035273, TRCN0000035269, TRCN000…	A375, A375, A549, HA1E, HCC515, HT29, MCF7, SKL, A375, A549, ASC, HA1E, HCC515, HEPG2, MCF7, MCF7, NPC, PC3, SKL, VCAP, A375, A549, ASC, ASC, ASC, HA1E, HA1E, HCC515, HEPG2, HEPG2, HEPG2, MCF7, MCF7, MCF7, MCF7, NPC, NPC, NPC, PC3, PC3, PC3, SKL, SKL, VCAP, VCAP, HEPG2, JURKAT
EIF4EBP1	56	TRCN0000040207, TRCN0000040203, TRCN0000040206, TRCN0000040207, TRCN0000040206, TRCN0000040207, TRCN0000040206, TRCN0000040203, TRCN0000040207, CGS001-1978, CGS001-1978, CGS001-1978, CGS001-1978, CGS001-1978, CGS001-1978, CGS001-1978, CGS001-1978, CGS001-1978, CGS001-1978, CGS001-1978, CGS001-1978, TRCN0000040203, TRCN0000040206, TRCN0000040207, TRCN0000040203, TRCN0000040206, TRCN0000040203, TRC…	A549, HA1E, HA1E, HA1E, HEPG2, HT29, MCF7, PC3, PC3, A375, A549, HA1E, HEKTE, HEPG2, HT29, MCF7, MCF7, PC3, PC3, SW480, VCAP, A375, A375, A375, A549, A549, HEPG2, HEPG2, HT29, HT29, MCF7, MCF7, MCF7, MCF7, MCF7, PC3, PC3, PC3, VCAP, VCAP, A375, A549, HA1E, HCC515, HEPG2, HT29, MCF7, VCAP, A375, A375, HEKTE, HEKTE, PC3, PC3, SW480, SW480
GNPDA1	72	TRCN0000049361, TRCN0000049362, TRCN0000049362, TRCN0000049362, TRCN0000293995, TRCN0000049358, TRCN0000049361, TRCN0000049358, TRCN0000049362, TRCN0000049362, TRCN0000049361, CGS001-10007, CGS001-10007, CGS001-10007, CGS001-10007, CGS001-10007, CGS001-10007, CGS001-10007, CGS001-10007, CGS001-10007, CGS001-10007, CGS001-10007, CGS001-10007, CGS001-10007, TRCN0000049361, TRCN0000049362, TRCN00002…	A549, A549, MCF7, PC3, PC3, A375, A375, A549, ASC, NPC, SKL, A375, A549, HA1E, HCC515, HEPG2, HT29, MCF7, MCF7, NPC, PC3, PC3, SKL, VCAP, A375, A375, A375, A549, HA1E, HA1E, HA1E, HEPG2, HEPG2, HEPG2, HT29, HT29, MCF7, MCF7, MCF7, PC3, PC3, PC3, PC3, VCAP, A375, A549, A549, HA1E, HA1E, HCC515, HEPG2, HEPG2, HEPG2, HT29, HT29, HT29, MCF7, MCF7, MCF7, MCF7, NPC, NPC, PC3, PC3, PC3, PC3, SKL, SKL, V…
CCND3	55	TRCN0000338379, TRCN0000338377, TRCN0000338378, CGS001-896, CGS001-896, CGS001-896, CGS001-896, CGS001-896, CGS001-896, CGS001-896, CGS001-896, CGS001-896, CGS001-896, CGS001-896, TRCN0000338377, TRCN0000338378, TRCN0000338379, TRCN0000338377, TRCN0000338378, TRCN0000338377, TRCN0000338378, TRCN0000338379, TRCN0000338379, TRCN0000338377, TRCN0000338378, TRCN0000338379, TRCN0000338377, TRCN0000338…	A549, HCC515, VCAP, A375, A549, HA1E, HCC515, HEKTE, HEPG2, HT29, MCF7, MCF7, PC3, PC3, A375, A375, A375, A549, A549, HA1E, HA1E, HA1E, HCC515, HEPG2, HEPG2, HEPG2, HT29, HT29, HT29, MCF7, MCF7, MCF7, MCF7, MCF7, MCF7, PC3, PC3, PC3, PC3, PC3, PC3, A375, HCC515, HT29, MCF7, VCAP, A375, A375, A375, HEKTE, HEKTE, HEKTE, PC3, PC3, PC3
NUCB2	44	TRCN0000055526, TRCN0000055527, TRCN0000055524, TRCN0000055524, TRCN0000055526, TRCN0000055526, TRCN0000055524, TRCN0000055526, CGS001-4925, CGS001-4925, CGS001-4925, CGS001-4925, CGS001-4925, CGS001-4925, CGS001-4925, CGS001-4925, CGS001-4925, CGS001-4925, TRCN0000055524, TRCN0000055524, TRCN0000055524, TRCN0000055526, TRCN0000055527, TRCN0000055524, TRCN0000055527, TRCN0000055524, TRCN000005552…	A549, A549, ASC, HA1E, HA1E, HCC515, NPC, SKL, A375, A549, HA1E, HCC515, HEPG2, MCF7, NPC, PC3, PC3, SKL, PC3, SHSY5Y, A375, A375, A375, A549, HA1E, HCC515, HCC515, HEPG2, HEPG2, HEPG2, MCF7, MCF7, MCF7, MCF7, NPC, NPC, PC3, PC3, PC3, PC3, PC3, SKL, SKL, VCAP
RSU1	45	TRCN0000077849, TRCN0000077851, TRCN0000077851, TRCN0000077850, CGS001-6251, CGS001-6251, CGS001-6251, CGS001-6251, CGS001-6251, CGS001-6251, CGS001-6251, CGS001-6251, CGS001-6251, CGS001-6251, CGS001-6251, TRCN0000077849, TRCN0000077850, TRCN0000077851, TRCN0000077849, TRCN0000077850, TRCN0000077851, TRCN0000077850, TRCN0000077851, TRCN0000077849, TRCN0000077850, TRCN0000077851, TRCN0000077851, …	HT29, MCF7, PC3, VCAP, A375, A549, ASC, HA1E, HEPG2, HT29, MCF7, NPC, PC3, SKL, VCAP, A375, A375, A375, A549, A549, A549, ASC, ASC, HA1E, HA1E, HA1E, HCC515, HEPG2, HEPG2, HEPG2, HT29, MCF7, MCF7, NPC, NPC, PC3, PC3, SKL, SKL, SKL, VCAP, HEK293T, A549, HA1E, HCC515
PTPN6	34	TRCN0000006887, TRCN0000006886, TRCN0000006887, TRCN0000006887, TRCN0000011052, TRCN0000011052, CGS001-5777, CGS001-5777, CGS001-5777, CGS001-5777, CGS001-5777, CGS001-5777, CGS001-5777, CGS001-5777, TRCN0000006886, TRCN0000011052, TRCN0000006886, TRCN0000006887, TRCN0000011052, TRCN0000006886, TRCN0000006887, TRCN0000011052, TRCN0000006887, TRCN0000011052, TRCN0000006886, TRCN0000011052, TRCN000…	A375, HEPG2, HT29, MCF7, PC3, VCAP, A375, A549, HA1E, HEPG2, HT29, MCF7, PC3, VCAP, A375, A375, A549, A549, A549, HA1E, HA1E, HA1E, HEPG2, HEPG2, HT29, HT29, MCF7, PC3, PC3, VCAP, VCAP, HA1E, HCC515, MCF7
DUSP4	6	ccsbBroad304_06130, ccsbBroad304_06130, ccsbBroad304_06130, ccsbBroad304_06130, ccsbBroad304_06130, ccsbBroad304_06130	A375, A549, HA1E, HCC515, HEPG2, HT29
PTPN12	175	TRCN0000002832, TRCN0000002831, TRCN0000002832, TRCN0000002831, TRCN0000002832, TRCN0000002831, TRCN0000002832, TRCN0000002832, TRCN0000002832, TRCN0000002832, TRCN0000002832, TRCN0000002832, TRCN0000002832, TRCN0000002832, TRCN0000002832, TRCN0000002832, TRCN0000002832, TRCN0000002832, TRCN0000002832, TRCN0000002832, TRCN0000002832, TRCN0000002832, TRCN0000002832, TRCN0000002832, TRCN0000002832,…	VCAP, A375, A549, MCF7, MCF7, NPC, NPC, SKL, HA1E, MCF7, HT29, HT29, A549, HEPG2, HA1E, HEPG2, MCF7, PC3, A375, MCF7, HT29, PC3, A549, A375, HA1E, A375, MCF7, HT29, HA1E, MCF7, PC3, A549, HT29, A549, VCAP, HA1E, A375, A549, ASC, HA1E, HCC515, HEPG2, HT29, MCF7, MCF7, NPC, PC3, PC3, SKL, VCAP, A549, HT29, PC3, PC3, SHSY5Y, A375, A375, A549, A549, ASC, ASC, HA1E, HA1E, HCC515, HEPG2, HEPG2, HEPG2, …
PCK2	66	TRCN0000052664, TRCN0000052666, TRCN0000052667, TRCN0000052664, TRCN0000052664, TRCN0000052664, TRCN0000052666, CGS001-5106, CGS001-5106, CGS001-5106, CGS001-5106, CGS001-5106, CGS001-5106, CGS001-5106, CGS001-5106, CGS001-5106, CGS001-5106, CGS001-5106, CGS001-5106, CGS001-5106, CGS001-5106, TRCN0000052663, TRCN0000052664, TRCN0000052665, TRCN0000052666, TRCN0000052667, TRCN0000052664, TRCN00000…	A549, HEPG2, MCF7, VCAP, HCC515, HEPG2, PC3, A375, A549, ASC, HA1E, HCC515, HEPG2, HT29, MCF7, MCF7, NPC, PC3, PC3, SKL, VCAP, VCAP, VCAP, VCAP, VCAP, VCAP, A375, A375, A549, HA1E, HA1E, HA1E, HEPG2, HEPG2, HT29, MCF7, MCF7, PC3, PC3, A375, A375, A549, A549, ASC, ASC, HA1E, HA1E, HEPG2, HEPG2, HT29, MCF7, MCF7, MCF7, NPC, NPC, NPC, PC3, PC3, PC3, PC3, PC3, SKL, SKL, SKL, HA1E, HEPG2
RB1	101	TRCN0000010417, TRCN0000010417, TRCN0000040167, TRCN0000040167, TRCN0000010419, TRCN0000040167, TRCN0000040163, TRCN0000010417, TRCN0000010418, TRCN0000040163, TRCN0000040165, TRCN0000040166, TRCN0000010418, TRCN0000040167, CGS001-5925, CGS001-5925, CGS001-5925, CGS001-5925, CGS001-5925, CGS001-5925, CGS001-5925, CGS001-5925, CGS001-5925, CGS001-5925, CGS001-5925, CGS001-5925, TRCN0000010417, TRC…	A375, HEPG2, HEPG2, HT29, MCF7, VCAP, HA1E, HCC515, HCC515, HCC515, MCF7, MCF7, PC3, PC3, A375, A549, HCC515, HEKTE, HEPG2, HT29, MCF7, PC3, PC3, VCAP, MCF7, HA1E, A549, A549, A549, HA1E, HA1E, HA1E, HCC515, HEPG2, MCF7, MCF7, MCF7, MCF7, PC3, PC3, PC3, PC3, VCAP, A375, A375, A375, A375, A549, A549, A549, A549, A549, A549, HA1E, HA1E, HA1E, HA1E, HA1E, HA1E, HCC515, HCC515, HCC515, HCC515, HCC515…
GFPT1	57	TRCN0000333025, TRCN0000333026, TRCN0000075219, TRCN0000333026, TRCN0000075219, TRCN0000333025, TRCN0000333025, TRCN0000333025, TRCN0000333025, TRCN0000333025, TRCN0000333026, TRCN0000075219, TRCN0000333026, CGS001-2673, CGS001-2673, CGS001-2673, CGS001-2673, CGS001-2673, CGS001-2673, CGS001-2673, CGS001-2673, CGS001-2673, CGS001-2673, CGS001-2673, CGS001-2673, CGS001-2673, TRCN0000333025, TRCN00…	A549, A549, HEPG2, HEPG2, MCF7, MCF7, MCF7, A375, A549, ASC, HA1E, MCF7, NPC, A375, A549, HA1E, HCC515, HEPG2, HT29, MCF7, MCF7, NPC, PC3, PC3, SKL, VCAP, A375, A375, A549, HA1E, HA1E, HA1E, HCC515, HEPG2, MCF7, PC3, PC3, VCAP, A375, A549, A549, HA1E, HCC515, HCC515, HEPG2, HEPG2, HEPG2, MCF7, MCF7, NPC, NPC, PC3, PC3, PC3, PC3, SKL, SKL
BLVRA	81	TRCN0000307023, TRCN0000289027, TRCN0000289081, TRCN0000307023, TRCN0000307023, TRCN0000307023, TRCN0000307023, TRCN0000289027, TRCN0000046388, TRCN0000307023, TRCN0000289027, TRCN0000046388, TRCN0000307023, TRCN0000289027, ccsbBroad304_05894, CGS001-644, CGS001-644, CGS001-644, CGS001-644, CGS001-644, CGS001-644, CGS001-644, CGS001-644, CGS001-644, CGS001-644, CGS001-644, CGS001-644, CGS001-644,…	A375, A549, HA1E, HA1E, MCF7, MCF7, PC3, A549, ASC, ASC, HA1E, HCC515, MCF7, MCF7, A549, A375, A549, ASC, HA1E, HCC515, HEPG2, HT29, MCF7, MCF7, NPC, PC3, PC3, VCAP, A375, A375, A549, A549, HA1E, HEPG2, HEPG2, HEPG2, HT29, HT29, HT29, MCF7, MCF7, MCF7, MCF7, PC3, PC3, PC3, PC3, PC3, VCAP, A375, A375, A375, A549, ASC, HA1E, HA1E, HCC515, HCC515, HEPG2, HEPG2, HEPG2, HT29, HT29, HT29, MCF7, MCF7, M…
S100A13	48	TRCN0000053948, TRCN0000053949, TRCN0000053948, TRCN0000053951, TRCN0000053951, TRCN0000053949, TRCN0000053951, TRCN0000053948, TRCN0000053951, TRCN0000053948, TRCN0000053948, TRCN0000053949, CGS001-6284, CGS001-6284, CGS001-6284, CGS001-6284, CGS001-6284, CGS001-6284, CGS001-6284, CGS001-6284, CGS001-6284, CGS001-6284, CGS001-6284, TRCN0000053948, TRCN0000053948, TRCN0000053951, TRCN0000053949, …	A375, A375, A549, A549, ASC, HT29, HT29, MCF7, MCF7, NPC, PC3, PC3, A375, A549, ASC, HA1E, HCC515, HEPG2, HT29, MCF7, NPC, PC3, PC3, PC3, SHSY5Y, A375, A549, ASC, ASC, HA1E, HA1E, HA1E, HCC515, HCC515, HEPG2, HEPG2, HEPG2, HT29, MCF7, MCF7, NPC, NPC, PC3, PC3, PC3, VCAP, A375, JURKAT
MYBL2	90	TRCN0000020520, TRCN0000020520, TRCN0000020520, TRCN0000278025, TRCN0000278025, TRCN0000278025, TRCN0000020519, TRCN0000020522, TRCN0000020522, TRCN0000020519, TRCN0000020522, TRCN0000278025, TRCN0000020519, TRCN0000020519, TRCN0000278025, TRCN0000020519, CGS001-4605, CGS001-4605, CGS001-4605, CGS001-4605, CGS001-4605, CGS001-4605, CGS001-4605, CGS001-4605, CGS001-4605, CGS001-4605, CGS001-4605, …	HEPG2, HT29, PC3, A375, A549, HA1E, HCC515, HCC515, MCF7, NPC, PC3, HA1E, HCC515, HEPG2, HEPG2, HT29, A375, A549, ASC, HA1E, HCC515, HEPG2, HT29, MCF7, MCF7, NPC, PC3, PC3, SKL, VCAP, A375, A375, A375, A549, A549, HA1E, HA1E, HA1E, HEPG2, HEPG2, HT29, MCF7, MCF7, PC3, PC3, PC3, VCAP, A375, A375, A549, ASC, ASC, ASC, HA1E, HA1E, HEPG2, HEPG2, HEPG2, HT29, MCF7, MCF7, MCF7, NPC, NPC, PC3, PC3, PC3,…
STX4	56	TRCN0000065024, TRCN0000065027, TRCN0000065027, CGS001-6810, CGS001-6810, CGS001-6810, CGS001-6810, CGS001-6810, CGS001-6810, CGS001-6810, CGS001-6810, CGS001-6810, CGS001-6810, CGS001-6810, CGS001-6810, CGS001-6810, CGS001-6810, TRCN0000065023, TRCN0000065023, TRCN0000065024, TRCN0000065027, TRCN0000065023, TRCN0000065024, TRCN0000065027, TRCN0000065023, TRCN0000065024, TRCN0000065027, TRCN00000…	A375, A375, HCC515, A375, A549, ASC, HA1E, HCC515, HEPG2, HT29, MCF7, MCF7, NPC, PC3, PC3, SKL, VCAP, A375, A549, A549, A549, ASC, ASC, ASC, HA1E, HA1E, HA1E, HCC515, HCC515, HEPG2, HEPG2, HEPG2, HT29, HT29, HT29, MCF7, MCF7, MCF7, MCF7, MCF7, MCF7, NPC, NPC, NPC, PC3, PC3, PC3, PC3, PC3, SKL, SKL, SKL, VCAP, VCAP, VCAP, HEPG2
TMCO1	43	TRCN0000294055, TRCN0000294055, TRCN0000294107, TRCN0000294107, TRCN0000294055, CGS001-54499, CGS001-54499, CGS001-54499, CGS001-54499, CGS001-54499, CGS001-54499, CGS001-54499, CGS001-54499, CGS001-54499, CGS001-54499, TRCN0000294055, TRCN0000294107, TRCN0000306911, TRCN0000294107, TRCN0000306911, TRCN0000294107, TRCN0000306911, TRCN0000294055, TRCN0000294107, TRCN0000306911, TRCN0000294055, TRC…	A549, HCC515, HCC515, HEPG2, HT29, A375, A549, ASC, HA1E, HCC515, HEPG2, MCF7, NPC, PC3, SKL, A375, A375, A375, A549, A549, ASC, ASC, HA1E, HA1E, HA1E, HEPG2, HEPG2, MCF7, MCF7, MCF7, NPC, NPC, NPC, PC3, PC3, PC3, PC3, SKL, SKL, SKL, JURKAT, MCF7, MCF7
PARP1	37	TRCN0000007930, TRCN0000007929, TRCN0000007929, TRCN0000007932, TRCN0000007929, TRCN0000007930, TRCN0000007930, TRCN0000007929, CGS001-142, CGS001-142, CGS001-142, CGS001-142, CGS001-142, CGS001-142, CGS001-142, CGS001-142, CGS001-142, CGS001-142, TRCN0000007932, TRCN0000007932, TRCN0000007930, TRCN0000007932, TRCN0000007929, TRCN0000007930, TRCN0000007930, TRCN0000007929, TRCN0000007932, TRCN000…	A549, HA1E, HEPG2, HEPG2, MCF7, MCF7, PC3, VCAP, A549, HA1E, HCC515, HEPG2, HT29, MCF7, MCF7, PC3, PC3, VCAP, A375, A549, HA1E, HA1E, HCC515, HCC515, HEPG2, HT29, HT29, MCF7, MCF7, MCF7, MCF7, PC3, PC3, PC3, PC3, PC3, VCAP
CCDC85B	51	TRCN0000242752, TRCN0000242752, TRCN0000242754, TRCN0000242754, TRCN0000242755, TRCN0000242752, TRCN0000242755, TRCN0000242752, TRCN0000242754, TRCN0000242752, CGS001-11007, CGS001-11007, CGS001-11007, CGS001-11007, CGS001-11007, CGS001-11007, CGS001-11007, CGS001-11007, CGS001-11007, CGS001-11007, CGS001-11007, CGS001-11007, TRCN0000242754, TRCN0000242755, TRCN0000242755, TRCN0000242752, TRCN000…	A375, A549, A549, HCC515, HCC515, HT29, MCF7, SKL, SKL, VCAP, A375, A549, ASC, HA1E, HCC515, HEPG2, HT29, MCF7, NPC, PC3, SKL, VCAP, A375, A375, A549, ASC, ASC, ASC, HA1E, HA1E, HA1E, HEPG2, HEPG2, HEPG2, HT29, HT29, MCF7, MCF7, NPC, NPC, NPC, PC3, PC3, PC3, SKL, VCAP, VCAP, JURKAT, MCF7, MCF7, MCF7
DDB2	66	TRCN0000083993, TRCN0000083995, TRCN0000083993, TRCN0000083995, TRCN0000083993, TRCN0000083993, CGS001-1643, CGS001-1643, CGS001-1643, CGS001-1643, CGS001-1643, CGS001-1643, CGS001-1643, CGS001-1643, CGS001-1643, CGS001-1643, CGS001-1643, CGS001-1643, CGS001-1643, TRCN0000083993, TRCN0000083995, TRCN0000083996, TRCN0000083993, TRCN0000083995, TRCN0000083996, TRCN0000083993, TRCN0000083995, TRCN00…	HEPG2, MCF7, A549, HEPG2, HT29, VCAP, A375, A549, ASC, HA1E, HCC515, HEPG2, HT29, MCF7, MCF7, NPC, PC3, PC3, VCAP, A375, A375, A375, A549, A549, A549, HA1E, HA1E, HCC515, HEPG2, HEPG2, HT29, HT29, MCF7, MCF7, MCF7, PC3, PC3, PC3, PC3, VCAP, A375, A375, A375, A549, A549, ASC, ASC, HA1E, HCC515, HCC515, HEPG2, HEPG2, HT29, MCF7, MCF7, MCF7, MCF7, NPC, NPC, NPC, PC3, PC3, PC3, PC3, VCAP, HEPG2
BAMBI	48	TRCN0000330318, TRCN0000179133, TRCN0000330318, ccsbBroad304_02857, CGS001-25805, CGS001-25805, CGS001-25805, CGS001-25805, CGS001-25805, CGS001-25805, CGS001-25805, CGS001-25805, CGS001-25805, CGS001-25805, CGS001-25805, CGS001-25805, TRCN0000179133, TRCN0000330318, TRCN0000330319, TRCN0000330318, TRCN0000330319, TRCN0000330318, TRCN0000330319, TRCN0000179133, TRCN0000330318, TRCN0000330319, TRC…	MCF7, SKL, SKL, HCC515, A375, A549, ASC, HA1E, HEKTE, HEPG2, MCF7, NPC, PC3, PC3, SKL, SW480, A375, A375, A375, A549, A549, ASC, ASC, HA1E, HA1E, HA1E, HEPG2, HEPG2, HEPG2, MCF7, MCF7, NPC, NPC, PC3, PC3, SKL, HEK293T, MCF7, HA1E, A375, A375, HEKTE, HEKTE, PC3, PC3, SW480, SW480, MCF7
HADH	70	TRCN0000028091, TRCN0000028063, TRCN0000028063, TRCN0000028044, TRCN0000028091, TRCN0000028063, TRCN0000028044, TRCN0000028091, TRCN0000028044, TRCN0000028044, CGS001-3033, CGS001-3033, CGS001-3033, CGS001-3033, CGS001-3033, CGS001-3033, CGS001-3033, CGS001-3033, CGS001-3033, CGS001-3033, CGS001-3033, CGS001-3033, CGS001-3033, CGS001-3033, TRCN0000028044, TRCN0000028063, TRCN0000028091, TRCN00000…	HEPG2, HT29, MCF7, PC3, PC3, A549, HT29, NPC, PC3, SKL, A375, A549, ASC, HA1E, HCC515, HEPG2, HT29, MCF7, MCF7, NPC, PC3, PC3, SKL, VCAP, A375, A375, A375, A549, A549, HA1E, HA1E, HA1E, HEPG2, HEPG2, HT29, MCF7, MCF7, MCF7, MCF7, PC3, PC3, VCAP, A375, A375, A375, A549, A549, ASC, ASC, HA1E, HA1E, HCC515, HCC515, HCC515, HEPG2, HEPG2, HEPG2, HT29, MCF7, MCF7, MCF7, MCF7, NPC, NPC, PC3, PC3, PC3, S…
GLRX	44	TRCN0000036227, TRCN0000036227, TRCN0000036226, TRCN0000036226, TRCN0000036227, TRCN0000036225, TRCN0000036226, TRCN0000036227, CGS001-2745, CGS001-2745, CGS001-2745, CGS001-2745, CGS001-2745, CGS001-2745, CGS001-2745, CGS001-2745, CGS001-2745, CGS001-2745, CGS001-2745, TRCN0000036225, TRCN0000036226, TRCN0000036225, TRCN0000036225, TRCN0000036227, TRCN0000036226, TRCN0000036227, TRCN0000036225, …	A375, A549, ASC, HA1E, NPC, PC3, PC3, PC3, A375, A549, HA1E, HCC515, HEPG2, HT29, MCF7, MCF7, PC3, PC3, VCAP, A375, A375, A549, HA1E, HA1E, HCC515, HCC515, HEPG2, HEPG2, HEPG2, HT29, HT29, HT29, MCF7, MCF7, MCF7, MCF7, MCF7, MCF7, PC3, PC3, PC3, VCAP, VCAP, JURKAT
MVP	42	TRCN0000281179, TRCN0000180269, TRCN0000281179, TRCN0000281179, TRCN0000281179, TRCN0000281179, TRCN0000150124, TRCN0000180269, CGS001-9961, CGS001-9961, CGS001-9961, CGS001-9961, CGS001-9961, CGS001-9961, CGS001-9961, CGS001-9961, CGS001-9961, CGS001-9961, TRCN0000150124, TRCN0000180269, TRCN0000150124, TRCN0000281179, TRCN0000150124, TRCN0000180269, TRCN0000150124, TRCN0000180269, TRCN000028117…	A375, A549, A549, HA1E, NPC, PC3, VCAP, VCAP, A375, A549, HA1E, HEPG2, HT29, MCF7, MCF7, NPC, PC3, VCAP, A375, A375, A549, ASC, HA1E, HA1E, HEPG2, HEPG2, HEPG2, HT29, HT29, MCF7, MCF7, MCF7, MCF7, MCF7, MCF7, NPC, NPC, PC3, PC3, VCAP, A375, A375
STMN1	42	TRCN0000166006, TRCN0000281294, TRCN0000162139, TRCN0000162139, TRCN0000281294, TRCN0000281294, CGS001-3925, CGS001-3925, CGS001-3925, CGS001-3925, CGS001-3925, CGS001-3925, CGS001-3925, CGS001-3925, CGS001-3925, CGS001-3925, CGS001-3925, TRCN0000162139, TRCN0000281294, TRCN0000162139, TRCN0000166006, TRCN0000281294, TRCN0000166006, TRCN0000281294, TRCN0000162139, TRCN0000166006, TRCN0000281294, …	A375, HCC515, HEPG2, MCF7, MCF7, PC3, A375, A549, ASC, HA1E, HCC515, HEPG2, HT29, MCF7, NPC, PC3, VCAP, A375, A375, A549, A549, A549, ASC, ASC, HA1E, HA1E, HA1E, HCC515, HCC515, HEPG2, HEPG2, HT29, HT29, HT29, MCF7, NPC, NPC, NPC, PC3, PC3, VCAP, VCAP
GALE	60	TRCN0000049459, TRCN0000049461, TRCN0000049459, TRCN0000049461, TRCN0000049461, TRCN0000049461, TRCN0000049459, TRCN0000049461, TRCN0000049459, CGS001-2582, CGS001-2582, CGS001-2582, CGS001-2582, CGS001-2582, CGS001-2582, CGS001-2582, CGS001-2582, CGS001-2582, CGS001-2582, CGS001-2582, CGS001-2582, CGS001-2582, TRCN0000049459, TRCN0000049460, TRCN0000049461, TRCN0000049459, TRCN0000049460, TRCN00…	HEPG2, HT29, A549, HA1E, HCC515, HT29, NPC, NPC, SKL, A375, A549, ASC, HA1E, HCC515, HEPG2, HT29, MCF7, MCF7, NPC, PC3, PC3, SKL, A375, A375, A375, A549, A549, A549, HA1E, HA1E, HA1E, HEPG2, HT29, MCF7, MCF7, MCF7, MCF7, MCF7, PC3, PC3, A375, A375, A375, A549, A549, ASC, ASC, ASC, HEPG2, HEPG2, MCF7, MCF7, MCF7, MCF7, NPC, PC3, PC3, SKL, SKL, VCAP
PTPRF	81	TRCN0000002856, TRCN0000002856, TRCN0000002857, TRCN0000002856, TRCN0000002857, TRCN0000002858, TRCN0000002857, TRCN0000002858, TRCN0000002857, CGS001-5792, CGS001-5792, CGS001-5792, CGS001-5792, CGS001-5792, CGS001-5792, CGS001-5792, CGS001-5792, CGS001-5792, CGS001-5792, CGS001-5792, CGS001-5792, CGS001-5792, CGS001-5792, TRCN0000002856, TRCN0000002857, TRCN0000002859, TRCN0000002856, TRCN00000…	HA1E, MCF7, MCF7, PC3, PC3, MCF7, NPC, NPC, VCAP, A375, A549, ASC, HA1E, HCC515, HEPG2, HT29, MCF7, MCF7, NPC, PC3, PC3, SKL, VCAP, A375, A375, A375, A549, A549, A549, HA1E, HA1E, HCC515, HEPG2, HEPG2, HEPG2, HT29, HT29, MCF7, MCF7, MCF7, PC3, PC3, PC3, VCAP, VCAP, VCAP, A375, A375, A375, A549, A549, A549, ASC, ASC, HA1E, HA1E, HA1E, HCC515, HCC515, HEPG2, HEPG2, HEPG2, HT29, HT29, HT29, MCF7, MC…
PGM1	61	TRCN0000300521, TRCN0000300593, TRCN0000300593, TRCN0000331313, TRCN0000331313, TRCN0000300593, TRCN0000300593, TRCN0000300521, TRCN0000331313, CGS001-5236, CGS001-5236, CGS001-5236, CGS001-5236, CGS001-5236, CGS001-5236, CGS001-5236, CGS001-5236, CGS001-5236, CGS001-5236, CGS001-5236, CGS001-5236, TRCN0000300521, TRCN0000300593, TRCN0000300521, TRCN0000300593, TRCN0000300521, TRCN0000300593, TRC…	HA1E, HA1E, HEPG2, HEPG2, HT29, MCF7, HCC515, PC3, SKL, A375, A549, HA1E, HCC515, HEPG2, HT29, MCF7, MCF7, NPC, PC3, PC3, SKL, A375, A375, A549, A549, HEPG2, HT29, MCF7, MCF7, MCF7, PC3, PC3, PC3, A375, A375, A549, A549, ASC, HA1E, HA1E, HCC515, HEPG2, HEPG2, HEPG2, HT29, HT29, MCF7, MCF7, MCF7, MCF7, NPC, NPC, NPC, PC3, PC3, PC3, PC3, SKL, SKL, VCAP, JURKAT
LOXL1	72	TRCN0000046185, TRCN0000046183, TRCN0000046185, TRCN0000046184, TRCN0000046184, TRCN0000046183, TRCN0000046183, TRCN0000046184, TRCN0000046185, TRCN0000046183, TRCN0000046184, TRCN0000046185, TRCN0000046185, CGS001-4016, CGS001-4016, CGS001-4016, CGS001-4016, CGS001-4016, CGS001-4016, CGS001-4016, CGS001-4016, CGS001-4016, CGS001-4016, CGS001-4016, CGS001-4016, CGS001-4016, CGS001-4016, TRCN00000…	HA1E, MCF7, MCF7, PC3, PC3, A375, ASC, MCF7, NPC, PC3, PC3, PC3, SKL, A375, A549, ASC, HA1E, HCC515, HEPG2, HT29, MCF7, MCF7, NPC, PC3, PC3, SKL, VCAP, A375, A549, A549, A549, HA1E, HA1E, HCC515, HEPG2, HEPG2, HT29, HT29, MCF7, MCF7, MCF7, PC3, PC3, PC3, VCAP, VCAP, A375, A375, A549, A549, A549, ASC, ASC, HA1E, HA1E, HCC515, HCC515, HEPG2, HEPG2, HT29, MCF7, MCF7, MCF7, NPC, NPC, PC3, PC3, PC3, S…
MYO10	48	TRCN0000286489, TRCN0000286557, CGS001-4651, CGS001-4651, CGS001-4651, CGS001-4651, CGS001-4651, CGS001-4651, CGS001-4651, CGS001-4651, CGS001-4651, CGS001-4651, CGS001-4651, CGS001-4651, TRCN0000286488, TRCN0000286489, TRCN0000286557, TRCN0000286488, TRCN0000286557, TRCN0000286488, TRCN0000286489, TRCN0000286557, TRCN0000286488, TRCN0000286489, TRCN0000286557, TRCN0000286488, TRCN0000286557, TRC…	A549, MCF7, A375, A549, ASC, HA1E, HCC515, HEPG2, HT29, MCF7, NPC, PC3, PC3, SKL, A375, A375, A375, A549, A549, ASC, ASC, ASC, HA1E, HA1E, HA1E, HCC515, HCC515, HEPG2, HEPG2, HEPG2, HT29, HT29, HT29, MCF7, MCF7, NPC, NPC, NPC, PC3, PC3, PC3, PC3, SKL, SKL, SKL, VCAP, MCF7, MCF7
LIPA	51	TRCN0000029245, TRCN0000029248, TRCN0000029245, TRCN0000029247, TRCN0000029247, TRCN0000029245, TRCN0000029245, TRCN0000029247, ccsbBroad304_06525, CGS001-3988, CGS001-3988, CGS001-3988, CGS001-3988, CGS001-3988, CGS001-3988, CGS001-3988, CGS001-3988, CGS001-3988, CGS001-3988, CGS001-3988, CGS001-3988, CGS001-3988, TRCN0000029248, TRCN0000029247, TRCN0000029245, TRCN0000029247, TRCN0000029245, TR…	A549, A549, HCC515, HEPG2, HT29, HA1E, HCC515, NPC, HT29, A375, A549, HA1E, HCC515, HEPG2, HT29, MCF7, MCF7, NPC, PC3, PC3, SKL, VCAP, A375, A549, HA1E, HA1E, HEPG2, MCF7, MCF7, PC3, VCAP, VCAP, A375, A549, A549, A549, HA1E, HCC515, HEPG2, HEPG2, HT29, MCF7, MCF7, NPC, NPC, SKL, SKL, SKL, HA1E, HCC515, HEPG2
PHGDH	44	TRCN0000028532, TRCN0000028532, TRCN0000028501, TRCN0000028501, TRCN0000028501, TRCN0000028520, TRCN0000028501, CGS001-26227, CGS001-26227, CGS001-26227, CGS001-26227, CGS001-26227, CGS001-26227, CGS001-26227, CGS001-26227, CGS001-26227, CGS001-26227, CGS001-26227, TRCN0000028501, TRCN0000028520, TRCN0000028532, TRCN0000028501, TRCN0000028520, TRCN0000028501, TRCN0000028520, TRCN0000028532, TRCN0…	A549, ASC, HA1E, HCC515, NPC, NPC, VCAP, A375, A549, ASC, HA1E, HCC515, HEPG2, HT29, MCF7, NPC, PC3, VCAP, A375, A375, A375, A549, A549, ASC, HA1E, HA1E, HCC515, HCC515, HEPG2, HEPG2, HEPG2, HT29, HT29, HT29, MCF7, MCF7, MCF7, MCF7, NPC, PC3, PC3, PC3, VCAP, VCAP
ST7	70	TRCN0000293890, TRCN0000286521, TRCN0000286521, TRCN0000293890, TRCN0000293889, TRCN0000293889, TRCN0000038062, TRCN0000038061, TRCN0000038062, CGS001-7982, CGS001-7982, CGS001-7982, CGS001-7982, CGS001-7982, CGS001-7982, CGS001-7982, CGS001-7982, CGS001-7982, CGS001-7982, CGS001-7982, CGS001-7982, CGS001-7982, TRCN0000286521, TRCN0000293889, TRCN0000293889, TRCN0000293890, TRCN0000286521, TRCN00…	A375, A549, HEPG2, HEPG2, HT29, MCF7, A549, HA1E, MCF7, A375, A549, ASC, HA1E, HCC515, HEPG2, HT29, MCF7, MCF7, NPC, PC3, PC3, VCAP, A375, A375, A549, A549, HA1E, HA1E, HA1E, HCC515, HCC515, HEPG2, HT29, HT29, MCF7, MCF7, MCF7, PC3, PC3, PC3, PC3, PC3, VCAP, VCAP, A375, A375, A375, A549, A549, ASC, ASC, HA1E, HA1E, HCC515, HCC515, HCC515, HEPG2, HEPG2, HEPG2, HT29, HT29, MCF7, MCF7, MCF7, NPC, NP…
IKBKB	111	TRCN0000018917, TRCN0000018916, TRCN0000018916, TRCN0000018917, TRCN0000018917, TRCN0000353621, TRCN0000018916, TRCN0000353621, TRCN0000018917, TRCN0000353621, TRCN0000018917, TRCN0000018916, TRCN0000018916, TRCN0000018917, TRCN0000353621, TRCN0000018916, TRCN0000018915, TRCN0000018917, ccsbBroad304_00841, CGS001-3551, CGS001-3551, CGS001-3551, CGS001-3551, CGS001-3551, CGS001-3551, CGS001-3551, …	A375, A549, HEPG2, HEPG2, MCF7, MCF7, A375, A375, ASC, ASC, HA1E, HCC515, HEPG2, HEPG2, HEPG2, HT29, A549, HEPG2, HA1E, A375, A549, ASC, HA1E, HCC515, HEKTE, HEPG2, HT29, MCF7, MCF7, NPC, PC3, PC3, SW480, VCAP, VCAP, VCAP, VCAP, VCAP, A375, A375, A549, A549, HA1E, HA1E, HA1E, HCC515, HEPG2, HT29, MCF7, MCF7, MCF7, MCF7, PC3, PC3, PC3, VCAP, A375, A549, A549, A549, ASC, HA1E, HA1E, HCC515, HT29, H…
PCM1	41	TRCN0000322932, TRCN0000322932, TRCN0000118950, TRCN0000322932, TRCN0000118950, CGS001-5108, CGS001-5108, CGS001-5108, CGS001-5108, CGS001-5108, CGS001-5108, CGS001-5108, CGS001-5108, CGS001-5108, CGS001-5108, TRCN0000118950, TRCN0000322931, TRCN0000322932, TRCN0000118950, TRCN0000322931, TRCN0000322932, TRCN0000118950, TRCN0000322931, TRCN0000118950, TRCN0000322931, TRCN0000118950, TRCN000032293…	ASC, HA1E, HEPG2, MCF7, SKL, A375, A549, ASC, HA1E, HCC515, HEPG2, HT29, MCF7, NPC, VCAP, A375, A375, A375, A549, A549, A549, ASC, ASC, HA1E, HA1E, HCC515, HCC515, HEPG2, HEPG2, HT29, HT29, HT29, MCF7, MCF7, MCF7, NPC, NPC, NPC, VCAP, VCAP, PC3
IER3	33	TRCN0000159106, TRCN0000166636, TRCN0000166636, TRCN0000166636, CGS001-8870, CGS001-8870, CGS001-8870, CGS001-8870, CGS001-8870, CGS001-8870, CGS001-8870, CGS001-8870, CGS001-8870, TRCN0000159106, TRCN0000166636, TRCN0000159106, TRCN0000160153, TRCN0000166636, TRCN0000159106, TRCN0000160153, TRCN0000166636, TRCN0000159106, TRCN0000166636, TRCN0000160153, TRCN0000159106, TRCN0000160153, TRCN000015…	HCC515, HCC515, HEPG2, VCAP, A375, A549, ASC, HA1E, HCC515, HEPG2, HT29, MCF7, VCAP, A375, A375, A549, A549, A549, ASC, ASC, ASC, HA1E, HA1E, HCC515, HEPG2, HEPG2, HT29, HT29, MCF7, MCF7, NPC, VCAP, PC3
FAT1	72	TRCN0000038024, TRCN0000038028, TRCN0000245158, TRCN0000245158, TRCN0000038028, TRCN0000038024, TRCN0000038027, TRCN0000038024, TRCN0000038028, CGS001-2195, CGS001-2195, CGS001-2195, CGS001-2195, CGS001-2195, CGS001-2195, CGS001-2195, CGS001-2195, CGS001-2195, CGS001-2195, CGS001-2195, CGS001-2195, CGS001-2195, CGS001-2195, CGS001-2195, TRCN0000038028, TRCN0000245158, TRCN0000038028, TRCN00002451…	A549, HA1E, PC3, VCAP, HCC515, HT29, MCF7, NPC, SKL, A375, A549, ASC, HA1E, HCC515, HEKTE, HEPG2, HT29, MCF7, MCF7, NPC, PC3, PC3, SKL, VCAP, A375, A375, A549, A549, HA1E, HA1E, HEPG2, HEPG2, HEPG2, HT29, HT29, MCF7, MCF7, PC3, PC3, VCAP, A375, A375, A375, A549, A549, A549, ASC, ASC, ASC, HA1E, HA1E, HA1E, HCC515, HCC515, HEPG2, HEPG2, MCF7, NPC, NPC, PC3, PC3, PC3, PC3, SKL, SKL, VCAP, VCAP, A37…
RNMT	47	TRCN0000036200, TRCN0000036203, TRCN0000036200, TRCN0000036202, TRCN0000036200, CGS001-8731, CGS001-8731, CGS001-8731, CGS001-8731, CGS001-8731, CGS001-8731, CGS001-8731, CGS001-8731, CGS001-8731, CGS001-8731, CGS001-8731, TRCN0000036200, TRCN0000036200, TRCN0000036202, TRCN0000036203, TRCN0000036200, TRCN0000036202, TRCN0000036203, TRCN0000036202, TRCN0000036200, TRCN0000036202, TRCN0000036203, …	A375, HCC515, NPC, NPC, SKL, A375, A549, HA1E, HCC515, HEPG2, HT29, MCF7, NPC, PC3, PC3, SKL, PC3, SHSY5Y, A375, A375, A549, A549, A549, ASC, HA1E, HA1E, HA1E, HCC515, HCC515, HEPG2, HEPG2, HEPG2, HT29, HT29, MCF7, MCF7, MCF7, MCF7, NPC, PC3, PC3, PC3, PC3, SKL, SKL, VCAP, VCAP
EGFR	256	TRCN0000121071, TRCN0000121070, TRCN0000295969, TRCN0000121329, TRCN0000039635, TRCN0000121071, TRCN0000121204, TRCN0000295969, TRCN0000121067, TRCN0000039635, TRCN0000039634, TRCN0000039634, TRCN0000039635, TRCN0000010329, TRCN0000039633, TRCN0000039634, TRCN0000010329, TRCN0000039633, CGS001-1956, CGS001-1956, CGS001-1956, CGS001-1956, CGS001-1956, CGS001-1956, CGS001-1956, CGS001-1956, CGS001-…	HCC515, HT29, HT29, PC3, VCAP, VCAP, VCAP, VCAP, VCAP, A549, HCC515, HT29, MCF7, A375, HCC515, HEPG2, HT29, MCF7, ASC, HCC515, HEKTE, HEPG2, HT29, MCF7, NPC, PC3, PC3, SKL, VCAP, VCAP, A375, HA1E, A549, A375, A375, A375, A375, A375, A375, A375, A375, A375, A375, A375, A375, A375, A549, A549, A549, A549, A549, A549, A549, A549, A549, A549, A549, A549, A549, A549, HA1E, HA1E, HA1E, HA1E, HA1E, HA1E…
NET1	49	TRCN0000047763, TRCN0000047765, TRCN0000047766, TRCN0000047765, TRCN0000047763, TRCN0000047766, CGS001-10276, CGS001-10276, CGS001-10276, CGS001-10276, CGS001-10276, CGS001-10276, CGS001-10276, CGS001-10276, CGS001-10276, CGS001-10276, CGS001-10276, TRCN0000047766, TRCN0000047763, TRCN0000047766, TRCN0000047763, TRCN0000047763, TRCN0000047765, TRCN0000047766, TRCN0000047763, TRCN0000047763, TRCN0…	A375, A375, HCC515, MCF7, PC3, PC3, A375, A549, HA1E, HCC515, HEPG2, MCF7, MCF7, NPC, PC3, SKL, VCAP, A375, A549, A549, ASC, HA1E, HA1E, HA1E, HCC515, HEPG2, HEPG2, HEPG2, HT29, MCF7, MCF7, MCF7, MCF7, NPC, NPC, NPC, PC3, PC3, SKL, SKL, SKL, VCAP, VCAP, VCAP, HEK293T, MCF7, A549, HA1E, VCAP
DECR1	60	TRCN0000046514, TRCN0000046514, TRCN0000046516, TRCN0000046514, CGS001-1666, CGS001-1666, CGS001-1666, CGS001-1666, CGS001-1666, CGS001-1666, CGS001-1666, CGS001-1666, CGS001-1666, CGS001-1666, CGS001-1666, CGS001-1666, CGS001-1666, CGS001-1666, TRCN0000046513, TRCN0000046514, TRCN0000046516, TRCN0000046513, TRCN0000046514, TRCN0000046516, TRCN0000046513, TRCN0000046516, TRCN0000046513, TRCN00000…	HA1E, HT29, MCF7, SKL, A375, A549, ASC, HA1E, HCC515, HEPG2, HT29, MCF7, MCF7, NPC, PC3, PC3, SKL, VCAP, A375, A375, A375, A549, A549, A549, ASC, ASC, HA1E, HA1E, HCC515, HCC515, HEPG2, HEPG2, HEPG2, HT29, HT29, MCF7, MCF7, MCF7, MCF7, MCF7, NPC, NPC, NPC, PC3, PC3, PC3, PC3, PC3, SKL, SKL, VCAP, VCAP, VCAP, A375, A375, A549, HA1E, PC3, A375, JURKAT
CDK6	147	TRCN0000000487, TRCN0000010081, TRCN0000010473, TRCN0000009877, TRCN0000009877, TRCN0000009877, TRCN0000039746, TRCN0000039747, TRCN0000039746, TRCN0000009877, TRCN0000010081, TRCN0000039745, TRCN0000009878, TRCN0000039744, TRCN0000039747, TRCN0000010082, TRCN0000039745, TRCN0000039746, TRCN0000000487, TRCN0000010081, TRCN0000010473, TRCN0000039743, TRCN0000039744, TRCN0000039747, TRCN0000009878,…	VCAP, VCAP, VCAP, A375, A549, HA1E, HA1E, HEPG2, MCF7, MCF7, A375, A375, A549, A549, A549, HA1E, HA1E, HA1E, HCC515, HCC515, HCC515, HCC515, HCC515, HCC515, HEPG2, HEPG2, HEPG2, HEPG2, HEPG2, HT29, HT29, HT29, HT29, HT29, HT29, MCF7, PC3, PC3, PC3, VCAP, HEKTE, A375, A549, HA1E, HCC515, HEKTE, HEPG2, HT29, MCF7, MCF7, PC3, SW480, VCAP, HEK293T, A549, A549, HA1E, HCC515, HCC515, HEPG2, HEPG2, HT29…
NPC1	48	TRCN0000005428, TRCN0000005431, TRCN0000005428, TRCN0000005430, TRCN0000005428, TRCN0000005428, CGS001-4864, CGS001-4864, CGS001-4864, CGS001-4864, CGS001-4864, CGS001-4864, CGS001-4864, CGS001-4864, CGS001-4864, CGS001-4864, CGS001-4864, CGS001-4864, CGS001-4864, TRCN0000005430, TRCN0000005431, TRCN0000005428, TRCN0000005430, TRCN0000005431, TRCN0000005428, TRCN0000005431, TRCN0000005428, TRCN00…	A375, HCC515, HEPG2, HEPG2, MCF7, PC3, A375, A549, ASC, HA1E, HCC515, HEPG2, MCF7, MCF7, NPC, PC3, PC3, SKL, VCAP, A375, A375, A549, A549, A549, ASC, ASC, HA1E, HA1E, HA1E, HCC515, HEPG2, HT29, MCF7, MCF7, MCF7, MCF7, NPC, NPC, NPC, PC3, PC3, PC3, PC3, SKL, SKL, SKL, VCAP, VCAP
MEST	53	TRCN0000075320, TRCN0000075321, TRCN0000075321, TRCN0000075321, CGS001-4232, CGS001-4232, CGS001-4232, CGS001-4232, CGS001-4232, CGS001-4232, CGS001-4232, CGS001-4232, CGS001-4232, CGS001-4232, CGS001-4232, CGS001-4232, TRCN0000075318, TRCN0000075321, TRCN0000075318, TRCN0000075320, TRCN0000075321, TRCN0000075318, TRCN0000075320, TRCN0000075321, TRCN0000075318, TRCN0000075320, TRCN0000075318, TRC…	A375, ASC, HCC515, HT29, A375, A549, HA1E, HCC515, HEPG2, HT29, MCF7, MCF7, NPC, PC3, PC3, SKL, A375, A375, A549, A549, A549, HA1E, HA1E, HA1E, HCC515, HCC515, HEPG2, HEPG2, HEPG2, HT29, HT29, MCF7, MCF7, MCF7, MCF7, MCF7, MCF7, NPC, NPC, NPC, PC3, PC3, PC3, PC3, PC3, PC3, SKL, SKL, SKL, VCAP, HCC515, HEPG2, JURKAT
PAFAH1B3	58	TRCN0000048804, TRCN0000048807, TRCN0000048805, TRCN0000048804, TRCN0000048807, TRCN0000048807, CGS001-5050, CGS001-5050, CGS001-5050, CGS001-5050, CGS001-5050, CGS001-5050, CGS001-5050, CGS001-5050, CGS001-5050, CGS001-5050, CGS001-5050, CGS001-5050, CGS001-5050, CGS001-5050, TRCN0000048805, TRCN0000048807, TRCN0000048804, TRCN0000048805, TRCN0000048807, TRCN0000048804, TRCN0000048804, TRCN00000…	A375, ASC, HT29, MCF7, MCF7, SKL, A375, A549, ASC, HA1E, HCC515, HEPG2, HT29, MCF7, MCF7, NPC, PC3, PC3, SKL, VCAP, A375, A375, A549, A549, A549, ASC, HA1E, HA1E, HA1E, HCC515, HCC515, HCC515, HEPG2, HEPG2, HEPG2, HT29, HT29, MCF7, MCF7, MCF7, MCF7, NPC, NPC, PC3, PC3, PC3, PC3, PC3, PC3, SKL, SKL, VCAP, VCAP, VCAP, A375, A375, A375, JURKAT
CALU	50	TRCN0000053791, TRCN0000053789, TRCN0000053791, TRCN0000053791, TRCN0000053789, CGS001-813, CGS001-813, CGS001-813, CGS001-813, CGS001-813, CGS001-813, CGS001-813, CGS001-813, CGS001-813, CGS001-813, CGS001-813, CGS001-813, CGS001-813, TRCN0000053789, TRCN0000053791, TRCN0000053792, TRCN0000053789, TRCN0000053791, TRCN0000053792, TRCN0000053789, TRCN0000053789, TRCN0000053791, TRCN0000053792, TRC…	ASC, HCC515, HCC515, MCF7, PC3, A375, A549, ASC, HA1E, HCC515, HEPG2, HT29, MCF7, MCF7, NPC, PC3, SKL, VCAP, A375, A375, A375, A549, A549, A549, ASC, HA1E, HA1E, HA1E, HEPG2, HEPG2, HEPG2, HT29, HT29, MCF7, MCF7, MCF7, MCF7, NPC, NPC, PC3, PC3, PC3, SKL, SKL, SKL, VCAP, VCAP, A375, VCAP, JURKAT
LGALS8	48	TRCN0000057353, TRCN0000057354, TRCN0000057355, TRCN0000057355, TRCN0000057355, CGS001-3964, CGS001-3964, CGS001-3964, CGS001-3964, CGS001-3964, CGS001-3964, CGS001-3964, CGS001-3964, CGS001-3964, CGS001-3964, CGS001-3964, CGS001-3964, TRCN0000057354, TRCN0000057355, TRCN0000057353, TRCN0000057354, TRCN0000057355, TRCN0000057353, TRCN0000057354, TRCN0000057355, TRCN0000057354, TRCN0000057355, TRC…	A375, MCF7, MCF7, PC3, SKL, A375, A549, HA1E, HCC515, HEPG2, HT29, MCF7, MCF7, NPC, PC3, SKL, VCAP, A375, A375, A549, A549, A549, HA1E, HA1E, HA1E, HCC515, HCC515, HEPG2, HEPG2, HEPG2, HT29, HT29, MCF7, MCF7, MCF7, NPC, NPC, NPC, PC3, PC3, PC3, SKL, SKL, VCAP, VCAP, HCC515, HEPG2, VCAP
LRP10	53	TRCN0000063423, TRCN0000063424, TRCN0000063424, CGS001-26020, CGS001-26020, CGS001-26020, CGS001-26020, CGS001-26020, CGS001-26020, CGS001-26020, CGS001-26020, CGS001-26020, CGS001-26020, CGS001-26020, CGS001-26020, CGS001-26020, CGS001-26020, TRCN0000063424, TRCN0000063427, TRCN0000063423, TRCN0000063424, TRCN0000063427, TRCN0000063423, TRCN0000063424, TRCN0000063427, TRCN0000063423, TRCN0000063…	A375, HT29, PC3, A375, A549, ASC, HA1E, HCC515, HEPG2, HT29, MCF7, MCF7, NPC, PC3, PC3, SKL, VCAP, A375, A375, A549, A549, A549, ASC, ASC, ASC, HA1E, HA1E, HA1E, HCC515, HCC515, HCC515, HEPG2, HEPG2, HEPG2, HT29, HT29, MCF7, MCF7, MCF7, MCF7, MCF7, NPC, NPC, NPC, PC3, PC3, PC3, PC3, SKL, SKL, SKL, VCAP, VCAP
ATP1B1	77	TRCN0000291264, TRCN0000291264, TRCN0000043334, TRCN0000296810, TRCN0000291264, TRCN0000291264, TRCN0000043333, TRCN0000043333, TRCN0000043334, TRCN0000043333, CGS001-481, CGS001-481, CGS001-481, CGS001-481, CGS001-481, CGS001-481, CGS001-481, CGS001-481, CGS001-481, CGS001-481, CGS001-481, CGS001-481, CGS001-481, CGS001-481, TRCN0000043334, TRCN0000291264, TRCN0000296810, TRCN0000043334, TRCN000…	HA1E, MCF7, PC3, PC3, HA1E, HCC515, MCF7, NPC, PC3, SKL, A375, A549, ASC, HA1E, HCC515, HEPG2, HT29, MCF7, MCF7, NPC, PC3, PC3, SKL, VCAP, A375, A375, A375, A549, A549, HA1E, HA1E, HEPG2, HEPG2, HEPG2, HT29, HT29, MCF7, MCF7, MCF7, MCF7, PC3, PC3, PC3, VCAP, A375, A375, A375, A549, A549, A549, ASC, ASC, ASC, HA1E, HA1E, HCC515, HCC515, HEPG2, HEPG2, HEPG2, HT29, HT29, MCF7, MCF7, MCF7, MCF7, NPC,…
OXCT1	53	TRCN0000036035, TRCN0000036037, TRCN0000036035, TRCN0000036037, TRCN0000036037, TRCN0000036034, TRCN0000036037, TRCN0000036037, TRCN0000036037, TRCN0000036034, TRCN0000036037, CGS001-5019, CGS001-5019, CGS001-5019, CGS001-5019, CGS001-5019, CGS001-5019, CGS001-5019, CGS001-5019, CGS001-5019, CGS001-5019, CGS001-5019, CGS001-5019, CGS001-5019, TRCN0000036034, TRCN0000036037, TRCN0000036037, TRCN00…	A549, HA1E, PC3, VCAP, A549, HCC515, HT29, MCF7, NPC, SKL, SKL, A375, A549, HA1E, HCC515, HEPG2, HT29, MCF7, MCF7, NPC, PC3, PC3, SKL, VCAP, A375, A375, A549, HEPG2, HEPG2, HEPG2, HT29, MCF7, MCF7, MCF7, PC3, A375, A375, A549, ASC, HA1E, HEPG2, HEPG2, HEPG2, MCF7, MCF7, NPC, NPC, PC3, PC3, PC3, SKL, VCAP, HA1E
SLC25A4	67	TRCN0000044963, TRCN0000044966, TRCN0000044963, TRCN0000044967, TRCN0000044963, TRCN0000044967, TRCN0000044967, TRCN0000044963, TRCN0000044963, TRCN0000044967, TRCN0000044963, TRCN0000044967, TRCN0000044963, TRCN0000044967, CGS001-291, CGS001-291, CGS001-291, CGS001-291, CGS001-291, CGS001-291, CGS001-291, CGS001-291, CGS001-291, CGS001-291, CGS001-291, CGS001-291, CGS001-291, TRCN0000044966, TRC…	A549, HA1E, HEPG2, MCF7, VCAP, VCAP, A375, A549, ASC, HA1E, HEPG2, NPC, VCAP, VCAP, A375, A549, ASC, HA1E, HCC515, HEPG2, HT29, MCF7, MCF7, NPC, PC3, PC3, VCAP, A549, A549, HA1E, HA1E, HEPG2, HT29, HT29, MCF7, MCF7, MCF7, MCF7, MCF7, PC3, PC3, PC3, A375, A375, A549, A549, ASC, ASC, HA1E, HA1E, HCC515, HEPG2, HT29, HT29, HT29, MCF7, MCF7, MCF7, MCF7, MCF7, NPC, NPC, PC3, PC3, PC3, A375, HCC515
PSMB10	38	TRCN0000003936, TRCN0000010833, TRCN0000003936, CGS001-5699, CGS001-5699, CGS001-5699, CGS001-5699, CGS001-5699, CGS001-5699, CGS001-5699, CGS001-5699, TRCN0000003936, TRCN0000003937, TRCN0000010833, TRCN0000003936, TRCN0000003937, TRCN0000010833, TRCN0000003937, TRCN0000010833, TRCN0000010833, TRCN0000003937, TRCN0000003936, TRCN0000003937, TRCN0000010833, TRCN0000003937, TRCN0000010833, TRCN000…	HEPG2, HEPG2, MCF7, A375, A549, HA1E, HEPG2, HT29, MCF7, PC3, VCAP, A375, A375, A375, A549, A549, A549, HA1E, HA1E, HCC515, HEPG2, HT29, HT29, HT29, MCF7, MCF7, PC3, PC3, VCAP, VCAP, VCAP, HT29, MCF7, A375, A375, PC3, PC3, PC3
ASCC3	66	TRCN0000296022, TRCN0000296022, TRCN0000052185, TRCN0000296022, TRCN0000052185, TRCN0000052183, TRCN0000052185, TRCN0000052187, TRCN0000052187, TRCN0000052185, TRCN0000052183, TRCN0000052185, TRCN0000052187, CGS001-10973, CGS001-10973, CGS001-10973, CGS001-10973, CGS001-10973, CGS001-10973, CGS001-10973, CGS001-10973, CGS001-10973, CGS001-10973, CGS001-10973, CGS001-10973, CGS001-10973, TRCN00002…	A549, HEPG2, MCF7, PC3, A375, ASC, HCC515, HCC515, NPC, PC3, SKL, SKL, SKL, A375, A549, ASC, HA1E, HCC515, HEPG2, HT29, MCF7, MCF7, NPC, PC3, PC3, SKL, A375, A375, A549, HA1E, HEPG2, HEPG2, HT29, MCF7, MCF7, MCF7, MCF7, PC3, PC3, PC3, PC3, PC3, A375, A375, A549, A549, ASC, HA1E, HA1E, HCC515, HEPG2, HEPG2, HT29, HT29, HT29, MCF7, MCF7, MCF7, MCF7, NPC, NPC, PC3, PC3, PC3, HEPG2, VCAP
TRAM2	47	TRCN0000142331, TRCN0000142389, TRCN0000142389, TRCN0000141247, TRCN0000142389, TRCN0000141247, CGS001-9697, CGS001-9697, CGS001-9697, CGS001-9697, CGS001-9697, CGS001-9697, CGS001-9697, CGS001-9697, CGS001-9697, CGS001-9697, CGS001-9697, TRCN0000141247, TRCN0000141247, TRCN0000142331, TRCN0000142389, TRCN0000141247, TRCN0000142331, TRCN0000142331, TRCN0000141247, TRCN0000142331, TRCN0000142389, …	A375, A375, ASC, HA1E, HA1E, HT29, A375, A549, ASC, HA1E, HCC515, HEPG2, HT29, MCF7, MCF7, NPC, VCAP, A375, A549, A549, A549, ASC, ASC, HA1E, HCC515, HCC515, HCC515, HEPG2, HEPG2, HT29, HT29, MCF7, MCF7, MCF7, MCF7, MCF7, NPC, NPC, NPC, VCAP, VCAP, VCAP, A375, HA1E, HCC515, MCF7, PC3
PYCR1	57	TRCN0000038981, TRCN0000038981, TRCN0000038981, CGS001-5831, CGS001-5831, CGS001-5831, CGS001-5831, CGS001-5831, CGS001-5831, CGS001-5831, CGS001-5831, CGS001-5831, CGS001-5831, CGS001-5831, TRCN0000038981, TRCN0000226506, TRCN0000226563, TRCN0000038981, TRCN0000226506, TRCN0000226563, TRCN0000038981, TRCN0000226506, TRCN0000226563, TRCN0000226506, TRCN0000226563, TRCN0000226506, TRCN0000226563, …	PC3, A549, HA1E, A375, A549, HA1E, HCC515, HEPG2, HT29, MCF7, MCF7, NPC, PC3, PC3, A375, A375, A375, A549, A549, A549, HA1E, HA1E, HA1E, HEPG2, HEPG2, HT29, HT29, MCF7, MCF7, MCF7, MCF7, MCF7, MCF7, PC3, PC3, PC3, PC3, PC3, A375, A375, A549, ASC, HA1E, HCC515, HCC515, HEPG2, HT29, MCF7, MCF7, MCF7, NPC, NPC, PC3, A375, HA1E, HEPG2, VCAP
NCOA3	79	TRCN0000019699, TRCN0000019701, TRCN0000019699, TRCN0000019701, TRCN0000019703, TRCN0000019699, TRCN0000019699, TRCN0000019700, TRCN0000019699, TRCN0000019700, TRCN0000019703, TRCN0000019699, CGS001-8202, CGS001-8202, CGS001-8202, CGS001-8202, CGS001-8202, CGS001-8202, CGS001-8202, CGS001-8202, CGS001-8202, CGS001-8202, CGS001-8202, CGS001-8202, CGS001-8202, CGS001-8202, CGS001-8202, CGS001-8202,…	A549, A549, HEPG2, MCF7, VCAP, A375, ASC, HA1E, MCF7, MCF7, MCF7, SKL, A375, A549, ASC, HA1E, HCC515, HEPG2, HT29, MCF7, MCF7, NPC, PC3, PC3, PC3, SHSY5Y, SKL, VCAP, PC3, PC3, PC3, SHSY5Y, SHSY5Y, SHSY5Y, A375, A375, A375, A549, HA1E, HA1E, HEPG2, HEPG2, HT29, HT29, MCF7, MCF7, MCF7, PC3, PC3, PC3, PC3, VCAP, A375, A375, A549, A549, A549, ASC, HA1E, HCC515, HCC515, HCC515, HEPG2, HEPG2, HEPG2, HT…
POLD4	66	TRCN0000053212, TRCN0000053209, TRCN0000053208, TRCN0000053212, TRCN0000053209, TRCN0000053211, TRCN0000053211, TRCN0000053208, TRCN0000053211, TRCN0000053211, CGS001-57804, CGS001-57804, CGS001-57804, CGS001-57804, CGS001-57804, CGS001-57804, CGS001-57804, CGS001-57804, CGS001-57804, CGS001-57804, CGS001-57804, CGS001-57804, CGS001-57804, TRCN0000053209, TRCN0000053209, TRCN0000053212, TRCN00000…	A375, HA1E, HT29, HT29, MCF7, A549, ASC, HA1E, HT29, MCF7, A375, A549, ASC, HA1E, HCC515, HEPG2, HT29, MCF7, MCF7, NPC, PC3, PC3, VCAP, A375, A549, A549, HA1E, HA1E, HCC515, HEPG2, HEPG2, HEPG2, HT29, MCF7, MCF7, MCF7, PC3, PC3, PC3, PC3, PC3, VCAP, VCAP, A375, A375, A549, ASC, ASC, HA1E, HA1E, HCC515, HEPG2, HEPG2, HEPG2, HT29, HT29, MCF7, MCF7, MCF7, MCF7, NPC, NPC, PC3, PC3, PC3, JURKAT
FOSL1	42	TRCN0000019539, TRCN0000019541, TRCN0000019539, TRCN0000019542, TRCN0000019542, CGS001-8061, CGS001-8061, CGS001-8061, CGS001-8061, CGS001-8061, CGS001-8061, CGS001-8061, CGS001-8061, CGS001-8061, TRCN0000019539, TRCN0000019541, TRCN0000019542, TRCN0000019542, TRCN0000019541, TRCN0000019541, TRCN0000019539, TRCN0000019541, TRCN0000019542, TRCN0000019541, TRCN0000019539, TRCN0000019541, TRCN000001…	A549, A549, HA1E, HA1E, HT29, A375, A549, HA1E, HEPG2, HT29, MCF7, MCF7, PC3, PC3, A375, A375, A375, A549, HA1E, HCC515, HEPG2, HEPG2, HEPG2, HT29, MCF7, MCF7, MCF7, MCF7, MCF7, MCF7, PC3, PC3, PC3, PC3, PC3, PC3, VCAP, A375, HA1E, HCC515, HEPG2, MCF7
PRKACA	113	TRCN0000001373, TRCN0000195044, TRCN0000001373, TRCN0000001373, TRCN0000001371, TRCN0000001371, TRCN0000001371, TRCN0000233525, ccsbBroad304_13929, CGS001-5566, CGS001-5566, CGS001-5566, CGS001-5566, CGS001-5566, CGS001-5566, CGS001-5566, CGS001-5566, CGS001-5566, CGS001-5566, CGS001-5566, CGS001-5566, CGS001-5566, CGS001-5566, CGS001-5566, TRCN0000001371, TRCN0000001373, TRCN0000001371, TRCN0000…	VCAP, VCAP, HA1E, HCC515, MCF7, MCF7, HCC515, VCAP, HA1E, A375, A549, ASC, HA1E, HCC515, HEKTE, HEPG2, HT29, MCF7, MCF7, NPC, PC3, PC3, SKL, VCAP, A375, A375, A549, A549, A549, HA1E, HEPG2, HEPG2, HEPG2, MCF7, VCAP, VCAP, VCAP, VCAP, VCAP, VCAP, VCAP, MCF7, MCF7, MCF7, PC3, VCAP, A375, A375, A549, A549, A549, ASC, ASC, HA1E, HA1E, HCC515, HCC515, HEPG2, HEPG2, HEPG2, HT29, MCF7, MCF7, MCF7, NPC, …
LYRM1	47	TRCN0000064102, TRCN0000064098, CGS001-57149, CGS001-57149, CGS001-57149, CGS001-57149, CGS001-57149, CGS001-57149, CGS001-57149, CGS001-57149, CGS001-57149, CGS001-57149, CGS001-57149, CGS001-57149, TRCN0000064098, TRCN0000064101, TRCN0000064098, TRCN0000064101, TRCN0000064102, TRCN0000064101, TRCN0000064102, TRCN0000064098, TRCN0000064101, TRCN0000064102, TRCN0000064102, TRCN0000064098, TRCN000…	A375, HCC515, A375, A549, ASC, HA1E, HCC515, HEPG2, HT29, MCF7, MCF7, NPC, PC3, SKL, A375, A375, A549, A549, A549, ASC, ASC, HA1E, HA1E, HA1E, HCC515, HEPG2, HEPG2, HEPG2, HT29, HT29, HT29, MCF7, MCF7, MCF7, MCF7, MCF7, NPC, NPC, PC3, PC3, PC3, PC3, SKL, SKL, SKL, VCAP, JURKAT
SORBS3	40	TRCN0000123148, TRCN0000123146, TRCN0000123146, TRCN0000123146, TRCN0000123144, TRCN0000123148, TRCN0000123146, TRCN0000123148, CGS001-10174, CGS001-10174, CGS001-10174, CGS001-10174, CGS001-10174, CGS001-10174, CGS001-10174, CGS001-10174, CGS001-10174, CGS001-10174, TRCN0000123144, TRCN0000123146, TRCN0000123148, TRCN0000123144, TRCN0000123146, TRCN0000123148, TRCN0000123144, TRCN0000123148, TRC…	ASC, HA1E, HEPG2, HT29, MCF7, MCF7, NPC, NPC, A375, A549, HA1E, HCC515, HEPG2, HT29, MCF7, NPC, PC3, VCAP, A375, A375, A375, A549, A549, A549, HA1E, HA1E, HCC515, HCC515, HCC515, HEPG2, HEPG2, HT29, MCF7, PC3, PC3, VCAP, VCAP, A549, HCC515, HEPG2
SPAG4	37	TRCN0000159363, TRCN0000159363, TRCN0000159363, TRCN0000162578, TRCN0000163639, CGS001-6676, CGS001-6676, CGS001-6676, CGS001-6676, CGS001-6676, CGS001-6676, CGS001-6676, CGS001-6676, CGS001-6676, TRCN0000162578, TRCN0000163639, TRCN0000159363, TRCN0000162578, TRCN0000163639, TRCN0000162578, TRCN0000163639, TRCN0000159363, TRCN0000162578, TRCN0000163639, TRCN0000163639, TRCN0000159363, TRCN000016…	A375, ASC, HT29, HT29, NPC, A375, A549, ASC, HA1E, HEPG2, HT29, MCF7, MCF7, NPC, A375, A375, A549, A549, A549, ASC, ASC, HA1E, HA1E, HA1E, HCC515, HEPG2, HEPG2, HEPG2, MCF7, MCF7, MCF7, MCF7, MCF7, NPC, SKL, VCAP, PC3
SLC5A6	51	TRCN0000038434, TRCN0000038435, TRCN0000038434, TRCN0000038435, TRCN0000038434, TRCN0000038436, CGS001-8884, CGS001-8884, CGS001-8884, CGS001-8884, CGS001-8884, CGS001-8884, CGS001-8884, CGS001-8884, CGS001-8884, CGS001-8884, CGS001-8884, CGS001-8884, CGS001-8884, TRCN0000038436, TRCN0000038435, TRCN0000038436, TRCN0000038434, TRCN0000038435, TRCN0000038436, TRCN0000038434, TRCN0000038435, TRCN00…	A375, A375, HCC515, HT29, MCF7, PC3, A375, A549, ASC, HA1E, HCC515, HEPG2, HT29, MCF7, MCF7, NPC, PC3, PC3, SKL, A375, A549, A549, ASC, ASC, ASC, HA1E, HA1E, HA1E, HCC515, HEPG2, HEPG2, HEPG2, HT29, MCF7, MCF7, MCF7, MCF7, NPC, NPC, NPC, PC3, PC3, PC3, PC3, SKL, SKL, SKL, VCAP, HA1E, HT29, JURKAT
RGS2	66	TRCN0000320810, TRCN0000272676, TRCN0000281948, TRCN0000320810, TRCN0000320810, TRCN0000272676, TRCN0000281948, TRCN0000281948, TRCN0000272676, TRCN0000000221, TRCN0000000220, TRCN0000000221, TRCN0000000221, TRCN0000000220, TRCN0000000221, CGS001-5997, CGS001-5997, CGS001-5997, CGS001-5997, CGS001-5997, CGS001-5997, CGS001-5997, CGS001-5997, CGS001-5997, CGS001-5997, CGS001-5997, CGS001-5997, CGS…	HA1E, HCC515, HCC515, HCC515, HEPG2, MCF7, MCF7, PC3, VCAP, A375, A549, HCC515, MCF7, MCF7, NPC, A375, A549, ASC, HA1E, HCC515, HEPG2, HT29, MCF7, MCF7, PC3, PC3, SKL, VCAP, A375, A375, A375, A549, A549, A549, HA1E, HA1E, HEPG2, HEPG2, HT29, HT29, MCF7, MCF7, MCF7, PC3, PC3, PC3, A375, A549, ASC, ASC, HA1E, HA1E, HCC515, HEPG2, HEPG2, HT29, HT29, MCF7, MCF7, PC3, PC3, PC3, SKL, SKL, VCAP, VCAP
SCYL3	94	TRCN0000199556, TRCN0000002390, TRCN0000199443, TRCN0000002390, TRCN0000199443, TRCN0000199443, TRCN0000002390, TRCN0000002389, TRCN0000002389, TRCN0000002387, TRCN0000002387, TRCN0000002388, TRCN0000002387, ccsbBroad304_08709, ccsbBroad304_08709, CGS001-57147, CGS001-57147, CGS001-57147, CGS001-57147, CGS001-57147, CGS001-57147, CGS001-57147, CGS001-57147, CGS001-57147, CGS001-57147, CGS001-5714…	A549, HA1E, HA1E, MCF7, MCF7, PC3, PC3, A375, A549, HCC515, HT29, PC3, SKL, HA1E, MCF7, A375, A549, ASC, HA1E, HCC515, HEPG2, HT29, MCF7, MCF7, NPC, PC3, PC3, SKL, VCAP, VCAP, VCAP, VCAP, VCAP, VCAP, VCAP, VCAP, VCAP, A375, A375, A375, A549, A549, HA1E, HCC515, HCC515, HEPG2, HEPG2, HEPG2, HT29, HT29, MCF7, MCF7, MCF7, MCF7, PC3, PC3, PC3, PC3, VCAP, VCAP, A375, A375, A549, A549, ASC, ASC, ASC, H…
TBX2	52	TRCN0000014824, TRCN0000014824, TRCN0000014824, TRCN0000014827, TRCN0000014824, CGS001-6909, CGS001-6909, CGS001-6909, CGS001-6909, CGS001-6909, CGS001-6909, CGS001-6909, CGS001-6909, CGS001-6909, CGS001-6909, CGS001-6909, CGS001-6909, CGS001-6909, TRCN0000014825, TRCN0000014827, TRCN0000014824, TRCN0000014825, TRCN0000014827, TRCN0000014824, TRCN0000014827, TRCN0000014824, TRCN0000014825, TRCN00…	A375, HT29, NPC, PC3, SKL, A375, A549, ASC, HA1E, HEPG2, HT29, MCF7, MCF7, NPC, PC3, PC3, SKL, VCAP, A375, A375, A549, A549, A549, ASC, ASC, HA1E, HA1E, HA1E, HCC515, HEPG2, HEPG2, HEPG2, HT29, HT29, MCF7, MCF7, MCF7, MCF7, MCF7, MCF7, NPC, NPC, PC3, PC3, PC3, PC3, SKL, SKL, VCAP, VCAP, HEK293T, MCF7
DNAJA3	55	TRCN0000008774, TRCN0000008775, TRCN0000008774, TRCN0000008774, TRCN0000008774, ccsbBroad304_07358, CGS001-9093, CGS001-9093, CGS001-9093, CGS001-9093, CGS001-9093, CGS001-9093, CGS001-9093, CGS001-9093, CGS001-9093, CGS001-9093, CGS001-9093, CGS001-9093, CGS001-9093, CGS001-9093, TRCN0000008775, TRCN0000008774, TRCN0000008776, TRCN0000008774, TRCN0000008775, TRCN0000008774, TRCN0000008775, TRCN0…	A375, HCC515, HT29, MCF7, PC3, HEPG2, A375, A549, ASC, HA1E, HCC515, HEPG2, HT29, MCF7, MCF7, NPC, PC3, PC3, SKL, VCAP, A375, A549, A549, ASC, ASC, HA1E, HA1E, HA1E, HCC515, HCC515, HEPG2, HEPG2, HEPG2, HT29, MCF7, MCF7, MCF7, MCF7, NPC, NPC, NPC, PC3, PC3, PC3, PC3, SKL, SKL, SKL, VCAP, VCAP, VCAP, A375, A549, HA1E, JURKAT
DCUN1D4	38	TRCN0000128996, TRCN0000147247, TRCN0000129753, CGS001-23142, CGS001-23142, CGS001-23142, CGS001-23142, CGS001-23142, CGS001-23142, CGS001-23142, CGS001-23142, CGS001-23142, TRCN0000129753, TRCN0000147247, TRCN0000147247, TRCN0000128996, TRCN0000129753, TRCN0000147247, TRCN0000128996, TRCN0000129753, TRCN0000147247, TRCN0000128996, TRCN0000129753, TRCN0000147247, TRCN0000128996, TRCN0000129753, T…	A375, HEPG2, MCF7, A375, ASC, HA1E, HCC515, HEPG2, HT29, MCF7, NPC, VCAP, A375, A375, A549, ASC, ASC, ASC, HA1E, HA1E, HA1E, HCC515, HCC515, HCC515, HEPG2, HEPG2, HT29, HT29, MCF7, MCF7, MCF7, NPC, NPC, NPC, VCAP, VCAP, VCAP, PC3
DYRK3	88	TRCN0000010532, CMAP-HSF-DYRK3, TRCN0000196853, TRCN0000010532, TRCN0000350398, TRCN0000350398, TRCN0000010532, TRCN0000350398, TRCN0000010532, TRCN0000000646, TRCN0000000646, TRCN0000000649, TRCN0000000649, TRCN0000000646, ccsbBroad304_07240, CGS001-8444, CGS001-8444, CGS001-8444, CGS001-8444, CGS001-8444, CGS001-8444, CGS001-8444, CGS001-8444, CGS001-8444, CGS001-8444, CGS001-8444, CGS001-8444,…	VCAP, HEK293T, A549, MCF7, MCF7, MCF7, PC3, PC3, VCAP, ASC, HA1E, HA1E, HCC515, MCF7, VCAP, A375, A549, ASC, HA1E, HCC515, HEPG2, HT29, MCF7, MCF7, NPC, PC3, PC3, SKL, VCAP, VCAP, VCAP, VCAP, VCAP, VCAP, VCAP, A375, A549, A549, HA1E, HA1E, HA1E, HCC515, HEPG2, HEPG2, HEPG2, HT29, HT29, MCF7, MCF7, MCF7, PC3, PC3, PC3, PC3, A375, A375, A375, A549, A549, A549, ASC, HA1E, HCC515, HEPG2, HEPG2, HEPG2…
TRAPPC3	54	TRCN0000059567, CGS001-27095, CGS001-27095, CGS001-27095, CGS001-27095, CGS001-27095, CGS001-27095, CGS001-27095, CGS001-27095, CGS001-27095, CGS001-27095, CGS001-27095, CGS001-27095, CGS001-27095, CGS001-27095, TRCN0000059565, TRCN0000059566, TRCN0000059567, TRCN0000059565, TRCN0000059566, TRCN0000059567, TRCN0000059565, TRCN0000059566, TRCN0000059567, TRCN0000059565, TRCN0000059566, TRCN0000059…	NPC, A375, A549, ASC, HA1E, HCC515, HEPG2, HT29, MCF7, MCF7, NPC, PC3, PC3, SKL, VCAP, A375, A375, A375, A549, A549, A549, ASC, ASC, ASC, HA1E, HA1E, HA1E, HCC515, HCC515, HCC515, HEPG2, HEPG2, HEPG2, HT29, HT29, HT29, MCF7, MCF7, MCF7, MCF7, MCF7, NPC, PC3, PC3, PC3, PC3, PC3, PC3, SKL, SKL, SKL, VCAP, VCAP, VCAP
TCFL5	53	TRCN0000014609, TRCN0000014611, TRCN0000014611, CGS001-10732, CGS001-10732, CGS001-10732, CGS001-10732, CGS001-10732, CGS001-10732, CGS001-10732, CGS001-10732, CGS001-10732, CGS001-10732, CGS001-10732, CGS001-10732, CGS001-10732, TRCN0000014610, TRCN0000014611, TRCN0000014609, TRCN0000014610, TRCN0000014611, TRCN0000014609, TRCN0000014609, TRCN0000014610, TRCN0000014609, TRCN0000014610, TRCN00000…	A375, HA1E, MCF7, A375, A549, HA1E, HCC515, HEPG2, HT29, MCF7, MCF7, NPC, PC3, PC3, SKL, VCAP, A375, A375, A549, A549, A549, ASC, HA1E, HA1E, HCC515, HCC515, HCC515, HEPG2, HEPG2, HEPG2, HT29, HT29, HT29, MCF7, MCF7, MCF7, MCF7, MCF7, NPC, NPC, NPC, PC3, PC3, PC3, PC3, PC3, PC3, SKL, SKL, SKL, VCAP, VCAP, JURKAT
CRK	45	TRCN0000021847, TRCN0000021844, TRCN0000021846, TRCN0000021844, TRCN0000021847, TRCN0000021844, TRCN0000021846, TRCN0000021847, TRCN0000021844, TRCN0000021844, TRCN0000021846, TRCN0000021847, TRCN0000021847, CGS001-1398, CGS001-1398, CGS001-1398, CGS001-1398, CGS001-1398, CGS001-1398, CGS001-1398, CGS001-1398, CGS001-1398, CGS001-1398, TRCN0000021844, TRCN0000021846, TRCN0000021847, TRCN000002184…	A375, A549, A549, HCC515, HCC515, HEPG2, HEPG2, HEPG2, MCF7, MCF7, MCF7, PC3, PC3, A375, A549, HA1E, HCC515, HEPG2, HT29, MCF7, MCF7, PC3, PC3, A375, A375, A549, HA1E, HA1E, HCC515, HT29, HT29, MCF7, MCF7, MCF7, PC3, PC3, PC3, PC3, A549, HA1E, HCC515, HEPG2, MCF7, A375, PC3
RBM34	43	TRCN0000147133, TRCN0000336819, TRCN0000147405, TRCN0000147405, TRCN0000147405, TRCN0000336819, CGS001-23029, CGS001-23029, CGS001-23029, CGS001-23029, CGS001-23029, CGS001-23029, CGS001-23029, CGS001-23029, CGS001-23029, CGS001-23029, CGS001-23029, TRCN0000147405, TRCN0000336819, TRCN0000147133, TRCN0000147405, TRCN0000147133, TRCN0000336819, TRCN0000147133, TRCN0000147405, TRCN0000147133, TRCN0…	A375, A549, ASC, HT29, MCF7, VCAP, A375, A549, ASC, HA1E, HCC515, HEPG2, HT29, MCF7, MCF7, NPC, VCAP, A375, A375, A549, A549, ASC, ASC, HA1E, HA1E, HCC515, HCC515, HCC515, HEPG2, HEPG2, HT29, HT29, MCF7, MCF7, MCF7, MCF7, NPC, NPC, NPC, VCAP, PC3, PC3, PC3
ITGB1BP1	39	TRCN0000319016, TRCN0000319088, TRCN0000122920, TRCN0000122920, TRCN0000319088, TRCN0000122920, TRCN0000319016, TRCN0000319088, CGS001-9270, CGS001-9270, CGS001-9270, CGS001-9270, CGS001-9270, CGS001-9270, CGS001-9270, CGS001-9270, CGS001-9270, CGS001-9270, TRCN0000122920, TRCN0000319016, TRCN0000319088, TRCN0000122920, TRCN0000319088, TRCN0000122920, TRCN0000319016, TRCN0000319088, TRCN000012292…	A375, A375, A549, HT29, HT29, MCF7, PC3, VCAP, A375, A549, ASC, HA1E, HCC515, HEPG2, HT29, MCF7, NPC, PC3, A375, A549, A549, ASC, ASC, HA1E, HA1E, HA1E, HCC515, HCC515, HEPG2, HEPG2, HEPG2, HT29, MCF7, MCF7, NPC, NPC, NPC, PC3, PC3
ACLY	61	TRCN0000078283, TRCN0000078283, TRCN0000078283, TRCN0000078283, TRCN0000078283, TRCN0000078283, TRCN0000078285, TRCN0000078284, TRCN0000078284, TRCN0000078283, CGS001-47, CGS001-47, CGS001-47, CGS001-47, CGS001-47, CGS001-47, CGS001-47, CGS001-47, CGS001-47, CGS001-47, CGS001-47, CGS001-47, CGS001-47, CGS001-47, TRCN0000078283, TRCN0000078284, TRCN0000078283, TRCN0000078284, TRCN0000078285, TRCN0…	HEPG2, MCF7, PC3, VCAP, HA1E, HT29, MCF7, NPC, SKL, VCAP, A375, A549, ASC, HA1E, HCC515, HEPG2, HT29, MCF7, MCF7, NPC, PC3, PC3, SKL, VCAP, A549, A549, HA1E, HA1E, HA1E, HEPG2, HT29, HT29, MCF7, MCF7, MCF7, PC3, PC3, A549, A549, ASC, ASC, ASC, HA1E, HCC515, HCC515, HEPG2, HEPG2, HEPG2, HT29, HT29, MCF7, MCF7, MCF7, NPC, NPC, PC3, PC3, PC3, SKL, SKL, HA1E
RAD51C	39	TRCN0000330043, TRCN0000148215, TRCN0000146298, TRCN0000148215, TRCN0000330043, TRCN0000146298, CGS001-5889, CGS001-5889, CGS001-5889, CGS001-5889, CGS001-5889, CGS001-5889, CGS001-5889, CGS001-5889, CGS001-5889, CGS001-5889, TRCN0000146298, TRCN0000148215, TRCN0000146298, TRCN0000148215, TRCN0000330043, TRCN0000146298, TRCN0000330043, TRCN0000146298, TRCN0000148215, TRCN0000330043, TRCN000014629…	A375, ASC, HEPG2, HEPG2, HEPG2, PC3, A375, A549, ASC, HA1E, HCC515, HEPG2, HT29, MCF7, NPC, VCAP, A375, A375, A549, A549, A549, ASC, ASC, HA1E, HA1E, HA1E, HCC515, HCC515, HT29, HT29, HT29, MCF7, MCF7, MCF7, NPC, NPC, NPC, VCAP, VCAP
SMC1A	48	TRCN0000062553, TRCN0000062553, TRCN0000062553, TRCN0000062553, TRCN0000062557, TRCN0000062557, CGS001-8243, CGS001-8243, CGS001-8243, CGS001-8243, CGS001-8243, CGS001-8243, CGS001-8243, CGS001-8243, CGS001-8243, CGS001-8243, CGS001-8243, CGS001-8243, CGS001-8243, TRCN0000062553, TRCN0000062555, TRCN0000062557, TRCN0000062557, TRCN0000062555, TRCN0000062557, TRCN0000062553, TRCN0000062555, TRCN00…	HCC515, HT29, MCF7, PC3, PC3, VCAP, A375, ASC, HA1E, HCC515, HEPG2, HT29, MCF7, MCF7, NPC, PC3, PC3, SKL, VCAP, A375, A375, A375, A549, ASC, ASC, HA1E, HA1E, HA1E, HCC515, HEPG2, HEPG2, HEPG2, HT29, HT29, MCF7, MCF7, MCF7, MCF7, NPC, NPC, NPC, PC3, PC3, PC3, SKL, SKL, SKL, VCAP
YME1L1	56	TRCN0000073866, TRCN0000073866, TRCN0000073864, CGS001-10730, CGS001-10730, CGS001-10730, CGS001-10730, CGS001-10730, CGS001-10730, CGS001-10730, CGS001-10730, CGS001-10730, CGS001-10730, CGS001-10730, CGS001-10730, CGS001-10730, CGS001-10730, TRCN0000073864, TRCN0000073865, TRCN0000073866, TRCN0000073864, TRCN0000073865, TRCN0000073866, TRCN0000073864, TRCN0000073865, TRCN0000073866, TRCN0000073…	MCF7, PC3, SKL, A375, A549, ASC, HA1E, HCC515, HEPG2, HT29, MCF7, MCF7, NPC, PC3, PC3, SKL, VCAP, A375, A375, A375, A549, A549, A549, ASC, ASC, ASC, HA1E, HA1E, HA1E, HCC515, HCC515, HCC515, HEPG2, HEPG2, HEPG2, HT29, HT29, HT29, MCF7, MCF7, MCF7, MCF7, MCF7, NPC, NPC, NPC, PC3, PC3, PC3, PC3, PC3, SKL, SKL, VCAP, VCAP, VCAP
ACAA1	75	TRCN0000036072, TRCN0000036072, TRCN0000036072, TRCN0000036072, TRCN0000036072, TRCN0000036070, TRCN0000036072, TRCN0000036073, TRCN0000036070, TRCN0000036072, TRCN0000036073, TRCN0000036070, TRCN0000036070, TRCN0000036072, CGS001-30, CGS001-30, CGS001-30, CGS001-30, CGS001-30, CGS001-30, CGS001-30, CGS001-30, CGS001-30, CGS001-30, CGS001-30, CGS001-30, CGS001-30, CGS001-30, TRCN0000036073, TRCN0…	HA1E, HEPG2, MCF7, PC3, A375, ASC, ASC, ASC, HEPG2, HEPG2, HEPG2, MCF7, PC3, PC3, A375, A549, ASC, HA1E, HCC515, HEPG2, HT29, MCF7, MCF7, NPC, PC3, PC3, SKL, VCAP, PC3, SHSY5Y, A375, A375, A549, A549, A549, HA1E, HA1E, HCC515, HEPG2, HEPG2, HT29, HT29, MCF7, MCF7, MCF7, PC3, PC3, PC3, VCAP, A375, A549, A549, A549, HA1E, HA1E, HA1E, HCC515, HCC515, HCC515, HT29, HT29, HT29, MCF7, MCF7, MCF7, NPC, …
HSPA8	42	TRCN0000017279, TRCN0000017281, TRCN0000017279, TRCN0000221652, CGS001-3312, CGS001-3312, CGS001-3312, CGS001-3312, CGS001-3312, CGS001-3312, CGS001-3312, CGS001-3312, CGS001-3312, CGS001-3312, TRCN0000226715, TRCN0000017279, TRCN0000226715, TRCN0000017281, TRCN0000226715, TRCN0000017279, TRCN0000226715, TRCN0000017279, TRCN0000017281, TRCN0000226715, TRCN0000017279, TRCN0000226715, TRCN000001727…	A375, A375, HEPG2, HEKTE, A375, HA1E, HEKTE, HEPG2, HT29, MCF7, MCF7, PC3, PC3, SW480, A375, HA1E, HA1E, HEPG2, HEPG2, HT29, HT29, MCF7, MCF7, MCF7, MCF7, MCF7, PC3, PC3, PC3, PC3, PC3, PC3, HA1E, HCC515, VCAP, A375, A375, HEKTE, PC3, PC3, SW480, SW480
CCNB1	29	TRCN0000045288, TRCN0000045288, TRCN0000045290, TRCN0000045288, TRCN0000045290, CGS001-891, CGS001-891, CGS001-891, CGS001-891, CGS001-891, CGS001-891, CGS001-891, TRCN0000045288, TRCN0000045290, TRCN0000045291, TRCN0000045290, TRCN0000045291, TRCN0000045291, TRCN0000045291, TRCN0000045290, TRCN0000045291, TRCN0000045288, TRCN0000045290, TRCN0000045291, TRCN0000045288, TRCN0000045290, TRCN0000045…	A549, HA1E, HA1E, HEPG2, VCAP, A375, A549, HA1E, HEPG2, MCF7, PC3, VCAP, A375, A375, A375, A549, A549, HA1E, HCC515, HEPG2, HEPG2, MCF7, MCF7, MCF7, PC3, PC3, PC3, VCAP, VCAP
WFS1	72	TRCN0000063843, TRCN0000063845, TRCN0000063845, TRCN0000063847, TRCN0000063845, TRCN0000063847, TRCN0000063845, CGS001-7466, CGS001-7466, CGS001-7466, CGS001-7466, CGS001-7466, CGS001-7466, CGS001-7466, CGS001-7466, CGS001-7466, CGS001-7466, CGS001-7466, CGS001-7466, CGS001-7466, CGS001-7466, CGS001-7466, TRCN0000063843, TRCN0000063845, TRCN0000063843, TRCN0000063845, TRCN0000063847, TRCN00000638…	HEPG2, HEPG2, A549, A549, ASC, ASC, MCF7, A375, A549, ASC, HA1E, HCC515, HEKTE, HEPG2, HT29, MCF7, MCF7, NPC, PC3, PC3, SW480, VCAP, A375, A375, A549, A549, A549, HA1E, HA1E, HA1E, HEPG2, HT29, MCF7, MCF7, MCF7, MCF7, PC3, PC3, VCAP, A375, A375, A375, A549, HA1E, HA1E, HCC515, HCC515, HEPG2, HEPG2, HEPG2, HT29, HT29, MCF7, MCF7, MCF7, NPC, NPC, NPC, PC3, PC3, VCAP, VCAP, HEK293T, MCF7, A375, A375…
UBE3B	53	TRCN0000004776, TRCN0000004779, TRCN0000004779, CGS001-89910, CGS001-89910, CGS001-89910, CGS001-89910, CGS001-89910, CGS001-89910, CGS001-89910, CGS001-89910, CGS001-89910, CGS001-89910, CGS001-89910, CGS001-89910, CGS001-89910, CGS001-89910, TRCN0000004776, TRCN0000004777, TRCN0000004779, TRCN0000004777, TRCN0000004779, TRCN0000004776, TRCN0000004779, TRCN0000004776, TRCN0000004777, TRCN0000004…	HCC515, HCC515, VCAP, A375, A549, ASC, HA1E, HCC515, HEPG2, HT29, MCF7, MCF7, NPC, PC3, PC3, SKL, VCAP, A375, A375, A375, A549, A549, ASC, ASC, HA1E, HA1E, HA1E, HCC515, HEPG2, HEPG2, HEPG2, HT29, HT29, HT29, MCF7, MCF7, MCF7, MCF7, MCF7, NPC, NPC, NPC, PC3, PC3, PC3, PC3, PC3, PC3, SKL, SKL, SKL, VCAP, VCAP
NPDC1	49	TRCN0000233214, TRCN0000233213, TRCN0000233214, TRCN0000233213, TRCN0000233214, ccsbBroad304_03732, CGS001-56654, CGS001-56654, CGS001-56654, CGS001-56654, CGS001-56654, CGS001-56654, CGS001-56654, CGS001-56654, CGS001-56654, CGS001-56654, CGS001-56654, TRCN0000233210, TRCN0000233213, TRCN0000233210, TRCN0000233213, TRCN0000233214, TRCN0000233210, TRCN0000233213, TRCN0000233214, TRCN0000233210, T…	A375, HEPG2, HT29, NPC, NPC, HCC515, A375, A549, ASC, HA1E, HCC515, HEPG2, HT29, MCF7, MCF7, NPC, VCAP, A375, A375, A549, A549, A549, ASC, ASC, ASC, HA1E, HA1E, HA1E, HCC515, HCC515, HEPG2, HEPG2, HT29, MCF7, MCF7, MCF7, MCF7, NPC, VCAP, VCAP, VCAP, HA1E, HEPG2, A375, A375, PC3, PC3, PC3, A375
ALDH7A1	61	TRCN0000028463, TRCN0000028424, TRCN0000028424, TRCN0000028447, TRCN0000028463, TRCN0000028447, CGS001-501, CGS001-501, CGS001-501, CGS001-501, CGS001-501, CGS001-501, CGS001-501, CGS001-501, CGS001-501, CGS001-501, CGS001-501, CGS001-501, CGS001-501, TRCN0000028424, TRCN0000028447, TRCN0000028463, TRCN0000028424, TRCN0000028447, TRCN0000028463, TRCN0000028447, TRCN0000028447, TRCN0000028463, TRC…	HA1E, PC3, A375, MCF7, MCF7, NPC, A375, A549, ASC, HA1E, HEPG2, HT29, MCF7, MCF7, NPC, PC3, PC3, SKL, VCAP, A375, A375, A375, A549, A549, A549, HA1E, HEPG2, HEPG2, HT29, MCF7, MCF7, MCF7, MCF7, MCF7, PC3, VCAP, A375, A375, A549, A549, A549, ASC, ASC, HA1E, HA1E, HCC515, HEPG2, HEPG2, HT29, MCF7, MCF7, NPC, NPC, PC3, PC3, PC3, PC3, SKL, SKL, SKL, VCAP
NFATC3	31	TRCN0000014531, TRCN0000014529, TRCN0000014529, CGS001-4775, CGS001-4775, CGS001-4775, CGS001-4775, CGS001-4775, CGS001-4775, CGS001-4775, CGS001-4775, TRCN0000014529, TRCN0000014531, TRCN0000014532, TRCN0000014529, TRCN0000014532, TRCN0000014531, TRCN0000014529, TRCN0000014531, TRCN0000014529, TRCN0000014531, TRCN0000014532, TRCN0000014529, TRCN0000014531, TRCN0000014532, TRCN0000014529, TRCN000…	A549, HA1E, VCAP, A375, A549, HA1E, HCC515, HT29, MCF7, PC3, VCAP, A375, A375, A375, A549, A549, HA1E, HCC515, HCC515, HT29, HT29, HT29, MCF7, MCF7, MCF7, PC3, PC3, PC3, VCAP, VCAP, A375
PCNA	31	TRCN0000003862, TRCN0000003862, TRCN0000003862, TRCN0000003863, ccsbBroad304_01152, CGS001-5111, CGS001-5111, CGS001-5111, CGS001-5111, CGS001-5111, CGS001-5111, CGS001-5111, CGS001-5111, TRCN0000003862, TRCN0000003863, TRCN0000003863, TRCN0000003861, TRCN0000003863, TRCN0000003861, TRCN0000003861, TRCN0000003862, TRCN0000003863, TRCN0000003861, TRCN0000003863, TRCN0000003861, TRCN0000003862, TRC…	HA1E, HEPG2, HT29, HT29, A549, A375, HA1E, HEPG2, HT29, MCF7, MCF7, PC3, PC3, A375, A375, HA1E, HEPG2, HEPG2, HT29, MCF7, MCF7, MCF7, MCF7, MCF7, PC3, PC3, PC3, PC3, PC3, PC3, HA1E
POLR2I	69	TRCN0000017023, TRCN0000312403, TRCN0000017023, TRCN0000312403, TRCN0000017023, TRCN0000017026, TRCN0000017025, TRCN0000312403, TRCN0000312403, TRCN0000312403, CGS001-5438, CGS001-5438, CGS001-5438, CGS001-5438, CGS001-5438, CGS001-5438, CGS001-5438, CGS001-5438, CGS001-5438, CGS001-5438, CGS001-5438, CGS001-5438, CGS001-5438, CGS001-5438, TRCN0000017023, TRCN0000312403, TRCN0000017023, TRCN00000…	A375, A375, MCF7, MCF7, PC3, A549, HA1E, HA1E, MCF7, PC3, A375, A549, ASC, HA1E, HCC515, HEPG2, HT29, MCF7, MCF7, NPC, PC3, PC3, SKL, VCAP, HA1E, HA1E, HCC515, HEPG2, HEPG2, HT29, HT29, MCF7, PC3, PC3, PC3, PC3, A375, A375, A549, A549, ASC, ASC, HCC515, HCC515, HEPG2, HEPG2, HT29, HT29, HT29, MCF7, MCF7, MCF7, NPC, NPC, NPC, PC3, PC3, PC3, PC3, SKL, SKL, SKL, VCAP, VCAP, VCAP, VCAP, A375, A375, J…
PSMB8	37	TRCN0000007268, TRCN0000007269, TRCN0000007268, TRCN0000007270, TRCN0000007268, TRCN0000007269, TRCN0000007270, TRCN0000007268, TRCN0000007269, TRCN0000007270, TRCN0000007268, TRCN0000007269, CGS001-5696, CGS001-5696, CGS001-5696, CGS001-5696, CGS001-5696, CGS001-5696, CGS001-5696, CGS001-5696, TRCN0000007270, TRCN0000007268, TRCN0000007269, TRCN0000007270, TRCN0000007269, TRCN0000007268, TRCN000…	A375, A375, HA1E, HA1E, HT29, HT29, HT29, MCF7, MCF7, MCF7, PC3, PC3, A375, A549, HA1E, HEPG2, HT29, MCF7, PC3, VCAP, A375, A549, A549, A549, HA1E, HEPG2, HEPG2, HEPG2, PC3, VCAP, VCAP, VCAP, HA1E, HCC515, HEPG2, HT29, VCAP
AKAP8L	55	TRCN0000038000, TRCN0000038002, TRCN0000038000, TRCN0000038003, TRCN0000038003, CGS001-26993, CGS001-26993, CGS001-26993, CGS001-26993, CGS001-26993, CGS001-26993, CGS001-26993, CGS001-26993, CGS001-26993, CGS001-26993, CGS001-26993, CGS001-26993, CGS001-26993, CGS001-26993, TRCN0000038000, TRCN0000038002, TRCN0000038003, TRCN0000038000, TRCN0000038002, TRCN0000038003, TRCN0000038000, TRCN0000038…	HCC515, HCC515, HT29, HT29, MCF7, A375, A549, ASC, HA1E, HCC515, HEPG2, HT29, MCF7, MCF7, NPC, PC3, PC3, SKL, VCAP, A375, A375, A375, A549, A549, A549, ASC, ASC, ASC, HA1E, HA1E, HA1E, HCC515, HEPG2, HEPG2, HEPG2, HT29, MCF7, MCF7, MCF7, MCF7, NPC, NPC, PC3, PC3, PC3, PC3, PC3, PC3, SKL, SKL, SKL, VCAP, VCAP, VCAP, JURKAT
PLEKHJ1	46	TRCN0000163814, TRCN0000166671, TRCN0000162271, TRCN0000163814, TRCN0000166671, TRCN0000163814, CGS001-55111, CGS001-55111, CGS001-55111, CGS001-55111, CGS001-55111, CGS001-55111, CGS001-55111, CGS001-55111, CGS001-55111, CGS001-55111, CGS001-55111, TRCN0000162271, TRCN0000163814, TRCN0000166671, TRCN0000162271, TRCN0000162271, TRCN0000166671, TRCN0000162271, TRCN0000163814, TRCN0000166671, TRCN0…	A549, A549, HCC515, HEPG2, HEPG2, MCF7, A375, A549, ASC, HA1E, HCC515, HEPG2, MCF7, NPC, PC3, PC3, SKL, A375, A375, A375, A549, ASC, ASC, HA1E, HA1E, HA1E, HCC515, HEPG2, HT29, MCF7, MCF7, NPC, NPC, NPC, PC3, PC3, PC3, PC3, PC3, SKL, SKL, SKL, JURKAT, MCF7, MCF7, MCF7
HAT1	48	TRCN0000034735, TRCN0000034737, TRCN0000034737, TRCN0000034734, CGS001-8520, CGS001-8520, CGS001-8520, CGS001-8520, CGS001-8520, CGS001-8520, CGS001-8520, CGS001-8520, CGS001-8520, CGS001-8520, CGS001-8520, CGS001-8520, TRCN0000034734, TRCN0000034737, TRCN0000034734, TRCN0000034735, TRCN0000034734, TRCN0000034735, TRCN0000034734, TRCN0000034735, TRCN0000034737, TRCN0000034735, TRCN0000034734, TRC…	A375, A549, HCC515, MCF7, A375, A549, ASC, HA1E, HCC515, HEPG2, MCF7, MCF7, NPC, PC3, SKL, VCAP, A375, A375, A549, A549, ASC, ASC, HA1E, HA1E, HA1E, HCC515, HEPG2, HEPG2, HEPG2, HT29, MCF7, MCF7, MCF7, MCF7, MCF7, NPC, NPC, PC3, PC3, PC3, PC3, SKL, SKL, SKL, VCAP, VCAP, VCAP, JURKAT
G3BP1	43	TRCN0000008720, TRCN0000008722, TRCN0000008719, CGS001-10146, CGS001-10146, CGS001-10146, CGS001-10146, CGS001-10146, CGS001-10146, CGS001-10146, CGS001-10146, CGS001-10146, CGS001-10146, TRCN0000008719, TRCN0000008720, TRCN0000008722, TRCN0000008719, TRCN0000008720, TRCN0000008719, TRCN0000008720, TRCN0000008722, TRCN0000008719, TRCN0000008720, TRCN0000008719, TRCN0000008720, TRCN0000008722, TRC…	MCF7, MCF7, PC3, A375, HA1E, HCC515, HEPG2, HT29, MCF7, MCF7, NPC, PC3, SKL, A375, A375, A375, A549, ASC, HA1E, HA1E, HA1E, HCC515, HCC515, HEPG2, HEPG2, HEPG2, HT29, HT29, HT29, MCF7, MCF7, MCF7, MCF7, NPC, NPC, NPC, PC3, PC3, PC3, SKL, SKL, SKL, VCAP
TPD52L2	44	TRCN0000166528, TRCN0000280857, TRCN0000280924, TRCN0000280857, TRCN0000280924, TRCN0000280857, TRCN0000280857, TRCN0000280924, TRCN0000280924, TRCN0000166528, TRCN0000280924, CGS001-7165, CGS001-7165, CGS001-7165, CGS001-7165, CGS001-7165, CGS001-7165, CGS001-7165, CGS001-7165, CGS001-7165, CGS001-7165, CGS001-7165, TRCN0000166528, TRCN0000280857, TRCN0000280924, TRCN0000280857, TRCN0000280924, …	A375, A375, A375, HCC515, HCC515, HEPG2, HT29, HT29, MCF7, PC3, PC3, A375, A549, ASC, HA1E, HCC515, HEPG2, HT29, MCF7, NPC, PC3, VCAP, A549, A549, A549, ASC, ASC, HA1E, HA1E, HCC515, HEPG2, HEPG2, HT29, MCF7, MCF7, NPC, NPC, NPC, PC3, VCAP, VCAP, A375, HT29, MCF7
PIH1D1	58	TRCN0000242626, TRCN0000242630, TRCN0000242626, CGS001-55011, CGS001-55011, CGS001-55011, CGS001-55011, CGS001-55011, CGS001-55011, CGS001-55011, CGS001-55011, CGS001-55011, CGS001-55011, CGS001-55011, CGS001-55011, TRCN0000242626, TRCN0000242629, TRCN0000242630, TRCN0000242626, TRCN0000242629, TRCN0000242630, TRCN0000242626, TRCN0000242630, TRCN0000242629, TRCN0000242630, TRCN0000242630, TRCN000…	HA1E, HEPG2, SKL, A375, A549, ASC, HA1E, HEPG2, HT29, MCF7, NPC, PC3, PC3, SKL, VCAP, A375, A375, A375, A549, A549, A549, ASC, ASC, HA1E, HA1E, HCC515, HEPG2, HEPG2, HT29, HT29, MCF7, MCF7, MCF7, NPC, NPC, NPC, PC3, PC3, PC3, PC3, PC3, SKL, SKL, VCAP, VCAP, A549, HA1E, HCC515, HT29, PC3, A375, PC3, PC3, A375, JURKAT, MCF7, MCF7, MCF7
PRKCQ	39	TRCN0000001793, TRCN0000001792, TRCN0000001794, TRCN0000001793, ccsbBroad304_06774, CGS001-5588, CGS001-5588, CGS001-5588, CGS001-5588, CGS001-5588, CGS001-5588, CGS001-5588, CGS001-5588, TRCN0000001790, TRCN0000001792, TRCN0000001794, TRCN0000195468, TRCN0000197035, TRCN0000197216, TRCN0000001792, TRCN0000001794, TRCN0000001793, TRCN0000001794, TRCN0000001793, TRCN0000001792, TRCN0000001793, TRC…	A375, HA1E, HA1E, MCF7, MCF7, A375, A549, HA1E, HCC515, HEPG2, MCF7, PC3, VCAP, VCAP, VCAP, VCAP, VCAP, VCAP, VCAP, A375, A375, A549, A549, HA1E, HCC515, HCC515, HCC515, HEPG2, HEPG2, HEPG2, MCF7, MCF7, PC3, PC3, PC3, VCAP, VCAP, VCAP, HA1E
SHB	43	TRCN0000149080, TRCN0000285376, TRCN0000285376, TRCN0000149080, TRCN0000282026, TRCN0000149080, TRCN0000285376, CGS001-6461, CGS001-6461, CGS001-6461, CGS001-6461, CGS001-6461, CGS001-6461, CGS001-6461, CGS001-6461, CGS001-6461, CGS001-6461, CGS001-6461, TRCN0000282026, TRCN0000285376, TRCN0000149080, TRCN0000282026, TRCN0000285376, TRCN0000149080, TRCN0000282026, TRCN0000149080, TRCN0000282026, …	A375, ASC, HA1E, HCC515, HCC515, HEPG2, HEPG2, A375, A549, ASC, HA1E, HCC515, HEPG2, HT29, MCF7, MCF7, NPC, VCAP, A375, A375, A549, A549, A549, ASC, ASC, HA1E, HA1E, HEPG2, HT29, HT29, HT29, MCF7, MCF7, MCF7, MCF7, MCF7, MCF7, NPC, NPC, NPC, VCAP, VCAP, PC3
UTP14A	44	TRCN0000330960, TRCN0000330886, TRCN0000330960, CGS001-10813, CGS001-10813, CGS001-10813, CGS001-10813, CGS001-10813, CGS001-10813, CGS001-10813, CGS001-10813, CGS001-10813, CGS001-10813, TRCN0000330886, TRCN0000330887, TRCN0000330960, TRCN0000330886, TRCN0000330887, TRCN0000330886, TRCN0000330887, TRCN0000330960, TRCN0000330887, TRCN0000330960, TRCN0000330887, TRCN0000330886, TRCN0000330887, TRC…	A549, HA1E, MCF7, A375, A549, ASC, HA1E, HEPG2, HT29, MCF7, NPC, PC3, SKL, A375, A375, A375, A549, A549, ASC, ASC, ASC, HA1E, HA1E, HCC515, HEPG2, HEPG2, HEPG2, HT29, HT29, HT29, MCF7, MCF7, NPC, NPC, PC3, PC3, PC3, SKL, SKL, SKL, A549, PC3, JURKAT, MCF7
TSEN2	37	TRCN0000051819, TRCN0000051820, TRCN0000051819, TRCN0000051820, TRCN0000051822, TRCN0000051820, TRCN0000051819, TRCN0000051822, TRCN0000051819, TRCN0000051820, TRCN0000051822, CGS001-80746, CGS001-80746, CGS001-80746, CGS001-80746, CGS001-80746, CGS001-80746, CGS001-80746, CGS001-80746, CGS001-80746, CGS001-80746, TRCN0000051822, TRCN0000051822, TRCN0000051820, TRCN0000051819, TRCN0000051820, TRC…	A375, A375, A549, A549, HA1E, HT29, MCF7, MCF7, NPC, NPC, PC3, A375, A549, HA1E, HCC515, HEPG2, HT29, MCF7, MCF7, NPC, PC3, A375, A549, ASC, HA1E, HA1E, HCC515, HCC515, HEPG2, HEPG2, HEPG2, HT29, MCF7, MCF7, MCF7, PC3, PC3
SUV39H1	12	TRCN0000275321, TRCN0000275322, CGS001-6839, CGS001-6839, CGS001-6839, CGS001-6839, TRCN0000275321, TRCN0000275322, TRCN0000275322, TRCN0000275321, TRCN0000275322, TRCN0000275321	HEKTE, SW480, A375, HEKTE, PC3, SW480, A375, A375, HEKTE, PC3, PC3, SW480
LYPLA1	53	TRCN0000299951, TRCN0000299951, TRCN0000299894, TRCN0000299951, TRCN0000299894, TRCN0000052063, TRCN0000299952, TRCN0000299894, TRCN0000299952, CGS001-10434, CGS001-10434, CGS001-10434, CGS001-10434, CGS001-10434, CGS001-10434, CGS001-10434, CGS001-10434, CGS001-10434, CGS001-10434, CGS001-10434, CGS001-10434, CGS001-10434, TRCN0000299951, TRCN0000299952, TRCN0000299894, TRCN0000299951, TRCN00002…	HA1E, HEPG2, MCF7, MCF7, PC3, A375, HCC515, SKL, SKL, A375, A549, HA1E, HCC515, HEPG2, HT29, MCF7, MCF7, NPC, PC3, PC3, SKL, VCAP, A375, A375, A549, A549, HEPG2, HT29, MCF7, MCF7, PC3, A375, A549, A549, ASC, HA1E, HCC515, HEPG2, HEPG2, HT29, MCF7, MCF7, MCF7, NPC, NPC, PC3, PC3, PC3, SKL, VCAP, VCAP, A375, VCAP
BIRC2	42	TRCN0000003783, TRCN0000003782, TRCN0000003783, TRCN0000003782, TRCN0000003780, TRCN0000003782, TRCN0000003783, TRCN0000003780, TRCN0000003782, CGS001-329, CGS001-329, CGS001-329, CGS001-329, CGS001-329, CGS001-329, CGS001-329, CGS001-329, CGS001-329, CGS001-329, TRCN0000003780, TRCN0000003782, TRCN0000003780, TRCN0000003780, TRCN0000003783, TRCN0000003780, TRCN0000003782, TRCN0000003783, TRCN000…	A375, A549, A549, HA1E, HEPG2, HEPG2, MCF7, PC3, SW480, A375, A549, HA1E, HCC515, HEKTE, HEPG2, HT29, MCF7, PC3, SW480, A375, A375, A549, HA1E, HA1E, HCC515, HCC515, HCC515, HEPG2, HT29, HT29, MCF7, MCF7, PC3, PC3, PC3, A375, HA1E, A375, HEKTE, HEKTE, PC3, SW480
MAP2K5	82	TRCN0000320676, TRCN0000320679, TRCN0000320675, TRCN0000320679, TRCN0000320675, TRCN0000320675, TRCN0000320676, TRCN0000320679, TRCN0000320675, TRCN0000001466, TRCN0000001466, TRCN0000001466, TRCN0000001468, TRCN0000001468, CGS001-5607, CGS001-5607, CGS001-5607, CGS001-5607, CGS001-5607, CGS001-5607, CGS001-5607, CGS001-5607, CGS001-5607, CGS001-5607, CGS001-5607, CGS001-5607, CGS001-5607, CGS001…	A549, A549, HA1E, HT29, MCF7, MCF7, PC3, PC3, VCAP, A375, HCC515, HT29, HT29, VCAP, A375, A549, ASC, HA1E, HCC515, HEPG2, HT29, MCF7, MCF7, NPC, PC3, PC3, SKL, VCAP, VCAP, VCAP, VCAP, VCAP, VCAP, VCAP, VCAP, VCAP, VCAP, HEK293T, A375, A375, A549, HA1E, HA1E, HCC515, HEPG2, HEPG2, HT29, MCF7, MCF7, MCF7, PC3, PC3, PC3, VCAP, A375, A549, A549, A549, ASC, ASC, HA1E, HA1E, HA1E, HCC515, HEPG2, HEPG2,…
PUF60	52	TRCN0000017252, TRCN0000017248, TRCN0000017248, TRCN0000017248, TRCN0000017252, TRCN0000017248, CGS001-22827, CGS001-22827, CGS001-22827, CGS001-22827, CGS001-22827, CGS001-22827, CGS001-22827, CGS001-22827, CGS001-22827, CGS001-22827, CGS001-22827, CGS001-22827, CGS001-22827, TRCN0000017248, TRCN0000017249, TRCN0000017248, TRCN0000017252, TRCN0000017249, TRCN0000017248, TRCN0000017249, TRCN00000…	A375, ASC, HEPG2, HT29, HT29, VCAP, A375, A549, ASC, HA1E, HCC515, HEPG2, HT29, MCF7, MCF7, NPC, PC3, PC3, VCAP, A375, A375, A549, A549, ASC, HA1E, HA1E, HA1E, HCC515, HCC515, HCC515, HEPG2, HT29, MCF7, MCF7, MCF7, MCF7, MCF7, NPC, NPC, NPC, PC3, PC3, PC3, PC3, PC3, PC3, VCAP, VCAP, A375, HA1E, HCC515, HEPG2
DHRS7	75	TRCN0000027153, TRCN0000027216, TRCN0000027220, TRCN0000027220, TRCN0000027220, TRCN0000027220, TRCN0000027200, TRCN0000027220, CGS001-51635, CGS001-51635, CGS001-51635, CGS001-51635, CGS001-51635, CGS001-51635, CGS001-51635, CGS001-51635, CGS001-51635, CGS001-51635, CGS001-51635, CGS001-51635, CGS001-51635, CGS001-51635, TRCN0000027153, TRCN0000027216, TRCN0000027220, TRCN0000027220, TRCN0000027…	A549, HCC515, HEPG2, HT29, PC3, PC3, MCF7, NPC, A375, A549, ASC, HA1E, HCC515, HEPG2, HT29, MCF7, MCF7, NPC, PC3, PC3, SKL, VCAP, A375, A375, A375, A549, HA1E, HEPG2, HEPG2, HT29, HT29, MCF7, MCF7, MCF7, MCF7, MCF7, PC3, PC3, VCAP, A375, A375, A375, A549, A549, A549, ASC, ASC, ASC, HA1E, HA1E, HCC515, HCC515, HCC515, HEPG2, HEPG2, HEPG2, HT29, HT29, MCF7, MCF7, MCF7, NPC, NPC, PC3, PC3, PC3, PC3,…
ARID5B	41	TRCN0000151040, TRCN0000151281, TRCN0000151281, TRCN0000154242, TRCN0000151281, TRCN0000151281, TRCN0000151281, TRCN0000154242, CGS001-84159, CGS001-84159, CGS001-84159, CGS001-84159, CGS001-84159, CGS001-84159, CGS001-84159, CGS001-84159, CGS001-84159, CGS001-84159, TRCN0000151040, TRCN0000151281, TRCN0000154242, TRCN0000154242, TRCN0000151040, TRCN0000151281, TRCN0000151040, TRCN0000151281, TRC…	A549, A549, HEPG2, HEPG2, HT29, MCF7, SKL, SKL, A375, A549, ASC, HA1E, HEPG2, HT29, MCF7, NPC, PC3, SKL, A375, A375, A375, A549, ASC, ASC, HA1E, HA1E, HA1E, HCC515, HEPG2, HT29, MCF7, MCF7, NPC, NPC, PC3, PC3, PC3, SKL, VCAP, MCF7, MCF7
PAK1	42	TRCN0000002225, TRCN0000002226, TRCN0000002224, TRCN0000002224, TRCN0000002226, TRCN0000002226, TRCN0000002226, CGS001-5058, CGS001-5058, CGS001-5058, CGS001-5058, CGS001-5058, CGS001-5058, CGS001-5058, CGS001-5058, CGS001-5058, TRCN0000002227, TRCN0000195500, TRCN0000195636, TRCN0000197010, TRCN0000197238, TRCN0000002226, TRCN0000002227, TRCN0000002224, TRCN0000002226, TRCN0000002227, TRCN000000…	VCAP, HA1E, MCF7, HEKTE, HEKTE, PC3, SW480, A375, A549, HA1E, HEKTE, HEPG2, HT29, MCF7, PC3, VCAP, VCAP, VCAP, VCAP, VCAP, VCAP, A375, A375, A549, A549, A549, HA1E, HA1E, HEPG2, HEPG2, HT29, HT29, HT29, MCF7, MCF7, PC3, PC3, A375, HT29, PC3, A375, PC3
CDC42	58	TRCN0000047629, TRCN0000047629, CGS001-998, CGS001-998, CGS001-998, CGS001-998, CGS001-998, CGS001-998, CGS001-998, CGS001-998, CGS001-998, CGS001-998, CGS001-998, CGS001-998, TRCN0000299931, TRCN0000303773, TRCN0000303774, TRCN0000299931, TRCN0000303773, TRCN0000303774, TRCN0000047628, TRCN0000047630, TRCN0000047628, TRCN0000047629, TRCN0000047630, TRCN0000047628, TRCN0000047629, TRCN0000047630,…	A375, MCF7, A375, A549, HA1E, HEKTE, HEPG2, HT29, MCF7, PC3, PC3, SHSY5Y, SW480, VCAP, PC3, PC3, PC3, SHSY5Y, SHSY5Y, SHSY5Y, A375, A375, A549, A549, A549, HA1E, HA1E, HA1E, HEPG2, HEPG2, HEPG2, HT29, HT29, HT29, MCF7, MCF7, PC3, PC3, PC3, VCAP, VCAP, VCAP, A375, A375, HEKTE, HEKTE, PC3, PC3, SW480, SW480, U2OS, U2OS, U2OS, U2OS, U2OS, U2OS, U2OS, U2OS
IGHMBP2	48	TRCN0000019160, TRCN0000019159, TRCN0000019163, TRCN0000019163, TRCN0000019163, CGS001-3508, CGS001-3508, CGS001-3508, CGS001-3508, CGS001-3508, CGS001-3508, CGS001-3508, CGS001-3508, CGS001-3508, CGS001-3508, CGS001-3508, CGS001-3508, TRCN0000019159, TRCN0000019160, TRCN0000019163, TRCN0000019159, TRCN0000019163, TRCN0000019159, TRCN0000019160, TRCN0000019159, TRCN0000019160, TRCN0000019163, TRC…	A549, HCC515, HCC515, MCF7, PC3, A375, A549, ASC, HA1E, HCC515, HEPG2, HT29, MCF7, MCF7, NPC, PC3, SKL, A375, A375, A375, A549, A549, ASC, ASC, HA1E, HA1E, HA1E, HEPG2, HEPG2, HEPG2, HT29, HT29, HT29, MCF7, MCF7, MCF7, MCF7, MCF7, NPC, NPC, PC3, PC3, PC3, SKL, SKL, SKL, VCAP, HCC515
ADO	46	TRCN0000241851, TRCN0000245401, TRCN0000241851, TRCN0000245401, TRCN0000241851, TRCN0000241853, TRCN0000241851, TRCN0000241851, CGS001-84890, CGS001-84890, CGS001-84890, CGS001-84890, CGS001-84890, CGS001-84890, CGS001-84890, CGS001-84890, CGS001-84890, CGS001-84890, CGS001-84890, CGS001-84890, TRCN0000241853, TRCN0000241851, TRCN0000241853, TRCN0000245401, TRCN0000241851, TRCN0000241853, TRCN000…	A375, A375, HA1E, HA1E, HCC515, HEPG2, MCF7, VCAP, A375, A549, ASC, HA1E, HCC515, HEPG2, HT29, MCF7, MCF7, NPC, SKL, VCAP, A375, A549, A549, A549, ASC, ASC, ASC, HA1E, HCC515, HCC515, HEPG2, HEPG2, HT29, HT29, MCF7, MCF7, MCF7, MCF7, NPC, NPC, NPC, SKL, SKL, VCAP, VCAP, PC3
TCTN1	38	TRCN0000122419, TRCN0000144255, TRCN0000122419, TRCN0000143968, TRCN0000144255, TRCN0000122419, CGS001-79600, CGS001-79600, CGS001-79600, CGS001-79600, CGS001-79600, CGS001-79600, CGS001-79600, CGS001-79600, CGS001-79600, TRCN0000143968, TRCN0000144255, TRCN0000122419, TRCN0000143968, TRCN0000122419, TRCN0000143968, TRCN0000144255, TRCN0000122419, TRCN0000144255, TRCN0000122419, TRCN0000143968, T…	A375, A549, HCC515, HCC515, HEPG2, VCAP, A375, A549, ASC, HA1E, HCC515, HEPG2, MCF7, MCF7, NPC, A375, A375, A549, A549, ASC, ASC, ASC, HA1E, HA1E, HEPG2, HEPG2, HT29, MCF7, MCF7, MCF7, MCF7, NPC, NPC, NPC, A375, HA1E, HEPG2, PC3
AKR7A2	73	TRCN0000038985, TRCN0000038985, TRCN0000038984, CGS001-8574, CGS001-8574, CGS001-8574, CGS001-8574, CGS001-8574, CGS001-8574, CGS001-8574, CGS001-8574, CGS001-8574, CGS001-8574, CGS001-8574, CGS001-8574, CGS001-8574, CGS001-8574, TRCN0000038984, TRCN0000038985, TRCN0000038984, TRCN0000038985, TRCN0000038986, TRCN0000038984, TRCN0000038985, TRCN0000038986, TRCN0000038984, TRCN0000038985, TRCN00000…	A375, A549, MCF7, A375, A549, ASC, HA1E, HCC515, HEPG2, HT29, MCF7, MCF7, NPC, PC3, PC3, SKL, VCAP, A375, A375, A549, A549, A549, HA1E, HA1E, HA1E, HEPG2, HEPG2, HEPG2, HT29, MCF7, MCF7, MCF7, MCF7, MCF7, PC3, PC3, PC3, VCAP, VCAP, A375, A549, A549, ASC, ASC, ASC, HA1E, HA1E, HA1E, HCC515, HCC515, HCC515, HEPG2, HEPG2, HEPG2, HT29, HT29, MCF7, MCF7, MCF7, NPC, NPC, PC3, PC3, PC3, PC3, PC3, PC3, S…
LAMA3	49	TRCN0000335821, TRCN0000335904, TRCN0000335823, TRCN0000335904, TRCN0000335823, TRCN0000335823, TRCN0000335904, TRCN0000335904, TRCN0000335821, CGS001-3909, CGS001-3909, CGS001-3909, CGS001-3909, CGS001-3909, CGS001-3909, CGS001-3909, CGS001-3909, CGS001-3909, CGS001-3909, CGS001-3909, CGS001-3909, CGS001-3909, TRCN0000335823, TRCN0000335823, TRCN0000335821, TRCN0000335823, TRCN0000335821, TRCN00…	A549, A549, HA1E, HA1E, MCF7, MCF7, A549, ASC, HT29, A375, A549, ASC, HA1E, HCC515, HEPG2, HT29, MCF7, MCF7, NPC, PC3, PC3, VCAP, A375, A549, HA1E, HCC515, HEPG2, HEPG2, HEPG2, HT29, HT29, MCF7, MCF7, PC3, PC3, PC3, VCAP, VCAP, A549, ASC, HA1E, HEPG2, HEPG2, MCF7, NPC, NPC, PC3, PC3, VCAP
CCNE2	27	TRCN0000045202, CGS001-9134, CGS001-9134, CGS001-9134, CGS001-9134, CGS001-9134, CGS001-9134, CGS001-9134, TRCN0000045198, TRCN0000045199, TRCN0000045198, TRCN0000045199, TRCN0000045202, TRCN0000045199, TRCN0000045199, TRCN0000045202, TRCN0000045199, TRCN0000045202, TRCN0000045198, TRCN0000045199, TRCN0000045202, TRCN0000045198, TRCN0000045199, TRCN0000045202, TRCN0000045198, TRCN0000045199, TRCN…	A549, A549, HA1E, HEPG2, HT29, MCF7, PC3, VCAP, A549, A549, HA1E, HA1E, HA1E, HCC515, HEPG2, HEPG2, HT29, HT29, MCF7, MCF7, MCF7, PC3, PC3, PC3, VCAP, VCAP, VCAP
FEZ2	51	TRCN0000063984, TRCN0000063986, TRCN0000063986, TRCN0000063983, TRCN0000063986, TRCN0000063984, TRCN0000063984, CGS001-9637, CGS001-9637, CGS001-9637, CGS001-9637, CGS001-9637, CGS001-9637, CGS001-9637, CGS001-9637, CGS001-9637, CGS001-9637, CGS001-9637, CGS001-9637, CGS001-9637, TRCN0000063983, TRCN0000063984, TRCN0000063986, TRCN0000063983, TRCN0000063983, TRCN0000063984, TRCN0000063986, TRCN00…	A549, A549, ASC, HA1E, MCF7, NPC, PC3, A375, A549, ASC, HA1E, HCC515, HEPG2, HT29, MCF7, MCF7, NPC, PC3, PC3, VCAP, A375, A375, A375, A549, ASC, HA1E, HA1E, HCC515, HCC515, HCC515, HEPG2, HEPG2, HEPG2, HT29, HT29, HT29, MCF7, MCF7, MCF7, MCF7, MCF7, NPC, NPC, PC3, PC3, PC3, PC3, PC3, VCAP, VCAP, JURKAT
IKBKAP	69	TRCN0000037871, TRCN0000037873, TRCN0000037871, TRCN0000037871, TRCN0000037871, TRCN0000037872, TRCN0000037873, CGS001-8518, CGS001-8518, CGS001-8518, CGS001-8518, CGS001-8518, CGS001-8518, CGS001-8518, CGS001-8518, CGS001-8518, CGS001-8518, CGS001-8518, CGS001-8518, CGS001-8518, CGS001-8518, TRCN0000037871, TRCN0000037873, TRCN0000037871, TRCN0000037872, TRCN0000037873, TRCN0000037871, TRCN00000…	MCF7, PC3, A375, A549, MCF7, SKL, SKL, A375, A549, ASC, HA1E, HCC515, HEPG2, HT29, MCF7, MCF7, NPC, PC3, PC3, SKL, VCAP, A375, A375, A549, A549, A549, HA1E, HA1E, HEPG2, HEPG2, HEPG2, HT29, HT29, MCF7, MCF7, PC3, PC3, PC3, VCAP, VCAP, VCAP, A375, A375, A549, A549, ASC, ASC, ASC, HA1E, HCC515, HCC515, HEPG2, HEPG2, HEPG2, HT29, HT29, HT29, MCF7, MCF7, NPC, NPC, NPC, PC3, PC3, PC3, PC3, SKL, VCAP, …
SGCB	34	TRCN0000062451, TRCN0000062452, CGS001-6443, CGS001-6443, CGS001-6443, CGS001-6443, CGS001-6443, CGS001-6443, CGS001-6443, CGS001-6443, CGS001-6443, CGS001-6443, TRCN0000062452, TRCN0000062451, TRCN0000062451, TRCN0000062452, TRCN0000062451, TRCN0000062452, TRCN0000062451, TRCN0000062451, TRCN0000062452, TRCN0000062451, TRCN0000062452, TRCN0000062451, TRCN0000062452, TRCN0000062451, TRCN000006245…	A375, HCC515, A375, ASC, HA1E, HCC515, HEPG2, HT29, MCF7, NPC, PC3, VCAP, A375, A549, ASC, ASC, HA1E, HA1E, HCC515, HEPG2, HEPG2, HT29, HT29, MCF7, MCF7, MCF7, NPC, NPC, PC3, PC3, PC3, SKL, VCAP, VCAP
ENOPH1	53	TRCN0000082749, TRCN0000082751, TRCN0000082749, TRCN0000082748, TRCN0000082748, TRCN0000082749, TRCN0000082751, TRCN0000082748, TRCN0000082751, ccsbBroad304_03859, CGS001-58478, CGS001-58478, CGS001-58478, CGS001-58478, CGS001-58478, CGS001-58478, CGS001-58478, CGS001-58478, CGS001-58478, CGS001-58478, CGS001-58478, CGS001-58478, CGS001-58478, TRCN0000082748, TRCN0000082748, TRCN0000082751, TRCN0…	A375, A375, A549, HCC515, PC3, PC3, PC3, SKL, VCAP, HA1E, A375, A549, ASC, HA1E, HCC515, HEPG2, MCF7, MCF7, NPC, PC3, PC3, SKL, VCAP, A375, A549, A549, ASC, ASC, HA1E, HA1E, HA1E, HCC515, HCC515, HEPG2, HEPG2, HT29, MCF7, MCF7, MCF7, MCF7, MCF7, MCF7, NPC, NPC, NPC, PC3, PC3, SKL, SKL, VCAP, VCAP, HT29, VCAP
CNOT4	54	TRCN0000015216, TRCN0000015213, TRCN0000015213, TRCN0000015216, TRCN0000015213, TRCN0000015216, TRCN0000015213, CGS001-4850, CGS001-4850, CGS001-4850, CGS001-4850, CGS001-4850, CGS001-4850, CGS001-4850, CGS001-4850, CGS001-4850, CGS001-4850, CGS001-4850, CGS001-4850, CGS001-4850, CGS001-4850, TRCN0000015213, TRCN0000015215, TRCN0000015213, TRCN0000015215, TRCN0000015215, TRCN0000015215, TRCN00000…	A375, ASC, HA1E, HCC515, MCF7, PC3, SKL, A375, A549, ASC, HA1E, HCC515, HEPG2, HT29, MCF7, MCF7, NPC, PC3, PC3, SKL, VCAP, A375, A375, A549, A549, ASC, HA1E, HA1E, HCC515, HEPG2, HEPG2, HEPG2, HT29, HT29, HT29, MCF7, MCF7, MCF7, MCF7, MCF7, NPC, NPC, NPC, PC3, PC3, PC3, PC3, SKL, SKL, VCAP, VCAP, A375, HA1E, JURKAT
JMJD6	52	TRCN0000063338, TRCN0000063341, TRCN0000063340, TRCN0000063340, TRCN0000063340, TRCN0000063341, TRCN0000063341, CGS001-23210, CGS001-23210, CGS001-23210, CGS001-23210, CGS001-23210, CGS001-23210, CGS001-23210, CGS001-23210, CGS001-23210, CGS001-23210, CGS001-23210, CGS001-23210, CGS001-23210, CMAP-HSF-JMJD6, TRCN0000063338, TRCN0000063340, TRCN0000063341, TRCN0000063340, TRCN0000063338, TRCN00000…	A549, A549, HA1E, HCC515, MCF7, NPC, PC3, A375, A549, ASC, HA1E, HCC515, HEPG2, HT29, MCF7, NPC, PC3, PC3, SKL, VCAP, HEK293T, A375, A375, A375, A549, ASC, ASC, HA1E, HA1E, HCC515, HCC515, HEPG2, HEPG2, HEPG2, HT29, HT29, MCF7, MCF7, MCF7, NPC, NPC, PC3, PC3, PC3, PC3, SKL, SKL, SKL, VCAP, VCAP, HA1E, HCC515
SLC35F2	49	TRCN0000044643, TRCN0000044644, TRCN0000044644, TRCN0000044643, TRCN0000044643, TRCN0000044643, CGS001-54733, CGS001-54733, CGS001-54733, CGS001-54733, CGS001-54733, CGS001-54733, CGS001-54733, CGS001-54733, CGS001-54733, CGS001-54733, CGS001-54733, CGS001-54733, CGS001-54733, TRCN0000044643, TRCN0000044644, TRCN0000044647, TRCN0000044647, TRCN0000044643, TRCN0000044644, TRCN0000044647, TRCN00000…	A549, A549, ASC, HA1E, HT29, NPC, A375, A549, ASC, HA1E, HCC515, HEPG2, HT29, MCF7, MCF7, NPC, PC3, PC3, VCAP, A375, A375, A375, A549, ASC, HA1E, HA1E, HCC515, HCC515, HEPG2, HEPG2, HEPG2, HT29, HT29, MCF7, MCF7, MCF7, MCF7, MCF7, MCF7, NPC, NPC, PC3, PC3, PC3, PC3, PC3, VCAP, VCAP, JURKAT
ANO10	31	TRCN0000143058, CGS001-55129, CGS001-55129, CGS001-55129, CGS001-55129, CGS001-55129, CGS001-55129, CGS001-55129, CGS001-55129, TRCN0000122752, TRCN0000143058, TRCN0000122752, TRCN0000143058, TRCN0000122752, TRCN0000143058, TRCN0000122752, TRCN0000122752, TRCN0000143058, TRCN0000143058, TRCN0000122752, TRCN0000143058, TRCN0000122752, TRCN0000143058, TRCN0000143058, TRCN0000122752, TRCN0000143058,…	HCC515, A375, A549, ASC, HEPG2, MCF7, NPC, PC3, SKL, A375, A375, A549, A549, ASC, ASC, HA1E, HEPG2, HEPG2, HT29, MCF7, MCF7, NPC, NPC, PC3, PC3, PC3, SKL, SKL, JURKAT, MCF7, MCF7
STUB1	46	TRCN0000007525, TRCN0000007526, TRCN0000007528, TRCN0000007528, TRCN0000007528, TRCN0000007528, TRCN0000007525, CGS001-10273, CGS001-10273, CGS001-10273, CGS001-10273, CGS001-10273, CGS001-10273, CGS001-10273, CGS001-10273, CGS001-10273, CGS001-10273, CGS001-10273, TRCN0000007528, TRCN0000007525, TRCN0000007526, TRCN0000007528, TRCN0000007528, TRCN0000007525, TRCN0000007526, TRCN0000007525, TRCN0…	A375, A375, HA1E, HCC515, HEPG2, MCF7, PC3, A375, A549, HA1E, HCC515, HEPG2, MCF7, MCF7, NPC, PC3, SKL, VCAP, A375, A549, A549, A549, ASC, HA1E, HA1E, HCC515, HCC515, HEPG2, HEPG2, MCF7, MCF7, MCF7, MCF7, MCF7, NPC, NPC, NPC, PC3, PC3, PC3, SKL, SKL, SKL, VCAP, VCAP, HA1E
BAD	239	TRCN0000033456, TRCN0000033457, TRCN0000033457, TRCN0000033458, TRCN0000033456, TRCN0000033458, TRCN0000033456, TRCN0000033457, TRCN0000033456, TRCN0000033456, TRCN0000033456, TRCN0000033456, TRCN0000033456, TRCN0000033456, TRCN0000033456, TRCN0000033456, TRCN0000033456, TRCN0000033456, TRCN0000033456, TRCN0000033456, TRCN0000033456, TRCN0000033456, TRCN0000033456, TRCN0000033456, TRCN0000033456,…	MCF7, A549, HA1E, MCF7, VCAP, HEPG2, NPC, NPC, HA1E, HA1E, MCF7, PC3, A375, HA1E, HEPG2, A375, HEPG2, HA1E, A375, A549, HA1E, A375, A375, HEPG2, MCF7, A375, HT29, MCF7, VCAP, A375, HA1E, MCF7, HA1E, MCF7, PC3, VCAP, HCC515, HT29, HA1E, PC3, A549, HA1E, HCC515, HA1E, HT29, HCC515, A549, A549, HA1E, HCC515, HEK293T, HEPG2, HT29, MCF7, NPC, PC3, SKL, VCAP, PC3, A375, MCF7, A375, PC3, SHSY5Y, A375, A…
PSMD10	54	TRCN0000058074, TRCN0000058077, TRCN0000058074, TRCN0000058074, TRCN0000058075, TRCN0000058077, TRCN0000058077, TRCN0000058074, TRCN0000058075, TRCN0000058074, TRCN0000058074, TRCN0000058075, TRCN0000058077, CGS001-5716, CGS001-5716, CGS001-5716, CGS001-5716, CGS001-5716, CGS001-5716, CGS001-5716, CGS001-5716, CGS001-5716, CGS001-5716, CGS001-5716, CGS001-5716, CGS001-5716, CGS001-5716, TRCN00000…	A375, A375, A549, HCC515, HCC515, HCC515, HEPG2, PC3, PC3, PC3, SKL, SKL, SKL, A375, A549, ASC, HA1E, HCC515, HEPG2, HT29, MCF7, MCF7, NPC, PC3, PC3, SKL, VCAP, A375, A549, A549, ASC, ASC, ASC, HA1E, HA1E, HEPG2, HEPG2, HT29, HT29, HT29, MCF7, MCF7, MCF7, MCF7, MCF7, NPC, NPC, NPC, PC3, PC3, PC3, VCAP, VCAP, HEPG2
RAB11FIP2	28	TRCN0000121517, TRCN0000322640, TRCN0000322567, CGS001-22841, CGS001-22841, CGS001-22841, CGS001-22841, CGS001-22841, CGS001-22841, TRCN0000121517, TRCN0000322567, TRCN0000322640, TRCN0000121517, TRCN0000322567, TRCN0000322640, TRCN0000322567, TRCN0000121517, TRCN0000322640, TRCN0000121517, TRCN0000322567, TRCN0000322640, TRCN0000121517, TRCN0000322640, TRCN0000121517, TRCN0000121517, TRCN0000121…	ASC, ASC, HA1E, A375, A549, ASC, HA1E, HEPG2, HT29, A375, A375, A375, A549, A549, A549, ASC, HA1E, HA1E, HEPG2, HEPG2, HEPG2, HT29, HT29, MCF7, MCF7, NPC, SKL, HEPG2
FPGS	60	TRCN0000045928, TRCN0000045929, TRCN0000045930, TRCN0000045928, TRCN0000045929, TRCN0000045929, CGS001-2356, CGS001-2356, CGS001-2356, CGS001-2356, CGS001-2356, CGS001-2356, CGS001-2356, CGS001-2356, CGS001-2356, CGS001-2356, CGS001-2356, CGS001-2356, CGS001-2356, TRCN0000045929, TRCN0000257198, TRCN0000257198, TRCN0000045928, TRCN0000045929, TRCN0000257198, TRCN0000045928, TRCN0000045929, TRCN00…	A549, A549, HA1E, HCC515, HCC515, HT29, A375, A549, HA1E, HCC515, HEPG2, HT29, MCF7, MCF7, NPC, PC3, PC3, SKL, VCAP, A375, A375, A549, HEPG2, HEPG2, HEPG2, HT29, HT29, HT29, MCF7, MCF7, MCF7, PC3, PC3, PC3, PC3, PC3, A375, A375, A549, A549, A549, ASC, HCC515, HEPG2, HEPG2, HT29, MCF7, MCF7, MCF7, NPC, NPC, NPC, PC3, PC3, PC3, PC3, SKL, SKL, VCAP, VCAP
RNH1	56	TRCN0000049833, TRCN0000049837, TRCN0000049837, TRCN0000049835, TRCN0000049833, TRCN0000049835, TRCN0000049835, TRCN0000049837, TRCN0000049833, CGS001-6050, CGS001-6050, CGS001-6050, CGS001-6050, CGS001-6050, CGS001-6050, CGS001-6050, CGS001-6050, CGS001-6050, CGS001-6050, CGS001-6050, CGS001-6050, CGS001-6050, CGS001-6050, TRCN0000049833, TRCN0000049835, TRCN0000049837, TRCN0000049835, TRCN00000…	A549, ASC, HEPG2, MCF7, NPC, NPC, PC3, SKL, VCAP, A375, A549, ASC, HA1E, HCC515, HEPG2, HT29, MCF7, MCF7, NPC, PC3, PC3, SKL, VCAP, A375, A375, A375, A549, A549, ASC, ASC, HA1E, HA1E, HA1E, HCC515, HCC515, HEPG2, HEPG2, HT29, HT29, MCF7, MCF7, MCF7, MCF7, NPC, PC3, PC3, PC3, PC3, PC3, SKL, SKL, VCAP, HEPG2, VCAP, A375, A375
ATG3	43	TRCN0000146846, TRCN0000278506, TRCN0000278506, TRCN0000146846, TRCN0000278506, CGS001-64422, CGS001-64422, CGS001-64422, CGS001-64422, CGS001-64422, CGS001-64422, CGS001-64422, CGS001-64422, CGS001-64422, CGS001-64422, CGS001-64422, TRCN0000148120, TRCN0000146846, TRCN0000148120, TRCN0000278506, TRCN0000146846, TRCN0000148120, TRCN0000146846, TRCN0000148120, TRCN0000146846, TRCN0000148120, TRCN0…	A375, A375, HA1E, HEPG2, HT29, A375, A549, ASC, HA1E, HCC515, HEPG2, HT29, MCF7, NPC, PC3, VCAP, A375, A549, A549, A549, ASC, ASC, HA1E, HA1E, HCC515, HCC515, HCC515, HEPG2, HEPG2, HT29, HT29, MCF7, MCF7, MCF7, NPC, NPC, NPC, PC3, PC3, PC3, VCAP, VCAP, HA1E
CFLAR	229	TRCN0000320672, TRCN0000350280, TRCN0000007229, TRCN0000350280, TRCN0000007229, TRCN0000007229, TRCN0000007230, TRCN0000007229, TRCN0000007231, TRCN0000007229, TRCN0000007230, TRCN0000007229, TRCN0000007230, TRCN0000007229, TRCN0000007229, TRCN0000007229, TRCN0000007229, TRCN0000007229, TRCN0000007229, TRCN0000007229, TRCN0000007229, TRCN0000007229, TRCN0000007229, TRCN0000007229, TRCN0000007229,…	A549, A549, HEPG2, HEPG2, HT29, A375, A549, HA1E, NPC, PC3, PC3, SKL, SKL, HA1E, PC3, A375, HCC515, MCF7, HA1E, VCAP, A549, A375, MCF7, PC3, VCAP, HCC515, A375, A375, A549, MCF7, PC3, A549, HT29, A375, HA1E, HA1E, HCC515, VCAP, HA1E, HCC515, HEKTE, PC3, A375, A549, ASC, HCC515, HEPG2, HT29, MCF7, MCF7, NPC, PC3, PC3, SKL, VCAP, HA1E, A375, A549, HA1E, HT29, MCF7, PC3, PC3, SHSY5Y, A375, A375, HA1…
HEATR1	38	TRCN0000349727, TRCN0000312432, TRCN0000349727, TRCN0000136697, CGS001-55127, CGS001-55127, CGS001-55127, CGS001-55127, CGS001-55127, CGS001-55127, CGS001-55127, CGS001-55127, CGS001-55127, CGS001-55127, TRCN0000136697, TRCN0000312432, TRCN0000349727, TRCN0000136697, TRCN0000312432, TRCN0000349727, TRCN0000136697, TRCN0000312432, TRCN0000136697, TRCN0000312432, TRCN0000349727, TRCN0000312432, TRC…	HEPG2, MCF7, MCF7, VCAP, A375, A549, ASC, HA1E, HEPG2, MCF7, NPC, PC3, PC3, SKL, A375, A375, A375, A549, A549, A549, ASC, ASC, HA1E, HA1E, HA1E, HCC515, HEPG2, HT29, NPC, NPC, PC3, PC3, PC3, PC3, SKL, SKL, SKL, MCF7
WDR7	32	TRCN0000180164, TRCN0000182957, TRCN0000182958, TRCN0000182957, TRCN0000180164, TRCN0000182958, CGS001-23335, CGS001-23335, CGS001-23335, CGS001-23335, CGS001-23335, CGS001-23335, CGS001-23335, CGS001-23335, TRCN0000180164, TRCN0000182957, TRCN0000182958, TRCN0000180164, TRCN0000182958, TRCN0000180164, TRCN0000182957, TRCN0000182958, TRCN0000182958, TRCN0000180164, TRCN0000182957, TRCN0000182958,…	A375, A375, A375, ASC, NPC, VCAP, A375, A549, ASC, HA1E, HEPG2, MCF7, NPC, VCAP, A549, A549, A549, ASC, ASC, HA1E, HA1E, HA1E, HCC515, HEPG2, HEPG2, HEPG2, HT29, MCF7, MCF7, MCF7, NPC, VCAP
AKAP8	54	TRCN0000037944, TRCN0000037945, TRCN0000037944, TRCN0000037945, TRCN0000037945, TRCN0000037945, CGS001-10270, CGS001-10270, CGS001-10270, CGS001-10270, CGS001-10270, CGS001-10270, CGS001-10270, CGS001-10270, CGS001-10270, CGS001-10270, CGS001-10270, CGS001-10270, CGS001-10270, CGS001-10270, CMAP-HSF-AKAP8, TRCN0000037944, TRCN0000037945, TRCN0000037947, TRCN0000037947, TRCN0000037944, TRCN0000037…	A549, A549, HA1E, HCC515, NPC, PC3, A375, A549, ASC, HA1E, HCC515, HEPG2, HT29, MCF7, MCF7, NPC, PC3, PC3, SKL, VCAP, HEK293T, A375, A375, A375, A549, ASC, ASC, HA1E, HA1E, HCC515, HCC515, HEPG2, HEPG2, HEPG2, HT29, HT29, HT29, MCF7, MCF7, MCF7, MCF7, MCF7, MCF7, NPC, NPC, PC3, PC3, PC3, PC3, SKL, SKL, SKL, VCAP, VCAP
SLC1A4	46	TRCN0000038641, TRCN0000038641, TRCN0000038640, TRCN0000038641, TRCN0000038639, TRCN0000038640, TRCN0000038641, CGS001-6509, CGS001-6509, CGS001-6509, CGS001-6509, CGS001-6509, CGS001-6509, CGS001-6509, CGS001-6509, CGS001-6509, CGS001-6509, CGS001-6509, CGS001-6509, TRCN0000038639, TRCN0000038640, TRCN0000038639, TRCN0000038640, TRCN0000038639, TRCN0000038640, TRCN0000038641, TRCN0000038639, TRC…	A375, A549, HA1E, HA1E, MCF7, MCF7, PC3, A375, A549, ASC, HA1E, HCC515, HEPG2, HT29, MCF7, MCF7, NPC, PC3, PC3, A375, A375, A549, A549, ASC, ASC, ASC, HA1E, HCC515, HCC515, HCC515, HEPG2, HEPG2, HEPG2, HT29, HT29, MCF7, MCF7, MCF7, MCF7, NPC, NPC, PC3, PC3, PC3, PC3, VCAP
GRWD1	37	TRCN0000135999, TRCN0000136160, TRCN0000135549, TRCN0000135999, TRCN0000135549, CGS001-83743, CGS001-83743, CGS001-83743, CGS001-83743, CGS001-83743, CGS001-83743, CGS001-83743, CGS001-83743, CGS001-83743, TRCN0000135549, TRCN0000135999, TRCN0000136160, TRCN0000135549, TRCN0000135999, TRCN0000136160, TRCN0000135549, TRCN0000136160, TRCN0000135549, TRCN0000135999, TRCN0000135549, TRCN0000135999, T…	ASC, HA1E, HT29, NPC, VCAP, A375, A549, ASC, HA1E, HEPG2, MCF7, MCF7, NPC, VCAP, A375, A375, A375, A549, A549, A549, ASC, ASC, HA1E, HA1E, HCC515, HEPG2, HEPG2, MCF7, MCF7, MCF7, MCF7, MCF7, NPC, NPC, VCAP, PC3, PC3
STAT1	110	TRCN0000004265, TRCN0000004266, TRCN0000004267, TRCN0000004265, TRCN0000004265, TRCN0000004267, TRCN0000004265, TRCN0000004266, TRCN0000004264, TRCN0000004265, TRCN0000004266, TRCN0000004265, TRCN0000004266, TRCN0000004265, TRCN0000004266, TRCN0000004265, TRCN0000004264, TRCN0000004265, CGS001-6772, CGS001-6772, CGS001-6772, CGS001-6772, CGS001-6772, CGS001-6772, CGS001-6772, CGS001-6772, CGS001-…	VCAP, VCAP, VCAP, HCC515, MCF7, NPC, PC3, SKL, A375, A375, A549, HCC515, HCC515, HT29, MCF7, PC3, VCAP, VCAP, A549, ASC, HA1E, HCC515, HEKTE, HEPG2, HT29, MCF7, MCF7, NPC, PC3, PC3, SKL, SW480, VCAP, A375, A375, A375, A549, A549, HA1E, HA1E, HA1E, HCC515, HEPG2, HEPG2, HEPG2, HT29, HT29, HT29, MCF7, MCF7, MCF7, MCF7, PC3, PC3, PC3, PC3, A375, A375, A549, A549, ASC, ASC, ASC, HA1E, HA1E, HA1E, HCC…
FOXJ3	51	TRCN0000020799, TRCN0000020800, TRCN0000020800, TRCN0000020799, TRCN0000020803, CGS001-22887, CGS001-22887, CGS001-22887, CGS001-22887, CGS001-22887, CGS001-22887, CGS001-22887, CGS001-22887, CGS001-22887, CGS001-22887, CGS001-22887, CGS001-22887, TRCN0000020803, TRCN0000020803, TRCN0000020799, TRCN0000020800, TRCN0000020803, TRCN0000020799, TRCN0000020800, TRCN0000020803, TRCN0000020799, TRCN000…	HA1E, HT29, MCF7, NPC, SKL, A375, A549, ASC, HA1E, HCC515, HEPG2, HT29, MCF7, NPC, PC3, PC3, SKL, PC3, SHSY5Y, A375, A375, A375, A549, A549, A549, ASC, ASC, ASC, HA1E, HA1E, HCC515, HCC515, HCC515, HEPG2, HEPG2, HEPG2, HT29, MCF7, MCF7, MCF7, NPC, NPC, PC3, PC3, PC3, PC3, PC3, PC3, SKL, SKL, VCAP
MTERFD1	45	TRCN0000257262, TRCN0000229948, TRCN0000257262, TRCN0000229948, ccsbBroad304_03164, CGS001-51001, CGS001-51001, CGS001-51001, CGS001-51001, CGS001-51001, CGS001-51001, CGS001-51001, CGS001-51001, CGS001-51001, CGS001-51001, TRCN0000229947, TRCN0000229948, TRCN0000229947, TRCN0000229948, TRCN0000257262, TRCN0000229947, TRCN0000229948, TRCN0000257262, TRCN0000229947, TRCN0000229948, TRCN0000257262,…	A375, HEPG2, MCF7, NPC, MCF7, A375, A549, ASC, HA1E, HCC515, HEPG2, HT29, MCF7, NPC, VCAP, A375, A375, A549, A549, A549, ASC, ASC, ASC, HA1E, HA1E, HA1E, HCC515, HCC515, HEPG2, HT29, HT29, HT29, MCF7, MCF7, NPC, NPC, VCAP, VCAP, VCAP, HT29, A375, A375, A375, PC3, PC3
CHIC2	31	TRCN0000118907, TRCN0000312636, TRCN0000312636, CGS001-26511, CGS001-26511, CGS001-26511, CGS001-26511, CGS001-26511, CGS001-26511, CGS001-26511, CGS001-26511, TRCN0000118907, TRCN0000118908, TRCN0000312636, TRCN0000118907, TRCN0000118908, TRCN0000312636, TRCN0000118907, TRCN0000118908, TRCN0000118907, TRCN0000118908, TRCN0000312636, TRCN0000118908, TRCN0000312636, TRCN0000118908, TRCN0000118907,…	HEPG2, HEPG2, MCF7, A375, A549, ASC, HA1E, HCC515, HEPG2, MCF7, NPC, A375, A375, A375, A549, A549, A549, ASC, ASC, HA1E, HA1E, HA1E, HCC515, HCC515, HEPG2, MCF7, NPC, NPC, NPC, PC3, VCAP
USP7	52	TRCN0000004059, TRCN0000004059, TRCN0000004057, CGS001-7874, CGS001-7874, CGS001-7874, CGS001-7874, CGS001-7874, CGS001-7874, CGS001-7874, CGS001-7874, CGS001-7874, CGS001-7874, CGS001-7874, CGS001-7874, CGS001-7874, TRCN0000004057, TRCN0000004058, TRCN0000004057, TRCN0000004058, TRCN0000004059, TRCN0000004058, TRCN0000004059, TRCN0000004057, TRCN0000004058, TRCN0000004059, TRCN0000004058, TRCN00…	A375, HCC515, HT29, A375, A549, ASC, HA1E, HCC515, HEPG2, HT29, MCF7, MCF7, PC3, PC3, SKL, VCAP, A375, A375, A549, A549, A549, ASC, ASC, HA1E, HA1E, HA1E, HCC515, HEPG2, HEPG2, HEPG2, HT29, HT29, MCF7, MCF7, MCF7, MCF7, MCF7, MCF7, NPC, PC3, PC3, PC3, PC3, PC3, PC3, SKL, SKL, SKL, VCAP, VCAP, VCAP, JURKAT
NOSIP	54	TRCN0000045603, TRCN0000045605, TRCN0000045603, TRCN0000045605, TRCN0000045607, CGS001-51070, CGS001-51070, CGS001-51070, CGS001-51070, CGS001-51070, CGS001-51070, CGS001-51070, CGS001-51070, CGS001-51070, CGS001-51070, CGS001-51070, CGS001-51070, TRCN0000045607, TRCN0000045603, TRCN0000045605, TRCN0000045607, TRCN0000045605, TRCN0000045603, TRCN0000045605, TRCN0000045607, TRCN0000045603, TRCN000…	A375, A375, MCF7, PC3, PC3, A375, A549, HA1E, HCC515, HEPG2, HT29, MCF7, MCF7, NPC, PC3, SKL, VCAP, A375, A549, A549, A549, ASC, HA1E, HA1E, HA1E, HCC515, HCC515, HCC515, HEPG2, HEPG2, HEPG2, HT29, HT29, HT29, MCF7, MCF7, MCF7, MCF7, MCF7, NPC, NPC, PC3, PC3, SKL, SKL, SKL, VCAP, VCAP, HCC515, A375, A375, PC3, A375, JURKAT
DLD	62	TRCN0000275616, TRCN0000275616, TRCN0000275616, TRCN0000025873, TRCN0000275685, TRCN0000025873, TRCN0000275616, TRCN0000275685, TRCN0000025873, TRCN0000275616, TRCN0000025873, CGS001-1738, CGS001-1738, CGS001-1738, CGS001-1738, CGS001-1738, CGS001-1738, CGS001-1738, CGS001-1738, CGS001-1738, CGS001-1738, CGS001-1738, CGS001-1738, CGS001-1738, TRCN0000025873, TRCN0000275616, TRCN0000025873, TRCN00…	A549, HEPG2, A375, A375, A549, ASC, HA1E, HCC515, HCC515, HEPG2, NPC, A375, A549, ASC, HA1E, HCC515, HEPG2, HT29, MCF7, MCF7, NPC, PC3, PC3, VCAP, A375, A375, A549, A549, HA1E, HA1E, HA1E, HEPG2, HEPG2, MCF7, MCF7, MCF7, MCF7, MCF7, MCF7, PC3, VCAP, A549, A549, ASC, ASC, HA1E, HA1E, HEPG2, MCF7, MCF7, MCF7, MCF7, MCF7, MCF7, NPC, NPC, VCAP, VCAP, VCAP, A375, HA1E, VCAP
IDE	56	TRCN0000000244, TRCN0000000244, TRCN0000000247, TRCN0000000244, TRCN0000000247, TRCN0000000246, TRCN0000000244, TRCN0000000247, TRCN0000000244, TRCN0000000246, TRCN0000000247, CGS001-3416, CGS001-3416, CGS001-3416, CGS001-3416, CGS001-3416, CGS001-3416, CGS001-3416, CGS001-3416, CGS001-3416, CGS001-3416, CGS001-3416, CGS001-3416, CGS001-3416, CGS001-3416, TRCN0000000247, TRCN0000000247, TRCN00000…	HA1E, HEPG2, HEPG2, MCF7, PC3, A549, NPC, NPC, PC3, PC3, SKL, A375, A549, ASC, HA1E, HCC515, HEPG2, HT29, MCF7, MCF7, NPC, PC3, PC3, SKL, VCAP, A375, A549, HA1E, HCC515, HEPG2, HT29, MCF7, MCF7, PC3, PC3, VCAP, VCAP, A375, A549, ASC, ASC, HA1E, HCC515, HEPG2, HEPG2, HEPG2, HT29, HT29, MCF7, NPC, PC3, PC3, SKL, SKL, VCAP, A375
CD40	40	TRCN0000038717, TRCN0000038717, TRCN0000038718, TRCN0000038717, TRCN0000038717, CGS001-958, CGS001-958, CGS001-958, CGS001-958, CGS001-958, CGS001-958, CGS001-958, CGS001-958, TRCN0000038715, TRCN0000038717, TRCN0000038718, TRCN0000038715, TRCN0000038717, TRCN0000038715, TRCN0000038717, TRCN0000038715, TRCN0000038718, TRCN0000038715, TRCN0000038717, TRCN0000038715, TRCN0000038717, TRCN0000038718,…	HA1E, MCF7, PC3, PC3, SW480, A375, A549, HCC515, HEKTE, HEPG2, MCF7, PC3, VCAP, A549, A549, A549, HCC515, HCC515, HEPG2, HEPG2, MCF7, MCF7, PC3, PC3, VCAP, VCAP, VCAP, A375, A549, HA1E, HCC515, HT29, MCF7, PC3, VCAP, A375, A375, HEKTE, HEKTE, PC3
PRPF4	48	TRCN0000074768, TRCN0000074769, TRCN0000074769, ccsbBroad304_02087, CGS001-9128, CGS001-9128, CGS001-9128, CGS001-9128, CGS001-9128, CGS001-9128, CGS001-9128, CGS001-9128, CGS001-9128, CGS001-9128, CGS001-9128, CGS001-9128, TRCN0000074768, TRCN0000074769, TRCN0000074772, TRCN0000074769, TRCN0000074772, TRCN0000074768, TRCN0000074769, TRCN0000074768, TRCN0000074769, TRCN0000074772, TRCN0000074768,…	A549, PC3, SKL, HT29, A375, A549, ASC, HA1E, HCC515, HEPG2, HT29, MCF7, MCF7, NPC, PC3, SKL, A375, A375, A375, A549, A549, ASC, ASC, HA1E, HA1E, HA1E, HCC515, HCC515, HEPG2, HEPG2, HEPG2, HT29, HT29, MCF7, MCF7, MCF7, MCF7, MCF7, NPC, NPC, NPC, PC3, PC3, SKL, SKL, A375, HCC515, PC3
MELK	144	TRCN0000196420, TRCN0000199147, TRCN0000199147, TRCN0000280031, TRCN0000196408, TRCN0000280031, TRCN0000001645, TRCN0000280098, TRCN0000280098, TRCN0000280098, TRCN0000001645, TRCN0000001645, TRCN0000001642, TRCN0000001645, CGS001-9833, CGS001-9833, CGS001-9833, CGS001-9833, CGS001-9833, CGS001-9833, CGS001-9833, CGS001-9833, CGS001-9833, CGS001-9833, CGS001-9833, CGS001-9833, CGS001-9833, CGS001…	HCC515, HT29, MCF7, MCF7, PC3, PC3, VCAP, HT29, PC3, PC3, VCAP, A549, HT29, HT29, A375, A549, ASC, HA1E, HCC515, HEPG2, HT29, MCF7, MCF7, NPC, PC3, PC3, VCAP, VCAP, A375, A375, A375, A375, A375, A375, A375, A375, A549, A549, A549, A549, A549, A549, A549, A549, A549, A549, HA1E, HA1E, HA1E, HA1E, HA1E, HA1E, HA1E, HA1E, HA1E, HA1E, HCC515, HCC515, HCC515, HCC515, HCC515, HT29, HT29, HT29, HT29, HT…
DAXX	40	TRCN0000003800, TRCN0000003802, TRCN0000003800, TRCN0000003799, CGS001-1616, CGS001-1616, CGS001-1616, CGS001-1616, CGS001-1616, CGS001-1616, CGS001-1616, CGS001-1616, CGS001-1616, CGS001-1616, TRCN0000003799, TRCN0000003802, TRCN0000003799, TRCN0000003802, TRCN0000003799, TRCN0000003800, TRCN0000003802, TRCN0000003802, TRCN0000003799, TRCN0000003800, TRCN0000003802, TRCN0000003799, TRCN000000380…	A549, HT29, MCF7, PC3, A375, A549, HA1E, HEPG2, HT29, MCF7, MCF7, PC3, PC3, VCAP, A375, A375, A549, A549, HA1E, HA1E, HA1E, HCC515, HEPG2, HEPG2, HEPG2, HT29, HT29, MCF7, MCF7, MCF7, MCF7, MCF7, PC3, PC3, PC3, PC3, PC3, VCAP, VCAP, A375
SMAD3	83	TRCN0000020009, TRCN0000020011, TRCN0000020013, TRCN0000020009, TRCN0000020011, TRCN0000020011, TRCN0000020011, TRCN0000020009, TRCN0000020009, TRCN0000020011, TRCN0000020011, TRCN0000020013, TRCN0000020009, TRCN0000020013, TRCN0000330055, ccsbBroad304_06549, ccsbBroad304_06549, ccsbBroad304_06549, CGS001-4088, CGS001-4088, CGS001-4088, CGS001-4088, CGS001-4088, CGS001-4088, CGS001-4088, CGS001-4…	A549, A549, A549, MCF7, A549, HA1E, HEPG2, MCF7, NPC, NPC, PC3, A549, HCC515, PC3, PC3, A549, HT29, MCF7, A549, ASC, HA1E, HCC515, HEKTE, HEPG2, HT29, MCF7, MCF7, NPC, PC3, PC3, VCAP, A375, HEK293T, A375, A375, HA1E, HA1E, HA1E, HEPG2, MCF7, MCF7, MCF7, PC3, PC3, PC3, VCAP, A375, A549, A549, ASC, ASC, HA1E, HA1E, HCC515, HT29, HT29, MCF7, MCF7, MCF7, PC3, VCAP, VCAP, A375, A549, HA1E, HA1E, HA1E,…
OXA1L	55	TRCN0000046000, TRCN0000045999, TRCN0000046000, TRCN0000046002, TRCN0000046002, TRCN0000045999, CGS001-5018, CGS001-5018, CGS001-5018, CGS001-5018, CGS001-5018, CGS001-5018, CGS001-5018, CGS001-5018, CGS001-5018, CGS001-5018, CGS001-5018, CGS001-5018, CGS001-5018, CGS001-5018, TRCN0000045999, TRCN0000045999, TRCN0000045999, TRCN0000046000, TRCN0000046002, TRCN0000045999, TRCN0000046000, TRCN00000…	HA1E, HCC515, HCC515, HCC515, HT29, MCF7, A375, A549, ASC, HA1E, HCC515, HEPG2, HT29, MCF7, MCF7, NPC, PC3, PC3, SKL, VCAP, PC3, SHSY5Y, A375, A375, A375, A549, A549, A549, ASC, ASC, ASC, HA1E, HA1E, HEPG2, HEPG2, HEPG2, HT29, MCF7, MCF7, MCF7, MCF7, NPC, NPC, NPC, PC3, PC3, PC3, PC3, PC3, PC3, SKL, SKL, SKL, VCAP, VCAP
SNX7	35	TRCN0000161560, TRCN0000323290, TRCN0000323283, TRCN0000323290, TRCN0000323283, TRCN0000323290, TRCN0000323290, CGS001-51375, CGS001-51375, CGS001-51375, CGS001-51375, CGS001-51375, CGS001-51375, CGS001-51375, CGS001-51375, CGS001-51375, TRCN0000161560, TRCN0000323283, TRCN0000323290, TRCN0000161560, TRCN0000323283, TRCN0000323290, TRCN0000323283, TRCN0000161560, TRCN0000323283, TRCN0000323290, T…	ASC, HCC515, HEPG2, HEPG2, MCF7, NPC, VCAP, A375, A549, ASC, HA1E, HEPG2, MCF7, MCF7, NPC, VCAP, A375, A375, A375, A549, A549, A549, ASC, HA1E, HA1E, HA1E, HEPG2, HT29, MCF7, MCF7, MCF7, NPC, SKL, VCAP, PC3
CDCA4	73	TRCN0000072624, TRCN0000072624, TRCN0000072624, TRCN0000072626, TRCN0000072626, TRCN0000072627, TRCN0000072627, TRCN0000072624, TRCN0000072624, TRCN0000072626, TRCN0000072624, TRCN0000072626, TRCN0000072626, TRCN0000072626, TRCN0000072626, TRCN0000072624, CGS001-55038, CGS001-55038, CGS001-55038, CGS001-55038, CGS001-55038, CGS001-55038, CGS001-55038, CGS001-55038, CGS001-55038, CGS001-55038, CGS…	A549, HCC515, HEPG2, MCF7, MCF7, MCF7, PC3, PC3, A375, A375, A549, ASC, HA1E, HCC515, HEPG2, MCF7, A375, A549, ASC, HA1E, HCC515, HEPG2, HT29, MCF7, MCF7, NPC, PC3, PC3, VCAP, A375, A375, A375, A549, A549, HA1E, HA1E, HA1E, HCC515, HEPG2, HEPG2, HT29, HT29, MCF7, MCF7, PC3, VCAP, A375, A549, A549, ASC, ASC, HA1E, HA1E, HEPG2, HEPG2, HT29, HT29, MCF7, MCF7, MCF7, MCF7, NPC, NPC, NPC, PC3, PC3, PC3…
TBC1D9B	45	TRCN0000055508, TRCN0000055511, TRCN0000055511, CGS001-23061, CGS001-23061, CGS001-23061, CGS001-23061, CGS001-23061, CGS001-23061, CGS001-23061, CGS001-23061, CGS001-23061, CGS001-23061, CGS001-23061, CGS001-23061, TRCN0000055508, TRCN0000055510, TRCN0000055511, TRCN0000055508, TRCN0000055510, TRCN0000055511, TRCN0000055511, TRCN0000055508, TRCN0000055511, TRCN0000055508, TRCN0000055511, TRCN000…	ASC, HEPG2, NPC, A375, A549, ASC, HA1E, HCC515, HEPG2, HT29, MCF7, NPC, PC3, PC3, VCAP, A375, A375, A375, A549, A549, A549, ASC, HA1E, HA1E, HCC515, HCC515, HEPG2, HEPG2, HT29, HT29, HT29, MCF7, MCF7, MCF7, MCF7, NPC, PC3, PC3, PC3, PC3, SKL, VCAP, VCAP, A549, HT29
CDC20	33	TRCN0000003790, TRCN0000003790, TRCN0000003791, TRCN0000003791, TRCN0000003791, CGS001-991, CGS001-991, CGS001-991, CGS001-991, CGS001-991, CGS001-991, CGS001-991, CGS001-991, TRCN0000003789, TRCN0000003790, TRCN0000003791, TRCN0000003789, TRCN0000003791, TRCN0000003789, TRCN0000003791, TRCN0000003789, TRCN0000003790, TRCN0000003789, TRCN0000003790, TRCN0000003791, TRCN0000003789, TRCN0000003790,…	A549, HA1E, HA1E, HEPG2, MCF7, A375, A549, HA1E, HEPG2, HT29, MCF7, PC3, VCAP, A375, A375, A375, A549, A549, HA1E, HCC515, HEPG2, HEPG2, HT29, HT29, HT29, MCF7, MCF7, PC3, PC3, PC3, VCAP, VCAP, VCAP
NARFL	39	TRCN0000148923, TRCN0000149114, TRCN0000149114, TRCN0000148033, TRCN0000148923, CGS001-64428, CGS001-64428, CGS001-64428, CGS001-64428, CGS001-64428, CGS001-64428, CGS001-64428, CGS001-64428, CGS001-64428, TRCN0000148033, TRCN0000148033, TRCN0000148923, TRCN0000148033, TRCN0000149114, TRCN0000148033, TRCN0000148923, TRCN0000149114, TRCN0000149114, TRCN0000148033, TRCN0000148923, TRCN0000149114, T…	A375, A375, A549, HCC515, SKL, A375, A549, ASC, HA1E, HCC515, HEPG2, MCF7, NPC, SKL, A375, A549, A549, ASC, ASC, HA1E, HA1E, HA1E, HCC515, HEPG2, HEPG2, HEPG2, MCF7, MCF7, MCF7, NPC, NPC, PC3, PC3, SKL, SKL, VCAP, JURKAT, MCF7, MCF7
DDX42	54	TRCN0000051028, TRCN0000051032, TRCN0000051032, TRCN0000051032, TRCN0000051030, TRCN0000051028, TRCN0000051030, TRCN0000051032, CGS001-11325, CGS001-11325, CGS001-11325, CGS001-11325, CGS001-11325, CGS001-11325, CGS001-11325, CGS001-11325, CGS001-11325, CGS001-11325, CGS001-11325, CGS001-11325, CGS001-11325, CGS001-11325, TRCN0000051030, TRCN0000051032, TRCN0000051028, TRCN0000051030, TRCN0000051…	A375, A549, HA1E, PC3, PC3, SKL, SKL, SKL, A375, A549, ASC, HA1E, HCC515, HEPG2, HT29, MCF7, MCF7, NPC, PC3, PC3, SKL, VCAP, A375, A375, A549, A549, ASC, ASC, ASC, HA1E, HCC515, HCC515, HCC515, HEPG2, HEPG2, HEPG2, HT29, HT29, HT29, MCF7, MCF7, MCF7, MCF7, MCF7, MCF7, NPC, NPC, PC3, PC3, PC3, PC3, VCAP, VCAP, VCAP
IKBKE	96	TRCN0000010037, TRCN0000010036, TRCN0000010036, TRCN0000010036, TRCN0000010037, TRCN0000010036, TRCN0000010027, TRCN0000010027, TRCN0000010037, TRCN0000010034, TRCN0000010035, TRCN0000010027, TRCN0000010034, TRCN0000010035, CGS001-9641, CGS001-9641, CGS001-9641, CGS001-9641, CGS001-9641, CGS001-9641, CGS001-9641, CGS001-9641, CGS001-9641, CGS001-9641, CGS001-9641, CGS001-9641, CGS001-9641, CGS001…	VCAP, A549, HEPG2, A375, A549, ASC, HEPG2, HT29, VCAP, A375, A549, HCC515, PC3, PC3, A375, A549, ASC, HA1E, HCC515, HEKTE, HEPG2, HT29, MCF7, MCF7, NPC, PC3, PC3, SW480, VCAP, HEK293T, VCAP, VCAP, VCAP, VCAP, A375, A375, A549, HA1E, HA1E, HEPG2, HEPG2, HT29, MCF7, PC3, PC3, PC3, PC3, PC3, VCAP, A375, A375, A549, A549, ASC, ASC, HA1E, HCC515, MCF7, NPC, NPC, NPC, PC3, PC3, PC3, PC3, PC3, PC3, VCAP…
CCL2	39	TRCN0000006279, TRCN0000006282, TRCN0000006279, CGS001-6347, CGS001-6347, CGS001-6347, CGS001-6347, CGS001-6347, CGS001-6347, CGS001-6347, CGS001-6347, CGS001-6347, CMAP-CYT-M6667, CMAP-CYT-M6667, CMAP-CYT-M6667, TRCN0000006280, TRCN0000006283, TRCN0000006281, TRCN0000006279, TRCN0000006281, TRCN0000006279, TRCN0000006282, TRCN0000006281, TRCN0000006282, TRCN0000006279, TRCN0000006281, TRCN000000…	A375, A375, MCF7, A375, A549, HA1E, HCC515, HEPG2, HT29, MCF7, PC3, VCAP, HA1E, HCC515, PC3, VCAP, VCAP, A375, A549, A549, HA1E, HA1E, HCC515, HCC515, HEPG2, HEPG2, HEPG2, HT29, HT29, MCF7, MCF7, PC3, PC3, PC3, VCAP, VCAP, HT29, MCF7, VCAP
[truncated: 368 more rows]
