# Supplementary material for: Importance of rare gene copy number alterations for personalized tumor characterization and survival analysis
Source: Genome Biol. 2016 Oct 3;17:204. doi: 10.1186/s13059-016-1058-1 (PMC5046221; doi:10.1186/s13059-016-1058-1)
Supplement: Additional file 7 — Table S6. Predicted TCGA cohort-specific survival signature genes. (XLS 58 kb) [file 13059_2016_1058_MOESM7_ESM.xls]

## Sheet: TCGA_GBM
Gene	AboveCorrelationCutoff	PredictableByCCTN
ACADS	0.1	no
ACE	0.1	no
ACMSD	0.1	yes
ACSL3	0.1	yes
AHCY	0.1	yes
AHRR	0.1	yes
ANKRD35	0.1	no
APITD1	0.1	yes
APLP2	0.1	yes
ARF3	0.1	yes
ARHGEF1	0.1	yes
ARL5B	0.1	yes
ARL9	0.1	yes
AUH	0.1	yes
B9D2	0.1	yes
BTBD11	0.1	yes
C20orf96	0.1	yes
C9orf89	0.1	yes
CAPRIN2	0.1	yes
CARS	0.1	yes
CARS2	0.1	yes
CBR1	0.1	yes
CCDC70	0.1	no
CCDC96	0.1	no
CCL17	0.1	yes
CDC123	0.1	yes
CEP68	0.1	yes
CLNS1A	0.1	yes
CLP1	0.1	yes
COG5	0.1	yes
COL2A1	0.1	no
CST2	0.1	no
DCXR	0.1	yes
DDX5	0.1	yes
DDX52	0.1	yes
DMP1	0.1	yes
DNAH10	0.1	no
DNAJA1	0.1	yes
DNMT3A	0.1	yes
DPPA5	0.1	yes
DRD5	0.1	no
DUSP23	0.1	yes
DYNLT3	0.1	yes
EEF2	0.1	yes
EFEMP2	0.1	yes
EIF2B4	0.1	yes
EIF4E3	0.1	no
ELAVL4	0.1	yes
EMP3	0.1	yes
ENTPD4	0.1	yes
EPHX2	0.1	no
FCER2	0.1	no
FGF20	0.1	yes
FKRP	0.1	yes
GHDC	0.1	yes
GK5	0.1	yes
GPR126	0.1	no
GPR63	0.1	yes
GRWD1	0.1	yes
HEBP1	0.1	yes
HEMK1	0.1	yes
HLA-DQB1	0.1	no
HNRNPA0	0.1	yes
HOXD10	0.1	no
HSPA2	0.1	yes
HYI	0.1	yes
IAH1	0.1	no
IAPP	0.1	no
ID4	0.1	yes
IDH3B	0.1	yes
IFRD1	0.1	yes
IFT80	0.1	yes
IL22	0.1	yes
IL5RA	0.1	no
IPPK	0.1	yes
IZUMO1	0.1	no
JARID2	0.1	yes
JRKL	0.1	yes
JTB	0.1	yes
KATNA1	0.1	yes
KCNMB4	0.1	no
KIAA0355	0.1	yes
KREMEN2	0.1	yes
LGALS3	0.1	yes
LGALS8	0.1	yes
LIPA	0.1	yes
LIX1	0.1	no
LRIG2	0.1	yes
LRMP	0.1	yes
LRRC23	0.1	yes
LTF	0.1	no
MARVELD3	0.1	no
MCTP1	0.1	no
MED12	0.1	yes
MED25	0.1	yes
MED26	0.1	yes
MINA	0.1	yes
MMP10	0.1	yes
MRPS15	0.1	yes
MSN	0.1	yes
MTBP	0.1	yes
MYCBPAP	0.1	no
MYOG	0.1	yes
NDN	0.1	no
NDST2	0.1	yes
NDUFB4	0.1	yes
NEIL2	0.1	yes
NEK6	0.1	yes
NETO2	0.1	no
NF1	0.1	yes
NFKBIZ	0.1	yes
NLRP1	0.1	no
NMNAT3	0.1	no
NOSTRIN	0.1	yes
NUDT16	0.1	yes
NUDT2	0.1	yes
NXNL2	0.1	yes
OCIAD2	0.1	no
OSBPL11	0.1	yes
PAPSS2	0.1	yes
PCBD1	0.1	yes
PCDHB15	0.1	no
PDE3A	0.1	no
PDE6B	0.1	no
PDLIM3	0.1	yes
PGLYRP2	0.1	yes
PGM3	0.1	yes
PHC3	0.1	yes
PHF11	0.1	yes
PHKA2	0.1	yes
PIH1D1	0.1	yes
PIP5K1A	0.1	yes
PLCH2	0.1	yes
PLG	0.1	no
PNKP	0.1	yes
POU2F3	0.1	no
PPP1R2	0.1	yes
PRM1	0.1	no
PSMB10	0.1	yes
PSMB4	0.1	yes
PTPMT1	0.1	yes
RAB5B	0.1	yes
RBBP4	0.1	yes
RBM17	0.1	yes
RBMX	0.1	yes
RBP1	0.1	yes
RDH13	0.1	no
RGS16	0.1	no
RGS3	0.1	no
RNASEH1	0.1	yes
RPS20	0.1	yes
RSF1	0.1	yes
RXRB	0.1	yes
SCARB2	0.1	yes
SF3A3	0.1	yes
SF3B3	0.1	yes
SIX6	0.1	yes
SLC22A5	0.1	yes
SLC25A20	0.1	no
SLC25A43	0.1	no
SLC35C1	0.1	yes
SOCS2	0.1	yes
SPRED2	0.1	yes
SPRY1	0.1	yes
SPRY4	0.1	yes
SRP14	0.1	yes
STK39	0.1	no
SULF1	0.1	yes
SYNGR1	0.1	no
TDH	0.1	no
TEF	0.1	no
TES	0.1	yes
TFDP2	0.1	yes
THAP7	0.1	yes
THOC1	0.1	yes
TM7SF4	0.1	yes
TMEM165	0.1	yes
TMEM70	0.1	yes
TMIE	0.1	no
TP53I3	0.1	no
TRIM58	0.1	yes
TRMU	0.1	yes
TSSC4	0.1	yes
TTC12	0.1	yes
UCN	0.1	yes
UPP1	0.1	yes
VASN	0.1	yes
VPS37A	0.1	yes
WAC	0.1	yes
YWHAE	0.1	no
ZDHHC15	0.1	no
ZFAND2B	0.1	no
ZNF101	0.1	no
ZNF140	0.1	no
ZNF257	0.1	no
ZNF419	0.1	no
ZNF513	0.1	no
ZNF574	0.1	yes
ZNF696	0.1	no
ABCB1	0.05	yes
ABI2	0.05	no
ABLIM1	0.05	no
ABO	0.05	no
ACAA2	0.05	no
ACN9	0.05	no
ACTG2	0.05	yes
ACTR1B	0.05	yes
ADCY6	0.05	yes
AGRN	0.05	yes
ALAS2	0.05	yes
ALDH1A3	0.05	yes
ALDH3A1	0.05	yes
ALOXE3	0.05	yes
ANKRD22	0.05	no
AP1B1	0.05	yes
AP1M1	0.05	yes
AP4B1	0.05	yes
APEX2	0.05	no
APOOL	0.05	yes
AQP5	0.05	no
ARHGAP18	0.05	yes
ARHGAP6	0.05	no
ASL	0.05	yes
ATP6V0A2	0.05	yes
B3GNT5	0.05	yes
BCAP29	0.05	yes
BCAP31	0.05	yes
BLOC1S1	0.05	yes
BMF	0.05	yes
BMPR2	0.05	yes
BTN2A2	0.05	yes
C10orf116	0.05	yes
C14orf102	0.05	yes
C17orf81	0.05	yes
C1orf122	0.05	yes
C1orf186	0.05	yes
C1orf95	0.05	yes
C1QTNF1	0.05	yes
C1RL	0.05	yes
C3orf15	0.05	yes
C4BPA	0.05	yes
C4orf29	0.05	yes
C6orf108	0.05	yes
C7orf46	0.05	yes
C9	0.05	no
CA11	0.05	yes
CACNA1D	0.05	yes
CAPG	0.05	no
CCDC3	0.05	yes
CCDC75	0.05	no
CCDC80	0.05	no
CCDC91	0.05	yes
CCNE1	0.05	yes
CCNT2	0.05	yes
CD163L1	0.05	yes
CD4	0.05	yes
CD47	0.05	no
CDC14B	0.05	no
CDC73	0.05	yes
CDR1	0.05	yes
CETP	0.05	yes
CHD4	0.05	yes
CHRDL2	0.05	no
CIAPIN1	0.05	yes
COL9A1	0.05	yes
COMMD3	0.05	yes
CPAMD8	0.05	no
CRK	0.05	yes
CSNK2B	0.05	yes
CSTL1	0.05	no
CTNNA3	0.05	yes
CTPS	0.05	yes
CTSE	0.05	yes
CXCL9	0.05	yes
CYB561	0.05	yes
DCBLD1	0.05	yes
DCTD	0.05	yes
DFNB59	0.05	yes
DHX32	0.05	yes
DIABLO	0.05	yes
DNAJB9	0.05	yes
DNAJC13	0.05	yes
DNALI1	0.05	yes
DNASE1L3	0.05	yes
DPY19L1	0.05	no
DUS4L	0.05	yes
DUSP6	0.05	yes
E2F3	0.05	yes
EDN2	0.05	no
EMID2	0.05	no
EMR3	0.05	no
EPHB1	0.05	no
EXOC1	0.05	yes
EYA2	0.05	yes
FABP1	0.05	yes
FAF1	0.05	yes
FAH	0.05	yes
FAM116A	0.05	yes
FAM135A	0.05	yes
FAM58A	0.05	yes
FANCB	0.05	yes
FARS2	0.05	yes
FAS	0.05	yes
FAU	0.05	yes
FBL	0.05	yes
FBXO6	0.05	yes
FCN3	0.05	no
FGFR4	0.05	no
FGL2	0.05	yes
FKBP11	0.05	yes
FOXQ1	0.05	yes
FOXRED1	0.05	yes
FUCA2	0.05	yes
FUS	0.05	yes
GALNT5	0.05	yes
GAS8	0.05	no
GFM1	0.05	yes
GLTSCR2	0.05	yes
GNB1	0.05	yes
GOT1L1	0.05	yes
GPATCH2	0.05	yes
GPR110	0.05	yes
GTF2E1	0.05	yes
HCST	0.05	yes
HEATR6	0.05	yes
HN1L	0.05	yes
HOMER1	0.05	yes
HOOK2	0.05	yes
HOXD11	0.05	no
HSD11B2	0.05	no
HSD17B2	0.05	yes
HSPB8	0.05	yes
HTRA3	0.05	yes
ICMT	0.05	yes
IDI2	0.05	no
IFRD2	0.05	yes
IL1RAPL2	0.05	no
INSR	0.05	yes
INTS12	0.05	yes
INTS8	0.05	yes
IQCG	0.05	no
ISG20	0.05	yes
JOSD2	0.05	yes
KHSRP	0.05	yes
KLKB1	0.05	no
KPNA2	0.05	yes
LAMC3	0.05	no
LANCL2	0.05	yes
LARP6	0.05	yes
LHCGR	0.05	no
LMOD1	0.05	yes
LOXL3	0.05	yes
LPHN2	0.05	no
LRRC4B	0.05	no
LSP1	0.05	yes
LZTR1	0.05	yes
MAGEA10	0.05	yes
MAGEB3	0.05	no
MAP3K1	0.05	yes
MAP3K6	0.05	no
MAPK8	0.05	no
MAPK9	0.05	yes
MARCH1	0.05	no
MAS1	0.05	yes
MCTP2	0.05	no
MDK	0.05	yes
MED23	0.05	yes
MED30	0.05	yes
MMP1	0.05	yes
MRGPRX2	0.05	no
MRPL2	0.05	yes
MRPL42	0.05	yes
MRPL45	0.05	yes
MRPS18B	0.05	yes
MT1M	0.05	yes
MTG1	0.05	yes
MTHFD2	0.05	yes
MTL5	0.05	no
MYO1B	0.05	yes
N6AMT2	0.05	yes
NCOA5	0.05	yes
NDUFB8	0.05	no
NDUFC2	0.05	yes
NDUFS5	0.05	yes
NDUFS8	0.05	yes
NDUFV3	0.05	yes
NECAP1	0.05	yes
NELL1	0.05	no
NFKB1	0.05	yes
NID2	0.05	yes
NMRAL1	0.05	no
NPTX2	0.05	yes
NSUN5	0.05	no
NUDT5	0.05	yes
OR1A2	0.05	no
OR2C1	0.05	no
OR2H2	0.05	yes
OSMR	0.05	yes
OTUD4	0.05	yes
PARP12	0.05	yes
PART1	0.05	no
PARVB	0.05	yes
PAX3	0.05	yes
PDE4D	0.05	no
PDE8B	0.05	yes
PDHB	0.05	yes
PDPN	0.05	no
PES1	0.05	yes
PFKFB2	0.05	no
PGRMC1	0.05	yes
PHF23	0.05	yes
PHF6	0.05	yes
PHLDA3	0.05	yes
PHLDB1	0.05	yes
PITPNM3	0.05	yes
PLCD4	0.05	no
PLXNB3	0.05	yes
PLXNC1	0.05	no
PPAPDC1B	0.05	yes
PPBP	0.05	yes
PPCS	0.05	yes
PPM1G	0.05	yes
PRIM1	0.05	yes
PRL	0.05	yes
PRMT1	0.05	yes
PRNP	0.05	yes
PROZ	0.05	no
PTOV1	0.05	yes
PTPN2	0.05	yes
PVR	0.05	yes
PYHIN1	0.05	yes
PYROXD1	0.05	yes
QKI	0.05	yes
RAB11B	0.05	no
RAB11FIP5	0.05	yes
RAB34	0.05	yes
RAB4A	0.05	yes
RABGEF1	0.05	yes
RAMP3	0.05	no
RANBP10	0.05	yes
RANBP17	0.05	yes
REG1A	0.05	no
REG1B	0.05	yes
RGS5	0.05	no
RIOK2	0.05	yes
RLF	0.05	yes
RNF121	0.05	yes
RNF144A	0.05	yes
RNF150	0.05	yes
RNF39	0.05	yes
RPA3	0.05	yes
RPL28	0.05	yes
RPRM	0.05	no
RPS3	0.05	yes
RSBN1	0.05	yes
RUNX1T1	0.05	yes
SAE1	0.05	yes
SCEL	0.05	no
SCNN1D	0.05	no
SESTD1	0.05	yes
SETDB1	0.05	yes
SF3B4	0.05	yes
SLC19A3	0.05	no
SLC22A11	0.05	no
SLC25A13	0.05	yes
SLC27A3	0.05	no
SLC40A1	0.05	yes
SLC47A1	0.05	yes
SLITRK6	0.05	yes
SMOC2	0.05	yes
SMPD1	0.05	yes
SNIP1	0.05	yes
SOX12	0.05	yes
SPAG8	0.05	no
SPRYD5	0.05	yes
SRP68	0.05	yes
SRPK1	0.05	yes
STAM	0.05	yes
SUV39H2	0.05	yes
SWAP70	0.05	no
TAF15	0.05	yes
TAS2R50	0.05	yes
TBX5	0.05	no
TCERG1	0.05	yes
TEX11	0.05	no
TFPT	0.05	yes
THOC7	0.05	yes
THUMPD3	0.05	yes
TIAM2	0.05	no
TMEM123	0.05	yes
TMEM65	0.05	yes
TMTC2	0.05	no
TOR1B	0.05	yes
TP53	0.05	yes
TRERF1	0.05	yes
TRIP4	0.05	no
TSHR	0.05	no
TSPAN13	0.05	yes
TSPAN2	0.05	yes
TSPYL2	0.05	yes
TULP4	0.05	yes
TYSND1	0.05	yes
UBE4B	0.05	yes
UCN3	0.05	no
UGT1A6	0.05	no
ULK2	0.05	no
USP37	0.05	yes
USP47	0.05	yes
USP5	0.05	yes
USP6	0.05	yes
UST	0.05	yes
VAMP2	0.05	yes
VANGL1	0.05	yes
VPS11	0.05	yes
VPS54	0.05	yes
WDFY2	0.05	no
WWOX	0.05	yes
YIPF1	0.05	no
ZNF197	0.05	yes
ZNF273	0.05	yes
ZNF281	0.05	yes
ZNF335	0.05	yes
ZNF502	0.05	yes
ZNF577	0.05	yes
ZNF596	0.05	yes
ZNF680	0.05	yes
ZNF710	0.05	yes
ZNF75A	0.05	yes

## Sheet: TCGA_OV
Gene	AboveCorrelationCutoff	PredictableByCCTN
ABCC8	0.1	yes
ALCAM	0.1	yes
ALG14	0.1	yes
AMELX	0.1	yes
C10orf137	0.1	yes
C11orf71	0.1	yes
C1RL	0.1	yes
CAMTA1	0.1	yes
CCDC28A	0.1	yes
CCDC53	0.1	yes
CDH8	0.1	no
CHRM2	0.1	yes
CHST12	0.1	yes
CNGB1	0.1	no
COG3	0.1	yes
CPVL	0.1	yes
DBT	0.1	yes
DNAI2	0.1	no
DOT1L	0.1	no
DTNBP1	0.1	yes
EPS8L3	0.1	yes
FAM89B	0.1	yes
FZD4	0.1	no
GMPR2	0.1	yes
ID4	0.1	no
KATNAL1	0.1	yes
KIAA0513	0.1	yes
KIAA1328	0.1	no
KLHL8	0.1	yes
LRP11	0.1	yes
LY96	0.1	yes
MAP7D3	0.1	yes
MARCH6	0.1	yes
MATN2	0.1	yes
MRPL39	0.1	yes
NEDD4L	0.1	yes
NIPBL	0.1	yes
NPHP4	0.1	no
NUDT14	0.1	no
NUP43	0.1	yes
OSR2	0.1	yes
OVGP1	0.1	yes
PBLD	0.1	yes
PCDHA5	0.1	yes
PCOLCE2	0.1	yes
PIGT	0.1	yes
PPP1R3D	0.1	yes
PPP2R2B	0.1	yes
PRPH	0.1	yes
PSMC4	0.1	yes
PTPN1	0.1	yes
RAMP3	0.1	no
RCL1	0.1	yes
RNF181	0.1	yes
ROGDI	0.1	yes
RPS6KL1	0.1	no
SASH1	0.1	yes
SDCCAG8	0.1	yes
SFT2D1	0.1	yes
SNX11	0.1	yes
STARD10	0.1	yes
STK4	0.1	yes
TAAR8	0.1	yes
TAPT1	0.1	no
TCF15	0.1	yes
TEC	0.1	no
TIGD2	0.1	yes
TIMP4	0.1	yes
TRIM15	0.1	yes
TRPC7	0.1	yes
TTLL11	0.1	no
TXK	0.1	no
UCP3	0.1	no
VGLL4	0.1	yes
WDR77	0.1	no
ABAT	0.05	no
ABHD5	0.05	yes
ABI2	0.05	no
ADD2	0.05	yes
ADH1A	0.05	yes
ADH1B	0.05	yes
ALG3	0.05	yes
ALS2CR8	0.05	yes
APOLD1	0.05	yes
ARHGAP4	0.05	yes
ARSD	0.05	yes
ATP4B	0.05	no
AVIL	0.05	no
BCL2L12	0.05	yes
BRP44L	0.05	yes
C10orf53	0.05	no
C19orf12	0.05	yes
C6orf120	0.05	yes
C9orf125	0.05	yes
CCT5	0.05	yes
CD19	0.05	yes
CHCHD4	0.05	yes
CHDH	0.05	yes
CLDND2	0.05	no
CTPS2	0.05	yes
CYB5A	0.05	yes
DAGLB	0.05	yes
DAPK1	0.05	yes
DFNB59	0.05	yes
DKC1	0.05	yes
DMBX1	0.05	no
DNMT3B	0.05	yes
DUSP19	0.05	no
EAF2	0.05	yes
EBI3	0.05	yes
EDNRB	0.05	yes
EIF1AX	0.05	yes
EIF3B	0.05	yes
ESCO1	0.05	yes
ESM1	0.05	yes
FA2H	0.05	yes
FAM47C	0.05	no
FAM55C	0.05	yes
FAM70A	0.05	yes
FBXL18	0.05	yes
FCGRT	0.05	yes
FIP1L1	0.05	yes
FZD5	0.05	no
GALK2	0.05	yes
GNA12	0.05	no
GPD2	0.05	no
GPR12	0.05	yes
GPR135	0.05	no
GREB1	0.05	yes
GSR	0.05	yes
GSTA3	0.05	no
GYG1	0.05	yes
HDGF	0.05	no
HEXDC	0.05	yes
HIBCH	0.05	yes
HMBOX1	0.05	yes
HOXA1	0.05	no
HSPA4L	0.05	yes
HSPBAP1	0.05	yes
INPP5E	0.05	yes
ISOC1	0.05	no
JAZF1	0.05	yes
JUP	0.05	yes
KCNQ5	0.05	yes
LBP	0.05	yes
LRIG1	0.05	yes
MARCH9	0.05	yes
ME3	0.05	yes
MEIS1	0.05	no
MFNG	0.05	yes
MPP1	0.05	no
MRPS22	0.05	yes
MSH4	0.05	no
NAB1	0.05	yes
NEXN	0.05	yes
NFE2L2	0.05	yes
NUDT1	0.05	yes
OSBPL11	0.05	yes
OSTM1	0.05	yes
P2RX2	0.05	no
PAAF1	0.05	yes
PCGF3	0.05	yes
PDE6G	0.05	no
PDGFRA	0.05	yes
PLA2G4A	0.05	yes
POLD3	0.05	yes
PPARG	0.05	yes
PPP1R2P9	0.05	no
PRKAG2	0.05	yes
PROCR	0.05	yes
PSMC2	0.05	yes
PSMD8	0.05	yes
PTMS	0.05	yes
PTPN3	0.05	yes
RAB38	0.05	no
RNF175	0.05	no
RPAP2	0.05	yes
RPN2	0.05	yes
RPS11	0.05	yes
RPS6KA2	0.05	yes
SEC14L5	0.05	no
SEMA5A	0.05	yes
SH3YL1	0.05	yes
SIRT3	0.05	yes
SLC39A10	0.05	yes
SMTNL2	0.05	yes
SPG11	0.05	yes
SRPRB	0.05	yes
STK32A	0.05	yes
SUMF1	0.05	yes
TDRKH	0.05	yes
TFPI	0.05	yes
TIE1	0.05	yes
TIGD4	0.05	no
TOMM7	0.05	yes
TTC8	0.05	yes
TTLL10	0.05	yes
UBP1	0.05	yes
WHSC2	0.05	yes
ZNF511	0.05	yes
ZNHIT1	0.05	yes

## Sheet: TCGA_LUAD
Gene	AboveCorrelationCutoff	PredictableByCCTN
ABAT	0.1	no
ATP5I	0.1	yes
C22orf46	0.1	yes
C3orf39	0.1	yes
C4orf49	0.1	yes
DENND1A	0.1	yes
DHRS3	0.1	yes
EAF2	0.1	yes
FAM192A	0.1	yes
GALNT11	0.1	yes
GDF15	0.1	yes
GLCCI1	0.1	yes
GTF3C5	0.1	yes
HDAC8	0.1	yes
HOXD13	0.1	no
HS3ST4	0.1	yes
ICAM4	0.1	yes
IL17RD	0.1	yes
KLHDC1	0.1	yes
KLHDC8B	0.1	yes
KLHL36	0.1	yes
LTB4R2	0.1	no
MTL5	0.1	no
MUC2	0.1	yes
NKTR	0.1	yes
PLEKHG4B	0.1	yes
PTK2	0.1	yes
RBM33	0.1	yes
SLC26A4	0.1	yes
SYAP1	0.1	yes
TLX2	0.1	yes
TSEN15	0.1	yes
TSKS	0.1	yes
URM1	0.1	yes
WIZ	0.1	yes
ZNF212	0.1	yes
ACOX3	0.05	yes
AMPD1	0.05	no
ARHGAP39	0.05	no
B3GALTL	0.05	yes
BEST3	0.05	yes
CADM1	0.05	yes
CLEC4D	0.05	yes
CSPG5	0.05	yes
CXCL5	0.05	yes
DNAH11	0.05	yes
DNHD1	0.05	yes
FAM127B	0.05	yes
FBXL16	0.05	yes
FCGRT	0.05	yes
FTL	0.05	yes
GRPEL1	0.05	yes
HPCA	0.05	yes
HUS1	0.05	yes
IMPG1	0.05	no
LOX	0.05	yes
LYAR	0.05	yes
MANEAL	0.05	yes
MARCH2	0.05	yes
MARVELD1	0.05	yes
MLLT6	0.05	yes
MYBPH	0.05	no
ODF3L2	0.05	yes
PHTF2	0.05	yes
RBM24	0.05	yes
RPAP1	0.05	yes
ST18	0.05	yes
STX12	0.05	yes
STX3	0.05	yes
SYT13	0.05	yes
TCFL5	0.05	yes
ZMYM6	0.05	yes
ZNF124	0.05	yes

## Sheet: TCGA_AML
Gene	AboveCorrelationCutoff	PredictableByCCTN
CRCT1	0.1	yes
HGSNAT	0.1	yes
NOVA1	0.1	yes
PLEKHG6	0.1	yes
SERINC5	0.1	yes
SOCS1	0.1	yes
ZCCHC18	0.1	no
ZNF619	0.1	yes
CTDSPL2	0.05	yes
EPB41L3	0.05	no
EPN1	0.05	yes
HMGB4	0.05	no
LSS	0.05	yes
MAT1A	0.05	no
MTAP	0.05	yes
NMBR	0.05	yes
TACR1	0.05	yes
ZNF837	0.05	yes

## Sheet: TCGA_HNSC
Gene	AboveCorrelationCutoff	PredictableByCCTN
AGXT	0.1	yes
BRMS1L	0.1	yes
CRB3	0.1	yes
DUSP9	0.1	no
GPR111	0.1	yes
KLHL13	0.1	no
LAPTM4B	0.1	yes
LHX2	0.1	yes
NDNL2	0.1	yes
OLFM1	0.1	yes
PFKM	0.1	yes
PGRMC1	0.1	yes
PRKAR1A	0.1	yes
TBPL1	0.1	yes
ZNF319	0.1	yes
ANKS1A	0.05	yes
BNIPL	0.05	yes
C1orf21	0.05	yes
CDC14B	0.05	yes
CDNF	0.05	no
CGRRF1	0.05	yes
FASTKD3	0.05	yes
GNAL	0.05	no
ITGB8	0.05	yes
PCDHB11	0.05	no
RANBP9	0.05	yes
ROPN1L	0.05	no
SLC13A5	0.05	no
TJP1	0.05	yes

## Sheet: TCGA_SKCM
Gene	AboveCorrelationCutoff	PredictableByCCTN
ALDH1A1	0.1	yes
CBY1	0.1	yes
CPA2	0.1	yes
CYB5A	0.1	yes
DNAH1	0.1	no
GABRB2	0.1	no
GTF3C2	0.1	yes
IGFALS	0.1	no
KCNJ11	0.1	yes
KLHDC2	0.1	yes
LSM6	0.1	yes
ME3	0.1	yes
MYO3A	0.1	yes
NRN1	0.1	yes
PNKD	0.1	no
RNPEP	0.1	yes
UBQLNL	0.1	yes
ABCA9	0.05	yes
AGPAT6	0.05	yes
AIMP1	0.05	yes
C14orf28	0.05	yes
C1orf177	0.05	no
C6orf203	0.05	yes
CCDC113	0.05	yes
COL4A3	0.05	no
CRADD	0.05	yes
FAAH	0.05	yes
FBXO27	0.05	no
GLP2R	0.05	no
GLTP	0.05	yes
HMGB2	0.05	yes
HNF1B	0.05	yes
IGBP1	0.05	yes
KIAA0195	0.05	yes
KLHL10	0.05	yes
LDLRAP1	0.05	yes
LOH12CR1	0.05	yes
MBIP	0.05	yes
MMP3	0.05	yes
NDRG2	0.05	yes
NOG	0.05	yes
NR2E3	0.05	no
NR3C2	0.05	yes
OAS1	0.05	yes
PLXNB3	0.05	yes
POLR3D	0.05	yes
POU4F1	0.05	yes
RPP40	0.05	yes
SLC7A3	0.05	yes
TSEN2	0.05	yes
UTS2R	0.05	yes
WDR77	0.05	yes
ZMAT1	0.05	yes
ZNF438	0.05	yes
