# Supplementary material for: Importance of rare gene copy number alterations for personalized tumor characterization and survival analysis
Source: Genome Biol. 2016 Oct 3;17:204. doi: 10.1186/s13059-016-1058-1 (PMC5046221; doi:10.1186/s13059-016-1058-1)
Supplement: Additional file 8 — Table S7. Gene CNA rates and survival impacts. (XLS 4259 kb) [file 13059_2016_1058_MOESM8_ESM.xls]

## Sheet: TCGA_GBM_Deletions
Gene	PercentageDeletionsInCohort	AverageImpactOnSurvivalSignature
MICALL2	0.180832	0.698419
FLG2	0.180832	0.690388
ITGA8	18.6257	0.687035
CHRNE	0.904159	0.677295
BCL6	1.26582	0.635525
UTP15	0.723327	0.623651
SEPHS1	18.8065	0.61561
ADORA3	0.904159	0.602997
LONP1	0.180832	0.600356
MXRA8	0.904159	0.585082
GSX2	0.361664	0.581332
CPXM1	0.180832	0.568649
C19orf10	0.180832	0.568541
ETV4	0.361664	0.565086
ABHD14B	1.26582	0.555067
LEPREL2	0.361664	0.552778
GPX7	0.904159	0.515608
GCAT	4.70163	0.503086
SYMPK	2.35081	0.492271
TMEM17	0.180832	0.490366
COTL1	1.80832	0.458766
CORO1B	0.723327	0.454488
ZC3H12A	0.904159	0.437079
RPL37A	0.180832	0.432828
INSL4	7.4141	0.430001
NOX3	3.9783	0.427676
KIF9	1.26582	0.388091
TNFRSF10A	1.08499	0.387963
EXOSC5	1.62749	0.376884
GNS	1.44665	0.371449
NDUFA3	2.71248	0.369274
SPRED1	2.71248	0.362632
TIPIN	1.08499	0.351632
WWC1	1.08499	0.340438
IRF1	1.08499	0.332921
ID3	1.80832	0.321234
PRKCDBP	2.53165	0.31983
ABLIM3	0.723327	0.314594
UBASH3A	0.723327	0.310031
FOSL1	0.723327	0.302832
ERBB3	1.08499	0.298879
IKZF1	0.180832	0.293944
EIF3I	0.904159	0.288893
HSPA14	18.6257	0.284031
DUSP6	0.904159	0.278235
DNAJA3	0.361664	0.275651
TH1L	0.361664	0.274652
ARL4C	0.904159	0.272942
PA2G4	1.08499	0.265232
CCAR1	20.434	0.263353
PLAC9	20.7957	0.261031
STIP1	0.723327	0.260032
C10orf90	24.5931	0.259716
NPM1	0.904159	0.25297
RAB18	18.9873	0.251009
RAMP2	0.361664	0.246381
ARHGEF5	0.542495	0.242136
PLCB3	0.723327	0.24156
CENPN	1.26582	0.23907
ZNF644	1.08499	0.236551
B4GALT7	1.08499	0.228722
TMPRSS2	0.904159	0.227545
DRG1	5.06329	0.223662
KIF2C	0.542495	0.222054
YARS	0.904159	0.21879
TXN	0.904159	0.218605
KIAA1522	0.904159	0.211329
CHRND	0.904159	0.207481
WDR5	2.35081	0.205997
VIM	18.4448	0.205923
GNB2L1	4.15913	0.20545
RASSF7	2.35081	0.204222
CPD	0.180832	0.197946
PPCS	0.542495	0.1937
ZFAND2A	0.180832	0.176209
ARCN1	0.361664	0.174196
GARS	0.180832	0.172368
RPS19BP1	4.88246	0.166152
SDHB	0.723327	0.162767
TNS3	0.180832	0.160756
MTF2	1.80832	0.159007
ZNF576	1.62749	0.152729
TC2N	3.25497	0.151158
SYT4	0.723327	0.150572
SEC31B	20.6148	0.150344
HNRPDL	1.08499	0.149578
ATG16L2	0.904159	0.149375
SOX10	4.70163	0.146637
H3F3B	0.180832	0.144478
YTHDC1	0.904159	0.14287
SOD1	0.723327	0.142812
MRPL22	0.723327	0.137769
TARDBP	2.16998	0.13577
PSME3	0.361664	0.135265
MRPL11	0.723327	0.13405
DDIT3	0.723327	0.133188
H3F3A	0.180832	0.129008
MEGF8	1.62749	0.127703
BBS10	0.723327	0.121978
MRPL37	0.723327	0.120766
NT5E	2.35081	0.120553
SNRPD2	2.35081	0.120462
MRPL49	0.723327	0.120451
WDR73	1.08499	0.117712
SNRPA	1.44665	0.115928
SLC2A2	0.361664	0.115747
RPL11	1.98915	0.114544
EFHC1	0.180832	0.113409
HNRNPA1	0.904159	0.113131
EZH2	0.180832	0.10868
HMG20B	0.180832	0.108329
GPSM3	0.180832	0.106289
RPS3	0.542495	0.106011
PTPRC	0.180832	0.10586
LGALS1	4.70163	0.104984
PPIG	0.180832	0.100179
KATNAL1	4.70163	0.100014
LAD1	0.180832	0.0982976
PSMD13	2.53165	0.0967372
NUMA1	0.904159	0.094153
C11orf24	1.26582	0.0931651
ZCCHC6	0.723327	0.0923192
DDX50	20.434	0.0908247
ZSCAN2	1.08499	0.0906099
SLC35A3	0.542495	0.0905524
TNFRSF17	0.361664	0.0904928
ZNF408	1.98915	0.089373
SF3A1	4.70163	0.0871591
POSTN	4.70163	0.0860352
RPL3	4.88246	0.0831083
MLL2	1.08499	0.0821819
PHF21A	1.80832	0.0821525
CD79A	1.62749	0.0793821
COX4NB	2.35081	0.0766619
IRF4	0.542495	0.0755301
CDCA8	0.904159	0.0755208
IARS	0.723327	0.0754257
HSPA5	1.44665	0.0746931
ZFYVE16	0.723327	0.0745418
PLLP	1.08499	0.0743516
PDXK	0.723327	0.0742029
PERP	4.5208	0.0736055
PSMG3	0.180832	0.0724527
RPL13A	2.35081	0.07199
DUSP3	0.904159	0.0719093
TBRG4	0.180832	0.0716812
RIC8A	2.53165	0.0710545
AKAP6	3.4358	0.0709651
HSPA8	0.542495	0.0708552
C20orf27	0.180832	0.0693782
MARS	0.904159	0.0688969
NAT10	0.904159	0.0656312
HSPB6	0.542495	0.0643435
NHLRC2	22.2423	0.0635089
LHFP	4.70163	0.062851
NUDT21	1.26582	0.0619089
CLN6	1.08499	0.0616928
PDLIM5	0.723327	0.0613174
EIF3A	22.604	0.0581647
PSMD8	0.542495	0.05487
RUVBL2	2.71248	0.0545852
NASP	0.542495	0.0540225
PSME1	3.4358	0.0537939
ATCAY	0.180832	0.0535416
MTUS1	1.26582	0.0521353
SH2D1A	0.180832	0.0517676
LCP2	1.08499	0.0515049
PRMT1	2.35081	0.0508421
ARHGAP30	0.180832	0.0504547
NXF1	0.542495	0.0500792
PRIM1	1.08499	0.0494966
MARCH11	0.723327	0.0494385
RARRES3	0.723327	0.0492837
SPRY2	3.79747	0.0491617
PKP3	2.35081	0.0490338
HSP90AA1	2.89331	0.0488094
ATRX	0.180832	0.0473227
CD53	0.723327	0.0469609
RPL4	1.08499	0.0469469
MYO1G	0.180832	0.0468269
NDUFV1	0.904159	0.0462468
RPL14	1.08499	0.0449479
TUSC2	1.26582	0.0449463
FBN1	1.98915	0.0444509
IKZF5	23.5081	0.0443439
GNA15	0.180832	0.0434963
ABI1	18.6257	0.0431598
DDX1	0.180832	0.0406222
PKD2	0.904159	0.0402569
PHC2	1.08499	0.0396421
KRT37	0.361664	0.0394134
DENND3	0.723327	0.0360246
KIR2DL4	3.4358	0.0358938
RNASE2	2.71248	0.0341626
KCNC1	1.08499	0.0336181
HSPH1	4.70163	0.0332121
RNASEH2B	5.06329	0.0329945
PLN	4.5208	0.0326257
TNIP1	0.723327	0.0325716
EXOSC3	5.24412	0.0319995
APOL6	4.5208	0.0319657
C9orf114	1.44665	0.031448
IL13	1.08499	0.0310676
SEMA3C	0.180832	0.0310317
RPS14	0.723327	0.0309427
RPL38	0.180832	0.0308904
ETS1	0.723327	0.0308449
RCOR3	0.542495	0.030495
MAP3K8	18.6257	0.0300663
BAG1	4.88246	0.0294144
IGFBP6	0.723327	0.0293211
ETF1	0.904159	0.0287714
ENOPH1	1.08499	0.02871
FOXRED2	4.70163	0.0284812
LILRB2	2.71248	0.0283609
KCNA5	0.361664	0.0282848
NDUFB1	3.25497	0.02822
HPS6	21.1573	0.0279385
ACIN1	2.89331	0.0274417
AGPAT5	0.904159	0.0272898
MAZ	0.180832	0.0266099
CNIH3	0.361664	0.0264776
FAM73A	1.44665	0.0261183
CD109	2.16998	0.0259996
TMED9	1.08499	0.0256247
SARS	0.542495	0.025338
IGLL1	2.89331	0.02513
GTSE1	7.4141	0.0250356
ENPP5	0.361664	0.0250265
KIAA0319	0.180832	0.0248699
EML2	2.35081	0.0246847
SSH1	0.180832	0.0245148
KIF23	1.08499	0.0236886
PUM2	0.361664	0.0236619
STAP1	1.26582	0.0236235
PPP5C	2.35081	0.02339
DTYMK	0.723327	0.0232623
NUP107	0.542495	0.0231797
MRPL50	0.723327	0.023063
PHLDA1	0.723327	0.0229578
C1QBP	0.904159	0.022526
PCDH18	1.26582	0.0224277
S100B	1.08499	0.0223043
MYL6B	1.26582	0.0221861
PDIA3	2.16998	0.0220765
H2AFV	0.180832	0.0217081
WDR1	0.904159	0.0216989
PFAS	0.723327	0.0214797
DAPK3	0.180832	0.021411
RPP40	0.361664	0.0212735
RHAG	0.180832	0.0212046
FAM129B	1.26582	0.0209166
AXL	1.62749	0.0208245
FBL	0.904159	0.0206749
DPF2	0.723327	0.0203146
SCG3	1.26582	0.0198717
THOP1	0.180832	0.0196481
RBM5	1.26582	0.0196477
AARS	0.542495	0.0195966
PNO1	0.361664	0.0195527
ANXA3	0.904159	0.0193501
FNBP4	1.44665	0.0193101
UGT2A3	0.904159	0.0190483
CD3E	0.361664	0.0190098
CHCHD1	20.434	0.018861
RHOC	0.723327	0.0187418
RPS6KA4	0.723327	0.0187243
SAMSN1	1.08499	0.0185405
MED30	0.542495	0.0179579
GEMIN6	0.180832	0.0179141
COX7B	0.180832	0.0178439
NFKB2	21.1573	0.0177039
DCN	0.723327	0.0176352
ZEB1	18.264	0.0175456
SYNCRIP	2.35081	0.0175041
MIPEP	4.70163	0.0172016
TRIB3	0.542495	0.0171829
TCF4	1.08499	0.0169479
CDT1	2.35081	0.0167306
CA12	1.44665	0.0165366
TIMM10	0.361664	0.0162995
PLAUR	1.62749	0.0162656
KEL	0.361664	0.0156475
CNOT6L	0.904159	0.0154095
ROPN1	1.62749	0.0153881
OAF	0.361664	0.0153636
C1orf144	0.723327	0.0151239
HCG27	0.180832	0.0150857
PRPF38A	1.08499	0.0150459
C12orf51	0.361664	0.0147949
LCN2	1.26582	0.0147464
C19orf6	0.361664	0.0147261
MCM2	1.26582	0.0147056
ZNF670	1.44665	0.0146634
RPS11	2.35081	0.0143408
TULP4	4.15913	0.0142248
PSMC3	1.80832	0.014123
DAZAP1	0.180832	0.0140341
DHRS13	0.180832	0.0140312
MACF1	0.542495	0.013649
SHCBP1	0.542495	0.0134917
HPSE2	20.434	0.0133992
WDFY4	18.264	0.0132554
PHLDA2	2.16998	0.0132258
TAP1	0.180832	0.0131285
KIAA1009	2.35081	0.0129239
HLA-E	0.180832	0.0127369
ANXA5	0.723327	0.0126861
TSG101	1.08499	0.0125148
PPL	0.361664	0.0125021
AGRN	0.904159	0.0124582
SIT1	5.06329	0.0124532
TOP1MT	0.723327	0.0124072
NOLC1	21.1573	0.0120955
SPCS1	1.44665	0.012095
NQO1	0.542495	0.0118635
PDIA6	0.180832	0.0117751
NDUFB6	5.78662	0.011596
MAD2L2	2.16998	0.0114316
RPL23	0.361664	0.011413
SESN2	1.44665	0.0113296
RCSD1	0.180832	0.0113253
GRAP2	4.88246	0.0112994
ANP32B	0.723327	0.0112022
CDCA5	0.723327	0.0111881
SHMT2	0.904159	0.0111519
PNN	3.07414	0.0111394
CLCN6	2.16998	0.0109714
DKC1	0.180832	0.0109581
ESR1	3.79747	0.0109168
TMPRSS4	0.361664	0.0108792
CD3D	0.361664	0.0107786
TAF15	0.361664	0.0107378
COX7C	0.723327	0.0104237
OSTM1	3.79747	0.0103642
SERTAD3	1.08499	0.0103285
ZBTB6	1.26582	0.0102739
MAP6	0.542495	0.0102265
SAP18	3.4358	0.0101858
EBNA1BP2	0.542495	0.0101254
IMP3	1.08499	0.0101122
MLKL	1.44665	0.0100882
AAAS	0.542495	0.0100528
GPR160	0.542495	0.0100422
CCDC14	1.44665	0.00993021
KHDRBS1	1.08499	0.0099024
FAM46A	2.35081	0.00984706
SPI1	1.80832	0.00982132
ADORA2B	0.723327	0.0096599
PLOD1	1.98915	0.00964495
CSF3R	0.723327	0.00962504
EPS8L2	2.35081	0.00961479
RPS24	20.2532	0.00938113
EXOSC8	4.88246	0.00935814
ELK3	0.180832	0.00919986
CCDC86	0.542495	0.00905826
PPP1R3D	0.361664	0.00893731
CDC25A	1.26582	0.00888335
IFIT2	22.2423	0.00880844
FAM46C	0.723327	0.00868636
RBM25	3.79747	0.00856544
PVRL2	1.80832	0.00851282
DHX34	2.35081	0.00849078
KIF20A	0.904159	0.00846521
CD300LF	0.180832	0.00846309
FAM134C	0.361664	0.00845585
SSH3	0.723327	0.00843542
PRSS23	0.361664	0.00839938
U2AF2	2.71248	0.00824861
PLAU	20.434	0.0082322
GSTK1	0.180832	0.00807166
COL5A1	2.35081	0.00800028
SIRT1	19.8915	0.00793771
PPIA	0.180832	0.00791689
GSN	1.26582	0.0079157
LEPRE1	0.542495	0.00788855
SURF4	1.62749	0.00780466
BUD13	0.361664	0.00760091
EPRS	0.361664	0.00759021
NOB1	0.542495	0.0075545
PHLDA3	0.180832	0.00754575
MCM4	0.542495	0.0075235
NPHP3	0.904159	0.00747615
AURKB	0.723327	0.00743048
YPEL1	2.89331	0.00735521
DCBLD2	0.180832	0.00733616
MRPS22	0.723327	0.00729005
SQSTM1	0.723327	0.00722273
TRAIP	1.26582	0.00717745
SSBP2	0.723327	0.00717397
IL10RA	0.361664	0.00709878
BRP44L	5.24412	0.00699925
LSM7	0.180832	0.00697473
CLIC1	0.180832	0.00696103
CEP55	20.6148	0.00682315
C1orf172	1.08499	0.00679171
DDX46	1.08499	0.00673886
CDCA3	0.361664	0.00666028
GYPA	1.08499	0.00665611
HBP1	0.180832	0.00661906
CITED2	4.70163	0.00659963
PPFIA2	0.723327	0.00657186
MCM10	18.8065	0.00652352
TGFBI	1.08499	0.00651311
AMPD1	0.723327	0.00647601
APOB	0.361664	0.00645375
PEX10	1.44665	0.0064399
SNRPF	0.361664	0.00639776
NAGPA	0.361664	0.00634861
ZNF207	0.180832	0.00632525
FAU	0.723327	0.00629452
IGF2BP2	0.723327	0.00623718
TMEM125	0.542495	0.00622566
ARFGEF1	0.180832	0.0062029
GJB5	0.723327	0.00620113
HSPA9	0.904159	0.00605891
LSM6	1.26582	0.00602146
SEMA4B	1.08499	0.00593741
TOPORS	5.60579	0.00590449
LIF	4.70163	0.00588327
LAIR1	2.71248	0.00583619
TJP1	1.80832	0.00581799
APOL1	4.5208	0.00565644
CCNB1	1.08499	0.0052241
DSP	0.723327	0.00522259
CDC20	0.542495	0.00517429
EPS8L3	0.723327	0.00514403
PKHD1L1	0.542495	0.00505362
GPR137C	2.89331	0.00502372
KIF1A	1.26582	0.00498125
IL4	1.08499	0.00494312
RNF20	0.723327	0.00492131
PLA2G2A	1.62749	0.00489601
SLC5A9	0.904159	0.0048831
YIF1A	0.723327	0.00488149
EPHA2	0.723327	0.00485844
DSG2	0.361664	0.00482472
LIG1	2.53165	0.00482426
CASP4	0.723327	0.0047638
BNIP1	0.904159	0.00472137
GLMN	1.44665	0.00468716
C15orf39	1.08499	0.00466867
SEMA3B	1.26582	0.00463537
TUBG1	0.361664	0.0046117
ADAM12	24.5931	0.0045956
PDGFRB	0.723327	0.0045781
SMC3	22.4231	0.00456368
TAF3	19.8915	0.00455916
DUSP26	0.723327	0.00454382
CIRBP	0.361664	0.00451467
PRPF31	2.71248	0.00448723
CEBPE	2.89331	0.00448157
PCBP4	1.26582	0.00447674
AIF1	0.180832	0.00447257
FUT3	0.180832	0.00444538
C8orf44	0.180832	0.0044326
FNDC3B	0.361664	0.00442679
ATP6V0C	0.180832	0.00442149
PDCD2L	0.723327	0.00440921
RAB38	0.361664	0.00440733
NUBP2	0.361664	0.00437515
NCF4	4.88246	0.00429781
PTPN7	0.180832	0.00426874
DNAJC11	4.5208	0.00426725
POLE2	2.89331	0.00425655
SLC44A4	0.180832	0.0042332
ZBTB44	0.542495	0.00406873
BUB1B	2.16998	0.00405729
CHAF1A	0.180832	0.00402499
MDC1	0.180832	0.00401656
SEC61A1	1.08499	0.0040013
STX2	0.723327	0.00393793
KIAA1715	0.180832	0.00391865
TTLL12	6.87161	0.00390631
CDC7	1.26582	0.00385583
SDF4	0.723327	0.00383968
CD79B	0.180832	0.00382239
MCM5	4.5208	0.00382209
C6orf48	0.180832	0.00381246
ACOT7	4.5208	0.00378803
FANCG	5.24412	0.00376274
BCL11B	3.25497	0.00375246
KIF5B	18.4448	0.00375214
CD63	1.26582	0.00370712
KIAA1731	0.542495	0.0036825
TUBA1B	0.904159	0.00363755
SEC23A	3.07414	0.0036157
SS18L2	1.08499	0.00354647
XAF1	1.08499	0.00353092
LST1	0.180832	0.00351416
TRAT1	0.723327	0.00350678
GAS7	0.904159	0.00341896
C1S	0.361664	0.0034127
DOCK8	7.59494	0.00338068
AKT1S1	2.53165	0.00328767
PRPF19	0.542495	0.00328625
ZBTB7A	0.180832	0.00327295
HDLBP	0.723327	0.00324971
GBP3	1.26582	0.00321205
MLANA	7.4141	0.00320844
NUP160	1.44665	0.003189
TNFRSF12A	0.180832	0.00315949
HARS	0.904159	0.00312008
NDUFC1	1.08499	0.0031182
EEF1A1	2.16998	0.00310177
RTN4IP1	3.79747	0.00306833
WWTR1	0.723327	0.00304277
MED15	2.53165	0.00302204
SRMS	0.361664	0.00301213
TARS	0.723327	0.00300634
MATR3	0.904159	0.00300012
RACGAP1	0.723327	0.00298312
DIAPH3	4.33996	0.00297767
AP2S1	2.35081	0.00294232
MRVI1	1.80832	0.00293497
RPS19	1.62749	0.00293359
ATP5B	1.08499	0.00291164
TMTC4	3.25497	0.00289753
PDCD11	22.2423	0.00288979
RHOD	0.723327	0.00285756
GLTSCR2	2.53165	0.00282024
RNF126	0.361664	0.00280766
DOK3	1.08499	0.00280604
ANXA1	1.26582	0.00278999
PLK4	1.26582	0.00276875
PGD	2.71248	0.00276337
RPS6	8.86076	0.00274587
ESCO1	0.180832	0.00272875
PRPF39	2.71248	0.00272582
MYB	4.5208	0.00272397
GTF2H4	0.180832	0.00270804
PODN	0.904159	0.00269756
CD6	0.723327	0.00268435
HMGA2	1.26582	0.0026731
TMEM184B	4.70163	0.00266001
TRAF3IP3	0.180832	0.0026358
EIF3B	0.180832	0.0026178
PLEK	0.361664	0.00260684
IKZF3	0.361664	0.0025871
KIAA0664	0.723327	0.00257774
JAZF1	0.180832	0.00256488
NOC2L	0.723327	0.00256318
NDUFAB1	0.723327	0.00255094
LMNB1	1.08499	0.00254439
CCDC58	1.44665	0.00253886
CP	0.542495	0.00253397
IMPDH2	1.26582	0.00252927
GMFG	0.904159	0.00252399
FBXW11	0.904159	0.0025218
KLK2	3.07414	0.00251953
SOX5	0.542495	0.00248091
CDCA2	0.904159	0.00247817
DCP2	0.361664	0.00246576
NR1H4	0.180832	0.00246467
COPS8	0.361664	0.00246385
SLC3A2	0.723327	0.00246121
TMEM30B	3.61664	0.002451
RAB1B	0.723327	0.00240315
HEMGN	0.723327	0.00239735
CHGA	3.61664	0.0023812
PLK1	0.904159	0.00236962
PPP2CA	0.904159	0.00235175
SRXN1	0.180832	0.00232849
HSPBP1	2.71248	0.00231212
FUBP1	1.44665	0.00230954
SEMA4G	20.7957	0.00228148
SPN	0.180832	0.00225995
RPL13	2.35081	0.00225872
GPRC5D	1.26582	0.00223236
RPN2	0.180832	0.00222931
FOS	3.79747	0.00221968
PPIB	1.26582	0.00221468
CAPZB	1.26582	0.00220539
DCT	3.79747	0.00220438
RARS	1.08499	0.00217907
CHEK1	0.361664	0.00216714
CD22	0.723327	0.00215762
GINS1	0.180832	0.00214902
LAMA5	0.180832	0.00214822
MST1R	1.26582	0.00214744
ATP8B4	1.80832	0.00211216
SIGLEC10	2.71248	0.00208203
CCDC82	0.542495	0.00207193
PUS1	0.180832	0.00205421
CLCN3	1.44665	0.00205107
HMP19	0.904159	0.00204945
TAGAP	4.15913	0.00204871
ATXN2L	0.361664	0.00204001
PADI4	0.904159	0.00203658
SNRPB	0.180832	0.00201309
TBC1D10A	4.70163	0.00200988
CREB3L2	0.180832	0.00200577
MYO5B	0.723327	0.00200317
FOXJ3	0.542495	0.00198647
CD19	0.361664	0.00197363
NRSN1	0.180832	0.0019717
TYR	0.361664	0.00196118
F2	1.80832	0.00196089
RPL36	0.180832	0.00194523
NACA	1.08499	0.00193778
STIL	0.723327	0.00193663
POLR2I	0.723327	0.00192965
HSPB7	0.723327	0.00192535
EPHA1	0.180832	0.00191922
CCDC91	0.723327	0.00191853
CNKSR1	1.26582	0.0019156
MRPS36	1.08499	0.0019006
CDSN	0.180832	0.00190011
RAG2	0.904159	0.0018993
BCL2L14	1.26582	0.0018692
DIAPH1	0.904159	0.00185734
ACTB	0.180832	0.00184018
HN1L	0.361664	0.00183352
BIRC3	0.542495	0.00182963
VPREB3	3.07414	0.00182466
ERH	3.61664	0.00182376
DTL	0.361664	0.00181817
COX5A	1.08499	0.00180917
FBXO2	2.35081	0.00180535
GBP1	1.26582	0.00179809
RPL5	1.80832	0.00179381
LOX	0.723327	0.00177617
KLK4	2.71248	0.00177255
SP1	0.542495	0.00177226
TXN2	4.70163	0.00176843
CYB5R3	6.32911	0.0017556
MND1	1.26582	0.00174524
FANCD2	0.361664	0.00174101
TRAP1	0.361664	0.00173329
SRP9	0.180832	0.00172458
ARPC5L	1.44665	0.00172262
PFN1	0.904159	0.00170948
AHSG	0.904159	0.0016929
HNRNPR	1.98915	0.00169041
NADK	1.44665	0.00167591
MAD2L1	0.723327	0.00166499
TCERG1	0.723327	0.00166319
FEN1	0.542495	0.00165246
YRDC	0.904159	0.00165018
WDR4	0.723327	0.00164569
AGR2	0.180832	0.00163089
AEBP1	0.180832	0.0016221
ZNF787	2.71248	0.00160657
KRT32	0.542495	0.00159269
PSPC1	2.89331	0.00158492
LY86	0.361664	0.00157781
HNRNPU	0.180832	0.00157666
RUNDC3A	0.361664	0.00153111
LCK	0.904159	0.00152921
ANLN	0.180832	0.00151968
S100P	0.904159	0.00151288
ELOVL7	0.361664	0.00150667
PRC1	1.08499	0.00150066
GPR132	2.89331	0.00150021
C8orf55	0.723327	0.00149072
STK10	0.904159	0.00148156
AES	0.180832	0.00147691
ATP5F1	0.904159	0.00146816
CPSF6	0.542495	0.00146113
BSPRY	0.723327	0.00145205
WBP2	0.180832	0.00145145
UQCRC2	0.361664	0.00144072
C14orf135	3.25497	0.00142517
BAAT	0.723327	0.00142234
CLDN7	1.08499	0.00141932
WDHD1	3.07414	0.00141409
RAD54L	0.542495	0.00139476
DCTN3	5.60579	0.00139369
HBG2	2.16998	0.00138357
NKTR	1.08499	0.0013835
CANX	0.723327	0.00137749
RPS27L	1.44665	0.00136918
SPINT1	1.98915	0.00136498
GFPT2	0.904159	0.00134796
PDIA4	0.180832	0.00134585
GFAP	0.361664	0.00134183
PCK2	3.25497	0.00133543
RRM1	2.16998	0.00133006
POLDIP3	6.32911	0.00132442
HELLS	20.7957	0.00132307
UBTF	0.361664	0.00131808
HSPA4	1.08499	0.00131395
MUC20	4.70163	0.00130935
C15orf26	0.904159	0.00130078
GTF2A2	1.62749	0.00128757
GPR98	0.542495	0.00127265
ARL1	0.361664	0.00126321
CEBPG	0.723327	0.00125974
PNRC1	2.53165	0.00125944
MRPL1	0.904159	0.00125891
RAD51	1.98915	0.00125702
MRTO4	1.26582	0.00123665
POLR2G	0.542495	0.00123371
RANGAP1	5.24412	0.00122679
COL6A2	1.44665	0.00122387
CD52	1.26582	0.00121991
IL6	0.361664	0.00121214
CDC25C	0.904159	0.00119895
PRPF38B	0.361664	0.00119069
CEP290	0.723327	0.00117735
SH2D3C	1.26582	0.00117691
ARL11	5.42495	0.00117137
HIGD2A	0.723327	0.00115834
MAP1B	0.723327	0.00115437
CDH1	0.542495	0.00114428
CFL1	0.723327	0.00114149
TSR1	0.723327	0.00113447
AZU1	0.361664	0.0011317
S100A10	0.180832	0.00113161
COX6B1	0.542495	0.00112913
SUPT16H	2.89331	0.00112245
LYPLA2	1.80832	0.00111201
CCDC28A	4.70163	0.0011093
ARRDC1	0.904159	0.001099
PRPF4	0.723327	0.00109515
RRP12	20.2532	0.00108858
RTP4	1.26582	0.0010827
C10orf118	22.0615	0.00107382
P4HA2	1.08499	0.0010665
NDUFA2	0.904159	0.00105843
HERC2	1.80832	0.00105181
KIAA0090	1.08499	0.00104964
GPX2	3.61664	0.00104635
GAD2	18.4448	0.00103857
AFF2	0.180832	0.00103248
ITGA5	1.26582	0.00102907
CYR61	1.44665	0.00102735
MRPS2	1.98915	0.00101372
LIPH	0.542495	0.00101106
SMAD4	0.904159	0.0010054
SRPR	0.361664	0.00100449
RRAS	2.35081	0.001002
ATP6V0E1	0.904159	0.000998481
QARS	1.26582	0.000994092
WDR19	0.723327	0.00099197
MAP7D1	0.904159	0.000986653
EXOSC1	20.2532	0.0009814
FDXR	0.180832	0.000980569
MNDA	0.180832	0.000980237
RFWD3	1.44665	0.000979095
TTR	0.361664	0.000977861
SF1	0.723327	0.000974955
CEP152	1.98915	0.000961398
NEK2	0.361664	0.000960353
APOC3	0.361664	0.000956042
RC3H1	0.180832	0.00095362
ICT1	0.180832	0.000952906
SPINT2	0.542495	0.000949579
RPS21	0.180832	0.000946196
CKS2	0.723327	0.000946145
WDR85	0.904159	0.000945113
RSAD2	0.180832	0.000943083
ASPM	0.180832	0.000937415
BRCA1	0.542495	0.000937146
NUSAP1	1.98915	0.000935155
NSL1	0.542495	0.000933246
LMOD1	0.180832	0.000930348
LEO1	1.26582	0.000925258
BEST1	0.542495	0.000914786
SIAE	0.542495	0.000911573
HYOU1	0.361664	0.00089706
PAICS	0.542495	0.000896738
EGR1	0.904159	0.000886276
NDUFA6	5.78662	0.000884008
PAFAH1B3	1.44665	0.000873591
SOX15	1.26582	0.000869694
MYBL1	0.180832	0.000867265
KRTAP1-5	0.361664	0.000866758
POLR2C	1.08499	0.000853162
FAM98C	0.542495	0.000842575
TACSTD2	0.723327	0.000842114
PMP22	0.904159	0.000837814
PASK	0.723327	0.000832579
PTBP1	0.361664	0.000829929
CEP78	1.26582	0.000829548
RELB	1.98915	0.000828133
CDH19	1.08499	0.000825996
TMEM69	0.542495	0.000825641
FUT6	0.180832	0.000823788
HAVCR2	0.723327	0.000818525
RHD	17.3599	0.000816203
ZMAT3	0.180832	0.000814188
ASGR2	1.08499	0.000811475
SLC35D2	0.723327	0.000810757
CASC5	1.98915	0.000809611
CHORDC1	0.361664	0.000808719
HEXB	0.723327	0.000801362
BTLA	0.904159	0.000794885
FAS	23.3273	0.000794441
TAPBPL	0.361664	0.00079227
MADD	1.80832	0.000783833
LRRC33	1.44665	0.000783731
ITGA11	1.08499	0.000781287
SMARCC2	1.26582	0.000776445
SUGT1	5.42495	0.000761012
CDC6	0.542495	0.0007604
C4orf29	1.44665	0.000752503
XRCC2	0.180832	0.000746622
ARHGDIB	1.44665	0.000746578
MAP2K2	0.180832	0.000739464
SSR1	0.542495	0.000736604
NFE2	0.904159	0.000732945
CACNA1S	0.180832	0.000731036
COMMD4	1.26582	0.000728974
TAF2	0.361664	0.000728155
FNDC5	0.904159	0.000727605
TUBA1A	0.904159	0.000725345
HPCAL1	0.180832	0.000723545
DNAJB11	0.904159	0.000721708
OTUD3	1.62749	0.000716843
TNFRSF1A	0.542495	0.000714526
CENPE	1.08499	0.0007131
CRYAA	0.723327	0.000706814
ALG5	4.88246	0.000706214
SFPQ	0.723327	0.000704732
C15orf24	2.35081	0.000704246
OSGIN1	2.89331	0.000703769
ITGB3BP	0.723327	0.000695432
GART	0.542495	0.00069403
OIP5	1.98915	0.000692545
POLD1	2.71248	0.000686511
USP1	0.723327	0.000685908
TRIM28	2.35081	0.000685777
TMEM154	1.26582	0.000682532
UBE2T	0.180832	0.000676972
POU2F2	1.62749	0.000675609
OXCT1	0.180832	0.000674675
CCNL2	1.08499	0.000674281
CENPF	0.542495	0.000674274
SURF2	1.44665	0.000669965
CDKN3	2.71248	0.000669079
TAGLN	0.361664	0.000665765
PARP10	0.723327	0.000660833
BCL9L	0.361664	0.000655469
TRIM63	1.26582	0.00065461
WDR74	0.542495	0.000652506
DHX33	0.904159	0.000649432
PLCB2	2.16998	0.000648403
PTRF	0.361664	0.000645353
ATP5I	0.542495	0.000643863
POU2AF1	0.361664	0.000638364
CCR7	0.542495	0.000638239
UGDH	0.723327	0.000636381
C5orf22	0.542495	0.000635577
C19orf21	0.361664	0.000632933
CD80	1.44665	0.000631907
EMP1	1.26582	0.000627376
APOA5	0.361664	0.000624797
PLEKHH1	3.61664	0.00062471
YY1	3.25497	0.000619922
SAFB	0.180832	0.000615478
ZRANB2	0.904159	0.000614473
AHNAK2	2.53165	0.000613314
MMP2	0.723327	0.000611432
CTSD	2.35081	0.00061046
OAS2	0.180832	0.000607111
FEM1A	0.180832	0.000606043
NUP35	0.180832	0.000605528
RECK	4.70163	0.000600089
ACVR2B	0.904159	0.00059254
MARK2	0.723327	0.000584472
ARSJ	0.723327	0.000582719
SQRDL	2.16998	0.00058128
CCL16	0.361664	0.000575263
FGD3	0.723327	0.000573011
CD86	1.44665	0.000572006
LOXL2	1.08499	0.000571203
BIN2	0.723327	0.000568278
MASTL	18.6257	0.000567647
GSTA4	0.180832	0.000566545
ANKRD16	20.434	0.000565896
DDIT4	20.6148	0.000562957
PICALM	0.542495	0.000562152
SDHD	0.361664	0.000560568
METTL3	2.89331	0.000558867
GJB3	0.904159	0.000554225
CX3CL1	1.08499	0.000553846
BAG3	22.604	0.000550807
HMGB2	1.98915	0.000550708
ZNF282	0.180832	0.00054916
PATZ1	5.06329	0.00054798
C15orf42	1.08499	0.000547712
ST8SIA3	1.08499	0.000544856
CSF2RB	4.88246	0.00054407
GPR115	0.361664	0.000539861
NUP37	0.180832	0.000539281
UFD1L	3.25497	0.000536831
RPL15	0.542495	0.000530278
H2AFZ	0.723327	0.000528447
MIB1	0.180832	0.000526334
BDH2	1.08499	0.000524769
RPS16	0.904159	0.00052213
CYP17A1	20.9765	0.000518354
CNO	0.904159	0.000516632
PACSIN2	6.32911	0.000513361
KTN1	3.07414	0.000513233
BLVRB	1.08499	0.00050202
MRFAP1L1	0.904159	0.000500212
ANKRA2	0.723327	0.000492114
NDUFS7	0.180832	0.000491316
PALLD	1.26582	0.00048971
GFI1B	1.62749	0.000484689
GPC1	0.542495	0.000483696
CTCF	0.361664	0.000482524
C7orf55	0.180832	0.000476566
CXCL2	0.723327	0.000476284
FNTA	0.180832	0.000476269
TFF1	0.723327	0.000476224
BTF3	0.723327	0.000470386
PTPN14	0.542495	0.000469025
IFNA2	35.2622	0.000467997
ATP5D	0.180832	0.000467935
FOSB	2.35081	0.000465079
LILRB4	2.71248	0.000459448
FLT3	4.70163	0.000459231
SH3GLB2	1.26582	0.000458143
ECM2	0.542495	0.000457881
THG1L	0.904159	0.000453251
DDX21	20.434	0.000452582
TFB2M	1.26582	0.000452499
EXO1	0.361664	0.000452323
CST9L	1.26582	0.000450154
EFHD2	1.08499	0.000446424
SMPDL3B	1.26582	0.000443794
DTX3L	1.62749	0.00044246
NLRC3	0.361664	0.000441171
EPHX1	0.180832	0.00043782
PTAR1	1.26582	0.000435964
NUP205	0.180832	0.000435905
NCLN	0.180832	0.000433323
NFRKB	0.542495	0.000433122
ARHGAP18	4.15913	0.000432633
ACAT1	0.542495	0.000431827
FAM83H	0.723327	0.000431157
FAM83D	0.180832	0.000430228
CXXC1	0.904159	0.00042989
VBP1	0.180832	0.000428513
SBK1	0.180832	0.000424184
CLSTN1	3.61664	0.00042404
CCL4	0.361664	0.00042289
ATP6V0D1	0.361664	0.000421452
SIL1	0.904159	0.000420613
PRR7	0.904159	0.000419775
CD2	0.723327	0.000419433
TAF4B	0.361664	0.000418886
GPR171	0.542495	0.000412128
BCLAF1	4.5208	0.000408144
DNAJC18	0.904159	0.00040643
LATS2	3.25497	0.00040588
CCNB1IP1	2.89331	0.000405698
GPR87	0.542495	0.000404809
ZMYM1	0.723327	0.000403485
ECT2	0.542495	0.000401478
SH3RF1	1.44665	0.000401123
TP53BP1	2.16998	0.000400904
SYF2	0.904159	0.000397398
FMNL1	0.361664	0.00039657
MRPL54	0.180832	0.000394458
TACC3	0.542495	0.000393397
HNRNPA2B1	0.180832	0.000388675
C11orf48	0.542495	0.000387803
SNAI2	0.542495	0.000387672
IFT81	0.361664	0.000380252
AKR1C1	20.0723	0.000379326
NKG7	2.89331	0.000378363
MDM2	0.180832	0.000376235
PPAP2C	0.542495	0.000375664
NNMT	0.361664	0.000373177
SLC7A5	3.4358	0.000372947
CSRP2	0.542495	0.000370883
CBLC	1.80832	0.000367792
BDNF	0.904159	0.000365264
SP5	0.180832	0.000365129
USO1	0.723327	0.000364529
RBM15	0.723327	0.000359439
TOP2A	0.542495	0.000355379
CNTD1	0.361664	0.000354822
SERPINA10	3.61664	0.000354777
TNFAIP3	4.5208	0.000354766
CYCS	0.180832	0.000354561
NCAPD3	0.542495	0.000354294
MS4A6A	0.542495	0.000350458
SMC4	0.542495	0.000346874
ZWINT	18.4448	0.0003467
C1orf122	0.904159	0.000343929
PFN2	0.723327	0.000338913
DDX58	5.42495	0.000338727
SH2D4B	20.7957	0.000338417
OSMR	0.361664	0.000338388
C21orf33	0.723327	0.000335154
FAM57B	0.180832	0.000334111
MFSD5	0.542495	0.000333626
TPD52L1	4.70163	0.000333288
MRPS30	0.180832	0.000329192
PLCD3	0.361664	0.00032843
LSM3	0.361664	0.000328379
SPRYD5	0.542495	0.000327475
MAGOH	0.542495	0.000326643
E2F2	1.98915	0.000324316
MRPS11	1.08499	0.000322317
STMN1	1.26582	0.000321768
KIF14	0.180832	0.000321237
CD300C	0.904159	0.000319368
AMHR2	0.542495	0.000317326
TXNDC15	1.08499	0.000316439
CCDC18	1.44665	0.000314505
DUS2L	0.361664	0.000313573
FBXO31	2.35081	0.000311595
CNBP	1.08499	0.000309473
SRPRB	0.723327	0.000308385
SLC22A16	3.9783	0.000304616
SPAG5	0.180832	0.00030448
IRF6	0.180832	0.000300097
INPP5F	22.604	0.000298653
ZBED2	0.904159	0.000297982
RPS23	0.723327	0.000296542
CD151	2.35081	0.000295233
ZYX	0.180832	0.000293377
UQCRQ	1.08499	0.000292868
SCN3B	0.542495	0.000292238
POLDIP2	0.180832	0.000291031
MMS19	20.2532	0.000289393
ICA1	0.180832	0.000288723
TSFM	0.361664	0.000288673
VPS13A	1.08499	0.000288244
RFTN1	0.542495	0.00028755
PSMA3	2.89331	0.000286799
CCNI	0.723327	0.000286737
LAMP1	2.71248	0.000285273
ATP6V0B	0.542495	0.000282758
PRLHR	22.604	0.000282749
IGFBP3	0.180832	0.000282199
SKIV2L2	0.361664	0.000281695
CRTAP	0.904159	0.000280203
RAD51AP1	0.361664	0.000279973
ZNF263	0.180832	0.000279182
APOL3	4.70163	0.000278284
FXYD3	0.723327	0.000278017
MELK	4.88246	0.000276141
NOXO1	0.361664	0.000272984
GPR110	0.542495	0.000272673
ARL3	20.9765	0.000271977
GPRC5A	1.26582	0.000271447
EXOSC2	1.26582	0.000269096
FLVCR1	0.542495	0.000268813
PTK2B	0.723327	0.000268761
EIF2S2	0.180832	0.000268373
RASGRP2	0.723327	0.000267763
SPP2	0.904159	0.000266192
SPNS1	0.180832	0.000264911
CLPTM1	1.80832	0.00026398
CSNK2A2	0.904159	0.000262924
NPTN	1.08499	0.00026132
ZBTB39	1.26582	0.000257119
ESR2	3.4358	0.000256538
IFIT3	22.0615	0.000255613
SPOCK1	0.904159	0.000255017
NDC80	0.904159	0.000254894
RRP1	0.723327	0.00025302
LIMD1	1.08499	0.000251189
VAMP3	5.42495	0.000250708
METAP1	0.723327	0.000250036
PBK	0.723327	0.000249746
CCNF	0.180832	0.000248586
SASS6	0.542495	0.000248376
TSEN34	2.71248	0.000248332
KIAA0101	1.44665	0.000247778
SLC39A9	3.61664	0.000246327
CCNB2	1.44665	0.000246163
ATP6V0A1	0.361664	0.000245566
CCDC81	0.361664	0.000242935
TBC1D10C	0.723327	0.000242275
ALDH3A1	1.08499	0.000240756
ZNF692	0.361664	0.000239745
WNT5A	1.08499	0.000239001
PPRC1	21.1573	0.000238664
IPO4	3.25497	0.000237822
CLIC3	1.08499	0.00023774
NUCB1	2.53165	0.000236889
C9orf47	0.904159	0.00023657
GDF3	0.542495	0.000234183
PLS1	0.723327	0.000232823
DAPP1	0.723327	0.000231331
EIF3D	4.70163	0.000231241
NUP155	0.542495	0.000230905
PDZK1IP1	0.723327	0.000230294
OXA1L	2.89331	0.000229319
FUCA2	4.5208	0.00022855
AKAP12	3.79747	0.000228394
DOLK	1.26582	0.000227146
CDK7	1.08499	0.000226446
GCA	0.180832	0.000225598
CD180	1.08499	0.00022558
RASA1	0.542495	0.000224384
BUB3	23.8698	0.000223842
LSM2	0.180832	0.00022296
RANBP3	0.180832	0.000218703
RAB11FIP1	0.542495	0.000217385
L2HGDH	2.89331	0.000217125
RAC2	4.88246	0.000216903
CXCL1	0.723327	0.000216518
MAL2	0.361664	0.000216099
SDF2L1	2.71248	0.000213356
CTSW	0.723327	0.000212924
PCNA	0.180832	0.000210719
RBBP6	0.904159	0.000210629
HERPUD1	1.08499	0.000210444
CFI	0.542495	0.000210149
RPN1	1.26582	0.000209255
TTC9C	0.723327	0.000208657
C13orf33	4.70163	0.000208084
PDSS1	18.6257	0.000207738
PPIF	20.6148	0.000206815
PSENEN	0.542495	0.000205362
OSTF1	1.08499	0.00020492
POLD3	0.542495	0.000204513
LSP1	2.35081	0.000204205
DGKB	0.180832	0.000203587
ZC3H7A	0.361664	0.000202501
FAM54A	4.5208	0.000200698
PRRX2	1.44665	0.000198428
TMPO	0.180832	0.000196828
TAF12	0.904159	0.000195381
HSPG2	2.16998	0.000194862
CEACAM5	1.62749	0.000194119
CIRH1A	0.542495	0.00019405
RAB32	4.5208	0.00019382
ADH4	0.723327	0.000192055
SH3GL1	0.180832	0.000191629
KDELR3	4.70163	0.000191523
FAM78A	1.44665	0.000190947
ZDHHC6	21.8807	0.000189965
TIMELESS	1.08499	0.000189743
LRP1	0.904159	0.000189239
POP4	0.542495	0.000188359
CBX5	0.904159	0.000188296
ZNF367	0.723327	0.000187716
DDX11	0.723327	0.000186532
PPIH	0.542495	0.000185304
POLE	0.180832	0.000184849
ELF3	0.180832	0.000184568
ODF2	1.26582	0.000183154
DDB2	1.62749	0.000183002
STRBP	1.26582	0.000182467
GPR124	0.542495	0.000181884
GEMIN4	0.723327	0.00018174
CCR4	0.904159	0.000181708
NDUFB2	0.180832	0.000181443
AICDA	1.08499	0.000181102
LSR	0.723327	0.000180673
MAP4	1.26582	0.000179883
OSM	4.70163	0.000179792
DPH2	0.542495	0.000179381
IL2RA	20.7957	0.00017791
PSMA5	0.542495	0.000177656
ZNF185	0.361664	0.000177341
EIF3M	1.08499	0.000177189
AMOTL2	0.723327	0.000176076
TUBB2A	0.180832	0.000175714
CLINT1	0.723327	0.000174838
INHBA	0.180832	0.000173905
SUV39H2	18.6257	0.000173855
TMEM45B	0.542495	0.00017358
TUBB3	1.98915	0.000171159
SGTB	0.723327	0.000169983
POLR2F	4.70163	0.000168181
EDEM1	0.180832	0.000167766
RPL28	2.71248	0.000167656
RUNX1	0.904159	0.000167125
TOMM20	0.180832	0.000166289
C11orf10	0.542495	0.000165803
RAD1	0.542495	0.000165078
BACE1	0.361664	0.000164345
MRPL51	0.361664	0.000163906
THBS1	2.16998	0.000163506
C9orf40	1.08499	0.000161636
OGDH	0.180832	0.00016135
CST6	0.723327	0.00015987
ATP6V1D	3.4358	0.000158933
TRIM22	2.16998	0.000157215
ZDHHC17	0.542495	0.000156215
CDK8	4.70163	0.000156081
BMP10	0.361664	0.000155013
GANAB	0.542495	0.000154668
GMNN	0.180832	0.000153457
STT3A	0.361664	0.000153238
TROAP	0.904159	0.00015281
MYBBP1A	0.904159	0.000151395
SOX21	3.61664	0.000151302
KRT80	0.723327	0.000150651
GMPPB	1.26582	0.000149843
SEPT7	0.180832	0.000149321
SRRM1	1.26582	0.000149016
TLK1	0.180832	0.000148856
USP10	1.98915	0.00014837
KIF15	1.08499	0.000145819
MTA2	0.542495	0.000145794
FSTL1	1.44665	0.000145305
WASF2	0.904159	0.000145047
FOXM1	0.542495	0.000144696
SNX1	1.26582	0.000144599
FAM96A	1.26582	0.000144022
TXNDC16	2.89331	0.000143454
SPSB3	0.361664	0.000142571
SYN2	0.361664	0.000142173
CDX2	4.70163	0.000141852
AKR1B10	0.180832	0.000141644
TMEM39B	1.08499	0.000139042
EIF1	0.361664	0.000137372
NOL4	0.542495	0.00013729
IL26	1.80832	0.000135596
SPOCD1	0.904159	0.000135244
SPARC	0.904159	0.000134353
THY1	0.361664	0.000134321
ATAD2B	0.361664	0.000132834
EHD2	2.35081	0.000132782
RFC4	0.904159	0.00013275
ALDH3B2	0.904159	0.000132379
TTK	2.35081	0.000132338
TCOF1	0.723327	0.00013125
PFDN1	0.904159	0.000131232
YEATS4	0.542495	0.000130988
SERPINC1	0.180832	0.000130504
SCO1	1.08499	0.00013049
MX1	0.904159	0.000130377
HMMR	1.26582	0.000129743
BAD	0.723327	0.000129631
SPC25	0.180832	0.000128945
CBFA2T3	2.16998	0.000128895
CBFA2T2	0.180832	0.000128885
PDCD2	3.79747	0.000128836
SLC45A2	0.904159	0.000128487
EBI3	0.180832	0.000128403
MAN1B1	1.08499	0.000128332
CTNNAL1	0.904159	0.000128076
BBC3	2.35081	0.000127941
DHX58	0.542495	0.000127903
MNT	0.723327	0.000127885
ARID2	1.26582	0.000127459
AHR	0.180832	0.000127197
AHCTF1	1.62749	0.000127002
TMEM145	1.44665	0.000126817
UBE2J2	0.904159	0.000126806
SUCLG2	0.904159	0.000126401
CKAP5	1.62749	0.00012622
ADAMTS2	1.44665	0.000125984
DUT	1.98915	0.000124957
PRRX1	0.180832	0.000123674
NEXN	1.44665	0.000123351
TYMS	1.08499	0.00012298
TRUB2	1.26582	0.000121989
C14orf2	2.71248	0.00012193
FRK	4.33996	0.000121856
IRS2	2.71248	0.000120783
SNX24	0.723327	0.000120626
PIF1	1.26582	0.000120529
CREB3	5.06329	0.000119246
SNAP91	2.35081	0.000118674
PRMT5	2.89331	0.000117533
COL18A1	1.44665	0.00011676
SLC39A13	1.80832	0.000116528
FGFBP1	0.361664	0.000116109
GINS2	2.16998	0.000115692
PDLIM7	1.08499	0.000114671
INSM2	2.89331	0.000114614
AMBP	0.723327	0.000114555
MRPS12	0.723327	0.000114077
SERBP1	0.904159	0.000113758
IFI44	1.26582	0.000113261
FKBP4	0.542495	0.000112754
IL21R	0.542495	0.000111668
SLC1A5	2.35081	0.000111199
TOPBP1	0.723327	0.000110957
HOOK1	0.904159	0.000110923
FAM122A	1.62749	0.000110673
DAB2	0.361664	0.000110613
PAK4	0.904159	0.000110371
TRIM29	0.361664	0.000110236
TUBE1	3.9783	0.000110075
PYCRL	0.904159	0.000109639
GP1BA	0.904159	0.000109353
KIF11	20.6148	0.000108824
SLC43A1	0.361664	0.000108632
PIGW	0.361664	0.000108595
DLGAP3	0.723327	0.000107748
MTHFD1	3.4358	0.000107098
AP2M1	0.180832	0.000107051
HDAC3	0.904159	0.000106803
EID2B	0.904159	0.000106093
SMEK1	3.07414	0.000105075
CENPK	0.723327	0.000104322
MVP	0.180832	0.000103826
PIK3R5	0.723327	0.000102866
ACTR1A	20.9765	0.000101605
ADAT2	4.5208	0.00010035
PMPCA	1.26582	0.000100299
G3BP2	0.723327	9.99314e-05
RLTPR	0.361664	9.97886e-05
SPRYD3	0.904159	9.96582e-05
KCNA1	0.361664	9.91392e-05
SUPV3L1	20.434	9.87263e-05
CD37	2.35081	9.80822e-05
TNFSF8	0.904159	9.80084e-05
FAP	0.361664	9.5812e-05
IL6ST	0.361664	9.56689e-05
C10orf137	24.4123	9.46073e-05
MRPS18B	0.180832	9.45576e-05
GBP4	1.26582	9.32098e-05
PGRMC2	1.26582	9.30387e-05
POLQ	1.44665	9.25649e-05
MTA1	2.53165	9.15017e-05
PHF21B	6.69078	9.0985e-05
POPDC3	3.79747	9.03087e-05
FBXO5	3.9783	9.00094e-05
ATP5J	0.904159	8.96536e-05
FLNA	0.361664	8.94961e-05
C11orf58	1.08499	8.94541e-05
IFIH1	0.361664	8.91423e-05
FCN1	2.35081	8.91227e-05
NUMB	3.79747	8.89216e-05
SNRPD1	0.180832	8.83982e-05
MYT1	0.542495	8.83394e-05
SEL1L	2.89331	8.79538e-05
DOK2	1.08499	8.78853e-05
ESRRA	0.723327	8.76459e-05
ACTR2	0.361664	8.74628e-05
RASSF6	0.723327	8.74539e-05
PEX16	1.80832	8.73757e-05
PDGFC	1.08499	8.52331e-05
FKBP7	0.180832	8.50855e-05
RNF183	0.723327	8.41538e-05
ITGA2B	0.361664	8.3327e-05
PPIC	0.723327	8.2437e-05
NEIL3	1.98915	8.20412e-05
NLRP3	1.26582	8.18935e-05
HIRA	3.25497	8.18539e-05
POLD4	0.723327	8.133e-05
MCM3AP	1.26582	8.11164e-05
CCNG1	1.26582	8.07192e-05
GPSM2	0.542495	8.04348e-05
KRT5	0.723327	7.91295e-05
TTF2	0.723327	7.84871e-05
CST3	0.180832	7.84757e-05
CD3G	0.361664	7.79195e-05
FOXD3	0.723327	7.77758e-05
TIMM17A	0.180832	7.66136e-05
TMEM39A	1.44665	7.6405e-05
HADH	0.542495	7.56513e-05
EEF1E1	0.723327	7.56175e-05
PAWR	0.904159	7.5177e-05
ABCC2	20.6148	7.5068e-05
MBD3	0.180832	7.50383e-05
ST14	0.542495	7.49142e-05
CAMLG	1.08499	7.46967e-05
PYCR2	0.180832	7.45509e-05
COPB2	0.723327	7.39068e-05
FA2H	1.44665	7.35574e-05
SMC2	0.904159	7.35145e-05
NFIC	0.180832	7.32537e-05
SERPINI2	0.361664	7.28802e-05
GPR176	2.16998	7.28672e-05
AURKAIP1	1.08499	7.27924e-05
NUP88	0.904159	7.20379e-05
ALPK2	1.08499	7.19132e-05
CUTC	20.434	7.18916e-05
TMC4	2.71248	7.18616e-05
ARHGAP9	0.723327	7.1293e-05
DUSP1	1.08499	7.12534e-05
CACYBP	0.180832	7.07139e-05
GPA33	0.180832	7.06054e-05
EIF2C3	0.904159	7.05137e-05
ADRM1	0.180832	7.02542e-05
TGFBR2	0.723327	7.0106e-05
URM1	1.26582	6.98753e-05
PPP1R16B	0.180832	6.97168e-05
SLC7A11	1.44665	6.88428e-05
G6PD	0.180832	6.86542e-05
ZBTB32	0.542495	6.81353e-05
CFL2	3.07414	6.77002e-05
TNFRSF14	1.44665	6.75876e-05
PAIP2	0.904159	6.74024e-05
RABEPK	1.44665	6.73718e-05
MPZL2	0.361664	6.6749e-05
PCM1	1.26582	6.66889e-05
C1orf63	16.4557	6.61386e-05
HMBOX1	0.723327	6.6052e-05
RIOK1	0.542495	6.58132e-05
EPS8L1	2.71248	6.5621e-05
KIF22	0.180832	6.55289e-05
C15orf48	2.35081	6.53311e-05
RUVBL1	1.08499	6.48397e-05
ZNF428	1.62749	6.48342e-05
NPAT	0.542495	6.47009e-05
C11orf82	0.361664	6.46524e-05
GFPT1	0.180832	6.46044e-05
SH2B3	0.361664	6.45753e-05
ASCL2	2.16998	6.42679e-05
ERN2	0.904159	6.41564e-05
SUSD1	0.904159	6.37188e-05
GADD45G	0.723327	6.37149e-05
PLK2	0.361664	6.35715e-05
MIER3	0.361664	6.33929e-05
AKAP5	3.4358	6.30489e-05
RABL5	0.904159	6.26193e-05
CYLD	0.542495	6.24606e-05
LAPTM5	1.26582	6.20992e-05
ORMDL2	1.26582	6.20877e-05
MXD4	0.542495	6.19326e-05
JUP	0.361664	6.14631e-05
GOT1	20.434	6.14256e-05
CRELD2	8.86076	6.1194e-05
SAFB2	0.180832	6.06799e-05
KLF5	4.33996	5.99926e-05
GSR	0.723327	5.97189e-05
CAPN3	2.16998	5.94022e-05
FAH	1.08499	5.9166e-05
GBP2	1.26582	5.90629e-05
C1orf177	0.723327	5.89854e-05
CDCA7	0.180832	5.87932e-05
CISD1	18.264	5.86388e-05
CLK3	1.08499	5.85879e-05
TRUB1	22.2423	5.85629e-05
INPP4B	1.26582	5.83135e-05
TYROBP	0.542495	5.80436e-05
SYK	0.904159	5.80122e-05
MRPL55	0.180832	5.79543e-05
IL15RA	20.434	5.76717e-05
LUC7L	0.361664	5.75567e-05
TRAM1	0.180832	5.7485e-05
RBX1	5.24412	5.73125e-05
MAML2	0.542495	5.69367e-05
SRGAP1	1.44665	5.66458e-05
RBM4	0.723327	5.65896e-05
CCDC99	1.26582	5.64194e-05
UTP20	0.180832	5.63207e-05
SHD	0.180832	5.60697e-05
BCL3	1.80832	5.60571e-05
SERPINB5	1.26582	5.59182e-05
CLIP3	0.542495	5.57572e-05
BLM	1.08499	5.57411e-05
ATP6AP1	0.180832	5.51694e-05
PTPRCAP	0.723327	5.51152e-05
EPB41	0.904159	5.50269e-05
SIDT1	0.904159	5.50023e-05
GADD45B	0.180832	5.41796e-05
ARFIP1	1.26582	5.39665e-05
KARS	1.08499	5.39349e-05
MRPS34	0.361664	5.37885e-05
DPAGT1	0.361664	5.37643e-05
MRGPRF	0.904159	5.35519e-05
FAM46B	1.08499	5.24802e-05
LYZ	0.542495	5.24258e-05
TCF19	0.180832	5.23616e-05
CENPL	0.180832	5.23547e-05
RHOA	1.26582	5.15914e-05
KRT14	0.542495	5.1511e-05
EIF3E	0.361664	5.1221e-05
SNX22	1.26582	5.09319e-05
TMEM108	0.904159	5.08318e-05
ATXN3	3.25497	5.07732e-05
ARF6	2.89331	5.0021e-05
PHF5A	5.24412	4.89637e-05
LRRC49	1.08499	4.88287e-05
LSM5	0.180832	4.87339e-05
GPR15	0.180832	4.867e-05
TIMP3	4.88246	4.86402e-05
MRPL39	0.723327	4.85676e-05
ZNF580	2.71248	4.83559e-05
DNTTIP2	1.44665	4.81654e-05
KIAA1524	0.723327	4.75738e-05
RMI1	0.542495	4.75465e-05
HP1BP3	1.62749	4.74811e-05
C1orf31	0.180832	4.72112e-05
NUP188	1.26582	4.70145e-05
IFI35	0.361664	4.70083e-05
MON1A	1.26582	4.69906e-05
FAM84B	0.361664	4.66685e-05
CCL22	1.08499	4.55269e-05
NUDCD2	1.26582	4.50466e-05
CCNT1	1.08499	4.47204e-05
CETN2	0.180832	4.45706e-05
PTS	0.361664	4.45359e-05
NAB2	1.26582	4.44743e-05
TMEM56	0.904159	4.4378e-05
ANKHD1	0.904159	4.4226e-05
RAD21	0.542495	4.39449e-05
C10orf47	19.1682	4.29743e-05
SESN1	3.79747	4.2907e-05
SGCB	0.361664	4.28979e-05
ABCE1	1.26582	4.28282e-05
IL32	0.361664	4.28182e-05
ZNF146	0.723327	4.25914e-05
MGAT2	2.89331	4.25636e-05
VCL	20.434	4.24485e-05
ZNF292	2.35081	4.22079e-05
FOXA3	2.35081	4.19496e-05
RAE1	0.180832	4.17301e-05
PTOV1	2.53165	4.16476e-05
COL7A1	1.26582	4.12147e-05
AP2A1	2.35081	4.11274e-05
NBR1	0.542495	4.09323e-05
LCP1	4.88246	4.0655e-05
ARF1	0.180832	4.05966e-05
FBXO40	1.44665	4.05751e-05
GTF3C4	1.62749	4.04343e-05
SREBF2	5.60579	4.04246e-05
GRP	1.08499	4.02681e-05
SELS	1.26582	4.02484e-05
UBN1	0.361664	4.02169e-05
PDGFA	0.180832	4.00337e-05
TPO	0.723327	3.99007e-05
TRIP11	3.25497	3.96702e-05
NCKAP1	0.180832	3.96001e-05
GTF2A1	2.89331	3.95449e-05
TPSAB1	0.180832	3.89979e-05
COL4A1	2.53165	3.89524e-05
TRAPPC1	0.723327	3.89147e-05
RCN2	0.904159	3.89005e-05
PARP9	1.62749	3.88985e-05
CHTF18	0.361664	3.86753e-05
LBR	0.361664	3.85989e-05
SFT2D2	0.180832	3.83758e-05
RG9MTD1	0.180832	3.82817e-05
RAB17	0.723327	3.80291e-05
CENPH	1.08499	3.77625e-05
ECD	20.434	3.76492e-05
SMARCA5	0.904159	3.74756e-05
WIPF2	0.542495	3.74288e-05
CTGF	4.15913	3.70303e-05
DKK3	1.98915	3.69814e-05
TMEM111	0.361664	3.68207e-05
SAR1B	1.08499	3.6797e-05
SASH1	4.5208	3.64624e-05
AIM1	3.61664	3.63234e-05
COX4I1	2.16998	3.62503e-05
PIGK	1.26582	3.61391e-05
PLEKHG6	0.542495	3.56305e-05
SLC18A2	22.2423	3.56287e-05
ACAN	1.26582	3.55199e-05
DLAT	0.361664	3.54407e-05
UBL7	1.08499	3.53914e-05
ITGA2	0.361664	3.5217e-05
TTYH3	0.180832	3.50719e-05
KRT19	0.542495	3.50663e-05
GDPD1	0.180832	3.49815e-05
DOCK2	1.08499	3.4856e-05
PAQR3	0.904159	3.47914e-05
LARS	0.723327	3.46779e-05
HPCA	0.904159	3.45999e-05
ZW10	0.361664	3.45669e-05
FGFR1OP	5.24412	3.45446e-05
EIF3K	0.723327	3.45345e-05
CCNA2	0.723327	3.44627e-05
CPN1	20.6148	3.40531e-05
PTK2	0.542495	3.38585e-05
ADAM9	0.542495	3.37373e-05
IFI44L	1.26582	3.35949e-05
TFAM	18.264	3.34632e-05
MKI67	24.5931	3.32458e-05
RSL1D1	0.361664	3.32233e-05
WDR76	2.16998	3.31677e-05
HDDC3	1.08499	3.30289e-05
DMKN	0.542495	3.29395e-05
MAPKAPK5	0.542495	3.2827e-05
YAP1	0.542495	3.27559e-05
EVI2B	0.723327	3.24828e-05
TCP1	3.9783	3.24714e-05
CPN2	1.98915	3.23004e-05
ZFP161	0.904159	3.21519e-05
MEF2C	0.723327	3.18512e-05
EYA3	1.26582	3.16544e-05
ARF4	1.08499	3.16322e-05
GOLGA3	0.180832	3.16238e-05
CAPN1	0.904159	3.152e-05
SRM	1.98915	3.13374e-05
UFM1	4.70163	3.13091e-05
KIAA1984	1.26582	3.12431e-05
ITK	0.723327	3.11878e-05
CCDC94	0.180832	3.1072e-05
CTSL1	1.08499	3.09211e-05
FKBP3	2.71248	3.07072e-05
STAP2	0.180832	3.04276e-05
IFI27	3.61664	3.03469e-05
MPI	1.08499	3.00948e-05
FANCM	2.71248	3.00023e-05
SLC8A2	2.35081	3.00011e-05
RHPN2	0.723327	2.98894e-05
C7orf41	0.180832	2.98233e-05
SSR3	0.723327	2.97535e-05
AP1G2	3.07414	2.96854e-05
C14orf166	3.07414	2.96545e-05
GLRX5	3.79747	2.96207e-05
IRF8	2.71248	2.95251e-05
CHAF1B	1.08499	2.94621e-05
C3orf26	0.180832	2.92845e-05
DYNC1H1	2.89331	2.90962e-05
IL4I1	2.71248	2.88992e-05
LRPPRC	0.180832	2.81496e-05
ISG15	1.26582	2.81087e-05
SALL2	2.89331	2.80251e-05
FRMD6	3.07414	2.80169e-05
TGS1	0.180832	2.7775e-05
SEC13	0.361664	2.76894e-05
PSMD11	0.180832	2.76256e-05
FAM114A1	0.542495	2.74701e-05
KIF18A	0.904159	2.74339e-05
TMEM140	0.180832	2.7421e-05
ZDHHC16	20.2532	2.71343e-05
APLP1	0.542495	2.7043e-05
MAPK10	0.723327	2.70229e-05
NFKB1	1.08499	2.67716e-05
TLR8	1.62749	2.67664e-05
CDH3	0.542495	2.66733e-05
MUC5B	2.35081	2.66596e-05
PSMD14	0.361664	2.65979e-05
PTPDC1	0.723327	2.65746e-05
MPDZ	6.87161	2.6509e-05
ACP2	1.62749	2.6491e-05
METTL9	0.542495	2.64697e-05
SEPT2	0.723327	2.64636e-05
GPM6B	0.180832	2.6022e-05
BCL7A	0.180832	2.60017e-05
NRP1	17.7215	2.59153e-05
STAC	0.904159	2.55462e-05
LARP6	1.08499	2.54653e-05
HEG1	1.08499	2.54578e-05
NPC1	0.361664	2.54051e-05
NANS	0.723327	2.53637e-05
CSMD1	0.723327	2.53294e-05
TMOD2	1.26582	2.53225e-05
HERC6	0.904159	2.5312e-05
ZBED4	8.31826	2.52679e-05
MYL6	1.26582	2.50395e-05
GIT2	0.180832	2.50117e-05
RBM33	0.361664	2.48152e-05
MESDC2	0.904159	2.48057e-05
TPM2	5.06329	2.47699e-05
LETMD1	0.723327	2.47194e-05
ATAD2	0.361664	2.4622e-05
EIF2C2	0.723327	2.45643e-05
CHRNA3	0.904159	2.44986e-05
FSD1	0.180832	2.44399e-05
LPGAT1	0.180832	2.44323e-05
SPATA18	0.361664	2.43814e-05
MUCL1	0.904159	2.42965e-05
KIAA1279	20.434	2.42624e-05
LZTS2	20.7957	2.42205e-05
HECTD1	3.25497	2.41829e-05
TPM1	1.62749	2.4173e-05
STAB1	1.44665	2.41475e-05
COX7A1	0.723327	2.41293e-05
PTX3	1.08499	2.40961e-05
HIPK3	1.08499	2.40217e-05
DNAJC3	3.61664	2.38551e-05
RHOG	2.16998	2.38263e-05
TNFRSF1B	1.80832	2.38015e-05
STX12	1.26582	2.3751e-05
IRAK3	1.62749	2.37429e-05
ZNF174	0.180832	2.37355e-05
PUF60	0.723327	2.37349e-05
CPEB3	20.434	2.34621e-05
ANTXR1	0.180832	2.33264e-05
CTBS	1.44665	2.32836e-05
ZNF592	1.08499	2.31722e-05
RNF41	1.26582	2.30721e-05
C7orf49	0.180832	2.299e-05
PARVG	6.87161	2.29244e-05
RAB39B	0.180832	2.27425e-05
PPWD1	0.723327	2.26596e-05
LLGL2	0.180832	2.25436e-05
VEGFC	2.16998	2.24653e-05
SERP1	0.542495	2.24383e-05
SLA	0.361664	2.24099e-05
CCDC12	1.26582	2.22871e-05
GPBP1L1	0.542495	2.21806e-05
EMG1	0.361664	2.21516e-05
TCTA	1.26582	2.16855e-05
LIN9	0.180832	2.16331e-05
USP53	0.723327	2.16005e-05
MYEOV2	0.723327	2.15655e-05
TMEM41B	1.98915	2.13619e-05
FUT2	2.53165	2.12283e-05
LUC7L2	0.180832	2.11514e-05
ELOVL1	0.542495	2.11469e-05
PES1	5.06329	2.10875e-05
MRPS27	0.723327	2.08843e-05
RABAC1	1.62749	2.0708e-05
RXRA	2.35081	2.06216e-05
SNAP23	2.16998	2.06156e-05
PSRC1	0.542495	2.05953e-05
POU2F1	0.180832	2.04747e-05
SF3A2	0.361664	2.03609e-05
ILK	2.35081	2.01696e-05
HTRA1	22.9656	2.01161e-05
SHPRH	4.70163	2.0003e-05
CPSF2	3.07414	1.99581e-05
BRMS1	0.723327	1.99536e-05
SP140	0.180832	1.97923e-05
VPS37C	0.542495	1.97556e-05
HCLS1	1.44665	1.97342e-05
CEACAM6	1.80832	1.97337e-05
NUDT22	0.723327	1.96411e-05
ADAM7	0.904159	1.95163e-05
CCDC127	2.16998	1.94367e-05
CXCL3	0.723327	1.9334e-05
PLXNB3	0.180832	1.90998e-05
INADL	0.723327	1.89823e-05
RHBDF1	0.542495	1.89625e-05
RPL22	4.88246	1.89531e-05
PCMTD1	0.180832	1.89279e-05
SS18L1	0.180832	1.88456e-05
ENO1	4.88246	1.87272e-05
SERPINB6	0.180832	1.87071e-05
DSCR3	1.08499	1.86961e-05
C6orf162	2.53165	1.86441e-05
C17orf28	0.180832	1.86438e-05
WWC2	2.35081	1.86382e-05
MPEG1	0.904159	1.85533e-05
PIGP	1.08499	1.84064e-05
SCARF1	0.723327	1.8195e-05
PCNP	0.180832	1.81781e-05
MRPS25	0.361664	1.81538e-05
EHBP1L1	0.723327	1.81452e-05
CALD1	0.180832	1.80097e-05
ATP1A1	0.723327	1.79903e-05
TPH1	1.08499	1.79396e-05
MICAL2	1.98915	1.78656e-05
THAP2	0.180832	1.77323e-05
ZBTB38	0.904159	1.7672e-05
CARD10	4.88246	1.75847e-05
EHMT1	0.904159	1.74676e-05
CHCHD8	0.723327	1.73461e-05
KIAA1549	0.180832	1.73387e-05
SERPINB1	0.180832	1.73293e-05
E2F1	0.180832	1.71281e-05
PCF11	0.361664	1.71181e-05
SERPINA4	3.4358	1.71034e-05
GNAO1	1.08499	1.68119e-05
PRPF6	0.542495	1.6643e-05
PLXND1	1.08499	1.66265e-05
C12orf40	0.542495	1.65962e-05
C12orf4	0.361664	1.65962e-05
PRPF4B	0.361664	1.65414e-05
ATP5G2	0.723327	1.64784e-05
CASP2	0.180832	1.62248e-05
PRAP1	26.2206	1.61965e-05
CDK2	1.44665	1.61653e-05
NSUN2	0.904159	1.61643e-05
MLPH	0.361664	1.61388e-05
CDS1	0.904159	1.60346e-05
ADCYAP1R1	0.180832	1.60042e-05
PRKCD	1.26582	1.59779e-05
CLDN12	0.180832	1.59561e-05
KIAA1967	1.08499	1.57816e-05
TRIM8	20.9765	1.57752e-05
ZNF767	0.180832	1.56595e-05
CASP8AP2	2.89331	1.5564e-05
G3BP1	0.904159	1.5517e-05
IFI6	1.08499	1.53653e-05
PTGES3	1.08499	1.53191e-05
SNX9	3.9783	1.52941e-05
PTGES2	1.26582	1.50629e-05
RAB27A	1.44665	1.50122e-05
SYNJ1	0.723327	1.49826e-05
ADCY2	0.723327	1.49792e-05
IRGQ	1.62749	1.48903e-05
FKBP2	0.723327	1.48895e-05
PAN3	5.06329	1.48862e-05
PDE7A	0.180832	1.47842e-05
EXOSC4	0.723327	1.47149e-05
LHFPL2	0.723327	1.47035e-05
SLC33A1	0.542495	1.46936e-05
SOX9	0.180832	1.46439e-05
DDX56	0.180832	1.46277e-05
SMAD3	1.08499	1.45886e-05
SEPT3	5.60579	1.4531e-05
METTL1	0.180832	1.44317e-05
POLA2	0.723327	1.44305e-05
GLT8D1	1.44665	1.43324e-05
C1orf109	0.904159	1.42743e-05
SLC22A8	0.723327	1.42381e-05
FGF3	0.904159	1.42247e-05
GPR35	0.723327	1.41564e-05
STXBP5L	1.44665	1.41527e-05
CBFB	0.361664	1.40068e-05
ATP8B1	1.08499	1.38798e-05
ITGA6	0.180832	1.38578e-05
ISOC2	2.71248	1.38548e-05
PARP14	1.62749	1.38196e-05
CTAGE5	3.07414	1.37981e-05
MMP7	0.542495	1.37752e-05
SLC9A1	1.08499	1.37228e-05
IRF2BP1	2.35081	1.36568e-05
ZNF212	0.180832	1.36314e-05
PRMT3	1.08499	1.35379e-05
TM9SF1	3.25497	1.35341e-05
C12orf44	0.723327	1.34695e-05
FANCA	1.98915	1.34603e-05
IFIT1	22.2423	1.34522e-05
TLN1	5.06329	1.34289e-05
GBF1	20.9765	1.34e-05
PTPN22	0.723327	1.33939e-05
C9orf116	1.98915	1.33641e-05
DAG1	1.26582	1.33218e-05
EBF1	0.904159	1.32722e-05
TAF5L	0.180832	1.31666e-05
HEATR1	0.180832	1.31354e-05
ATOX1	0.904159	1.30899e-05
TRAPPC2L	2.16998	1.30822e-05
MCFD2	0.180832	1.29852e-05
LRP10	3.4358	1.29158e-05
GAS2L1	4.70163	1.28348e-05
ZFPL1	0.723327	1.27725e-05
OAS3	0.180832	1.27694e-05
LTBP2	3.61664	1.26049e-05
CNFN	1.62749	1.23732e-05
JMJD4	0.180832	1.22964e-05
GNL2	0.904159	1.22836e-05
JUN	0.723327	1.22213e-05
STXBP3	0.361664	1.21705e-05
RAI14	0.542495	1.21295e-05
SLTM	1.62749	1.21273e-05
LIN54	1.08499	1.20618e-05
DGKA	1.44665	1.20557e-05
CD4	0.361664	1.19503e-05
ARHGEF16	2.35081	1.19375e-05
FAM111B	0.904159	1.1906e-05
RBMS2	1.08499	1.18447e-05
CHMP5	4.88246	1.18005e-05
DIABLO	0.180832	1.15342e-05
HCFC1R1	0.180832	1.13671e-05
PHB2	0.361664	1.12979e-05
RCC2	0.904159	1.1245e-05
SENP7	0.180832	1.1242e-05
RBM42	0.723327	1.12037e-05
DALRD3	1.26582	1.11627e-05
CDK5RAP1	0.180832	1.112e-05
ZNF628	2.71248	1.10588e-05
CCDC28B	1.08499	1.09972e-05
SYTL1	0.904159	1.09684e-05
C11orf30	0.542495	1.09159e-05
P4HA1	20.434	1.09083e-05
CSTA	1.44665	1.08843e-05
MINPP1	22.4231	1.07684e-05
SEC11C	1.08499	1.07616e-05
IRF9	3.4358	1.06986e-05
CD27	0.542495	1.06634e-05
DNAJC7	0.542495	1.06089e-05
ALG2	0.542495	1.0592e-05
LRRC8B	1.26582	1.05857e-05
RIMBP2	0.361664	1.05526e-05
C14orf149	3.07414	1.04317e-05
IL22RA1	1.26582	1.03714e-05
NR2E1	3.79747	1.03186e-05
TINAGL1	0.904159	1.01202e-05
CDCP1	1.08499	1.01156e-05
ADH1A	0.723327	1.00299e-05
ADH1B	0.723327	1.00299e-05
SLC4A7	0.361664	9.9923e-06
PHF23	1.08499	9.90546e-06
SLC39A5	1.08499	9.8935e-06
ADRBK1	0.723327	9.71579e-06
JAM3	0.542495	9.67455e-06
RHOV	1.98915	9.64305e-06
GALE	1.80832	9.64279e-06
KLB	0.723327	9.49931e-06
NCR1	2.71248	9.44016e-06
HERC4	20.0723	9.38761e-06
C1orf43	0.180832	9.26776e-06
SPPL2A	1.44665	9.2243e-06
PPAPDC1B	0.542495	9.21497e-06
RHOT2	0.723327	9.18582e-06
GTPBP4	21.3382	9.17663e-06
ABCG8	0.361664	9.12587e-06
SPATA6	0.904159	9.07849e-06
TCIRG1	1.08499	9.04079e-06
C1D	0.361664	9.03302e-06
STAT6	1.26582	9.02705e-06
HRH1	0.361664	9.01155e-06
MAGEB4	0.180832	8.88727e-06
CCDC66	1.08499	8.79194e-06
USH1C	1.08499	8.77895e-06
DCK	0.904159	8.72613e-06
NCKAP1L	0.904159	8.66147e-06
C11orf57	0.361664	8.63067e-06
IDH3A	0.904159	8.57579e-06
KRT13	0.542495	8.5739e-06
GDPD3	0.180832	8.56754e-06
STX5	0.542495	8.56099e-06
HGD	1.44665	8.4772e-06
TSPAN32	2.16998	8.45941e-06
SSRP1	0.361664	8.43688e-06
MAP4K5	2.89331	8.28851e-06
PJA2	0.361664	8.05445e-06
BRP44	0.180832	8.0455e-06
TNFSF10	0.361664	7.96195e-06
PKM2	0.904159	7.93919e-06
PPP1R13L	2.35081	7.88501e-06
NOC3L	20.7957	7.8312e-06
ACTN4	0.723327	7.77179e-06
SSB	0.180832	7.76865e-06
CCT8	0.723327	7.74254e-06
PDZD4	0.180832	7.7017e-06
RBPMS2	1.26582	7.65838e-06
EPB42	2.16998	7.62192e-06
ATAD3A	1.26582	7.55026e-06
ZMAT5	4.5208	7.51177e-06
RECQL4	0.904159	7.50335e-06
RBPMS	0.904159	7.49666e-06
MRPL10	0.361664	7.40184e-06
KDELR1	2.53165	7.30382e-06
COPB1	1.26582	7.29407e-06
PIK3CG	0.180832	7.28027e-06
DPYSL3	0.723327	7.25436e-06
LPXN	0.542495	7.25107e-06
CTTNBP2NL	0.904159	7.21105e-06
ATP6V1G2	0.180832	7.18599e-06
SPEN	0.723327	7.16268e-06
VAMP2	0.723327	7.14559e-06
TIPARP	0.723327	7.11459e-06
PSTPIP1	0.904159	7.10427e-06
GMFB	2.71248	7.05427e-06
NPM3	20.7957	7.03789e-06
MED31	1.08499	6.95089e-06
NDUFS3	1.80832	6.92922e-06
SBF1	8.4991	6.90005e-06
GNL3	1.44665	6.87713e-06
TMTC3	0.904159	6.86334e-06
ELMO3	0.361664	6.83566e-06
GNG12	0.904159	6.79364e-06
PUSL1	0.904159	6.68824e-06
MECR	0.904159	6.67912e-06
YIPF5	0.904159	6.65941e-06
MLH1	0.904159	6.64804e-06
FDFT1	1.26582	6.62869e-06
ZNF326	1.26582	6.59042e-06
SERPINA9	3.61664	6.57942e-06
MGLL	1.26582	6.52801e-06
E2F8	1.26582	6.52311e-06
MRPS33	0.180832	6.51826e-06
TKT	1.26582	6.50967e-06
QTRTD1	1.08499	6.50687e-06
MMP14	3.07414	6.5027e-06
EIF4G2	1.80832	6.42617e-06
SCARB1	0.180832	6.40268e-06
CHD7	0.180832	6.36782e-06
TMEM9B	1.98915	6.34908e-06
RGS17	3.9783	6.30357e-06
LAPTM4A	0.361664	6.28953e-06
TUFM	0.180832	6.2809e-06
KLK12	2.89331	6.26756e-06
MORN2	0.180832	6.25016e-06
TNRC6B	4.88246	6.24882e-06
TBC1D9B	0.723327	6.2181e-06
KCNA3	0.723327	6.19323e-06
LYPD3	1.44665	6.14163e-06
NEUROD2	0.361664	6.13571e-06
NCOA2	0.180832	6.13131e-06
USP38	0.904159	6.12428e-06
PHF17	1.44665	6.10431e-06
NAPA	2.35081	6.09268e-06
CRBN	0.542495	6.08869e-06
RNF138	0.361664	6.03134e-06
SCFD2	0.361664	6.02859e-06
TNKS	1.26582	6.02113e-06
MYO1C	0.723327	5.97343e-06
TOMM22	5.06329	5.95399e-06
PSCA	0.723327	5.93962e-06
MS4A8B	0.542495	5.90201e-06
FLI1	0.542495	5.89972e-06
TCP11L1	1.08499	5.87568e-06
PCBD2	1.08499	5.85642e-06
MS4A3	0.542495	5.85613e-06
RBM22	0.723327	5.85561e-06
NDFIP1	0.904159	5.83325e-06
RP1L1	1.08499	5.79252e-06
SUMF1	0.361664	5.78858e-06
KBTBD8	0.904159	5.68688e-06
TMIGD2	0.180832	5.67477e-06
XPOT	1.44665	5.65159e-06
RAB10	0.180832	5.61198e-06
GPR18	2.89331	5.60357e-06
CHRNA1	0.180832	5.59044e-06
DDX19A	0.542495	5.56838e-06
POLR3H	5.42495	5.56763e-06
DLC1	1.08499	5.46732e-06
TRPM1	1.80832	5.44531e-06
TNFRSF13C	5.78662	5.4111e-06
ITPKC	1.44665	5.36512e-06
NPHP1	0.361664	5.33985e-06
OSBP	0.542495	5.31626e-06
ZBTB48	4.5208	5.30108e-06
PARP3	1.26582	5.30068e-06
RREB1	0.361664	5.28932e-06
KLF6	20.2532	5.25527e-06
ATP10B	0.904159	5.21137e-06
BICD1	0.723327	5.1827e-06
RPUSD4	0.361664	5.15367e-06
FSTL3	0.361664	5.14639e-06
[truncated: 6,209 more rows]

## Sheet: TCGA_GBM_Amplifications
Gene	PercentageAmplificationsInCohort	AverageImpactOnSurvivalSignature
MICALL2	6.32911	0.698419
RGS8	0.361664	0.694242
FLG2	0.361664	0.690388
ITGA8	0.361664	0.687035
WFDC2	0.361664	0.640394
BCL6	0.723327	0.635525
SEPHS1	0.542495	0.61561
MXRA8	0.180832	0.585082
GSX2	12.2966	0.581332
CPXM1	0.361664	0.568649
C19orf10	0.180832	0.568541
ABHD14B	0.361664	0.555067
IFI16	0.361664	0.553051
LEPREL2	1.08499	0.552778
HDAC6	0.180832	0.539132
HELZ	0.180832	0.535347
SPR	0.180832	0.531331
PIM2	0.180832	0.49119
COTL1	0.180832	0.458766
ZC3H12A	0.361664	0.437079
KIF9	0.361664	0.388091
TNFRSF10A	0.180832	0.387963
GNS	0.904159	0.371449
NDUFA3	0.180832	0.369274
AXIN2	0.180832	0.35959
AKAP8L	0.180832	0.336391
UBASH3A	0.361664	0.310031
ERBB3	1.08499	0.298879
IKZF1	7.4141	0.293944
HSPA14	0.361664	0.284031
DNAJA3	0.180832	0.275651
TH1L	0.180832	0.274652
ARL4C	0.180832	0.272942
PA2G4	1.08499	0.265232
LMNA	0.542495	0.254015
RAB18	0.361664	0.251009
ARHGEF5	15.5515	0.242136
CENPN	0.180832	0.23907
TMPRSS2	0.361664	0.227545
KIF2C	0.180832	0.222054
YARS	0.542495	0.21879
TXN	0.361664	0.218605
KIAA1522	0.542495	0.211329
SUDS3	0.361664	0.20972
AGTR2	0.180832	0.209291
WDR5	0.723327	0.205997
VIM	0.361664	0.205923
RASSF7	0.180832	0.204222
CPD	0.180832	0.197946
PPCS	0.361664	0.1937
SLC39A1	0.361664	0.190523
ZFAND2A	6.50995	0.176209
ARCN1	0.180832	0.174196
MDM4	8.31826	0.172522
GARS	7.59494	0.172368
SDHB	0.180832	0.162767
TNS3	7.23327	0.160756
IL20	0.723327	0.15627
ZNF576	0.180832	0.152729
PRAM1	0.180832	0.152071
HNRPDL	0.180832	0.149578
DHX37	0.361664	0.145768
H3F3B	0.361664	0.144478
YTHDC1	0.180832	0.14287
SOD1	0.361664	0.142812
TARDBP	0.361664	0.13577
HSP90AB1	0.180832	0.133724
DDIT3	7.4141	0.133188
H3F3A	0.542495	0.129008
MEGF8	0.180832	0.127703
BBS10	0.723327	0.121978
SNRPD2	0.180832	0.120462
RRBP1	0.361664	0.119319
SLC2A2	0.723327	0.115747
HNRNPA1	0.180832	0.113131
EZH2	6.69078	0.10868
GPSM3	0.180832	0.106289
PTPRC	0.361664	0.10586
FBXL12	0.180832	0.105505
PPIG	0.180832	0.100179
KATNAL1	0.361664	0.100014
CHMP4C	0.180832	0.098344
LAD1	0.361664	0.0982976
C11orf24	0.180832	0.0931651
ZCCHC6	0.361664	0.0923192
TNFRSF17	0.180832	0.0904928
SLAMF6	0.180832	0.0887927
POSTN	0.361664	0.0860352
MLL2	0.180832	0.0821819
KLHL6	2.35081	0.0780023
BPTF	0.180832	0.0769085
COX4NB	0.180832	0.0766619
IRF4	0.180832	0.0755301
CDCA8	0.361664	0.0755208
IARS	0.180832	0.0754257
HSPA5	0.723327	0.0746931
ZFYVE16	0.361664	0.0745418
PDXK	0.361664	0.0742029
PSMG3	6.14828	0.0724527
RPL13A	0.361664	0.07199
TBRG4	6.50995	0.0716812
HSPA8	0.180832	0.0708552
C20orf27	0.542495	0.0693782
MARS	7.4141	0.0688969
INTS2	0.180832	0.0688088
RAB25	0.542495	0.0678506
GTPBP2	0.361664	0.0661474
NAT10	0.180832	0.0656312
HSPB6	0.180832	0.0643435
LHFP	0.361664	0.062851
PDLIM5	0.180832	0.0613174
NASP	0.180832	0.0540225
SAMD9	8.67993	0.0526942
PRMT1	0.361664	0.0508421
ARHGAP30	0.180832	0.0504547
PRIM1	1.26582	0.0494966
SPRY2	0.180832	0.0491617
HSP90AA1	0.180832	0.0488094
ATRX	0.180832	0.0473227
PIN1	0.180832	0.0472248
MYO1G	6.69078	0.0468269
S100A16	0.361664	0.0454926
MTERFD1	0.180832	0.0452279
RPL14	0.361664	0.0449479
TUSC2	0.180832	0.0449463
GNA15	0.180832	0.0434963
ABI1	0.361664	0.0431598
PAXIP1	6.32911	0.0425782
DDX1	1.08499	0.0406222
PKD2	0.180832	0.0402569
PHC2	0.361664	0.0396421
TOM1L1	0.180832	0.0385559
DENND3	0.542495	0.0360246
KIR2DL4	0.904159	0.0358938
ST6GALNAC1	0.180832	0.0353981
PAK7	0.361664	0.034475
RNASE2	0.180832	0.0341626
HSPH1	0.361664	0.0332121
RNASEH2B	0.180832	0.0329945
EXOSC3	0.180832	0.0319995
C9orf114	0.542495	0.031448
SEMA3C	8.13743	0.0310317
RCOR3	0.542495	0.030495
GATA1	0.180832	0.0301694
MAP3K8	0.361664	0.0300663
BAG1	0.542495	0.0294144
IGFBP6	0.542495	0.0293211
B3GNT3	0.180832	0.0287327
ENOPH1	0.361664	0.02871
LILRB2	1.44665	0.0283609
KCNA5	1.08499	0.0282848
ALAS2	0.361664	0.0275619
ACIN1	0.180832	0.0274417
DDR2	0.180832	0.026712
CNIH3	0.542495	0.0264776
SEPT10	0.180832	0.0250129
KIAA0319	0.180832	0.0248699
DDX54	0.180832	0.0245309
PUM2	0.180832	0.0236619
STAP1	0.180832	0.0236235
NUP107	5.06329	0.0231797
MRPL50	0.361664	0.023063
PHLDA1	0.361664	0.0229578
PCDH18	0.180832	0.0224277
S100B	0.361664	0.0223043
MYL6B	0.904159	0.0221861
PDIA3	0.180832	0.0220765
APOA1BP	0.723327	0.0218065
H2AFV	6.87161	0.0217081
RPP40	0.180832	0.0212735
FAM129B	0.542495	0.0209166
MCM7	6.69078	0.0207806
FBL	0.361664	0.0206749
NCAPH	0.180832	0.0206423
THOP1	0.361664	0.0196481
RBM5	0.180832	0.0196477
ANXA3	0.180832	0.0193501
UGT2A3	0.180832	0.0190483
CHCHD1	0.180832	0.018861
SAMSN1	0.542495	0.0185405
IGBP1	0.361664	0.0185204
MED30	0.542495	0.0179579
COX7B	0.180832	0.0178439
ZEB1	0.361664	0.0175456
ATP2B4	4.15913	0.0172124
MIPEP	0.180832	0.0172016
TRIB3	0.180832	0.0171829
C2orf29	0.180832	0.0170911
CDT1	0.180832	0.0167306
PLAUR	0.180832	0.0162656
KEL	6.69078	0.0156475
RBM39	0.361664	0.0156097
CNOT6L	0.180832	0.0154095
ROPN1	0.361664	0.0153881
OAF	0.180832	0.0153636
C1orf144	0.180832	0.0151239
LCN2	0.542495	0.0147464
MCM2	0.180832	0.0147056
ZNF670	0.723327	0.0146634
RPS11	0.361664	0.0143408
DAZAP1	0.180832	0.0140341
DHRS13	0.180832	0.0140312
AP1S1	6.14828	0.0139618
MACF1	0.361664	0.013649
BAIAP2L1	5.96745	0.0134195
SNRPE	5.24412	0.0133884
ANXA5	0.180832	0.0126861
PPL	0.180832	0.0125021
SIT1	0.542495	0.0124532
SBNO1	0.180832	0.0124382
TOP1MT	0.904159	0.0124072
SPCS1	0.180832	0.012095
PIN4	0.180832	0.0119032
PDIA6	0.361664	0.0117751
NDUFB6	0.180832	0.011596
MAD2L2	0.542495	0.0114316
RCSD1	0.361664	0.0113253
ANP32B	0.361664	0.0112022
SHMT2	1.98915	0.0111519
CLCN6	0.542495	0.0109714
DKC1	0.904159	0.0109581
KLF1	0.180832	0.0109204
NUCKS1	1.08499	0.0108766
OSTM1	0.361664	0.0103642
SERTAD3	0.180832	0.0103285
ZBTB6	0.723327	0.0102739
EBNA1BP2	0.180832	0.0101254
GPR160	0.723327	0.0100422
CCDC14	0.361664	0.00993021
CTSA	0.180832	0.00966687
ADORA2B	0.180832	0.0096599
PLOD1	0.723327	0.00964495
CSF3R	0.180832	0.00962504
EPS8L2	0.180832	0.00961479
KNTC1	0.180832	0.00948814
EXOSC8	0.180832	0.00935814
GIMAP6	6.69078	0.00900069
PPP1R3D	0.180832	0.00893731
CDC25A	0.180832	0.00888335
RBM25	0.180832	0.00856544
POGZ	0.542495	0.00852034
DHX34	0.180832	0.00849078
CD300LF	0.180832	0.00846309
PRSS23	0.180832	0.00839938
GSTK1	6.69078	0.00807166
COL5A1	0.542495	0.00800028
PPIA	6.69078	0.00791689
GSN	0.542495	0.0079157
LEPRE1	0.180832	0.00788855
SURF4	0.542495	0.00780466
VEZF1	0.180832	0.00775668
MRPL38	0.180832	0.00762028
BUD13	0.180832	0.00760091
EPRS	0.542495	0.00759021
PHLDA3	0.361664	0.00754575
SSR2	0.542495	0.0074943
NPHP3	0.361664	0.00747615
YPEL1	0.361664	0.00735521
DCBLD2	0.361664	0.00733616
MRPS22	0.361664	0.00729005
TRAIP	0.180832	0.00717745
LSM7	0.361664	0.00697473
ZNF638	0.180832	0.00686571
PQBP1	0.180832	0.00679893
OVOL2	0.361664	0.00674641
CDCA3	1.08499	0.00666028
HBP1	7.05244	0.00661906
MYO1F	0.180832	0.00653959
MCM10	0.542495	0.00652352
CDKN1A	0.180832	0.00651204
AMPD1	0.180832	0.00647601
PEX10	0.361664	0.0064399
NAGPA	0.180832	0.00634861
IGF2BP2	1.26582	0.00623718
TMEM125	0.180832	0.00622566
GJB5	0.180832	0.00620113
TNFAIP8L2	0.542495	0.00607861
TOPORS	0.180832	0.00590449
LAIR1	0.180832	0.00583619
TJP1	0.180832	0.00581799
EFNB1	0.180832	0.0055788
S100A14	0.361664	0.00543751
ARNT	0.361664	0.00531085
SLA2	0.542495	0.00523793
CDC20	0.180832	0.00517429
ACTL6B	6.32911	0.00516124
RNF20	0.180832	0.00492131
PLA2G2A	0.180832	0.00489601
SLC5A9	0.180832	0.0048831
EPHA2	0.180832	0.00485844
DSG2	0.361664	0.00482472
RBM41	0.180832	0.00467214
C15orf39	0.180832	0.00466867
SEMA3B	0.180832	0.00463537
TAF3	0.542495	0.00455916
MLL3	7.59494	0.00453163
CIRBP	0.361664	0.00451467
PRPF31	0.180832	0.00448723
FDX1L	0.542495	0.00448582
CEBPE	0.180832	0.00448157
PCBP4	0.361664	0.00447674
FUT3	0.361664	0.00444538
C8orf44	0.180832	0.0044326
FNDC3B	0.723327	0.00442679
ATP6V0C	0.361664	0.00442149
PDCD2L	0.180832	0.00440921
RAB38	0.180832	0.00440733
NUBP2	0.180832	0.00437515
TMED2	0.361664	0.00428834
PTPN7	0.361664	0.00426874
GPATCH4	0.723327	0.00417239
NME7	0.361664	0.00411835
F11R	0.180832	0.0040694
BUB1B	0.180832	0.00405729
CHAF1A	0.361664	0.00402499
SEC61A1	0.180832	0.0040013
PVRIG	6.69078	0.00385932
OGT	0.180832	0.00385005
CD79B	0.180832	0.00382239
OASL	0.180832	0.00377908
FANCG	0.723327	0.00376274
BCL11B	0.180832	0.00375246
KIF5B	0.180832	0.00375214
CD63	0.723327	0.00370712
KIAA1731	0.180832	0.0036825
TUBA1B	0.180832	0.00363755
SS18L2	0.542495	0.00354647
CXorf21	0.361664	0.00350988
TRAT1	0.361664	0.00350678
C1S	1.26582	0.0034127
S100A2	0.361664	0.00331468
AKT1S1	0.361664	0.00328767
ZBTB7A	0.180832	0.00327295
SMARCD2	0.180832	0.00319
TNFRSF12A	0.180832	0.00315949
RTN4IP1	0.180832	0.00306833
WWTR1	0.542495	0.00304277
SRMS	0.361664	0.00301213
MRC2	0.180832	0.00298849
RACGAP1	0.180832	0.00298312
CD244	0.180832	0.00297514
KPNA2	0.180832	0.00294828
LYL1	0.180832	0.00294759
AP2S1	0.180832	0.00294232
SPINLW1	0.361664	0.00293593
GTF2I	7.59494	0.00292753
ATP5B	1.26582	0.00291164
GLTSCR2	0.904159	0.00282024
RNF126	0.180832	0.00280766
ANXA1	0.361664	0.00278999
ESCO1	0.361664	0.00272875
HMGA2	1.08499	0.0026731
CD93	0.361664	0.0026485
TRAF3IP3	0.723327	0.0026358
EIF3B	6.50995	0.0026178
LIMD2	0.180832	0.00259402
JAZF1	7.9566	0.00256488
CCDC58	0.361664	0.00253886
CP	0.542495	0.00253397
IMPDH2	0.180832	0.00252927
GMFG	0.361664	0.00252399
KLK2	0.180832	0.00251953
CR1L	0.723327	0.00250985
SOX5	0.904159	0.00248091
PCNXL2	0.542495	0.00247111
RGS18	0.542495	0.00242936
HEMGN	0.361664	0.00239735
SRXN1	0.180832	0.00232849
ABHD11	7.05244	0.00232499
MRPS7	0.542495	0.0022853
RPL13	0.180832	0.00225872
GPRC5D	0.361664	0.00223236
RPN2	0.361664	0.00222931
TPX2	0.361664	0.00221773
CAPZB	0.180832	0.00220539
NUAK2	2.71248	0.00217192
CD22	0.180832	0.00215762
GINS1	0.542495	0.00214902
LAMA5	0.180832	0.00214822
MST1R	0.180832	0.00214744
PKLR	0.723327	0.0021262
NCAPG2	6.69078	0.00207413
CCDC82	0.180832	0.00207193
GDAP1L1	0.361664	0.00206248
PCOLCE	6.32911	0.00204631
PADI4	0.180832	0.00203658
SNRPB	0.542495	0.00201309
CREB3L2	7.05244	0.00200577
FOXJ3	0.361664	0.00198647
GADD45GIP1	0.180832	0.00197889
NRSN1	0.180832	0.0019717
TYR	0.180832	0.00196118
SAP30BP	0.180832	0.00195071
NACA	1.26582	0.00193778
STIL	0.180832	0.00193663
POLR2I	0.361664	0.00192965
HSPB7	0.180832	0.00192535
EPHA1	6.87161	0.00191922
CCDC91	0.904159	0.00191853
RAG2	0.180832	0.0018993
BCL2L14	0.361664	0.0018692
DHX9	0.361664	0.00186851
ACTB	6.32911	0.00184018
HN1L	0.180832	0.00183352
CLK2	0.723327	0.00182971
DTL	0.542495	0.00181817
CD48	0.180832	0.00180626
FBXO2	0.542495	0.00180535
KLK4	0.180832	0.00177255
SP1	0.180832	0.00177226
FANCD2	0.361664	0.00174101
TRAP1	0.180832	0.00173329
SRP9	0.542495	0.00172458
ARPC5L	0.542495	0.00172262
AHSG	0.904159	0.0016929
NADK	0.361664	0.00167591
MAD2L1	0.361664	0.00166499
YRDC	0.361664	0.00165018
WDR4	0.361664	0.00164569
AGR2	7.77577	0.00163089
AEBP1	7.05244	0.0016221
ZNF787	0.180832	0.00160657
PSPC1	0.361664	0.00158492
LY86	0.180832	0.00157781
HNRNPU	1.44665	0.00157666
TPR	0.180832	0.00156397
ANLN	7.23327	0.00151968
S100P	0.180832	0.00151288
GPR132	0.180832	0.00150021
C8orf55	0.723327	0.00149072
AES	0.361664	0.00147691
CPSF6	3.4358	0.00146113
BSPRY	0.361664	0.00145205
WBP2	0.180832	0.00145145
BAAT	0.180832	0.00142234
RAD54L	0.180832	0.00139476
DCTN3	0.904159	0.00139369
NKTR	0.542495	0.0013835
SPINT1	0.180832	0.00136498
PDIA4	6.50995	0.00134585
MUC20	3.25497	0.00130935
MRPL1	0.180832	0.00125891
RAD51	0.180832	0.00125702
MRTO4	0.180832	0.00123665
LAT2	7.05244	0.0012361
COL6A2	0.361664	0.00122387
ZBP1	0.542495	0.0012179
IL6	7.4141	0.00121214
CEP290	0.180832	0.00117735
SH2D3C	0.542495	0.00117691
ARL11	0.180832	0.00117137
AZU1	0.180832	0.0011317
S100A10	0.361664	0.00113161
COX6B1	0.180832	0.00112913
CALR	0.180832	0.0011062
CDK2AP1	0.180832	0.0011057
ARRDC1	0.723327	0.001099
PRPF4	0.361664	0.00109515
IL1R1	0.180832	0.0010913
MRPS23	0.180832	0.00108883
RTP4	0.904159	0.0010827
NRF1	7.9566	0.00107958
RFC5	0.180832	0.00107752
HERC2	0.180832	0.00105181
KIAA0090	0.180832	0.00104964
GAD2	0.361664	0.00103857
AFF2	0.180832	0.00103248
ITGA5	0.361664	0.00102907
PLEKHO1	0.361664	0.00101926
RFC2	7.05244	0.00101889
MRPS2	0.542495	0.00101372
LIPH	1.44665	0.00101106
KIF4A	0.180832	0.00100624
MCM6	0.180832	0.00100592
RRAS	0.180832	0.001002
QARS	0.180832	0.000994092
WDR19	0.180832	0.00099197
MAP7D1	0.180832	0.000986653
FDXR	0.180832	0.000980569
MNDA	0.361664	0.000980237
TTR	0.361664	0.000977861
CAV1	7.05244	0.000975384
COL1A2	7.9566	0.000967063
DPM3	0.723327	0.000965414
NEK2	0.542495	0.000960353
APOC3	0.180832	0.000956042
RC3H1	0.180832	0.00095362
LAMC2	0.361664	0.00095312
ICT1	0.180832	0.000952906
RPS21	0.180832	0.000946196
CKS2	0.361664	0.000946145
WDR85	0.723327	0.000945113
ASPM	0.361664	0.000937415
NUSAP1	0.180832	0.000935155
NSL1	0.361664	0.000933246
LMOD1	0.361664	0.000930348
ST6GALNAC2	0.180832	0.000927853
ARPC2	0.180832	0.000919376
FASTK	7.05244	0.000909065
HYOU1	0.180832	0.00089706
PAICS	3.25497	0.000896738
YY1AP1	0.542495	0.000895823
UTP18	0.180832	0.000880216
PPIL1	0.361664	0.000876518
MYBL1	0.180832	0.000867265
LAMC1	0.361664	0.000853168
CCT3	0.904159	0.000843427
SRRM2	0.361664	0.000839189
POP7	6.32911	0.00083391
PTBP1	0.180832	0.000829929
CEP78	0.361664	0.000829548
TMEM69	0.180832	0.000825641
TEX261	0.180832	0.000824499
FUT6	0.180832	0.000823788
RHD	9.04159	0.000816203
ZMAT3	1.98915	0.000814188
SLC35D2	0.361664	0.000810757
CASC5	0.180832	0.000809611
GON4L	0.542495	0.000806176
QSOX1	0.361664	0.000802803
VEGFA	0.361664	0.000802519
ATP1B1	0.180832	0.000796478
GCN1L1	0.180832	0.000796219
BTLA	0.361664	0.000794885
TAPBPL	1.26582	0.00079227
LRRC33	0.361664	0.000783731
SEC23B	0.361664	0.000782789
C2orf49	0.180832	0.000778862
ELN	7.05244	0.000777849
SMARCC2	0.904159	0.000776445
SUGT1	0.361664	0.000761012
XRCC2	7.59494	0.000746622
ARHGDIB	0.542495	0.000746578
SSR1	0.180832	0.000736604
NFE2	0.180832	0.000732945
CACNA1S	0.542495	0.000731036
PRUNE	0.542495	0.000730076
TAF2	0.542495	0.000728155
FNDC5	0.542495	0.000727605
TUBA1A	0.180832	0.000725345
HPCAL1	0.361664	0.000723545
DNAJB11	1.08499	0.000721708
OTUD3	0.180832	0.000716843
TNFRSF1A	0.904159	0.000714526
CENPE	0.180832	0.0007131
SHFM1	7.4141	0.000707853
CRYAA	0.361664	0.000706814
ALG5	0.180832	0.000706214
SFPQ	0.180832	0.000704732
C15orf24	0.180832	0.000704246
OSGIN1	0.180832	0.000703769
SMURF2	0.180832	0.000699496
C1orf116	0.723327	0.000698895
APOA2	0.180832	0.000695801
GART	0.361664	0.00069403
OIP5	0.180832	0.000692545
MED13	0.180832	0.000692534
POLD1	0.180832	0.000686511
TRIM28	0.723327	0.000685777
UBE2T	0.542495	0.000676972
NDUFB7	0.361664	0.000674714
CCNL2	0.180832	0.000674281
CENPF	0.361664	0.000674274
SURF2	0.723327	0.000669965
PARP10	0.723327	0.000660833
BCL9L	0.180832	0.000655469
PLOD3	6.32911	0.000655122
TTC27	0.180832	0.000652123
PLCB2	0.180832	0.000648403
ATP5I	0.180832	0.000643863
ANKRD39	0.180832	0.000640298
UGDH	0.180832	0.000636381
C5orf22	0.180832	0.000635577
C19orf21	0.180832	0.000632933
CD80	0.180832	0.000631907
EMP1	0.361664	0.000627376
APOA5	0.180832	0.000624797
DDX27	0.361664	0.000623764
YY1	0.180832	0.000619922
ZRANB2	0.180832	0.000614473
AHNAK2	0.542495	0.000613314
MMP2	0.180832	0.000611432
FEM1A	0.180832	0.000606043
RECK	0.542495	0.000600089
ACVR2B	0.542495	0.00059254
ARSJ	0.180832	0.000582719
SQRDL	0.180832	0.00058128
FGD3	0.180832	0.000573011
CD86	0.361664	0.000572006
LOXL2	0.180832	0.000571203
BIN2	0.180832	0.000568278
MASTL	0.361664	0.000567647
ANKRD16	0.542495	0.000565896
COPA	0.180832	0.000564232
PICALM	0.180832	0.000562152
SERPINE1	6.14828	0.000556688
GJB3	0.180832	0.000554225
ZNF282	6.50995	0.00054916
MRPL47	1.80832	0.000532925
RPL15	0.361664	0.000530278
H2AFZ	0.361664	0.000528447
MIB1	0.361664	0.000526334
BDH2	0.180832	0.000524769
RPS16	0.361664	0.00052213
CNO	0.180832	0.000516632
BLVRB	0.180832	0.00050202
TXNDC9	0.180832	0.000501378
MRFAP1L1	0.180832	0.000500212
MCOLN1	0.180832	0.00049919
CDK4	13.9241	0.000497018
NDUFS7	0.361664	0.000491316
GFI1B	0.723327	0.000484689
SAMD9L	8.67993	0.000479051
C7orf55	6.87161	0.000476566
CXCL2	0.180832	0.000476284
TFF1	0.361664	0.000476224
PTPN14	0.361664	0.000469025
ATP5D	0.542495	0.000467935
FLT3	0.361664	0.000459231
INSM1	0.361664	0.000459151
SH3GLB2	0.542495	0.000458143
ECM2	0.180832	0.000457881
TFB2M	0.542495	0.000452499
EXO1	0.723327	0.000452323
CST9L	0.361664	0.000450154
EFHD2	0.180832	0.000446424
DTX3L	0.361664	0.00044246
NLRC3	0.180832	0.000441171
EPHX1	0.542495	0.00043782
PTAR1	0.542495	0.000435964
NUP205	7.23327	0.000435905
PSMD4	0.542495	0.000434771
PEX13	0.180832	0.000433675
NCLN	0.180832	0.000433323
NUF2	0.180832	0.000432294
FAM83H	0.904159	0.000431157
FAM83D	0.361664	0.000430228
VBP1	0.542495	0.000428513
CLSTN1	0.180832	0.00042404
CCDC124	0.180832	0.000422939
CCL4	0.180832	0.00042289
TAF4B	0.361664	0.000418886
GPR171	0.361664	0.000412128
SLPI	0.361664	0.000409379
GPR87	0.361664	0.000404809
ZMYM1	0.180832	0.000403485
ECT2	0.723327	0.000401478
TP53BP1	0.180832	0.000400904
SYF2	0.180832	0.000397398
TACC3	0.361664	0.000393397
ESF1	0.361664	0.000392522
CEBPB	0.361664	0.000389841
HNRNPA2B1	7.9566	0.000388675
CLDN4	7.05244	0.000385862
AKR1C1	0.723327	0.000379326
HCFC1	0.361664	0.000378199
MDM2	8.4991	0.000376235
PPAP2C	0.361664	0.000375664
SLC7A5	0.180832	0.000372947
CSRP2	0.361664	0.000370883
BDNF	0.180832	0.000365264
SP5	0.180832	0.000365129
USO1	0.180832	0.000364529
PDZD11	0.180832	0.000363218
EDEM3	0.361664	0.000358293
CYCS	7.59494	0.000354561
SMC4	0.542495	0.000346874
C1orf122	0.361664	0.000343929
PFN2	0.361664	0.000338913
DDX58	0.180832	0.000338727
C21orf33	0.361664	0.000335154
MFSD5	0.180832	0.000333626
LSM3	0.361664	0.000328379
KIF14	0.542495	0.000321237
CD300C	0.180832	0.000319368
RAVER1	0.542495	0.000314101
ARID5A	0.180832	0.000312405
FBXO31	0.180832	0.000311595
GREB1	0.361664	0.000310031
CNBP	0.180832	0.000309473
SRPRB	0.361664	0.000308385
SLC22A16	0.180832	0.000304616
SPAG5	0.180832	0.00030448
IRF6	0.723327	0.000300097
ZBED2	0.361664	0.000297982
ZYX	6.87161	0.000293377
TP53INP2	0.361664	0.000289675
ICA1	6.87161	0.000288723
TSFM	12.6582	0.000288673
VPS13A	0.180832	0.000288244
RFTN1	0.361664	0.00028755
FHL2	0.180832	0.000287431
CCNI	0.180832	0.000286737
CDC37	0.542495	0.000285593
LAMP1	0.542495	0.000285273
NCSTN	0.180832	0.000284998
STX1A	7.05244	0.000282992
ATP6V0B	0.180832	0.000282758
IGFBP3	6.69078	0.000282199
CRTAP	0.361664	0.000280203
RAD51AP1	1.44665	0.000279973
ZNF263	0.180832	0.000279182
BRIP1	0.180832	0.000278462
FXYD3	0.180832	0.000278017
MELK	0.542495	0.000276141
NOXO1	0.180832	0.000272984
DYNLL1	0.180832	0.000272065
GPRC5A	0.180832	0.000271447
CALU	7.9566	0.000270801
EXOSC2	0.542495	0.000269096
FLVCR1	0.361664	0.000268813
EIF2S2	0.361664	0.000268373
PCSK2	0.361664	0.000266464
BCAP29	7.05244	0.000265863
PDRG1	0.361664	0.00026181
ZBTB39	1.08499	0.000257119
NDC80	0.180832	0.000254894
SYT11	0.361664	0.000253612
RRP1	0.361664	0.00025302
LIMD1	0.542495	0.000251189
VAMP3	0.180832	0.000250708
METAP1	0.180832	0.000250036
CCNF	0.361664	0.000248586
TSEN34	0.180832	0.000248332
ZNF273	7.77577	0.00024826
CCDC81	0.180832	0.000242935
ZNF692	0.542495	0.000239745
WNT5A	0.361664	0.000239001
CLIC3	0.542495	0.00023774
NUCB1	0.180832	0.000236889
C9orf47	0.361664	0.00023657
AURKA	0.180832	0.000234792
GDF3	0.723327	0.000234183
PLS1	0.542495	0.000232823
DAPP1	0.361664	0.000231331
NES	0.723327	0.000231112
PDZK1IP1	0.180832	0.000230294
OXA1L	0.180832	0.000229319
DOLK	0.542495	0.000227146
CDKN2D	0.180832	0.000226705
CNNM3	0.180832	0.000216702
CXCL1	0.180832	0.000216518
MOSPD3	6.32911	0.000216406
MAL2	0.542495	0.000216099
SDF2L1	0.361664	0.000213356
CCNE2	0.180832	0.000211823
PCNA	0.361664	0.000210719
CFI	0.180832	0.000210149
ASNS	5.78662	0.000209953
RPN1	0.361664	0.000209255
DNMT1	0.361664	0.000209098
C13orf33	0.361664	0.000208084
PDSS1	0.361664	0.000207738
PSENEN	0.180832	0.000205362
OSTF1	0.361664	0.00020492
CDC5L	0.180832	0.000203892
DGKB	7.05244	0.000203587
ZC3H7A	0.180832	0.000202501
KIAA0907	0.361664	0.000201499
PRRX2	0.542495	0.000198428
MLL5	6.50995	0.00019749
MPHOSPH9	0.180832	0.000196273
TAF12	0.180832	0.000195381
UFC1	0.180832	0.000195145
ADH4	0.361664	0.000192055
SH3GL1	0.180832	0.000191629
FAM78A	0.542495	0.000190947
TIMELESS	0.904159	0.000189743
LRP1	1.44665	0.000189239
POP4	0.542495	0.000188359
CBX5	0.361664	0.000188296
ZNF367	0.361664	0.000187716
SCAMP3	0.723327	0.000187356
DDX11	0.723327	0.000186532
CLDN3	7.05244	0.000186267
PPIH	0.180832	0.000185304
ELF3	0.361664	0.000184568
ODF2	0.542495	0.000183154
STRBP	0.723327	0.000182467
GEMIN4	0.361664	0.00018174
CCR4	0.361664	0.000181708
NDUFB2	6.87161	0.000181443
AICDA	0.723327	0.000181102
LSR	0.180832	0.000180673
MAP4	0.180832	0.000179883
DPH2	0.180832	0.000179381
IER2	0.180832	0.000178085
IL2RA	0.542495	0.00017791
ZNF185	0.723327	0.000177341
EIF3M	0.180832	0.000177189
AMOTL2	0.361664	0.000176076
TUBB2A	0.180832	0.000175714
INHBA	6.69078	0.000173905
SUV39H2	0.361664	0.000173855
MEF2D	0.904159	0.000172892
TUBB3	0.180832	0.000171159
RPL31	0.180832	0.000169743
EDEM1	0.361664	0.000167766
RUNX1	0.361664	0.000167125
LAMB3	0.723327	0.000166792
TOMM20	0.723327	0.000166289
MLLT11	0.542495	0.000165207
MRPL51	1.08499	0.000163906
THBS1	0.180832	0.000163506
C9orf40	0.361664	0.000161636
OGDH	6.69078	0.00016135
MYL9	0.542495	0.000157313
RAB35	0.180832	0.000156571
ZDHHC17	0.361664	0.000156215
CDK8	0.180832	0.000156081
MET	9.04159	0.000154298
GMNN	0.180832	0.000153457
TROAP	0.180832	0.00015281
GK	0.361664	0.000150818
KRT80	0.361664	0.000150651
GMPPB	0.180832	0.000149843
SEPT7	7.59494	0.000149321
TLK1	0.180832	0.000148856
USP10	0.180832	0.00014837
KIF15	0.542495	0.000145819
FSTL1	0.180832	0.000145305
FOXM1	0.904159	0.000144696
POLR2H	1.80832	0.000144614
SPSB3	0.180832	0.000142571
SYN2	0.361664	0.000142173
CDX2	0.361664	0.000141852
AKR1B10	7.23327	0.000141644
MYBL2	0.361664	0.000141303
VAMP8	0.361664	0.000139054
NOL4	0.180832	0.00013729
IL26	1.80832	0.000135596
SPAG4	0.361664	0.000135422
THY1	0.180832	0.000134321
EHD2	0.361664	0.000132782
RFC4	0.904159	0.00013275
YEATS4	2.89331	0.000130988
SERPINC1	0.180832	0.000130504
MX1	0.361664	0.000130377
BAD	0.180832	0.000129631
SPC25	0.180832	0.000128945
CBFA2T3	0.180832	0.000128895
CBFA2T2	0.723327	0.000128885
PDCD2	0.180832	0.000128836
EBI3	0.180832	0.000128403
MAN1B1	0.542495	0.000128332
CTNNAL1	0.361664	0.000128076
BBC3	0.180832	0.000127941
ARID2	0.180832	0.000127459
AHR	8.13743	0.000127197
AHCTF1	0.542495	0.000127002
UBE2J2	0.180832	0.000126806
SUCLG2	0.361664	0.000126401
ITGB4	0.180832	0.000125686
PRRX1	0.180832	0.000123674
TYMS	0.180832	0.00012298
TRUB2	0.542495	0.000121989
C14orf2	0.180832	0.00012193
RRM2	0.361664	0.000121506
PIGT	0.361664	0.000120896
IRS2	0.904159	0.000120783
CREB3	0.542495	0.000119246
PRMT5	0.180832	0.000117533
COL18A1	0.361664	0.00011676
FGFBP1	0.180832	0.000116109
MANBAL	0.361664	0.000115921
GINS2	0.180832	0.000115692
MCEE	0.180832	0.000115088
AMBP	0.361664	0.000114555
MRPS12	0.361664	0.000114077
SNX21	0.180832	0.000113824
SERBP1	0.180832	0.000113758
FKBP4	0.904159	0.000112754
SLC1A5	0.180832	0.000111199
TOPBP1	0.361664	0.000110957
FAM122A	0.361664	0.000110673
PAK4	0.361664	0.000110371
TRIM29	0.180832	0.000110236
PYCRL	0.904159	0.000109639
HNF4A	0.361664	0.000109334
DLGAP3	0.180832	0.000107748
AP2M1	1.98915	0.000107051
EID2B	0.180832	0.000106093
COQ5	0.180832	0.000103613
NDUFB5	1.80832	0.0001031
HCK	0.542495	0.000101173
PMPCA	0.542495	0.000100299
G3BP2	0.180832	9.99314e-05
SPRYD3	0.904159	9.96582e-05
KCNA1	1.08499	9.91392e-05
CD37	0.180832	9.80822e-05
TNFSF8	0.361664	9.80084e-05
PFDN2	0.180832	9.75009e-05
TUFT1	0.542495	9.56055e-05
PGRMC2	0.180832	9.30387e-05
TIA1	0.180832	9.27073e-05
POLQ	0.361664	9.25649e-05
DSN1	0.542495	9.20434e-05
MTA1	0.180832	9.15017e-05
ATP5J	0.361664	8.96536e-05
FLNA	1.62749	8.94961e-05
TOR3A	0.180832	8.94266e-05
PRKCSH	0.180832	8.92233e-05
CAMKK2	0.180832	8.91517e-05
FCN1	0.723327	8.91227e-05
PQLC3	0.361664	8.86941e-05
SNRPD1	0.361664	8.83982e-05
MYT1	0.361664	8.83394e-05
SLC35B2	0.180832	8.80152e-05
DOK2	0.180832	8.78853e-05
ESRRA	0.180832	8.76459e-05
RASSF6	0.180832	8.74539e-05
GALNT11	7.59494	8.61439e-05
DDX3X	0.180832	8.50413e-05
IRF5	7.77577	8.45947e-05
RNF183	0.361664	8.41538e-05
CHGB	0.361664	8.32802e-05
NLRP3	0.542495	8.18935e-05
MCM3AP	0.361664	8.11164e-05
PROM2	0.180832	8.07534e-05
CST3	0.361664	7.84757e-05
TIMM17A	0.361664	7.66136e-05
TMEM39A	0.361664	7.6405e-05
HADH	0.361664	7.56513e-05
PAWR	0.361664	7.5177e-05
PYCR2	0.542495	7.45509e-05
COPB2	0.361664	7.39068e-05
SMC2	0.180832	7.35145e-05
ILF2	0.361664	7.34408e-05
SERPINI2	0.904159	7.28802e-05
GPR176	0.180832	7.28672e-05
AURKAIP1	0.180832	7.27924e-05
CAV2	6.69078	7.20951e-05
TMC4	0.180832	7.18616e-05
DENND1C	0.361664	7.17614e-05
ARHGAP9	6.87161	7.1293e-05
CACYBP	0.361664	7.07139e-05
GPA33	0.180832	7.06054e-05
EIF2C3	0.180832	7.05137e-05
ADRM1	0.180832	7.02542e-05
TGFBR2	0.361664	7.0106e-05
URM1	0.542495	6.98753e-05
PPP1R16B	0.361664	6.97168e-05
G6PD	0.542495	6.86542e-05
ZBTB32	0.180832	6.81353e-05
TNFRSF14	0.180832	6.75876e-05
AKAP1	0.361664	6.74863e-05
RABEPK	0.723327	6.73718e-05
ZNF800	7.05244	6.69742e-05
C1orf63	3.4358	6.61386e-05
C15orf48	0.180832	6.53311e-05
GNLY	0.542495	6.49372e-05
RUVBL1	0.180832	6.48397e-05
ZNF428	0.180832	6.48342e-05
SUSD1	0.361664	6.37188e-05
GADD45G	0.180832	6.37149e-05
RABL5	6.14828	6.26193e-05
ORMDL2	0.542495	6.20877e-05
MXD4	0.180832	6.19326e-05
CRELD2	0.180832	6.1194e-05
CAPN3	0.180832	5.94022e-05
PGPEP1	0.180832	5.87741e-05
PILRA	6.69078	5.86173e-05
USP21	0.180832	5.85542e-05
INPP4B	0.180832	5.83135e-05
TYROBP	0.361664	5.80436e-05
SYK	0.361664	5.80122e-05
MRPL55	0.542495	5.79543e-05
IL15RA	0.542495	5.76717e-05
AQP10	0.361664	5.74649e-05
MAML2	0.180832	5.69367e-05
SRGAP1	1.26582	5.66458e-05
DAP3	0.542495	5.61339e-05
SHD	0.180832	5.60697e-05
CLIP3	0.361664	5.57572e-05
ATP6AP1	0.542495	5.51694e-05
SIDT1	0.361664	5.50023e-05
TREML2	0.180832	5.49863e-05
GADD45B	0.180832	5.41796e-05
MRPS34	0.180832	5.37885e-05
DPAGT1	0.180832	5.37643e-05
MRGPRF	0.180832	5.35519e-05
SLC35A2	0.180832	5.30583e-05
LYZ	2.89331	5.24258e-05
CENPL	0.180832	5.23547e-05
MAP3K3	0.180832	5.16976e-05
RHOA	0.180832	5.15914e-05
TMEM108	0.361664	5.08318e-05
CREB3L4	0.361664	4.97753e-05
ANXA9	0.542495	4.94011e-05
LRRC49	0.180832	4.88287e-05
IL13RA2	0.180832	4.87564e-05
LSM5	8.13743	4.87339e-05
GPR15	0.361664	4.867e-05
MRPL39	0.361664	4.85676e-05
CEP350	0.361664	4.85426e-05
CSE1L	0.361664	4.79047e-05
KIAA1524	0.361664	4.75738e-05
RMI1	0.542495	4.75465e-05
HP1BP3	0.180832	4.74811e-05
CIT	0.180832	4.72258e-05
C1orf31	0.542495	4.72112e-05
DENND4B	0.361664	4.70891e-05
NUP188	0.542495	4.70145e-05
MON1A	0.180832	4.69906e-05
FAM84B	0.542495	4.66685e-05
TOP1	0.723327	4.59248e-05
PUS7	7.4141	4.58101e-05
AHSA2	0.180832	4.55902e-05
TFEC	7.4141	4.54174e-05
CCNT1	0.542495	4.47204e-05
ARHGAP4	0.361664	4.45846e-05
CETN2	0.542495	4.45706e-05
NAB2	1.44665	4.44743e-05
RAD21	0.542495	4.39449e-05
MAGED2	0.361664	4.3337e-05
C10orf47	0.361664	4.29743e-05
SESN1	0.180832	4.2907e-05
SGCB	3.4358	4.28979e-05
IL32	0.361664	4.28182e-05
ZNF146	0.361664	4.25914e-05
RAE1	0.542495	4.17301e-05
PTOV1	0.180832	4.16476e-05
COL7A1	0.180832	4.12147e-05
AP2A1	0.180832	4.11274e-05
NOL11	0.180832	4.08351e-05
NUP85	0.361664	4.07534e-05
LCP1	0.180832	4.0655e-05
ARF1	0.542495	4.05966e-05
FBXO40	0.361664	4.05751e-05
GTF3C4	0.542495	4.04343e-05
UBN1	0.180832	4.02169e-05
PDGFA	5.60579	4.00337e-05
TPSAB1	0.180832	3.89979e-05
COL4A1	0.723327	3.89524e-05
PARP9	0.361664	3.88985e-05
CHTF18	0.361664	3.86753e-05
LBR	0.542495	3.85989e-05
GAL3ST4	6.69078	3.84817e-05
SFT2D2	0.180832	3.83758e-05
RG9MTD1	0.542495	3.82817e-05
POP5	0.180832	3.74847e-05
TMEM111	0.361664	3.68207e-05
COX4I1	0.180832	3.62503e-05
RXRG	0.180832	3.60019e-05
GHRH	0.361664	3.57977e-05
PLEKHG6	0.904159	3.56305e-05
NXT1	0.361664	3.54861e-05
TTYH3	6.14828	3.50719e-05
GDPD1	0.180832	3.49815e-05
PAQR3	0.180832	3.47914e-05
WSB2	0.180832	3.46428e-05
HPCA	0.542495	3.45999e-05
HNF1A	0.180832	3.45424e-05
CCNA2	0.180832	3.44627e-05
FARSA	0.180832	3.40151e-05
PTK2	0.542495	3.38585e-05
GGCX	0.361664	3.33162e-05
RFX5	0.542495	3.32841e-05
RSL1D1	0.180832	3.32233e-05
WDR76	0.180832	3.31677e-05
DMKN	0.180832	3.29395e-05
CDK5	7.05244	3.25773e-05
CPN2	0.542495	3.23004e-05
ZFP161	0.180832	3.21519e-05
MEF2C	0.180832	3.18512e-05
ARF4	0.361664	3.16322e-05
SRM	0.361664	3.13374e-05
UFM1	0.361664	3.13091e-05
KIAA1984	0.542495	3.12431e-05
CCDC94	0.180832	3.1072e-05
CTSL1	0.361664	3.09211e-05
RANBP2	0.180832	3.0905e-05
REV1	0.180832	3.07207e-05
RNF149	0.180832	3.06205e-05
TAGLN2	0.361664	3.04937e-05
STAP2	0.180832	3.04276e-05
SDC4	0.361664	3.02789e-05
ERCC6L	0.180832	3.01301e-05
SLC8A2	0.361664	3.00011e-05
RHPN2	0.180832	2.98894e-05
C7orf41	7.4141	2.98233e-05
SSR3	0.361664	2.97535e-05
AP1G2	0.180832	2.96854e-05
GLRX5	0.180832	2.96207e-05
IRF8	0.180832	2.95251e-05
PSMD12	0.180832	2.95164e-05
CHAF1B	0.361664	2.94621e-05
C3orf26	0.361664	2.92845e-05
DYNC1H1	0.180832	2.90962e-05
IL4I1	0.361664	2.88992e-05
PXN	0.180832	2.88345e-05
S100A9	0.361664	2.8401e-05
ILF3	0.180832	2.83745e-05
CLCN2	1.80832	2.81669e-05
SEC13	0.361664	2.76894e-05
DHPS	0.180832	2.76255e-05
FAM114A1	0.180832	2.74701e-05
KIF18A	0.180832	2.74339e-05
TMEM140	7.05244	2.7421e-05
APLP1	0.361664	2.7043e-05
MAPK10	0.180832	2.70229e-05
TMBIM1	0.180832	2.68831e-05
NFKB1	0.180832	2.67716e-05
TLR8	0.361664	2.67664e-05
PON2	7.4141	2.67234e-05
PTPDC1	0.361664	2.65746e-05
MPDZ	0.180832	2.6509e-05
BCL7A	0.180832	2.60017e-05
NRP1	0.180832	2.59153e-05
STAC	0.361664	2.55462e-05
LARP6	0.180832	2.54653e-05
HEG1	0.180832	2.54578e-05
NPC1	0.180832	2.54051e-05
NANS	0.361664	2.53637e-05
HERC6	0.180832	2.5312e-05
ZBED4	0.180832	2.52679e-05
CCDC138	0.180832	2.52357e-05
MYL6	0.904159	2.50395e-05
RBM33	6.50995	2.48152e-05
CPNE5	0.361664	2.4811e-05
TPM2	0.542495	2.47699e-05
ATAD2	0.542495	2.4622e-05
EIF2C2	0.542495	2.45643e-05
FSD1	0.180832	2.44399e-05
LPGAT1	0.542495	2.44323e-05
SPATA18	3.61664	2.43814e-05
MUCL1	0.542495	2.42965e-05
STAB1	0.361664	2.41475e-05
COX7A1	0.361664	2.41293e-05
PTX3	0.542495	2.40961e-05
HIPK3	0.180832	2.40217e-05
TNFRSF1B	0.361664	2.38015e-05
IRAK3	0.904159	2.37429e-05
ZNF174	0.180832	2.37355e-05
PUF60	0.723327	2.37349e-05
P2RY10	0.180832	2.33336e-05
MAPKAPK2	0.723327	2.31993e-05
RNF41	0.904159	2.30721e-05
C7orf49	7.23327	2.299e-05
RAB39B	0.542495	2.27425e-05
PCYOX1	0.180832	2.25578e-05
LLGL2	0.542495	2.25436e-05
VEGFC	0.180832	2.24653e-05
PDPK1	0.542495	2.24407e-05
SERP1	0.361664	2.24383e-05
SLA	0.361664	2.24099e-05
CCDC12	0.361664	2.22871e-05
KIF3B	0.361664	2.22717e-05
GPBP1L1	0.180832	2.21806e-05
EMG1	1.26582	2.21516e-05
ANKRD5	0.361664	2.2144e-05
TCTA	0.180832	2.16855e-05
LIN9	0.542495	2.16331e-05
USP53	0.361664	2.16005e-05
TMEM41B	0.361664	2.13619e-05
PRELP	3.25497	2.13197e-05
LUC7L2	7.05244	2.11514e-05
ELOVL1	0.180832	2.11469e-05
RXRA	0.723327	2.06216e-05
SNAP23	0.361664	2.06156e-05
POU2F1	0.180832	2.04747e-05
SF3A2	0.723327	2.03609e-05
HCLS1	0.361664	1.97342e-05
CCDC127	0.180832	1.94367e-05
CXCL3	0.180832	1.9334e-05
ROCK2	0.361664	1.91707e-05
ARID4B	0.723327	1.91706e-05
GATAD2B	0.361664	1.91471e-05
SLAMF1	0.180832	1.91052e-05
PLXNB3	0.361664	1.90998e-05
INADL	0.180832	1.89823e-05
SS18L1	0.180832	1.88456e-05
SERPINB6	0.180832	1.87071e-05
DSCR3	0.361664	1.86961e-05
C17orf28	0.180832	1.86438e-05
S100A6	0.361664	1.85527e-05
PIGP	0.361664	1.84064e-05
KIRREL	0.542495	1.84051e-05
PCNP	0.542495	1.81781e-05
MRPS25	0.361664	1.81538e-05
CALD1	7.05244	1.80097e-05
EIF3G	0.361664	1.7947e-05
THAP2	0.904159	1.77323e-05
ZBTB38	0.361664	1.7672e-05
ACTL6A	1.80832	1.76059e-05
EHMT1	0.723327	1.74676e-05
KIAA1549	6.69078	1.73387e-05
SERPINB1	0.180832	1.73293e-05
E2F1	0.361664	1.71281e-05
SERPINA4	0.180832	1.71034e-05
PVRL4	0.180832	1.7057e-05
SF3B4	0.180832	1.67715e-05
PRPF6	0.542495	1.6643e-05
PLXND1	0.180832	1.66265e-05
C12orf4	1.80832	1.65962e-05
PRPF4B	0.180832	1.65414e-05
UCHL5	0.542495	1.65097e-05
EIF5B	0.180832	1.64826e-05
ADIPOR1	1.44665	1.64773e-05
CASP2	6.69078	1.62248e-05
ZC3HC1	8.13743	1.61728e-05
CDK2	0.542495	1.61653e-05
CDS1	0.180832	1.60346e-05
ADCYAP1R1	8.13743	1.60042e-05
PRKCD	0.180832	1.59779e-05
CLDN12	8.31826	1.59561e-05
KIAA1967	0.180832	1.57816e-05
TRIM8	0.180832	1.57752e-05
ZNF767	6.50995	1.56595e-05
TMSB10	0.180832	1.56132e-05
G0S2	0.723327	1.53449e-05
ANKIB1	8.86076	1.53364e-05
PTGES3	1.44665	1.53191e-05
PTGES2	0.542495	1.50629e-05
SYNJ1	0.542495	1.49826e-05
IRGQ	0.180832	1.48903e-05
PAN3	0.361664	1.48862e-05
PSMC2	6.50995	1.48172e-05
EXOSC4	0.542495	1.47149e-05
SLC33A1	0.361664	1.46936e-05
SOX9	0.180832	1.46439e-05
DDX56	6.69078	1.46277e-05
METTL1	13.2007	1.44317e-05
EPHB4	6.32911	1.43845e-05
GLT8D1	0.180832	1.43324e-05
C1orf109	0.361664	1.42743e-05
RABIF	1.44665	1.42546e-05
FGF3	0.180832	1.42247e-05
GPR35	0.180832	1.41564e-05
STXBP5L	0.361664	1.41527e-05
PARP14	0.361664	1.38196e-05
ZNF212	6.50995	1.36314e-05
TMEM79	0.904159	1.35725e-05
C12orf44	0.361664	1.34695e-05
FANCA	0.180832	1.34603e-05
TLN1	0.542495	1.34289e-05
C9orf116	0.542495	1.33641e-05
DAG1	0.180832	1.33218e-05
DNAJB9	7.05244	1.32662e-05
TAF5L	0.542495	1.31666e-05
HEATR1	0.542495	1.31354e-05
TRAPPC2L	0.180832	1.30822e-05
ALG3	1.80832	1.30524e-05
STK4	0.361664	1.30476e-05
LRP10	0.180832	1.29158e-05
SUPT4H1	0.180832	1.29003e-05
CCNT2	0.180832	1.26914e-05
CNFN	0.180832	1.23732e-05
FAM136A	0.180832	1.22992e-05
JMJD4	0.542495	1.22964e-05
GNL2	0.361664	1.22836e-05
NUP210L	0.361664	1.22597e-05
MRPL14	0.180832	1.20753e-05
LIN54	0.180832	1.20618e-05
DGKA	0.542495	1.20557e-05
CD4	1.08499	1.19503e-05
RBMS2	1.26582	1.18447e-05
CHMP5	0.542495	1.18005e-05
DIABLO	0.180832	1.15342e-05
SRPK1	0.180832	1.13882e-05
HCFC1R1	0.180832	1.13671e-05
PHB2	1.08499	1.12979e-05
RCC2	0.180832	1.1245e-05
SENP7	0.542495	1.1242e-05
RBM42	0.180832	1.12037e-05
DALRD3	0.180832	1.11627e-05
CDK5RAP1	0.904159	1.112e-05
CSTA	0.361664	1.08843e-05
CD27	1.26582	1.06634e-05
POGK	0.180832	1.06395e-05
ALG2	0.361664	1.0592e-05
SERINC3	0.542495	1.05041e-05
IL22RA1	0.180832	1.03714e-05
NR2E1	0.361664	1.03186e-05
TSR2	0.361664	1.01842e-05
TINAGL1	0.180832	1.01202e-05
DCUN1D1	2.53165	1.01182e-05
CDCP1	0.542495	1.01156e-05
ADH1A	0.361664	1.00299e-05
ADH1B	0.361664	1.00299e-05
SLC4A7	0.361664	9.9923e-06
CTSS	0.361664	9.97502e-06
SLC39A5	0.904159	9.8935e-06
RHOV	0.180832	9.64305e-06
KLB	0.180832	9.49931e-06
C1orf43	0.361664	9.26776e-06
RHOT2	0.180832	9.18582e-06
GTPBP4	0.542495	9.17663e-06
SPATA6	0.180832	9.07849e-06
TCIRG1	0.180832	9.04079e-06
STAT6	1.26582	9.02705e-06
MLXIPL	6.87161	9.01535e-06
HRH1	0.361664	9.01155e-06
ZCCHC8	0.180832	8.92006e-06
RETSAT	0.361664	8.91395e-06
MAGEB4	0.180832	8.88727e-06
CCDC66	0.361664	8.79194e-06
DCK	0.180832	8.72613e-06
ARPC1B	6.32911	8.72575e-06
NCKAP1L	0.723327	8.66147e-06
HGD	0.180832	8.4772e-06
BRP44	0.361664	8.0455e-06
TNFSF10	0.723327	7.96195e-06
PKM2	0.361664	7.93919e-06
NCOA5	0.180832	7.93239e-06
SCGN	0.180832	7.84005e-06
ACTN4	0.361664	7.77179e-06
SSB	0.180832	7.76865e-06
CCT8	0.361664	7.74254e-06
FABP1	0.180832	7.72409e-06
PDZD4	0.361664	7.7017e-06
IDS	0.180832	7.70086e-06
EPB42	0.180832	7.62192e-06
ATAD3A	0.180832	7.55026e-06
MPO	0.180832	7.5302e-06
RECQL4	0.723327	7.50335e-06
ICAM2	0.180832	7.49639e-06
THPO	1.80832	7.43054e-06
RASSF5	0.723327	7.4089e-06
PIK3CG	7.05244	7.28027e-06
LPXN	0.180832	7.25107e-06
SPEN	0.361664	7.16268e-06
TIPARP	0.361664	7.11459e-06
C1orf186	0.723327	6.94742e-06
GNL3	0.180832	6.87713e-06
TMTC3	0.180832	6.86334e-06
GNG12	0.180832	6.79364e-06
CRB3	0.180832	6.70443e-06
PUSL1	0.361664	6.68824e-06
POLR1C	0.180832	6.67576e-06
MLH1	0.361664	6.64804e-06
ASNA1	0.180832	6.58112e-06
SERPINA9	0.180832	6.57942e-06
MGLL	0.180832	6.52801e-06
MRPS33	6.87161	6.51826e-06
TKT	0.180832	6.50967e-06
QTRTD1	0.361664	6.50687e-06
MMP14	0.180832	6.5027e-06
CITED1	0.180832	6.46218e-06
SCARB1	0.361664	6.40268e-06
CHD7	0.180832	6.36782e-06
LAPTM4A	0.180832	6.28953e-06
KLK12	0.180832	6.26756e-06
MPHOSPH10	0.180832	6.15601e-06
LYPD3	0.180832	6.14163e-06
USP38	0.180832	6.12428e-06
NAPA	0.361664	6.09268e-06
CRBN	0.361664	6.08869e-06
MCL1	0.361664	6.06705e-06
RNF138	0.361664	6.03134e-06
SCFD2	6.14828	6.02859e-06
NFASC	5.24412	5.97065e-06
ICAM3	0.542495	5.94404e-06
PSCA	0.723327	5.93962e-06
TCP11L1	0.180832	5.87568e-06
SUMF1	0.361664	5.78858e-06
KBTBD8	0.361664	5.68688e-06
TMIGD2	0.180832	5.67477e-06
XPOT	0.723327	5.65159e-06
TRPM1	0.180832	5.44531e-06
TNFRSF13C	0.180832	5.4111e-06
ITPKC	0.180832	5.36512e-06
ARF5	7.59494	5.30653e-06
PARP3	0.180832	5.30068e-06
RREB1	0.180832	5.28932e-06
IGSF9	0.361664	5.27454e-06
NFIX	0.180832	5.27394e-06
KLF6	0.723327	5.25527e-06
BICD1	0.542495	5.1827e-06
GRHL1	0.361664	5.15545e-06
FSTL3	0.180832	5.14639e-06
FBXO21	0.180832	5.1321e-06
EHMT2	0.180832	5.03404e-06
BTBD3	0.542495	5.01342e-06
ELMO2	0.180832	5.01257e-06
RPL35A	0.542495	5.00351e-06
TIMM50	0.180832	4.98721e-06
LMNB2	0.180832	4.93857e-06
FCRL5	0.542495	4.9153e-06
TARBP1	0.542495	4.88973e-06
TRIM65	0.180832	4.8645e-06
ATP1B3	0.361664	4.86275e-06
ECM1	0.361664	4.81755e-06
HHLA3	0.180832	4.80539e-06
SLC5A4	0.180832	4.77738e-06
HRAS	0.180832	4.66874e-06
NFKBIB	0.361664	4.6627e-06
BIN3	0.180832	4.59228e-06
HABP4	0.361664	4.58028e-06
USP54	0.180832	4.54675e-06
DBR1	0.361664	4.53266e-06
LARP4	0.361664	4.51591e-06
SNX4	0.180832	4.48359e-06
POLL	0.180832	4.48324e-06
PAQR4	0.180832	4.46334e-06
HSD17B10	0.361664	4.44793e-06
PILRB	6.69078	4.44693e-06
CENPM	0.180832	4.3983e-06
RBM38	0.542495	4.38036e-06
BRI3	5.78662	4.36198e-06
PDCL	0.542495	4.33514e-06
MSRB3	0.904159	4.27387e-06
SOX4	0.361664	4.21489e-06
C16orf59	0.361664	4.20443e-06
PABPC3	0.180832	4.18262e-06
GLRX2	0.542495	4.18094e-06
PGK1	0.180832	4.14981e-06
PRR15	7.59494	4.1278e-06
LILRA5	0.542495	4.11906e-06
C11orf73	0.180832	4.08045e-06
KDELR2	5.96745	4.07536e-06
GNAI2	0.180832	4.03271e-06
MLNR	0.180832	4.0325e-06
TRAPPC4	0.180832	4.01916e-06
RNASE6	0.180832	4.01225e-06
RSBN1L	7.9566	3.9928e-06
EMX1	0.180832	3.92268e-06
HMGB1	0.361664	3.90822e-06
CISD2	0.180832	3.87561e-06
TIFA	0.180832	3.86192e-06
CLIP2	7.23327	3.83405e-06
SMC1A	0.361664	3.81976e-06
CD38	0.180832	3.72033e-06
MRPL3	0.180832	3.69036e-06
MAP4K1	0.180832	3.66916e-06
COX5B	0.180832	3.63573e-06
ELF1	0.180832	3.62313e-06
LIN37	0.180832	3.52795e-06
EIF3H	0.361664	3.52139e-06
DUOX1	0.180832	3.49282e-06
GOLGA2	0.542495	3.47863e-06
KIAA1704	0.180832	3.47004e-06
KLHL24	2.35081	3.44293e-06
RBM12B	0.180832	3.43709e-06
REV3L	0.180832	3.42322e-06
PLOD2	0.361664	3.4115e-06
UROD	0.180832	3.40333e-06
PSMD2	1.80832	3.35983e-06
CHD6	0.904159	3.34218e-06
SSBP1	7.23327	3.33852e-06
CNOT3	0.180832	3.32762e-06
LSM10	0.180832	3.30195e-06
RRP15	0.542495	3.2838e-06
LRRC40	0.180832	3.25855e-06
C9orf3	0.361664	3.24815e-06
SLC7A1	0.361664	3.22888e-06
RNH1	0.180832	3.2267e-06
FAM120A	0.361664	3.22652e-06
YKT6	6.69078	3.22301e-06
PTPN6	1.08499	3.20458e-06
ZMYND19	0.723327	3.15366e-06
MOGAT3	6.32911	3.13556e-06
C1orf212	0.180832	3.12696e-06
CTDSPL2	0.180832	3.10974e-06
ERG	0.361664	3.08632e-06
RASEF	0.180832	3.07641e-06
PRICKLE1	0.180832	3.06717e-06
NEUROD4	0.180832	3.04562e-06
BAZ1B	6.87161	3.01806e-06
BBS7	0.180832	3.01099e-06
ING4	1.08499	2.98629e-06
MAN2B2	0.180832	2.96976e-06
CPT1C	0.180832	2.94298e-06
KIAA0528	0.904159	2.94036e-06
ERGIC3	0.361664	2.93578e-06
NR1I2	0.180832	2.90489e-06
SENP1	0.180832	2.89661e-06
C18orf56	0.180832	2.89432e-06
POLR2J	5.96745	2.88202e-06
CD1A	0.542495	2.87034e-06
TEAD2	0.180832	2.86089e-06
POLR1D	0.542495	2.84758e-06
C6orf57	0.180832	2.81229e-06
PCSK1N	0.180832	2.79744e-06
DNASE1L3	0.180832	2.78711e-06
AGPAT1	0.180832	2.78137e-06
ATP5L	0.180832	2.77532e-06
MYO1A	1.26582	2.77505e-06
TGM2	0.361664	2.76256e-06
LTBR	0.904159	2.75929e-06
KIAA1109	0.180832	2.74682e-06
NUP133	0.542495	2.73873e-06
JAG1	0.542495	2.66401e-06
OBFC2B	0.904159	2.61847e-06
BAG5	0.180832	2.58607e-06
PRRG2	0.180832	2.57156e-06
KRIT1	8.67993	2.55617e-06
RAD23A	0.180832	2.53307e-06
MTRF1	0.180832	2.49823e-06
EIF2B1	0.361664	2.49628e-06
AP3D1	0.723327	2.43613e-06
ATF6	0.180832	2.40364e-06
ZRANB3	0.180832	2.39157e-06
SSNA1	0.542495	2.3884e-06
SMYD1	0.180832	2.38767e-06
OXNAD1	0.361664	2.38728e-06
NDUFA9	1.44665	2.3787e-06
EIF4E	0.180832	2.30911e-06
SULT2A1	0.180832	2.30807e-06
C14orf45	0.180832	2.29853e-06
WDR34	0.542495	2.29586e-06
SLC31A1	0.361664	2.24838e-06
NPC1L1	6.69078	2.24335e-06
NENF	0.361664	2.23634e-06
INTS7	0.542495	2.22932e-06
SH3BP5L	0.542495	2.22169e-06
NEUROD6	7.77577	2.21709e-06
ZBTB17	0.361664	2.21045e-06
SPTA1	0.361664	2.20583e-06
ASB13	0.723327	2.18701e-06
NMU	3.9783	2.16867e-06
RFC3	0.180832	2.16752e-06
PPAT	3.25497	2.16016e-06
KLHL18	0.361664	2.15967e-06
S100A4	0.361664	2.15834e-06
LRGUK	7.4141	2.1551e-06
PKP2	0.542495	2.13158e-06
PRTFDC1	0.361664	2.1281e-06
RNF44	0.180832	2.1118e-06
SDCCAG3	0.542495	2.0814e-06
EIF2C4	0.180832	2.01624e-06
FMO5	0.180832	2.01577e-06
SLMAP	0.180832	2.01055e-06
MBTD1	0.180832	1.97566e-06
GIMAP2	6.69078	1.97472e-06
SACS	0.180832	1.96808e-06
FASTKD1	0.180832	1.94586e-06
RFXAP	0.180832	1.94114e-06
GRPEL1	0.361664	1.89239e-06
LY96	0.180832	1.87803e-06
BICD2	0.180832	1.86114e-06
FLNC	7.9566	1.8438e-06
TMEM42	0.542495	1.81686e-06
GC	0.180832	1.8147e-06
WDR59	0.180832	1.8002e-06
ADPGK	0.361664	1.75995e-06
S100PBP	0.542495	1.75824e-06
PCYT1A	0.361664	1.75479e-06
ART3	0.180832	1.74594e-06
CAND2	0.361664	1.74043e-06
SMARCD1	0.180832	1.73599e-06
CIAO1	0.180832	1.70624e-06
ALB	0.180832	1.68023e-06
TPI1	1.08499	1.67665e-06
CCL2	0.180832	1.66724e-06
TRO	0.361664	1.66549e-06
CDR2L	0.180832	1.64989e-06
HYAL2	0.180832	1.64407e-06
FHOD3	0.180832	1.64101e-06
MBNL1	0.361664	1.6351e-06
TOP2B	0.361664	1.62126e-06
IDI1	0.542495	1.61412e-06
RRP9	0.180832	1.59238e-06
PSMB7	0.723327	1.58817e-06
UMPS	0.180832	1.57029e-06
KIAA1211	3.4358	1.54581e-06
ZNF397	0.180832	1.53927e-06
SNAPC4	0.542495	1.53023e-06
PROX1	0.361664	1.52564e-06
ANKRD11	0.180832	1.52464e-06
B4GALT3	0.180832	1.51294e-06
PLD4	0.542495	1.50548e-06
VRK1	0.180832	1.50346e-06
CXCL5	0.180832	1.50308e-06
PKMYT1	0.180832	1.48952e-06
IKBKE	0.723327	1.48707e-06
MRPL41	0.723327	1.47997e-06
CD46	0.723327	1.47072e-06
SGOL1	0.361664	1.46816e-06
LYAR	0.180832	1.46609e-06
ARHGEF2	0.542495	1.45738e-06
MAPK8IP2	0.180832	1.45487e-06
LAMB2	0.180832	1.45045e-06
SLC25A29	0.180832	1.39513e-06
NDUFA5	6.87161	1.38265e-06
BMP1	0.180832	1.35467e-06
SPERT	0.180832	1.35287e-06
PKN1	0.361664	1.33902e-06
PLD3	0.180832	1.32148e-06
C9orf41	0.361664	1.31527e-06
F7	0.361664	1.31127e-06
LMBR1L	0.180832	1.30276e-06
CCNL1	0.361664	1.30112e-06
ATR	0.542495	1.30077e-06
FCRL1	0.361664	1.29699e-06
GRAMD1A	0.180832	1.28077e-06
IVNS1ABP	0.180832	1.27519e-06
C20orf3	0.723327	1.26002e-06
FOXH1	0.723327	1.25585e-06
E2F7	0.361664	1.2509e-06
KRTDAP	0.180832	1.22985e-06
ZNF672	0.542495	1.22805e-06
PIGM	0.361664	1.22522e-06
PXMP4	0.361664	1.21249e-06
BCAT1	1.26582	1.21173e-06
TGOLN2	0.361664	1.21096e-06
TCF3	0.180832	1.19964e-06
PNPLA8	7.05244	1.19944e-06
GLYCTK	0.180832	1.19293e-06
GOLGA4	0.361664	1.18138e-06
PIK3C2B	8.4991	1.17124e-06
PIGO	0.723327	1.1682e-06
DHX40	0.180832	1.15968e-06
GOLM1	0.361664	1.14815e-06
CYP4F8	0.180832	1.14685e-06
EIF2B3	0.180832	1.14313e-06
ERGIC2	0.904159	1.14157e-06
UBE2I	0.180832	1.13657e-06
RAB5A	0.361664	1.12673e-06
MIF4GD	0.542495	1.12593e-06
SEZ6	0.180832	1.11424e-06
EGR3	0.180832	1.1137e-06
FH	0.723327	1.11169e-06
CNOT4	7.05244	1.11054e-06
TFPI2	7.9566	1.10738e-06
FTO	0.180832	1.10573e-06
TEC	0.180832	1.10469e-06
SHC1	0.723327	1.10108e-06
SORL1	0.180832	1.09049e-06
CCT2	2.35081	1.07728e-06
ZFAND1	0.180832	1.07141e-06
TAF1C	0.180832	1.06959e-06
ACTR3	0.180832	1.06776e-06
CD59	0.180832	1.05878e-06
ING3	7.4141	1.05671e-06
ZFP36L1	0.361664	1.05592e-06
C20orf94	0.542495	1.04719e-06
DMAP1	0.180832	1.04268e-06
RBM34	0.723327	1.03099e-06
NDUFS2	0.180832	1.02398e-06
PPT1	0.361664	1.01756e-06
ZKSCAN1	6.69078	1.01107e-06
FAIM3	0.723327	1.0083e-06
GOLT1B	1.08499	9.98501e-07
PPM1F	0.361664	9.98082e-07
KRI1	0.180832	9.89397e-07
EGFR	49.0054	9.87925e-07
C9orf72	0.180832	9.772e-07
AOAH	7.23327	9.73291e-07
ZNF434	0.180832	9.67356e-07
RPP38	0.361664	9.59879e-07
NOM1	6.69078	9.49372e-07
PRKCI	0.723327	9.39623e-07
SPTLC1	0.180832	9.38512e-07
SDF2	0.180832	9.2167e-07
APOH	0.180832	9.07966e-07
TRMT1	0.180832	9.07767e-07
MRPL4	0.361664	8.93288e-07
C1orf198	0.542495	8.92188e-07
ARHGEF6	0.180832	8.86818e-07
PAPOLA	0.180832	8.79159e-07
ZDHHC3	0.542495	8.75678e-07
PRR14	0.904159	8.72116e-07
ZCCHC5	0.180832	8.68837e-07
ANTXR2	0.361664	8.65454e-07
IPO9	0.361664	8.59286e-07
HTR6	0.180832	8.5699e-07
SRI	8.4991	8.33728e-07
ATP6V1F	7.9566	8.32937e-07
TRIAP1	0.180832	8.19383e-07
IMMP1L	0.723327	8.15927e-07
ACTN1	0.180832	8.15864e-07
DHRS9	0.180832	8.11458e-07
SCYL3	0.180832	8.06764e-07
COBL	8.13743	8.03413e-07
GDI2	0.542495	8.02154e-07
MAPK13	0.180832	7.83314e-07
EED	0.180832	7.82469e-07
SPCS3	0.180832	7.70858e-07
ZXDC	0.180832	7.64505e-07
THAP6	0.180832	7.64323e-07
EPS8	0.542495	7.63525e-07
FCER1A	0.180832	7.61532e-07
TTC26	6.87161	7.50325e-07
FBXL5	0.180832	7.49326e-07
ZNF259	0.180832	7.4687e-07
PPOX	0.180832	7.46807e-07
TOR1AIP1	0.180832	7.13612e-07
ANKRD13B	0.180832	7.00204e-07
INSIG1	6.69078	6.97753e-07
LAX1	4.70163	6.93731e-07
PEX5L	2.16998	6.93096e-07
STARD10	0.180832	6.92659e-07
FBXL18	6.14828	6.91219e-07
GNG7	0.180832	6.90587e-07
CYC1	0.542495	6.85057e-07
ABL2	0.180832	6.81407e-07
LMAN2L	0.180832	6.61924e-07
NMD3	0.542495	6.61151e-07
DNAJC19	2.16998	6.5887e-07
SACM1L	0.542495	6.5411e-07
MR1	0.542495	6.50249e-07
BRD1	0.180832	6.48954e-07
IKBKAP	0.361664	6.39902e-07
MRPL30	0.180832	6.34575e-07
SLC16A3	0.180832	6.34258e-07
IQCE	6.32911	6.25556e-07
TM4SF5	0.180832	6.23723e-07
MRAS	0.542495	6.16015e-07
C9orf128	0.542495	6.13844e-07
UAP1	0.180832	6.12602e-07
TMEM85	0.180832	6.08041e-07
ACTR3B	7.59494	5.9644e-07
TBX2	0.180832	5.95288e-07
FGF5	0.180832	5.8409e-07
FPGS	0.542495	5.82691e-07
TIE1	0.180832	5.72731e-07
TOR1B	0.542495	5.58084e-07
PTK6	0.361664	5.5502e-07
CDV3	0.361664	5.49958e-07
GPI	0.180832	5.47178e-07
UBE2D3	0.180832	5.46804e-07
COPZ1	0.361664	5.46467e-07
CYP4F22	0.180832	5.37073e-07
BTG2	1.98915	5.33506e-07
SCAP	0.180832	5.18665e-07
MDM1	1.98915	5.16747e-07
CRAMP1L	0.180832	5.15386e-07
APBB1IP	0.361664	5.15076e-07
ZFP14	0.361664	5.1271e-07
EIF2A	0.361664	5.08436e-07
PFKFB4	0.180832	5.01195e-07
MFAP1	0.180832	4.9979e-07
SLC31A2	0.361664	4.95447e-07
CIZ1	0.542495	4.94003e-07
SOX14	0.361664	4.91502e-07
CHCHD4	0.361664	4.89522e-07
ACTR5	0.361664	4.85831e-07
TRNT1	0.361664	4.83095e-07
RPAP3	0.180832	4.77366e-07
SMURF1	6.32911	4.72755e-07
MAG	0.180832	4.67171e-07
RABGEF1	7.05244	4.5319e-07
FBXL2	0.361664	4.51554e-07
SEC24D	0.361664	4.51343e-07
ALS2CL	0.723327	4.4647e-07
CPB2	0.180832	4.44395e-07
SMARCC1	0.180832	4.37288e-07
LSM4	0.180832	4.3656e-07
ABCB5	7.59494	4.35697e-07
BRD4	0.180832	4.3193e-07
FAHD1	0.180832	4.29128e-07
CYP8B1	0.542495	4.23376e-07
TMEM127	0.180832	4.20035e-07
C9orf9	0.723327	4.05953e-07
PPP3CC	0.180832	3.9786e-07
CAP1	0.361664	3.93573e-07
RBM15B	0.180832	3.91983e-07
SMG7	0.361664	3.85639e-07
ZNF445	0.542495	3.81898e-07
DONSON	0.361664	3.7957e-07
ANP32E	0.180832	3.77444e-07
SEMA4A	0.542495	3.77138e-07
MYNN	0.904159	3.68345e-07
CTNNBL1	0.361664	3.66704e-07
TUBA1C	0.180832	3.66322e-07
MRPS5	0.180832	3.62512e-07
DSTN	0.361664	3.61237e-07
TPTE	0.180832	3.51827e-07
METTL5	0.180832	3.50115e-07
PLAGL2	0.542495	3.47095e-07
SIRT2	0.361664	3.44529e-07
SDAD1	0.180832	3.43333e-07
RRS1	0.180832	3.4061e-07
C1orf100	1.98915	3.40351e-07
STAT2	0.904159	3.37463e-07
SPRR3	0.180832	3.36534e-07
ZMYM2	0.361664	3.32927e-07
TMEM115	0.180832	3.31798e-07
UBR4	0.180832	3.25773e-07
ITIH2	0.361664	3.24985e-07
SNCB	0.180832	3.24883e-07
F13B	0.542495	3.24539e-07
PTPRF	0.180832	3.20968e-07
CLC	0.361664	3.19132e-07
ZSCAN29	0.180832	3.18191e-07
FXYD5	0.180832	3.17147e-07
PTGER1	0.361664	3.07992e-07
AMPH	6.69078	3.04624e-07
ARMC8	0.361664	2.93804e-07
PSMA2	6.32911	2.91399e-07
SH2D4A	0.180832	2.90845e-07
FRMPD1	0.361664	2.90564e-07
DNAJB14	0.361664	2.87468e-07
IFRD2	0.180832	2.83761e-07
CNGA1	0.180832	2.81931e-07
DARS2	0.180832	2.81631e-07
PLCG1	0.723327	2.81355e-07
CEP135	3.61664	2.8128e-07
SERTAD1	0.180832	2.79741e-07
FIS1	6.32911	2.77421e-07
SEMA4D	0.180832	2.73385e-07
BCL11A	0.180832	2.69699e-07
N6AMT1	0.361664	2.6919e-07
UBIAD1	0.542495	2.66412e-07
PHYH	0.542495	2.6609e-07
RDBP	0.180832	2.64021e-07
TBL3	0.180832	2.64019e-07
ITIH1	0.180832	2.63559e-07
MANSC1	0.361664	2.63392e-07
USP39	0.361664	2.63354e-07
RCOR1	0.180832	2.61429e-07
PSMB2	0.180832	2.60935e-07
KCTD2	0.180832	2.6048e-07
GORASP1	0.542495	2.59067e-07
PSMA7	0.180832	2.58428e-07
CCND1	0.180832	2.56153e-07
MFAP5	0.723327	2.56132e-07
STX17	0.542495	2.54264e-07
ATP6V0A2	0.542495	2.51456e-07
EIF5	0.180832	2.50924e-07
APH1A	0.180832	2.50867e-07
PYGO2	0.723327	2.48799e-07
PSIP1	0.180832	2.46319e-07
NCAPD2	1.08499	2.45766e-07
ZNF250	0.542495	2.42966e-07
NUP210	0.361664	2.42053e-07
EVL	0.180832	2.41277e-07
BGN	0.361664	2.40922e-07
CALCOCO1	0.361664	2.40883e-07
CABP7	0.180832	2.36235e-07
POLR3D	0.180832	2.36159e-07
CTSE	0.723327	2.34483e-07
POT1	6.87161	2.33673e-07
PHF2	0.361664	2.3261e-07
SUPT6H	0.180832	2.29799e-07
NSDHL	0.723327	2.29214e-07
POMGNT1	0.180832	2.28925e-07
TOMM7	7.4141	2.28231e-07
TBCCD1	1.08499	2.2644e-07
SMUG1	0.723327	2.25254e-07
MPZ	0.180832	2.2424e-07
LEPROT	0.180832	2.21013e-07
STARD7	0.180832	2.20406e-07
DSG3	0.361664	2.20327e-07
TCEB1	0.180832	2.19236e-07
TF	0.361664	2.19045e-07
ZNF510	0.542495	2.18211e-07
ATRIP	0.180832	2.15181e-07
ZBTB24	0.180832	2.12862e-07
PSMB5	0.180832	2.11526e-07
CLECL1	0.542495	2.1149e-07
TMEM139	6.69078	2.05565e-07
ASB8	0.180832	2.04654e-07
CACNB3	0.361664	1.98185e-07
CST11	0.361664	1.98111e-07
THAP9	0.180832	1.97363e-07
RRAGB	0.723327	1.95207e-07
EPB41L1	0.361664	1.93068e-07
ASCC2	0.180832	1.92247e-07
RAB20	0.542495	1.92047e-07
MTIF3	0.542495	1.92039e-07
KLHDC9	0.180832	1.91816e-07
PPARG	0.361664	1.91794e-07
LONRF2	0.180832	1.88108e-07
NHLH1	0.180832	1.88069e-07
KLF2	0.180832	1.84284e-07
IL2RG	0.180832	1.84145e-07
RNF6	0.180832	1.8368e-07
CYP3A5	6.32911	1.82755e-07
IL12RB1	0.180832	1.79385e-07
CCDC132	8.67993	1.73339e-07
USP25	0.723327	1.69961e-07
PODXL2	0.180832	1.68712e-07
XRN1	0.723327	1.67797e-07
USP7	0.180832	1.63928e-07
TFPT	0.180832	1.60157e-07
CAP2	0.180832	1.57186e-07
CENPC1	0.180832	1.53755e-07
MTR	0.542495	1.53464e-07
TOB1	0.180832	1.53215e-07
GORASP2	0.180832	1.50549e-07
TTC8	0.180832	1.49194e-07
MRPS35	0.904159	1.48868e-07
MAB21L1	0.361664	1.46424e-07
ARFGEF2	0.180832	1.45961e-07
FAM69B	0.542495	1.45619e-07
C9orf167	0.904159	1.44786e-07
NICN1	0.180832	1.4474e-07
EXT1	0.542495	1.43929e-07
RAD18	0.361664	1.40822e-07
TNFRSF10B	0.180832	1.39367e-07
FOXQ1	0.180832	1.37681e-07
CTSL2	0.361664	1.37406e-07
ACBD3	0.542495	1.37301e-07
YIPF3	0.180832	1.35526e-07
ATP5C1	0.361664	1.34089e-07
RNF166	0.180832	1.32896e-07
NCBP1	0.361664	1.31925e-07
ADCY9	0.180832	1.29791e-07
HINT2	0.542495	1.29015e-07
SGCE	7.9566	1.27965e-07
TBC1D24	0.361664	1.23976e-07
GAS6	0.180832	1.21934e-07
JAKMIP1	0.180832	1.19658e-07
TMEM43	0.361664	1.18621e-07
ISG20L2	0.723327	1.17882e-07
MGAT1	0.180832	1.17574e-07
BYSL	0.361664	1.15529e-07
ATG3	0.361664	1.15143e-07
APRT	0.180832	1.13322e-07
PPP1R14D	0.180832	1.1174e-07
ITCH	0.361664	1.11566e-07
GSK3B	0.180832	1.09058e-07
HM13	0.361664	1.07949e-07
SLC37A3	6.87161	1.07806e-07
REL	0.180832	1.06154e-07
RUSC1	0.723327	1.04367e-07
PPP2R1A	0.361664	1.02323e-07
PRKD1	0.180832	1.01989e-07
ZNF24	0.180832	1.00586e-07
FDPS	0.723327	9.86274e-08
TGFB2	0.542495	9.76947e-08
PTTG1IP	0.361664	9.75218e-08
PDZRN3	0.361664	9.73509e-08
TTC16	0.542495	9.67308e-08
TYK2	0.542495	9.54115e-08
COG2	0.542495	9.52994e-08
PLA2G2E	0.180832	9.4278e-08
DBNL	6.69078	9.30981e-08
COMMD7	0.361664	9.27058e-08
CPSF3L	0.180832	9.18051e-08
TMEM33	0.180832	9.16552e-08
PPP2R3A	0.361664	9.14703e-08
PPFIA4	1.44665	9.11988e-08
SETDB2	0.180832	9.06314e-08
HLX	0.542495	8.91276e-08
HS1BP3	0.180832	8.90877e-08
CCBL1	0.542495	8.81211e-08
ZNF624	0.180832	8.79115e-08
CDC42SE1	0.542495	8.74164e-08
ZFP36	0.361664	8.59664e-08
SHC2	0.361664	8.58629e-08
TPST1	6.87161	8.48573e-08
VPS36	0.361664	8.46205e-08
RBM45	0.180832	8.10147e-08
C1orf27	0.180832	8.07091e-08
BTBD2	0.542495	7.79353e-08
GOLT1A	6.32911	7.76069e-08
STYXL1	7.23327	7.75169e-08
TBC1D2	0.361664	7.73969e-08
FAM8A1	0.180832	7.71051e-08
CDCA4	0.180832	7.66243e-08
SPRR2G	0.180832	7.63939e-08
BARD1	0.180832	7.50115e-08
PRCC	0.542495	7.46443e-08
WBP11	0.542495	7.40795e-08
PPP4R2	0.361664	7.34847e-08
CCNG2	0.180832	7.30148e-08
KRT34	0.180832	7.30112e-08
RBBP5	3.9783	7.22464e-08
SPTBN4	0.180832	7.15647e-08
FAM73B	0.542495	7.06027e-08
FCRLB	0.180832	6.84899e-08
RRP1B	0.361664	6.77568e-08
UPK2	0.180832	6.59565e-08
RABGAP1L	0.180832	6.53947e-08
TNFSF14	0.180832	6.5085e-08
TWIST1	7.77577	6.41501e-08
C1orf55	0.542495	6.41168e-08
KIAA0494	0.180832	6.4065e-08
SOX1	0.723327	6.36592e-08
CDA	0.180832	6.34204e-08
ADAM22	8.31826	6.33545e-08
ATP6V1B2	0.180832	6.14098e-08
TNFSF11	0.180832	6.02192e-08
TAF8	0.361664	5.97374e-08
TMEM45A	0.542495	5.9139e-08
AKR1D1	7.05244	5.91376e-08
JUNB	0.180832	5.89942e-08
SLC2A4RG	0.723327	5.89587e-08
ENAH	0.542495	5.85333e-08
RHEB	7.05244	5.79111e-08
PPA2	0.180832	5.64914e-08
RFT1	0.180832	5.62374e-08
ALOX5AP	0.361664	5.57015e-08
S100A8	0.361664	5.5693e-08
TNFRSF8	0.542495	5.55037e-08
CD84	0.180832	5.43928e-08
HLA-DRA	0.361664	5.33401e-08
SIGLEC1	0.542495	5.28634e-08
QTRT1	0.180832	5.27474e-08
TRIM24	7.05244	5.26927e-08
NAV1	0.361664	5.17833e-08
DHTKD1	0.542495	5.12209e-08
C16orf13	0.180832	5.08803e-08
UBE2O	0.180832	5.04041e-08
IRAK1	0.361664	4.9827e-08
CYFIP1	0.180832	4.98143e-08
WNT5B	1.62749	4.93562e-08
FAM123A	0.180832	4.91987e-08
SLC44A3	0.180832	4.91905e-08
NUDT1	5.96745	4.89806e-08
GNG4	0.542495	4.77936e-08
ZNF317	0.180832	4.77009e-08
ZAP70	0.180832	4.76204e-08
MXRA7	0.180832	4.6746e-08
PPP1R12A	0.180832	4.64454e-08
MUC7	0.180832	4.63044e-08
[truncated: 3,513 more rows]

## Sheet: TCGA_OV_Deletions
Gene	PercentageDeletionsInCohort	AverageImpactOnSurvivalSignature
UNC5CL	0.511945	1.72406
TCF21	4.60751	1.7199
SLC8A3	2.38908	1.71841
KCNH6	1.53584	1.70649
RHOJ	2.73038	1.69128
FHL1	0.341297	1.6754
DIO2	2.21843	1.65996
TNNC1	2.04778	1.62996
SLC22A12	0.341297	1.61103
FXYD6	1.87713	1.49659
RUNDC3A	4.26621	1.4646
FAM114A1	2.21843	1.44945
ABCF1	0.682594	1.36442
F3	0.682594	1.17339
VPS29	0.511945	1.1436
VIL1	0.511945	1.08835
ZBTB7A	9.72696	1.0467
PRRX2	3.75427	1.03549
CTXN1	3.24232	1.01118
GRHL2	0.682594	0.982476
NDUFB1	2.55973	0.927811
ELAVL3	2.04778	0.893105
STX2	1.87713	0.845339
CNFN	3.41297	0.804161
MAPT	3.92491	0.746939
SFRP4	1.36519	0.707276
WDR12	0.511945	0.686667
PSMC5	1.53584	0.684923
GMPPA	0.511945	0.665384
LMNB1	4.09556	0.610506
FOXRED1	3.24232	0.582154
PTS	2.38908	0.558346
SAP30L	2.21843	0.533406
SCML1	2.21843	0.528781
MOSPD3	0.170648	0.500857
TNFRSF17	2.04778	0.482031
SLC2A4RG	0.341297	0.447574
PAIP2	2.38908	0.436622
GPR35	3.07167	0.428644
C1orf198	0.341297	0.392825
LPXN	0.682594	0.384809
ATP2C2	14.6758	0.381103
ATP6V0C	3.24232	0.359895
RPN2	0.170648	0.343706
DIAPH3	4.43686	0.33874
PPCS	0.341297	0.338496
AP3D1	10.4096	0.306951
POLA2	0.511945	0.300532
KCNC1	1.02389	0.289377
ITGA3	1.70648	0.288322
IKZF1	0.682594	0.283735
PFDN5	0.170648	0.273464
PIK3CG	0.341297	0.273365
WDR4	2.90102	0.25149
SPOCK1	1.87713	0.242678
CPT2	1.02389	0.234072
HELLS	2.55973	0.232341
TUBA1A	0.341297	0.224889
FANCD2	1.36519	0.214739
RBM18	3.24232	0.207524
ACBD5	0.511945	0.207463
ASPN	2.90102	0.185946
CDH1	11.4334	0.183073
JAZF1	2.38908	0.178003
SPN	0.682594	0.177001
LMO2	0.853242	0.175354
MRPL22	2.38908	0.17398
ZNF608	4.09556	0.172341
ALDOA	0.682594	0.170751
DKC1	0.853242	0.16208
SPRYD3	0.341297	0.141755
PDS5B	5.46075	0.140394
RBM42	0.853242	0.128697
KDELR3	7.16724	0.122905
TMEM145	3.41297	0.118598
CSRP2	1.19454	0.117167
TTC1	3.07167	0.11607
PSMC3	0.341297	0.114862
OSBP	0.853242	0.113696
ANKRD46	0.511945	0.113477
PLAC9	1.70648	0.11056
LGALS4	1.36519	0.108462
CDK5R2	0.341297	0.108325
SLFN5	7.84983	0.107728
TRAPPC4	1.70648	0.106788
VGLL1	0.341297	0.105944
BTN3A3	0.511945	0.105591
PALLD	6.82594	0.102836
EVI2A	8.87372	0.10218
NDUFA3	2.38908	0.101617
ZCCHC6	2.90102	0.101372
ALDH3B2	0.170648	0.101187
NFKBIE	0.341297	0.0952175
ZNF76	0.170648	0.0941635
XPO5	0.341297	0.0939154
MBTD1	1.70648	0.0902103
STYXL1	0.853242	0.0897924
CD53	1.19454	0.0875386
ERGIC3	0.170648	0.0873634
PSMA7	0.170648	0.0819603
CDC40	4.77816	0.0819175
CCAR1	1.36519	0.0810325
POLR1B	0.682594	0.078741
KARS	11.2628	0.0781865
C9orf116	3.92491	0.0747597
EIF4E	6.14334	0.0735822
IRF6	1.19454	0.0726396
EPN3	1.87713	0.0708372
SRA1	1.70648	0.069581
CLDN7	4.26621	0.0673408
LSM2	0.682594	0.0622497
CKAP4	0.511945	0.0619573
ACTL6B	0.170648	0.0612346
CPA4	0.341297	0.0601856
GRB2	1.19454	0.0558573
KLF5	2.90102	0.0558124
DYRK3	0.853242	0.0553152
CLIC5	0.853242	0.0549259
HNF1A	0.853242	0.0533902
SSB	0.170648	0.0515744
CHGB	0.682594	0.0512468
POLE2	0.853242	0.050842
IK	1.87713	0.0504991
IRF4	2.90102	0.0481931
CDK5	0.341297	0.0460086
TBC1D10B	0.853242	0.0451632
PKHD1L1	0.511945	0.0435332
IRF2	9.04437	0.0428849
FXN	3.07167	0.042556
MS4A1	1.02389	0.0417805
RAVER1	1.53584	0.0412752
PGM3	1.70648	0.0409419
FKBP8	0.682594	0.0397919
MCC	5.46075	0.039473
FOXA3	2.90102	0.0388594
YIPF5	1.53584	0.0384646
STK10	2.21843	0.036947
SLC2A8	3.58362	0.0352449
PSMB8	0.170648	0.0345686
MRPS36	9.72696	0.0344846
STX4	0.853242	0.034334
AMPD1	0.853242	0.0337081
CLRN3	1.87713	0.0336854
DDC	0.682594	0.0323718
HSPB7	2.38908	0.0321561
GMPPB	1.53584	0.0315116
SGTB	8.19113	0.031106
GART	0.682594	0.0310594
PIM2	1.19454	0.0309049
CACNA2D2	1.19454	0.0305213
ZNF124	0.853242	0.0296001
TEK	3.92491	0.0295155
SYF2	1.53584	0.0293431
MCM5	7.67918	0.0291526
C2orf49	0.853242	0.0276782
SCN3B	3.07167	0.0270942
TMEM125	0.341297	0.0269294
CHEK1	3.24232	0.0267191
C19orf10	7.50853	0.0264802
DNAJC3	2.73038	0.0261074
KIAA0101	2.21843	0.0249924
PRPF6	0.341297	0.0242473
S100B	4.60751	0.0242121
RECK	1.70648	0.0240043
MARCH11	0.341297	0.0229309
TIMM10	0.682594	0.0226551
RGS18	0.170648	0.0218787
PHIP	1.53584	0.0211348
DYNLRB1	0.170648	0.0205757
ATP6V0A1	4.60751	0.0197378
LYL1	1.19454	0.019635
ZBP1	0.170648	0.0195264
PDIA3	6.14334	0.0192613
MCM6	1.02389	0.0191217
ATP6V0D1	10.4096	0.0186058
MAP1B	10.2389	0.0185165
PCDH18	3.92491	0.0179319
BCL7C	0.853242	0.0175228
CHTF18	3.92491	0.0174886
PDZD4	0.682594	0.0174256
PIK3R5	6.65529	0.0173796
ELN	0.511945	0.0173631
BRCA1	4.60751	0.0171035
GBP1	1.02389	0.0170883
NSUN2	0.341297	0.0170346
PDPK1	3.24232	0.0169569
RELB	3.24232	0.0168845
RPL11	1.53584	0.0168503
GPRC5D	1.53584	0.0167432
DPYSL3	1.70648	0.015995
SH2D3C	3.24232	0.0159507
IKZF3	4.09556	0.0158068
GPI	0.682594	0.0156281
PLK4	5.80205	0.0156192
DTYMK	3.41297	0.0152261
SELS	2.04778	0.0148365
CCNH	7.50853	0.0145148
CASP4	2.73038	0.0144423
MND1	5.9727	0.014249
SEC13	1.19454	0.0139655
C9orf78	3.58362	0.0139641
SDF4	2.90102	0.0138602
PRPF38A	0.853242	0.0136609
PTOV1	2.21843	0.0136141
LAMP1	4.43686	0.013024
DCN	1.19454	0.0128699
CBFA2T3	14.8464	0.0127941
VTCN1	0.341297	0.0127351
BPTF	1.02389	0.0125824
SPNS1	0.511945	0.0125311
AGRN	3.58362	0.0124298
ERRFI1	2.38908	0.0122103
POU4F3	1.70648	0.0121686
KIF4A	0.170648	0.0121569
C11orf48	0.511945	0.0120315
DHX40	1.36519	0.0118886
TMPO	0.682594	0.0118408
PRSS23	1.53584	0.011689
ZBTB32	1.02389	0.0116826
FAM120A	3.07167	0.0116801
TBC1D2	3.07167	0.0115291
MFAP5	1.36519	0.0114581
YEATS4	0.341297	0.0114352
CDK5RAP1	0.341297	0.0113764
BTK	0.170648	0.0113663
SEPT3	11.2628	0.0109115
GINS1	0.682594	0.0109076
ARHGAP15	0.682594	0.0104613
MRPL55	0.170648	0.0104292
UFD1L	5.46075	0.0104138
CCL22	7.16724	0.0101262
STMN2	1.02389	0.00999786
NCL	0.511945	0.0099857
ANLN	1.36519	0.00984997
SPINT1	6.14334	0.00983709
RABL5	2.55973	0.00956343
ATP6AP1	0.682594	0.0092598
SREBF1	8.53242	0.00913838
SFPQ	0.682594	0.00906816
SEMA4B	2.04778	0.00905135
WBP2	1.19454	0.00894251
FOLR1	0.511945	0.00893827
S100PBP	0.853242	0.00890615
ASF1B	0.853242	0.00862227
TMC6	0.853242	0.00856649
TMC4	2.73038	0.00855035
SAP18	4.43686	0.00843675
COX7C	7.50853	0.00841139
HSP90B1	0.682594	0.008299
GLMN	0.853242	0.00797608
CLPTM1	3.24232	0.00786262
SLU7	3.41297	0.00746898
HSPB6	0.853242	0.00741766
IARS	2.90102	0.00736047
MCM10	0.853242	0.00720309
YKT6	1.02389	0.00712491
CST6	0.341297	0.00707399
TUFM	0.853242	0.00702892
LAP3	2.90102	0.00696875
TIMP2	1.02389	0.00693112
C10orf118	1.87713	0.00684891
RBM25	2.38908	0.00677758
SNX12	0.170648	0.00677207
PMP22	9.21502	0.00668135
AARS	9.38567	0.00667926
CDT1	14.8464	0.00666002
KIF2C	0.341297	0.00648482
STX5	0.170648	0.00640046
LAMB3	1.19454	0.00637192
WAS	1.19454	0.00634852
SAR1B	2.38908	0.00634692
PROM2	0.170648	0.00625013
PKM2	2.04778	0.00621441
C7orf55	0.170648	0.00619283
LCP2	2.73038	0.00618663
SHCBP1	4.77816	0.00614753
STIP1	0.511945	0.00609065
BNIP1	2.55973	0.00594759
GPR110	1.02389	0.00588243
UBE2A	0.170648	0.00552287
CIRH1A	10.2389	0.00549153
ERP27	1.19454	0.0054862
MESDC2	2.21843	0.00544312
CIAO1	0.170648	0.00542229
FHOD3	3.58362	0.00526055
POU2AF1	2.73038	0.00518499
NOC3L	2.55973	0.00515597
HNRNPA0	1.70648	0.00510211
RNGTT	2.21843	0.00506207
CHCHD1	1.36519	0.00503169
NAGA	11.9454	0.00498519
RPL36	6.14334	0.00491634
SLC37A4	1.70648	0.00491288
PSMD13	6.31399	0.00490013
TRAPPC2	2.90102	0.00485972
ICAM1	1.36519	0.00484781
CD83	0.511945	0.00484725
CHGA	2.73038	0.0048169
PNKP	2.38908	0.00481626
NOLC1	3.07167	0.00465903
DLAT	2.38908	0.00465494
CLDN4	0.511945	0.00464418
TYMS	2.38908	0.00463974
DTL	1.19454	0.00461302
CSTF2	0.341297	0.00452332
CENPH	9.72696	0.00450835
RBM22	1.70648	0.00450282
APOL3	8.02048	0.00447177
PDIA6	0.511945	0.00443443
ATCAY	9.72696	0.00440199
SERTAD3	2.73038	0.00437589
RPL23	5.11945	0.00430894
EPHX1	0.170648	0.0042918
LIG1	3.58362	0.00421683
PPIC	3.92491	0.00416881
C11orf58	1.70648	0.00416082
GMFG	1.87713	0.00415446
C15orf42	2.04778	0.0039892
MCM3	1.36519	0.00398596
WNT7A	1.19454	0.00394345
CIZ1	3.24232	0.00393912
TUBA1B	0.511945	0.00393569
TUBE1	4.60751	0.00383766
SLC35B2	0.341297	0.00379922
USP37	0.511945	0.00376216
FAM118B	3.24232	0.00372326
PRKCSH	2.04778	0.00372051
RAD54L	0.341297	0.00366449
DOCK2	2.73038	0.0036394
PFDN1	1.70648	0.00362804
SCG3	4.26621	0.0036188
NUCB1	3.07167	0.00357106
FN1	0.682594	0.00353717
TMEM62	6.48464	0.00353363
P4HB	1.53584	0.00352667
SGOL2	0.170648	0.00351035
PPIB	2.21843	0.00350046
FABP1	0.170648	0.00349693
THADA	0.341297	0.00347981
PPIG	0.170648	0.00341515
MAD2L1	6.48464	0.00336987
MAP2K2	9.55631	0.00335312
C1orf172	2.55973	0.00331937
APLP1	0.853242	0.00329941
ARHGAP9	0.170648	0.00324526
RPS24	1.36519	0.00321684
NCAPH	0.170648	0.00317702
DUT	4.94881	0.00313903
TRAIP	1.19454	0.00313247
C13orf33	4.60751	0.00310026
CDCA5	0.341297	0.00309194
SPI1	0.682594	0.00308873
IFIT3	3.58362	0.00307625
CHAF1A	8.02048	0.00307486
CDH3	11.7747	0.00306722
MCM4	0.170648	0.00301265
AOX1	0.170648	0.00299702
TP53BP2	0.511945	0.00298684
EPHA2	2.04778	0.00297129
RHAG	1.19454	0.00296143
UBN1	3.07167	0.00294223
GMNN	0.341297	0.00293716
PDGFRB	1.53584	0.00293333
PSMB10	11.2628	0.00291448
SOX12	0.853242	0.00288686
PNRC2	1.53584	0.00283644
DPYSL5	0.341297	0.00280678
SCD	3.41297	0.0027984
ARHGDIA	1.70648	0.00278094
PRMT5	2.04778	0.00276885
GATA1	1.19454	0.00265491
RECQL4	1.02389	0.00262264
NFKB2	3.07167	0.00261034
ALAS2	0.853242	0.00254093
KIF23	1.70648	0.00254082
PGBD1	0.682594	0.00253585
TM9SF1	2.04778	0.00252959
NFE2	0.170648	0.00251584
ARPC2	0.511945	0.00251424
CALD1	0.341297	0.00249475
RAD51	6.31399	0.00245703
P4HA1	1.70648	0.00242264
ZNRD1	0.682594	0.00236526
KLK6	2.73038	0.0023436
ATP5G2	0.170648	0.00230497
ISCA2	1.87713	0.00229353
MYO1G	0.853242	0.0022798
GBP4	1.02389	0.00227524
TAF9	9.72696	0.00227233
OR51E2	3.07167	0.00226751
PTK2B	18.43	0.00226477
TINAGL1	1.53584	0.00222935
RPS6	4.09556	0.00220463
NCF4	8.19113	0.00219462
CHORDC1	1.87713	0.00216776
ACP2	0.341297	0.00214569
WDFY4	1.36519	0.002119
PTBP1	11.4334	0.00206036
CENPE	7.33788	0.00204291
KIF9	0.853242	0.00203401
POSTN	6.48464	0.00201245
EXOSC5	3.24232	0.00200061
MPDZ	4.26621	0.00199748
NFKB1	7.16724	0.00199722
SART1	0.341297	0.00198514
ACAN	2.38908	0.00197936
KNTC1	1.02389	0.00195723
DNTT	3.07167	0.00193933
SERPINB5	8.02048	0.00193856
IRF1	2.73038	0.00190538
HSPA4	2.73038	0.00189842
ZRANB2	0.853242	0.00187472
KRTDAP	0.511945	0.00182613
LAMA5	0.170648	0.00181345
GNB2L1	4.26621	0.00181258
ASNA1	1.70648	0.00181121
RFWD3	11.2628	0.00180516
IFI44	1.02389	0.00180467
MCM7	0.170648	0.00179423
STX11	4.60751	0.00178407
TLR5	0.511945	0.00177767
KRTAP1-5	5.11945	0.00176092
ARID4B	0.511945	0.00174115
SAMSN1	3.75427	0.00170513
CD79B	1.53584	0.00169657
SEC11A	1.70648	0.00168983
LEPRE1	0.341297	0.00167701
RBM41	0.511945	0.00167331
PLEK	0.170648	0.00165671
KDELR1	3.58362	0.0016508
FNDC5	0.853242	0.00164484
TMEM40	1.02389	0.00162571
RRAS	2.55973	0.00160723
RPS14	1.53584	0.00158693
GRAP2	8.53242	0.00158608
GPR108	4.94881	0.0015792
YARS	0.853242	0.00157371
TPI1	0.682594	0.00156733
PUSL1	3.07167	0.00156385
SYTL3	7.67918	0.00154581
MYO9B	0.341297	0.00153131
BIRC5	0.682594	0.0014958
SNRPA	3.07167	0.00148121
TNIP2	4.26621	0.00147505
CLSTN1	1.53584	0.00147295
CISH	1.19454	0.0014596
ZNF580	3.41297	0.00145683
NENF	1.19454	0.00145677
SPDEF	0.170648	0.00144574
BIRC3	1.70648	0.00142811
CHCHD8	0.853242	0.00140854
TOMM22	7.33788	0.00139505
CDCA8	0.511945	0.00138757
RPL4	1.87713	0.00138129
FEN1	0.511945	0.00137381
MDC1	0.682594	0.00136902
PPM1D	1.70648	0.00133998
POLE3	2.73038	0.00133581
BCL9L	1.70648	0.00133054
ST14	3.41297	0.00131798
MLKL	11.0922	0.00131194
SF3A2	10.2389	0.00130879
ATP6AP2	1.87713	0.0013006
TRIM2	5.9727	0.00128933
CDK2AP1	0.682594	0.00128873
COL1A1	1.70648	0.00128431
NUSAP1	6.99659	0.001281
PCNA	0.682594	0.00126342
ZCCHC10	2.73038	0.00125968
MRPL50	3.24232	0.00123787
FOXM1	1.02389	0.00123762
CCR7	4.94881	0.00122977
NDUFA2	1.87713	0.00121071
TRIM28	5.9727	0.00121049
ZRANB3	1.02389	0.00121023
INTS2	1.53584	0.00120315
RRP1B	3.75427	0.0011883
CNN3	0.682594	0.00118442
MRTO4	2.55973	0.00118348
ZMYM1	0.682594	0.00118285
HCFC1	0.682594	0.00117751
GYPC	1.53584	0.00116003
CASC5	6.31399	0.00115101
H2AFV	0.853242	0.00112247
GIMAP6	0.341297	0.00111573
RPL13A	2.90102	0.00110886
LRPPRC	0.341297	0.00110853
CDC25C	1.70648	0.00109559
C21orf58	4.09556	0.00109539
PLOD1	1.70648	0.00109456
RAD51AP1	1.02389	0.00109139
ARID5A	0.170648	0.00108483
TOR2A	3.41297	0.00108248
RAD9A	0.170648	0.00107446
C20orf7	0.853242	0.00106014
TLR10	2.38908	0.00104777
FARP1	3.07167	0.00104416
EIF2S3	2.04778	0.00103574
LYAR	4.09556	0.00102175
KLK15	3.58362	0.00101236
DDX21	1.53584	0.00101126
CDC6	4.94881	0.00100961
NDUFB6	2.90102	0.00100396
SPCS3	8.36177	0.000999034
METTL3	0.853242	0.000996828
NRSN1	0.170648	0.000994073
MARS	0.170648	0.000991713
TAGAP	7.67918	0.000991569
HSPA5	3.07167	0.000989594
ADORA3	1.36519	0.000988466
BIN2	0.170648	0.000988181
H2AFZ	6.65529	0.000986017
CALU	0.170648	0.000981766
POP5	0.682594	0.000974571
FGFR1OP	10.0683	0.000965817
C17orf28	1.19454	0.000964892
HSP90AB1	0.341297	0.000960564
SBK1	0.682594	0.000937076
CENPN	13.9932	0.000935173
SRPX	2.90102	0.000933493
LRRC59	1.70648	0.000930497
BUB1	0.682594	0.000924355
GTSE1	20.6485	0.000917277
CRELD2	28.3276	0.000916449
GARS	1.87713	0.000907859
TUBB	0.682594	0.000904631
ELMO3	11.0922	0.000898741
MRPS2	3.92491	0.000882461
TMTC4	2.73038	0.000870471
BRIP1	1.53584	0.000868438
TMED7	5.11945	0.000854231
POP7	0.170648	0.000848768
NPHP1	1.36519	0.000848717
MYEOV2	2.90102	0.000847166
TRPV2	8.53242	0.000846108
EBI3	9.04437	0.000845178
GPR1	0.341297	0.000844025
PMCH	0.682594	0.000838643
C17orf62	2.38908	0.000838488
KLHL18	0.853242	0.000829002
ATXN3	2.55973	0.000819996
DNAJB9	0.341297	0.000810645
CDC25A	0.853242	0.000807901
COL5A1	4.60751	0.000798667
MRPL4	1.36519	0.000794909
ATP5I	4.77816	0.000792756
SFN	2.55973	0.000790666
C19orf21	11.4334	0.000788384
POLD1	2.73038	0.000786881
HNF4G	0.853242	0.000784679
TMED9	1.87713	0.000782039
UBA52	0.853242	0.000778449
NOB1	9.21502	0.000754146
ITGA11	2.04778	0.000752599
HEATR1	1.02389	0.000752304
LAS1L	0.341297	0.000744016
FAU	0.341297	0.000743027
ESCO1	1.02389	0.000742326
PCBP4	1.36519	0.000734357
TAP2	0.170648	0.000734243
CDCA2	19.6246	0.000727591
KIF20A	1.70648	0.00072544
COL12A1	1.36519	0.000721956
MYBL1	0.682594	0.000721357
PODN	1.02389	0.000711977
PSMD1	0.511945	0.000710709
SURF4	3.58362	0.000709817
KLF1	1.53584	0.000699617
CLDN3	0.511945	0.000693592
NEIL3	8.87372	0.000692504
DAAM2	0.511945	0.000686996
MASTL	0.511945	0.00067758
PARVA	2.21843	0.000671156
SP100	0.511945	0.000660433
PAK1IP1	1.19454	0.000660228
CXorf21	3.75427	0.000658933
EXOSC4	0.511945	0.000656313
PFKFB4	0.853242	0.000653471
OVOL2	1.19454	0.000641046
ARF4	1.36519	0.000636139
INSM1	1.19454	0.000630214
PCOLCE	0.170648	0.000626903
FAM46A	1.87713	0.000624852
WDR76	6.14334	0.000614643
ATAD2B	0.341297	0.000613609
BUB1B	6.14334	0.000609564
DYNLL1	0.682594	0.000599053
OAS2	0.341297	0.000598984
SUMF1	1.70648	0.000598124
GANAB	0.341297	0.000594411
APITD1	1.53584	0.000593947
C12orf51	0.341297	0.000591804
LAIR1	2.73038	0.000591753
FANCG	1.87713	0.000588568
RPL15	1.36519	0.000582228
RPS11	2.73038	0.000578932
NECAP2	1.87713	0.000578872
PFN1	4.60751	0.000571452
FUBP1	0.682594	0.000564778
MYO1F	2.55973	0.000557779
CCDC111	8.87372	0.000550808
FBXO38	1.53584	0.000550013
C20orf94	0.853242	0.000549071
ATP6V1F	0.170648	0.000547842
LST1	0.853242	0.000533205
ACTR1A	3.41297	0.000529984
CCNB1	9.72696	0.000523871
FAM78A	3.92491	0.000521424
XAF1	4.60751	0.000516078
ADRM1	0.170648	0.000511719
EXO1	1.02389	0.000504617
RRS1	0.682594	0.000503148
BAD	0.341297	0.000499641
SCARF1	6.31399	0.000498999
PARVG	16.8942	0.000498073
TK1	0.682594	0.000495864
CD79A	3.41297	0.000493395
RRP12	3.07167	0.000492519
TRAF3IP3	1.19454	0.00049044
SOX10	7.16724	0.000489777
ZW10	1.87713	0.000487499
UBE2T	0.341297	0.000483142
USH1C	1.19454	0.000482231
CNNM3	0.170648	0.000479839
RPL38	1.53584	0.000478295
RNF138	2.38908	0.000474874
RABEPK	3.07167	0.000474122
USO1	2.90102	0.000472889
GYPA	3.58362	0.000470551
SUPT16H	0.853242	0.000469948
RANBP2	0.682594	0.000466185
IL10RA	1.87713	0.000465739
KIAA1609	14.6758	0.000462181
ESR2	2.38908	0.000462058
WDR74	0.170648	0.000461253
CENPA	0.341297	0.000458225
TFEC	0.853242	0.000455634
ARL11	6.14334	0.00045486
TIPIN	1.87713	0.000450389
CLPP	5.46075	0.000448497
CTNNBL1	0.170648	0.000446405
PPP1R8	2.04778	0.000444781
PARP2	1.02389	0.000442101
CLP1	0.682594	0.000438163
PRPF40A	0.170648	0.000433751
EVI2B	8.87372	0.000428658
DSN1	0.170648	0.000427976
PRC1	2.04778	0.000425009
HSF2	3.75427	0.000421442
TLN1	1.87713	0.0004151
PUS1	1.87713	0.000415022
RRM1	2.90102	0.000414042
ZNF367	3.24232	0.000411707
POLR3G	6.99659	0.000408239
NAT14	3.41297	0.000404997
ZNF428	3.41297	0.000404249
BCLAF1	4.60751	0.000401977
GJB3	0.853242	0.000401917
PDIA4	0.511945	0.000401083
GPX2	2.55973	0.000400617
TCF4	6.99659	0.000399276
TGFBI	2.55973	0.000397138
ZFPL1	0.341297	0.000394552
SLC45A2	0.170648	0.000394148
DOK3	1.87713	0.000392928
VEGFC	8.36177	0.000392262
RPS23	8.19113	0.000386859
ROPN1	0.170648	0.000385606
DAPP1	6.65529	0.000385394
IMP4	1.36519	0.000384603
PTCD2	9.72696	0.000377733
IRF2BP1	2.90102	0.000377375
COL1A2	0.341297	0.000376488
KIAA1586	0.341297	0.000376469
ADPGK	2.04778	0.000368201
RACGAP1	0.341297	0.000366348
CCDC18	0.853242	0.000361122
FAM46C	0.341297	0.000357392
ITGAL	0.853242	0.0003558
ASCC2	5.80205	0.000353798
GFI1B	3.75427	0.000349938
KLHDC3	0.511945	0.000349544
MRPS18B	0.682594	0.000346759
UQCRQ	2.73038	0.00034635
BRMS1	0.170648	0.000344018
MAP3K7	2.73038	0.000343875
PLXNC1	1.19454	0.000343723
PPT1	0.341297	0.000343391
ARHGEF16	3.41297	0.000343297
CDC20	0.341297	0.000341371
C3	4.94881	0.000340396
SIGLEC10	2.73038	0.000338919
JUP	4.60751	0.000337536
RARRES3	0.170648	0.000333035
CCDC81	1.53584	0.000330205
ZNF593	1.70648	0.000329769
SIT1	1.87713	0.000326788
MLL3	0.341297	0.000324929
TCL1B	2.55973	0.000324496
C1orf144	2.04778	0.000322131
PLP1	0.341297	0.000321349
PAX8	0.511945	0.000319604
CTSL1	2.90102	0.000318085
GBP3	1.02389	0.000315716
SEPT1	0.853242	0.000313511
ZWINT	1.36519	0.000312359
GAB2	0.682594	0.000312022
CPSF6	0.341297	0.000311326
RAB39B	0.682594	0.00030941
APOL6	8.36177	0.000307045
EMP1	1.53584	0.000305257
NEK2	1.53584	0.000302388
CEP55	3.07167	0.000302172
ADAMTS2	2.55973	0.00030116
PSME1	2.04778	0.000300724
CCDC86	0.682594	0.000300463
PDCD11	3.58362	0.000296455
NDUFAB1	0.853242	0.00029414
SERPINB7	8.53242	0.000292807
ASCL1	0.682594	0.000292158
THBS1	6.48464	0.00028954
SH2D1A	0.170648	0.000289442
BBS7	6.31399	0.000286769
ST6GALNAC2	1.19454	0.000286413
RFC5	0.682594	0.00028562
PSENEN	0.853242	0.000284958
HSPA14	0.682594	0.000282726
CFL1	0.341297	0.000282611
EHD2	3.41297	0.000281871
GPC1	3.07167	0.000280851
HAVCR2	2.90102	0.000278872
RPL14	0.853242	0.000277725
MRPL1	3.92491	0.000277607
RPL37A	0.682594	0.000276512
TCERG1	1.70648	0.000275956
SEMA4G	3.24232	0.000275509
PCDH1	2.04778	0.000271107
C17orf80	1.19454	0.00027048
KCNA3	1.19454	0.00026977
AP2A1	2.21843	0.000267645
GDI1	0.682594	0.000266358
AKAP8L	0.511945	0.000263695
TNFRSF12A	3.92491	0.000261424
PPP1R13L	3.24232	0.000260968
HSP90AA1	2.38908	0.000260861
ABCE1	3.58362	0.00026047
LOX	3.92491	0.000257872
RTP4	0.341297	0.000257546
PRPF39	1.02389	0.000256282
HABP4	3.24232	0.000254551
NKTR	1.19454	0.000250084
PLK1	0.853242	0.000248586
PSMD12	1.02389	0.000247523
STT3A	3.07167	0.00024598
C22orf25	5.80205	0.000245571
CSF3R	0.682594	0.000242451
CD19	0.511945	0.00024203
DFNA5	2.73038	0.000241937
HS3ST1	3.41297	0.00024122
TRAP1	5.11945	0.000239859
ITGAM	0.853242	0.000238585
HERPUD1	6.99659	0.000238301
SCEL	3.24232	0.000237134
ACOT7	2.55973	0.000235385
RAB3IP	0.341297	0.000233969
EPS8L2	5.11945	0.000233688
HBP1	0.341297	0.000233202
LHFPL2	8.87372	0.000227124
ADAT2	4.60751	0.000226164
CD248	0.170648	0.000224605
CALR	1.36519	0.000224243
GPRC5A	1.36519	0.000223012
RPL3	8.02048	0.000222832
CHPF	0.511945	0.000221192
HEMGN	2.90102	0.000217929
TAGLN	2.04778	0.000217912
EXOSC2	3.58362	0.00021665
G6PD	0.682594	0.000214735
CDC23	1.70648	0.000212965
KIF15	0.853242	0.000212404
CDC7	1.02389	0.000212204
FAM126B	0.170648	0.000209924
RTN4	0.170648	0.000208789
PPRC1	3.07167	0.000207188
FAM129C	0.341297	0.000207091
MBD3	11.7747	0.000204049
ACTB	4.43686	0.000203769
LSM3	1.19454	0.000203332
RHOV	6.14334	0.000202783
CUL3	0.682594	0.000202707
SYT4	4.60751	0.000202587
MYB	4.43686	0.000202023
TRIM29	1.87713	0.000201672
LHFP	6.14334	0.000200713
RBM27	1.53584	0.000199464
IL21R	0.682594	0.000196579
EEF2	9.72696	0.000196388
TSPYL4	4.26621	0.000196235
IL4I1	2.90102	0.000195402
GALNT11	0.341297	0.000195203
CYP2B6	3.58362	0.00019507
CALCOCO1	0.170648	0.000194646
CD38	2.90102	0.000194473
MLANA	6.14334	0.000193771
POU2F2	3.24232	0.000193451
NAGPA	3.07167	0.000193187
PDCD2L	0.511945	0.000192726
ACACA	5.11945	0.000192251
HYOU1	1.70648	0.000192075
LY86	1.70648	0.000191722
C12orf44	0.170648	0.00019114
BLM	2.04778	0.000188883
LIN37	0.853242	0.000187103
TSSC4	4.43686	0.000186897
MRPL34	0.341297	0.000186826
SDF2L1	4.60751	0.00018665
ITGB3BP	1.53584	0.000185004
PSMA5	1.02389	0.000184827
EIF1AX	2.38908	0.000183368
FBXO31	14.6758	0.000181275
TMEM111	1.19454	0.000180941
CCNE2	0.853242	0.000180719
IDH3B	0.682594	0.000180612
SRPR	3.24232	0.000179455
AXL	3.24232	0.000178945
PIF1	2.38908	0.000178256
FAM129B	3.24232	0.00017799
FAM57B	0.682594	0.000177151
UTP15	10.2389	0.000177027
TAF12	1.70648	0.000175834
EPRS	0.511945	0.000175829
FSTL3	11.4334	0.00017389
GJB5	0.682594	0.000173725
KRTAP1-1	5.11945	0.000173625
ZNF317	2.55973	0.000172331
VIM	0.341297	0.000172212
LIMD2	1.53584	0.000172147
LYPD3	3.58362	0.000171689
RTN4IP1	4.09556	0.000171365
NT5E	1.87713	0.00017062
RASGRP4	1.36519	0.000169641
CDH17	0.853242	0.000169447
TPD52L1	3.92491	0.000168877
FAM111B	0.682594	0.000168072
RFC2	0.853242	0.000167912
WASF2	2.38908	0.000166381
LRRC33	0.853242	0.000166243
ATP6V0E1	2.55973	0.000164436
ATP5J	2.04778	0.000164019
HGS	1.70648	0.000162711
TMEM39B	1.02389	0.000161412
RHOG	3.24232	0.000161249
XPO1	0.170648	0.000160641
BCL2A1	2.21843	0.000159874
PQLC3	0.511945	0.000155215
SPAG8	1.70648	0.000155062
PRPF19	0.682594	0.000153212
POLA1	2.38908	0.000152498
STIL	0.341297	0.000152221
TUSC3	18.7713	0.000151452
PPIL1	0.341297	0.000151269
KIAA0090	2.55973	0.000149487
PSME3	4.77816	0.000145912
NCAPG2	0.853242	0.000145395
EIF2B1	0.853242	0.000145309
TAP1	0.511945	0.000145265
RPS19	3.41297	0.000144198
ANTXR2	3.58362	0.000143754
MRPL44	0.511945	0.000142873
CTCF	10.4096	0.000142615
C19orf53	0.853242	0.000142064
COQ5	0.682594	0.000141469
NDUFA1	0.170648	0.0001408
MED14	2.04778	0.000140437
BDH2	7.33788	0.000139806
SLC39A7	0.170648	0.000139163
EIF3M	0.682594	0.000138412
TTC26	0.170648	0.00013816
MX1	2.73038	0.000135011
PLD3	2.55973	0.000134534
GIMAP2	0.341297	0.00013447
SELPLG	0.341297	0.00013447
ICA1	3.75427	0.000134135
CSF2RB	8.36177	0.000134055
CNOT3	2.38908	0.000133929
ILF3	1.53584	0.000132392
INADL	1.70648	0.000131664
AKT1S1	2.21843	0.000131057
TRAPPC2L	14.8464	0.000131016
KIAA1731	1.87713	0.000130578
GNAZ	5.2901	0.000130449
NLRC3	4.77816	0.00013035
VPREB3	5.2901	0.000129686
SREBF2	10.9215	0.000129633
PSMD11	6.82594	0.000129025
DNMT1	1.36519	0.000128076
CASP8AP2	2.55973	0.000128048
GINS2	13.6519	0.000127657
DHX37	0.853242	0.00012747
CPNE5	0.511945	0.00012704
TPRKB	0.170648	0.000126619
AURKB	5.9727	0.000126542
MID1	2.73038	0.000126116
SLA	0.511945	0.000126061
ATP8B4	4.43686	0.000125935
NDUFB7	0.853242	0.000124976
PCSK1N	1.19454	0.000124721
B3GNT3	0.341297	0.00012316
HDAC3	1.87713	0.000122575
SRP9	0.170648	0.000121716
CD300LF	1.19454	0.00012136
POLR2I	0.853242	0.000121052
GNS	0.170648	0.000120901
SAFB	6.82594	0.000120831
PRIM2	0.511945	0.000120759
CREB3	1.87713	0.000120071
SEPHS1	0.853242	0.000119687
TYR	1.70648	0.000119283
ZCCHC11	0.853242	0.000118824
TREML2	0.511945	0.000118004
BTF3	10.2389	0.000117505
C14orf2	2.73038	0.000117454
TMED2	0.682594	0.000117209
EYA3	2.21843	0.000116875
AGPAT1	0.511945	0.000114952
ADCYAP1R1	2.04778	0.000114927
ATG16L2	0.511945	0.000114762
CENPK	8.36177	0.000114516
PUS7	0.341297	0.000114338
TOMM20	0.853242	0.000114249
COPE	0.682594	0.000114243
FBL	1.70648	0.000113842
DNAJC18	2.21843	0.000112853
OIP5	6.99659	0.000111558
RARS	2.73038	0.000109576
PRSS8	0.853242	0.000109161
POLE	2.73038	0.000107568
NDUFA6	12.116	0.000107536
CR1L	0.853242	0.000106724
RRM2	0.511945	0.000106514
C15orf24	6.14334	0.000106172
DHCR7	0.682594	0.000105816
EIF3G	1.36519	0.000105672
NUP37	0.511945	0.00010505
MSRB3	0.170648	0.000104606
CCDC23	0.341297	0.000104384
PPL	3.07167	0.000104291
HEXB	10.0683	0.000104261
KIF1A	3.07167	0.000104212
GCN1L1	0.511945	0.000104148
SESN2	2.04778	0.000103984
SPIB	2.73038	0.000103205
MAPKAPK5	0.511945	0.000103103
DHX58	4.60751	0.000102421
SS18L1	0.170648	0.00010141
FUT3	5.9727	0.000101332
CISD2	7.33788	0.00010124
CCDC124	0.511945	0.000100617
CPNE1	0.170648	0.000100574
UPP1	0.853242	0.000100553
GLT8D2	1.02389	0.000100328
UGDH	2.21843	9.9596e-05
SNRPB	0.682594	9.87931e-05
TWIST1	2.90102	9.85714e-05
RPS21	0.170648	9.77933e-05
HBG2	2.73038	9.75613e-05
PRAM1	2.55973	9.73666e-05
CHAC1	6.31399	9.70647e-05
SALL2	0.853242	9.68144e-05
HCCS	2.73038	9.60456e-05
CARS	3.92491	9.56455e-05
EMILIN1	0.170648	9.49438e-05
PATZ1	6.31399	9.45577e-05
PTPN11	0.341297	9.43331e-05
VASP	2.90102	9.32824e-05
SHFM1	0.341297	9.31916e-05
GPR124	7.16724	9.29873e-05
YTHDC1	2.38908	9.23897e-05
SPCS1	2.04778	9.21098e-05
ZNF764	0.853242	9.15608e-05
AICDA	1.36519	9.15187e-05
CCL4	6.99659	9.13154e-05
PPFIA4	0.170648	9.12338e-05
ECD	1.70648	9.07639e-05
CNOT8	2.38908	9.0631e-05
LIN9	0.170648	9.04222e-05
CARD10	7.67918	9.00635e-05
DONSON	0.682594	8.87153e-05
CTSE	1.36519	8.85592e-05
TRAM1	0.853242	8.85199e-05
TNFSF8	3.07167	8.84316e-05
HKDC1	1.53584	8.82056e-05
CCNL2	3.24232	8.75906e-05
SUV39H1	1.19454	8.74767e-05
GLTSCR2	3.41297	8.67825e-05
NQO1	9.38567	8.67128e-05
HYAL2	1.19454	8.66707e-05
NDUFB2	0.170648	8.60774e-05
SNRPD2	2.90102	8.59444e-05
GPR137C	1.36519	8.59281e-05
DAPK3	9.72696	8.56924e-05
PPIA	0.853242	8.47244e-05
NXF1	0.170648	8.43066e-05
WDHD1	1.70648	8.36311e-05
FLT3	3.75427	8.35278e-05
TCTA	1.19454	8.34285e-05
CD180	8.53242	8.28305e-05
MAD2L2	1.87713	8.2444e-05
ZNF589	0.853242	8.19761e-05
ATP2A3	5.46075	8.15045e-05
PVRIG	0.170648	8.10397e-05
ARL6IP6	0.170648	8.05441e-05
STAP2	8.36177	7.96408e-05
REV1	0.170648	7.95493e-05
NRP2	0.511945	7.88836e-05
LSM5	1.53584	7.84949e-05
SAAL1	1.53584	7.82025e-05
POLD4	0.170648	7.76884e-05
CEBPG	0.853242	7.71661e-05
PHF21B	18.7713	7.65352e-05
RANGAP1	9.21502	7.63212e-05
ADH1B	6.48464	7.62444e-05
ADH1A	6.31399	7.62444e-05
TACC3	3.92491	7.61475e-05
MYL9	0.170648	7.5917e-05
CHMP5	2.21843	7.55488e-05
ACTN1	2.21843	7.55468e-05
FBXW11	2.55973	7.5425e-05
MANBAL	0.170648	7.531e-05
PLOD3	0.341297	7.50645e-05
GPS1	1.87713	7.47459e-05
YAP1	1.70648	7.38144e-05
NKG7	2.73038	7.34671e-05
FUS	0.853242	7.3449e-05
RSAD1	1.87713	7.31649e-05
RPL22	2.73038	7.27829e-05
MRPL38	1.19454	7.25728e-05
FOSL1	0.341297	7.24884e-05
RSL1D1	2.21843	7.23379e-05
CD3E	1.70648	7.23062e-05
ENAH	0.170648	7.22354e-05
SOX9	1.36519	7.22054e-05
OCRL	0.341297	7.17799e-05
TDP1	2.38908	7.17461e-05
EDEM1	1.70648	7.10336e-05
VAMP2	6.14334	7.0774e-05
CTSW	0.341297	7.05712e-05
IGLL1	5.11945	7.04139e-05
CSNK2A2	7.84983	7.0032e-05
PIK3C2B	0.511945	6.97201e-05
KIAA1522	0.853242	6.92808e-05
POLR2D	1.53584	6.88067e-05
GEMIN5	2.38908	6.84413e-05
SDHD	2.38908	6.81269e-05
BAG1	2.21843	6.80337e-05
FAP	0.170648	6.80034e-05
NCKAP1L	0.170648	6.7779e-05
ANKZF1	0.341297	6.75485e-05
ACTR5	0.341297	6.74167e-05
XPOT	0.341297	6.6913e-05
TIFA	6.65529	6.67662e-05
MYBBP1A	4.94881	6.67566e-05
HDLBP	3.07167	6.64969e-05
CREB1	0.341297	6.62267e-05
DPPA5	1.53584	6.56868e-05
SARS	1.02389	6.56323e-05
KHDRBS1	1.02389	6.53465e-05
PPIH	0.341297	6.44447e-05
THAP9	3.58362	6.42954e-05
YY1	2.73038	6.41209e-05
CDK8	3.75427	6.39225e-05
KRT34	4.94881	6.36135e-05
MIPEP	3.41297	6.35884e-05
RMI1	2.04778	6.34059e-05
KLHL7	2.73038	6.32507e-05
RNASE2	0.682594	6.32145e-05
IGF2BP1	1.87713	6.2583e-05
PRKD1	2.21843	6.23182e-05
EPS15	1.02389	6.22372e-05
MMP2	7.84983	6.22097e-05
BSPRY	2.73038	6.20667e-05
CNOT6L	4.09556	6.16783e-05
CCNF	3.24232	6.11922e-05
SPSB3	3.92491	6.11832e-05
SQRDL	5.9727	6.09088e-05
CKAP2L	0.511945	6.05962e-05
PRELP	0.170648	5.99195e-05
CDK4	0.170648	5.96795e-05
CDKN3	1.53584	5.92411e-05
SLC9A1	2.55973	5.89162e-05
HLA-F	0.511945	5.88927e-05
TTLL5	1.70648	5.8614e-05
CCL17	7.16724	5.78481e-05
SAMD9L	0.341297	5.73838e-05
PRKCD	2.21843	5.73462e-05
RENBP	0.682594	5.71328e-05
FBXL12	1.70648	5.69541e-05
ACIN1	2.04778	5.67664e-05
TFF1	3.24232	5.67169e-05
BCL11B	2.90102	5.66288e-05
IFIH1	0.170648	5.65156e-05
P4HA2	3.07167	5.63306e-05
MRVI1	2.73038	5.62831e-05
COX6B1	0.853242	5.61726e-05
CD3D	1.87713	5.59464e-05
TUSC2	1.19454	5.58958e-05
CDC42EP2	0.511945	5.57738e-05
MDM2	0.341297	5.56923e-05
CYCS	2.90102	5.5295e-05
CBFA2T2	0.341297	5.46798e-05
EML2	2.90102	5.45623e-05
CDKN2D	1.53584	5.43497e-05
SP140	0.511945	5.42743e-05
THOC2	0.170648	5.36156e-05
SYK	2.90102	5.35865e-05
NPTN	2.21843	5.34679e-05
SF3B1	0.170648	5.34031e-05
CRTAP	1.19454	5.3301e-05
RPS19BP1	8.53242	5.31841e-05
DUS1L	1.87713	5.31043e-05
CD151	4.77816	5.29747e-05
UFM1	6.14334	5.29269e-05
IFNA2	6.31399	5.263e-05
LAMP2	0.170648	5.26206e-05
CKAP5	0.341297	5.2202e-05
ACVR2B	0.853242	5.17578e-05
NIP7	10.2389	5.13617e-05
EFTUD2	3.92491	5.12271e-05
APOL1	7.84983	5.08766e-05
FRMD6	1.36519	5.061e-05
CA1	1.87713	5.01808e-05
SPP2	1.02389	5.01074e-05
SF1	0.341297	5.00292e-05
DDX11	0.341297	4.99728e-05
GFAP	3.92491	4.99285e-05
C15orf48	6.48464	4.98585e-05
C15orf26	2.04778	4.97865e-05
THG1L	2.73038	4.92972e-05
TESK1	1.87713	4.90075e-05
SNAP23	6.82594	4.89072e-05
KRT19	4.77816	4.88518e-05
XAB2	3.58362	4.87432e-05
CCDC14	0.170648	4.85705e-05
FNBP4	0.170648	4.84909e-05
KLRB1	1.36519	4.83207e-05
RHOC	0.853242	4.79279e-05
SAFB2	6.48464	4.78305e-05
PSMA3	1.70648	4.78201e-05
CCNA2	6.31399	4.77981e-05
MAZ	0.682594	4.76847e-05
HSPA8	3.07167	4.76033e-05
RBM12B	0.853242	4.75993e-05
TRIP11	2.73038	4.75458e-05
C1orf116	0.682594	4.74933e-05
ZNF326	1.19454	4.71997e-05
CENPF	0.853242	4.6887e-05
KBTBD8	1.02389	4.68721e-05
PIH1D2	2.38908	4.6853e-05
NMD3	0.170648	4.65961e-05
CYR61	1.02389	4.6222e-05
SLC22A16	4.77816	4.61946e-05
IL4	2.73038	4.61616e-05
DNAL1	2.21843	4.60948e-05
PBK	17.7474	4.54746e-05
TNIP1	1.87713	4.52588e-05
RAPGEF3	0.170648	4.52238e-05
NDC80	2.73038	4.50886e-05
SLC35A2	1.19454	4.47012e-05
COX7A1	0.682594	4.46132e-05
PLAU	1.53584	4.43429e-05
RRP15	1.02389	4.4292e-05
THAP6	2.90102	4.41268e-05
PTRF	4.94881	4.40733e-05
GTF2A1	2.21843	4.39907e-05
CBFB	11.4334	4.38567e-05
FMNL1	3.92491	4.38115e-05
CISD1	1.19454	4.37075e-05
DENND1C	5.11945	4.34412e-05
GRHL1	0.341297	4.33501e-05
CALCOCO2	1.87713	4.32034e-05
C14orf49	2.73038	4.29508e-05
SMC3	2.21843	4.24018e-05
PSTPIP1	3.07167	4.22103e-05
KIF22	0.682594	4.21831e-05
HACE1	4.09556	4.20858e-05
ATP5G1	1.87713	4.20465e-05
CTSD	4.43686	4.19137e-05
TP53INP2	0.341297	4.18923e-05
DOK2	19.7952	4.18602e-05
DAXX	0.170648	4.15834e-05
FUK	9.04437	4.15217e-05
FUCA2	4.60751	4.14141e-05
TACSTD2	2.04778	4.1261e-05
VEGFA	0.341297	4.12009e-05
FSD1	8.53242	4.08848e-05
SMARCD1	0.341297	4.08705e-05
CPEB3	3.07167	4.07585e-05
MAP3K8	0.682594	4.06075e-05
CYB5R3	14.3345	4.03618e-05
ODF2	3.24232	4.02662e-05
TPST1	0.511945	3.99841e-05
ARF1	0.170648	3.99295e-05
POLD3	0.853242	3.9791e-05
RPS3	0.682594	3.94273e-05
DIS3L2	0.853242	3.93649e-05
CCNB2	2.90102	3.93329e-05
RPS16	1.87713	3.90364e-05
MRGPRF	0.341297	3.8718e-05
EXOSC1	3.07167	3.86195e-05
PYCR2	0.170648	3.8529e-05
MRPL10	3.07167	3.8425e-05
POLR2E	11.6041	3.80522e-05
SH2D3A	4.94881	3.78817e-05
PHF23	4.26621	3.77841e-05
TMEM69	0.341297	3.76181e-05
PLCB2	6.14334	3.71915e-05
CAPN1	0.341297	3.70228e-05
CIT	0.511945	3.68627e-05
CKS2	2.55973	3.67486e-05
USP1	1.53584	3.64459e-05
PTPN22	0.853242	3.61524e-05
ADAMTS6	8.53242	3.60028e-05
TCF19	0.682594	3.56048e-05
JAKMIP1	3.75427	3.55046e-05
CPD	5.6314	3.54405e-05
ZNF510	3.24232	3.54116e-05
YPEL2	1.36519	3.5279e-05
NUMA1	0.511945	3.52672e-05
SKIV2L2	7.84983	3.52321e-05
HLA-E	0.682594	3.51927e-05
VRK1	2.38908	3.51417e-05
E2F2	1.53584	3.50017e-05
C6orf211	6.14334	3.49224e-05
ZNF207	6.82594	3.4886e-05
SEPN1	1.53584	3.48008e-05
TOP2A	4.94881	3.45456e-05
NUP205	0.341297	3.45221e-05
NUP98	3.24232	3.41777e-05
USP45	3.24232	3.41219e-05
CHAF1B	1.53584	3.39982e-05
FAM83D	0.341297	3.39392e-05
CENPO	0.341297	3.38353e-05
DUSP26	12.7986	3.37357e-05
TUBB3	15.529	3.35616e-05
KDELR2	3.75427	3.35215e-05
ARHGAP18	4.77816	3.34726e-05
IFI27	2.73038	3.34006e-05
GNL3	2.04778	3.33626e-05
RCN2	2.90102	3.33606e-05
SUPT3H	0.682594	3.32852e-05
FGF7	5.11945	3.3054e-05
MRPL14	0.341297	3.3053e-05
JMY	8.70307	3.24251e-05
SUMO1	0.341297	3.23375e-05
ARPC1B	0.170648	3.22869e-05
TRIM8	3.41297	3.22537e-05
PFAS	5.9727	3.21149e-05
MON1A	1.19454	3.20678e-05
GPR132	3.24232	3.19206e-05
REEP5	5.11945	3.18409e-05
TGFB1I1	0.682594	3.17288e-05
ATP5D	11.4334	3.1331e-05
MED11	4.77816	3.12345e-05
GDPD1	1.36519	3.12309e-05
KIAA1549	0.170648	3.11772e-05
SPHK2	3.41297	3.10796e-05
ZNF692	0.853242	3.09503e-05
AAAS	0.170648	3.09177e-05
RBBP4	1.02389	3.07769e-05
C19orf59	3.58362	3.07728e-05
ESF1	0.853242	3.06603e-05
CCDC99	2.55973	3.06415e-05
APOB	0.511945	3.05768e-05
HNRNPA1	0.170648	3.05603e-05
RPL5	0.853242	3.04515e-05
FKBP2	0.341297	3.0284e-05
PIGK	0.682594	2.99202e-05
FARSA	1.53584	2.98589e-05
ZNF800	0.341297	2.98291e-05
JOSD2	2.73038	2.98067e-05
ARHGEF6	0.341297	2.97948e-05
URM1	3.24232	2.96249e-05
ST8SIA4	6.14334	2.96022e-05
EBNA1BP2	0.341297	2.95899e-05
DCTN1	0.170648	2.94701e-05
SRRM1	1.53584	2.9318e-05
PAQR3	3.92491	2.90976e-05
GMEB1	1.70648	2.89666e-05
GTPBP4	1.70648	2.86157e-05
HRAS	5.11945	2.85696e-05
SOX15	4.94881	2.85494e-05
RPP40	2.21843	2.84808e-05
CCDC101	0.682594	2.84235e-05
C10orf90	1.70648	2.81988e-05
KPNA2	1.02389	2.77988e-05
RNF126	11.6041	2.7791e-05
IGFBP6	0.170648	2.77776e-05
SESN1	4.94881	2.75731e-05
CDCA3	0.682594	2.75726e-05
TUBB2A	2.04778	2.73198e-05
NASP	0.341297	2.72083e-05
RREB1	1.70648	2.71252e-05
ATAD2	0.682594	2.70961e-05
HBXIP	1.19454	2.70321e-05
ITGB4	1.19454	2.69364e-05
SPINT2	1.53584	2.68109e-05
EHF	0.853242	2.67233e-05
TH1L	0.170648	2.65778e-05
GTPBP2	0.341297	2.62925e-05
C4orf32	6.48464	2.61879e-05
SBF1	28.8396	2.61854e-05
PTK2	0.682594	2.61476e-05
THY1	1.87713	2.61445e-05
HIST1H1E	0.682594	2.60838e-05
SCRG1	8.19113	2.59542e-05
WDR73	1.70648	2.56338e-05
MGAT2	0.853242	2.54322e-05
SDCCAG3	3.41297	2.53429e-05
IFI44L	1.02389	2.50431e-05
SRM	1.70648	2.49126e-05
FNTA	1.53584	2.46732e-05
NCAN	0.682594	2.46714e-05
AIF1	0.853242	2.46484e-05
DST	0.341297	2.45936e-05
KIAA0664	5.6314	2.45234e-05
C11orf10	0.511945	2.4348e-05
CLDN16	0.682594	2.43461e-05
MED15	4.94881	2.4298e-05
SEC31B	3.41297	2.42979e-05
SYN2	1.02389	2.40916e-05
SYNCRIP	2.04778	2.40652e-05
HNF1B	5.2901	2.40591e-05
U2AF2	3.41297	2.39979e-05
AKAP12	5.9727	2.39741e-05
DHRS7B	6.82594	2.39544e-05
USP10	14.8464	2.39429e-05
SYDE1	0.682594	2.36258e-05
AKAP1	1.53584	2.31579e-05
RSAD2	0.170648	2.31567e-05
KIAA0528	0.853242	2.31499e-05
TAF11	0.170648	2.28267e-05
ZNF787	3.58362	2.28168e-05
SLK	3.24232	2.28102e-05
PPP2CA	2.38908	2.26632e-05
RIN2	1.02389	2.25479e-05
MST1R	1.19454	2.25267e-05
EID2B	1.87713	2.23983e-05
PDGFA	7.33788	2.22751e-05
CAPZB	2.55973	2.22485e-05
FDFT1	22.0137	2.21536e-05
IWS1	1.53584	2.21322e-05
CCNT1	0.341297	2.20744e-05
ATG10	8.87372	2.20453e-05
PDLIM7	1.87713	2.20307e-05
ZNF628	3.41297	2.19222e-05
BAZ1B	0.511945	2.18952e-05
FAM54A	4.43686	2.17999e-05
ETF1	1.70648	2.1783e-05
CANX	2.38908	2.17056e-05
UBIAD1	1.70648	2.15496e-05
NPM3	3.24232	2.15169e-05
ZDHHC9	0.511945	2.14174e-05
CAPN3	6.65529	2.1384e-05
SSRP1	0.682594	2.1295e-05
MPEG1	0.853242	2.12572e-05
FANCM	1.02389	2.12366e-05
C20orf3	0.853242	2.10568e-05
DHPS	1.70648	2.09033e-05
TAPBPL	0.853242	2.08606e-05
C1orf186	0.511945	2.07574e-05
TRAPPC1	5.46075	2.07273e-05
IMPDH2	1.36519	2.06802e-05
TMCO6	1.87713	2.06602e-05
RPL13	16.8942	2.06042e-05
SMC1A	1.02389	2.04193e-05
CD27	0.853242	2.03354e-05
LRP10	2.21843	2.02409e-05
GPSM2	1.02389	2.02311e-05
PSMC2	0.170648	2.01908e-05
FAM57A	6.82594	2.01649e-05
HERC6	5.2901	2.01323e-05
TXNDC15	2.73038	1.99399e-05
WDR1	3.58362	1.99391e-05
RNF166	14.5051	1.97317e-05
MAML2	1.87713	1.9675e-05
GTF3C4	4.09556	1.96691e-05
GRAMD2	1.87713	1.96094e-05
C1S	0.682594	1.95925e-05
XRCC2	0.341297	1.95787e-05
MKI67	1.87713	1.94959e-05
SNRPF	0.682594	1.94889e-05
UBTF	4.60751	1.92354e-05
ZFYVE16	8.87372	1.91855e-05
TRIM69	5.9727	1.91737e-05
SF3A3	0.511945	1.9087e-05
PKN2	1.02389	1.89351e-05
NUP188	3.41297	1.8928e-05
SEPT10	0.682594	1.89147e-05
TMED10	1.87713	1.8808e-05
HILS1	1.70648	1.87227e-05
DAZAP1	11.7747	1.86007e-05
PTTG1IP	3.92491	1.83195e-05
LOXL2	20.1365	1.82685e-05
CEP152	4.77816	1.81631e-05
INPP4B	3.58362	1.81405e-05
CSPG4	2.73038	1.80899e-05
UBL7	2.73038	1.80253e-05
TBC1D10C	0.170648	1.79696e-05
MTIF2	0.170648	1.79367e-05
IPO4	2.04778	1.78502e-05
TMBIM1	0.511945	1.78418e-05
PIN1	1.70648	1.77304e-05
RAD21	0.682594	1.76556e-05
CDK7	9.72696	1.74376e-05
EMP3	3.58362	1.7399e-05
RPS20	0.170648	1.70555e-05
ADIPOR1	0.170648	1.70461e-05
RAB5A	1.53584	1.70093e-05
MOCS2	7.16724	1.68948e-05
MFAP3	2.21843	1.67256e-05
ACMSD	1.02389	1.64535e-05
ARL1	0.511945	1.64448e-05
LONP1	6.14334	1.64239e-05
FBXO21	0.682594	1.63815e-05
RAB32	6.14334	1.63374e-05
KCTD18	0.170648	1.62234e-05
GADD45B	10.7509	1.60953e-05
APOO	2.04778	1.59394e-05
DNAJB14	6.65529	1.59042e-05
IL2RA	1.36519	1.58879e-05
MOSPD2	2.90102	1.58547e-05
MAGED2	0.682594	1.585e-05
SERBP1	0.853242	1.58334e-05
SMC4	0.170648	1.57899e-05
KIF5C	0.170648	1.57283e-05
GNL2	0.511945	1.56813e-05
TRIM22	2.73038	1.56704e-05
IL32	4.43686	1.55343e-05
COPB1	1.70648	1.54699e-05
PRRG2	2.55973	1.5437e-05
C19orf6	11.6041	1.53774e-05
SPPL2A	4.43686	1.53384e-05
MTHFD1	2.38908	1.53004e-05
MEX3D	11.7747	1.52454e-05
GDPD3	0.682594	1.51865e-05
HNRNPA2B1	2.73038	1.51115e-05
SS18L2	1.19454	1.50163e-05
ZNF438	0.341297	1.50075e-05
MMS19	3.07167	1.49993e-05
LCN2	3.24232	1.49589e-05
TRIM63	1.53584	1.49129e-05
STAB1	2.04778	1.48561e-05
KIF11	2.90102	1.46804e-05
FGFBP1	2.90102	1.46459e-05
USP43	8.02048	1.45946e-05
NEXN	0.682594	1.45683e-05
CAND2	1.02389	1.45574e-05
RBM15	1.19454	1.45312e-05
RNF25	0.511945	1.45181e-05
ZC3H12A	0.511945	1.45086e-05
TSEN34	2.73038	1.4493e-05
MCOLN1	3.75427	1.44917e-05
DPAGT1	1.70648	1.44657e-05
HECTD1	1.87713	1.44378e-05
MYH9	8.19113	1.44128e-05
CD52	1.87713	1.43335e-05
MLXIPL	0.511945	1.43273e-05
TROAP	0.341297	1.42898e-05
SLC5A4	6.82594	1.42692e-05
TOP1	0.682594	1.42657e-05
DOLK	3.41297	1.42354e-05
CHST3	1.87713	1.42025e-05
HIGD2A	2.04778	1.40474e-05
TMEM41B	2.21843	1.40412e-05
RBX1	9.72696	1.39939e-05
C1orf177	1.02389	1.39135e-05
CRBN	2.04778	1.3858e-05
DAG1	1.19454	1.38215e-05
ERH	2.04778	1.37562e-05
DCT	2.90102	1.37261e-05
TRMT1	1.19454	1.35828e-05
SNRPE	0.170648	1.35678e-05
DDX46	2.73038	1.3513e-05
TFPI2	0.341297	1.34745e-05
KRT80	0.170648	1.34312e-05
CD3G	1.87713	1.32857e-05
DDX54	0.341297	1.32775e-05
ARHGAP29	0.682594	1.32731e-05
ZMAT5	5.80205	1.32179e-05
DKK3	2.21843	1.31935e-05
PRKACA	0.853242	1.30674e-05
RRBP1	1.19454	1.30437e-05
FAT2	1.87713	1.30076e-05
IL6ST	8.02048	1.29984e-05
RBBP6	1.02389	1.29237e-05
FEM1A	6.82594	1.28832e-05
DPF2	0.511945	1.28286e-05
ANXA1	2.90102	1.28165e-05
WWC1	2.73038	1.26762e-05
SMEK1	2.73038	1.26437e-05
PCMTD2	0.341297	1.26347e-05
EEF1E1	1.70648	1.26295e-05
EEF1A1	1.53584	1.26217e-05
PPP5C	3.75427	1.2547e-05
ASB8	0.341297	1.25102e-05
ADAM11	3.92491	1.24591e-05
STC1	19.9659	1.24341e-05
TRO	0.853242	1.24052e-05
TMEM119	0.341297	1.23105e-05
WDR54	0.170648	1.22084e-05
MRPL30	0.170648	1.21949e-05
TMEM87B	0.682594	1.21945e-05
SERPINE1	0.170648	1.21011e-05
MRPL53	0.170648	1.20533e-05
MUC20	2.21843	1.20447e-05
TNFRSF14	3.07167	1.19964e-05
MLL5	0.341297	1.17911e-05
KIAA1279	1.53584	1.17438e-05
QARS	1.19454	1.16805e-05
TPM1	2.21843	1.16312e-05
NUDCD2	3.41297	1.15541e-05
PNN	2.04778	1.14888e-05
KIR2DL4	4.77816	1.14365e-05
LAT2	0.682594	1.14308e-05
E2F1	0.341297	1.14193e-05
DDX49	0.682594	1.14191e-05
BASP1	0.341297	1.14086e-05
PTPRCAP	0.170648	1.14067e-05
PIGW	5.9727	1.1397e-05
GPR65	2.21843	1.13593e-05
PPM1A	2.04778	1.12432e-05
MRPL54	9.38567	1.12291e-05
OAS3	0.341297	1.1207e-05
CD5	0.682594	1.11873e-05
SLC35D2	3.24232	1.11857e-05
C1orf63	18.6007	1.11461e-05
GLT25D1	0.341297	1.11169e-05
NPC2	1.87713	1.10835e-05
PLS3	0.682594	1.09924e-05
PJA2	5.9727	1.08895e-05
HNRNPR	1.53584	1.08853e-05
C8orf55	0.682594	1.08495e-05
TTC8	2.38908	1.07779e-05
WDR34	3.24232	1.07093e-05
CD37	2.73038	1.0704e-05
RNF44	2.21843	1.06855e-05
POLDIP2	3.24232	1.068e-05
TBC1D9	3.75427	1.06494e-05
MED23	4.43686	1.06414e-05
MRPL37	1.19454	1.05122e-05
IFRD2	1.19454	1.05101e-05
MELK	2.04778	1.04669e-05
FAM84B	0.341297	1.04524e-05
FAS	4.09556	1.04257e-05
FBXO2	1.87713	1.03656e-05
PDZK1IP1	0.341297	1.03515e-05
ACLY	4.77816	1.03336e-05
PKP3	4.94881	1.03319e-05
COPZ1	0.170648	1.02836e-05
IRF5	0.170648	1.02759e-05
TBP	11.2628	1.01955e-05
IRF9	2.04778	1.01563e-05
PRLHR	1.36519	1.01407e-05
DR1	0.853242	1.01151e-05
SUV39H2	0.682594	1.00959e-05
DPH2	0.341297	1.00746e-05
IL2RB	8.36177	1.00317e-05
C14orf1	1.87713	1.00049e-05
ZC3H7A	2.04778	9.96601e-06
CCR10	4.77816	9.89287e-06
GTF2A2	3.07167	9.87817e-06
CD93	1.19454	9.85056e-06
CEACAM5	3.24232	9.78438e-06
PPP2R1A	3.24232	9.76312e-06
C6orf1	0.170648	9.71506e-06
RBM28	0.341297	9.68843e-06
TNFRSF8	1.70648	9.56292e-06
CNN1	2.21843	9.54645e-06
KCNJ16	1.36519	9.49467e-06
CHMP4C	1.53584	9.40393e-06
SMC2	3.07167	9.38585e-06
ANKHD1	1.70648	9.34057e-06
TAF4B	1.36519	9.3135e-06
MAN1B1	3.41297	9.29261e-06
PNRC1	2.21843	9.28082e-06
ARHGDIB	1.19454	9.23449e-06
TNFRSF13C	11.0922	9.22328e-06
SPAG5	3.24232	9.22134e-06
MVP	0.682594	9.19433e-06
TUBD1	1.36519	9.18898e-06
TGFB2	1.02389	9.16433e-06
PPP1CC	0.341297	9.16256e-06
BLVRB	2.73038	9.14438e-06
SLA2	0.170648	9.11085e-06
THEG	11.9454	9.10248e-06
FGFR4	2.04778	9.0624e-06
YWHAZ	0.511945	8.9536e-06
INPP5F	1.53584	8.9044e-06
RBM34	0.511945	8.81145e-06
TRIP12	0.511945	8.80935e-06
HMMR	3.58362	8.80906e-06
MBTPS2	2.04778	8.80751e-06
PRMT3	1.53584	8.74001e-06
STARD7	0.170648	8.7379e-06
WSB2	0.682594	8.66187e-06
UTP20	0.511945	8.65329e-06
SRPK1	0.341297	8.59122e-06
PCK2	2.04778	8.52813e-06
RABAC1	3.24232	8.52384e-06
MFSD5	0.170648	8.50401e-06
SDF2	3.24232	8.47977e-06
MPI	2.73038	8.44279e-06
HMG20A	2.90102	8.41728e-06
SLC30A5	9.89761	8.4011e-06
GOLT1B	0.853242	8.38413e-06
ZFP161	2.38908	8.37284e-06
ALDH3A1	7.50853	8.35993e-06
CTBP2	1.87713	8.3532e-06
TPO	0.511945	8.3336e-06
CDR2	0.853242	8.26965e-06
CYBB	2.73038	8.2344e-06
NOC2L	3.24232	8.2167e-06
ATP5L	1.70648	8.19629e-06
LEAP2	2.73038	8.18558e-06
PTK6	0.341297	8.18304e-06
RPUSD2	6.31399	8.16528e-06
AP1S2	2.55973	8.11135e-06
TNFSF14	4.94881	8.07579e-06
DDX18	1.02389	8.01916e-06
OASL	1.02389	7.99876e-06
SLC25A29	2.55973	7.99876e-06
TSPAN32	4.43686	7.97794e-06
MPL	0.341297	7.95261e-06
TFB2M	1.36519	7.92617e-06
AMHR2	0.170648	7.8853e-06
RIC8A	6.14334	7.80764e-06
DPF1	1.53584	7.7872e-06
GIMAP7	0.341297	7.72617e-06
SRRM2	3.07167	7.72533e-06
SRXN1	0.853242	7.6885e-06
SF3A1	6.14334	7.61323e-06
PSMB7	3.07167	7.50775e-06
ZNF408	0.341297	7.48126e-06
SERINC1	3.75427	7.4687e-06
PSAP	1.87713	7.45391e-06
ABHD11	0.511945	7.4409e-06
FBXO5	5.80205	7.40422e-06
GEMIN4	6.82594	7.34864e-06
TTK	1.87713	7.34144e-06
TMPRSS4	1.87713	7.32492e-06
CUTC	3.58362	7.32242e-06
FASTKD1	0.170648	7.30398e-06
DENND3	0.682594	7.2887e-06
TTLL12	15.8703	7.27726e-06
FGF3	0.341297	7.24188e-06
LIN28B	4.09556	7.22909e-06
RNF183	2.73038	7.2237e-06
PSMA1	1.70648	7.21913e-06
GTF2I	0.682594	7.15596e-06
VAMP3	2.38908	7.1503e-06
ZNF574	3.24232	7.14527e-06
SASS6	1.02389	7.14386e-06
SRR	5.80205	7.13525e-06
LNPEP	5.9727	7.09547e-06
FANCA	15.3584	7.08506e-06
LAX1	0.170648	7.07792e-06
PUM2	0.511945	7.07567e-06
ZDHHC16	3.24232	7.06306e-06
SIL1	2.38908	7.06048e-06
REG3G	0.341297	7.06002e-06
ITGAX	0.682594	7.03395e-06
KLK2	2.90102	7.02724e-06
ASNS	0.341297	6.97291e-06
SPRYD5	1.02389	6.92924e-06
KRT13	4.77816	6.90725e-06
KHSRP	5.2901	6.89985e-06
SLC7A5	15.1877	6.83541e-06
ZDHHC17	1.19454	6.83436e-06
RBM39	0.170648	6.82006e-06
C10orf26	3.41297	6.76237e-06
SPOCD1	1.02389	6.75967e-06
PRPF4B	2.21843	6.75724e-06
C3orf39	1.19454	6.71706e-06
TKT	2.21843	6.67554e-06
CCDC94	8.87372	6.65648e-06
TARBP1	0.511945	6.65543e-06
TBX2	1.70648	6.60952e-06
TBRG4	0.853242	6.60535e-06
DEF6	0.170648	6.60127e-06
DNTTIP2	0.853242	6.59094e-06
CD4	0.682594	6.58869e-06
F2	0.341297	6.57611e-06
LARP1	2.55973	6.54819e-06
MATR3	2.04778	6.45687e-06
NDUFB11	1.02389	6.42181e-06
SV2B	2.04778	6.40057e-06
RNH1	5.11945	6.3853e-06
FDXR	1.02389	6.37166e-06
SSR1	1.70648	6.35517e-06
EIF3A	1.53584	6.35294e-06
SEPT11	3.41297	6.35195e-06
NCLN	9.55631	6.31861e-06
IL6	2.90102	6.31816e-06
HNRNPU	1.36519	6.28512e-06
PGPEP1	0.682594	6.27603e-06
SCGB2A2	0.341297	6.25723e-06
TPM2	1.87713	6.24976e-06
GSTA4	1.02389	6.15661e-06
C1QBP	4.94881	6.13441e-06
SRPX2	0.341297	6.12982e-06
SBNO1	0.682594	6.09373e-06
PSMB6	4.60751	6.07679e-06
WDR59	10.9215	6.03204e-06
ARF5	0.341297	6.01079e-06
METTL9	0.853242	6.00874e-06
DDX3X	2.04778	5.99177e-06
CDS1	4.43686	5.96252e-06
CBLC	3.24232	5.90245e-06
RAB10	0.511945	5.87344e-06
ZNF202	3.07167	5.8716e-06
PAQR4	3.75427	5.86938e-06
ZBTB44	3.41297	5.86462e-06
IMP3	2.55973	5.81378e-06
IGFBP3	1.02389	5.80665e-06
EPC2	0.170648	5.80403e-06
SYTL1	2.38908	5.7752e-06
ELF1	5.80205	5.72554e-06
STXBP1	3.41297	5.7192e-06
OXA1L	2.21843	5.68808e-06
POLL	3.24232	5.64274e-06
LYPLA2	1.53584	5.62773e-06
NUCKS1	0.511945	5.62255e-06
PTAFR	2.04778	5.60962e-06
C11orf24	0.341297	5.56763e-06
TAL1	0.341297	5.56546e-06
KCNQ1	4.09556	5.54432e-06
GRID2	5.80205	5.52679e-06
PLXNA3	0.682594	5.52418e-06
MRPS25	0.853242	5.50203e-06
MTF2	0.853242	5.49487e-06
GLG1	11.2628	5.48679e-06
ITK	2.90102	5.45663e-06
CLPX	2.21843	5.43375e-06
C17orf61	4.60751	5.43049e-06
SCARB2	2.90102	5.41588e-06
LUC7L2	0.170648	5.39249e-06
ANKRD39	0.170648	5.36218e-06
DCDC2	0.341297	5.35902e-06
C9orf3	2.90102	5.34295e-06
EZH2	0.341297	5.30451e-06
MRPL27	1.70648	5.28851e-06
ATOH1	5.6314	5.27037e-06
TNFRSF10A	20.3072	5.23704e-06
FLNA	0.853242	5.22233e-06
LGALS3	1.70648	5.1927e-06
EIF2S2	0.341297	5.18772e-06
SPAG4	0.170648	5.15808e-06
FAM73A	0.682594	5.05832e-06
CCNT2	1.02389	5.05024e-06
EIF3B	4.60751	5.02819e-06
TNFRSF1A	0.853242	5.02427e-06
SQSTM1	2.38908	5.01811e-06
LETMD1	0.341297	4.98996e-06
MCAT	15.8703	4.98146e-06
EPS8L1	3.24232	4.95139e-06
NXT1	1.36519	4.93662e-06
BIN3	19.6246	4.93487e-06
EPB41	1.70648	4.92965e-06
LSM10	0.853242	4.91781e-06
MRPS34	3.92491	4.91692e-06
DDIT3	0.170648	4.90355e-06
MAP4	0.853242	4.90137e-06
HMGB2	8.19113	4.88675e-06
DIP2C	1.87713	4.87097e-06
CD6	0.682594	4.83294e-06
SP1	0.170648	4.83128e-06
MPHOSPH9	0.682594	4.80165e-06
RPL31	0.341297	4.79757e-06
PTPRF	0.341297	4.79549e-06
ALG13	0.511945	4.78991e-06
PADI4	2.55973	4.7829e-06
CNTNAP1	4.77816	4.73506e-06
MRC2	1.53584	4.70411e-06
BRP44L	9.21502	4.703e-06
ATP6V1D	2.04778	4.70284e-06
IDI1	1.70648	4.6629e-06
GDI2	1.36519	4.63432e-06
ARF6	0.853242	4.63299e-06
ZNF146	0.853242	4.60628e-06
NDUFV1	0.170648	4.57316e-06
SEPT7	1.36519	4.56523e-06
ALG3	0.170648	4.51977e-06
FBN1	4.94881	4.51913e-06
NPM1	2.04778	4.50203e-06
KIF18A	1.19454	4.50202e-06
ADAM9	6.14334	4.49907e-06
CDH19	9.55631	4.47907e-06
SMPDL3B	2.04778	4.47457e-06
DDX58	2.90102	4.42907e-06
CAP2	0.682594	4.42271e-06
DDIT4	1.87713	4.41525e-06
HHLA3	0.682594	4.40942e-06
APOC3	2.21843	4.401e-06
MAL2	0.682594	4.33668e-06
C2orf47	0.170648	4.33651e-06
EDN1	0.853242	4.33212e-06
DNAJA1	2.21843	4.31174e-06
IGF2BP3	2.73038	4.28773e-06
ZNF185	0.853242	4.2867e-06
VPS37C	0.682594	4.26584e-06
ZNF750	3.24232	4.25262e-06
ICT1	1.19454	4.25144e-06
PPP1R11	0.682594	4.22146e-06
STK36	0.511945	4.22051e-06
EIF3D	8.02048	4.20981e-06
CDC5L	0.682594	4.17765e-06
PYCR1	1.87713	4.17693e-06
GPBP1L1	0.341297	4.17243e-06
RBM38	0.170648	4.16441e-06
RPL30	0.853242	4.14236e-06
MXD3	2.04778	4.14113e-06
FAM98C	1.36519	4.13649e-06
ART3	3.07167	4.11782e-06
SHD	8.70307	4.1081e-06
RASSF6	2.90102	4.10184e-06
CXXC1	6.65529	4.09113e-06
BOLA3	0.170648	4.08707e-06
F7	4.43686	4.06195e-06
IFIT2	3.58362	4.05517e-06
TSHR	2.21843	4.03889e-06
FGD6	1.02389	4.03647e-06
ZBTB17	2.04778	4.01241e-06
MYO1E	3.07167	4.01199e-06
DALRD3	1.36519	3.99453e-06
UBR4	2.55973	3.96436e-06
PRPF4	2.73038	3.92421e-06
NGDN	2.04778	3.91867e-06
RRM2B	0.511945	3.90464e-06
TTR	2.38908	3.90177e-06
FASTKD5	0.682594	3.90022e-06
G3BP2	2.90102	3.89996e-06
GJB2	4.43686	3.8865e-06
RASA1	7.67918	3.87505e-06
HSPG2	1.87713	3.87252e-06
EIF3K	1.36519	3.83722e-06
RLTPR	10.7509	3.80826e-06
LBR	0.341297	3.77081e-06
KIAA0430	1.19454	3.69994e-06
STAP1	2.90102	3.6927e-06
PHLDA1	1.19454	3.68514e-06
ASGR2	4.26621	3.66863e-06
PSPC1	3.92491	3.66386e-06
CCDC88A	0.170648	3.6629e-06
NUP107	0.341297	3.65686e-06
TSPAN15	1.53584	3.65186e-06
IRF8	15.3584	3.64213e-06
PLCD3	4.09556	3.61273e-06
SPATA5L1	5.9727	3.60411e-06
BICD2	3.07167	3.59428e-06
KTN1	1.87713	3.5825e-06
CLDN2	0.511945	3.58123e-06
OAF	1.87713	3.56917e-06
LZTS2	3.24232	3.56138e-06
MYT1	0.341297	3.5493e-06
CNN2	11.4334	3.54369e-06
CXCL2	3.07167	3.5407e-06
MAGOH	1.02389	3.5351e-06
LIN7B	2.90102	3.53019e-06
SEC24A	2.38908	3.51039e-06
ARHGAP4	0.682594	3.50976e-06
LSMD1	5.2901	3.50488e-06
TMOD2	4.26621	3.49588e-06
LSM7	10.5802	3.49504e-06
SLC10A7	4.09556	3.49223e-06
TLK2	1.36519	3.46183e-06
LMNB2	10.7509	3.45377e-06
TRUB1	1.87713	3.45266e-06
HEATR3	6.99659	3.44429e-06
CTGF	4.60751	3.40358e-06
PARP10	0.511945	3.38254e-06
EPS8	1.36519	3.3824e-06
RRP1	3.92491	3.37078e-06
NME5	1.70648	3.35914e-06
TUBG1	4.60751	3.35187e-06
CLK4	2.55973	3.32994e-06
SENP6	1.36519	3.32868e-06
ANP32B	2.90102	3.32253e-06
RDBP	0.511945	3.32227e-06
VSIG2	3.07167	3.32123e-06
MRPS11	1.87713	3.31672e-06
GORASP1	0.853242	3.30921e-06
MAP1A	6.14334	3.30486e-06
ATAD5	5.9727	3.30202e-06
TRMU	20.6485	3.2915e-06
LLGL2	1.19454	3.28493e-06
CDX2	3.75427	3.2849e-06
PTAR1	3.07167	3.26466e-06
DCK	1.87713	3.23255e-06
EPHB4	0.170648	3.20278e-06
HVCN1	0.341297	3.17094e-06
IL20RA	4.26621	3.16981e-06
CCDC41	1.02389	3.12767e-06
LILRB4	3.24232	3.11972e-06
MYO5B	6.31399	3.11371e-06
SLMAP	1.36519	3.10311e-06
NDUFA5	0.170648	3.08097e-06
PHB2	0.682594	3.07621e-06
KCNMA1	1.36519	3.07272e-06
CCT8	2.55973	3.06678e-06
ING4	0.682594	3.06173e-06
ELOVL1	0.341297	3.06004e-06
SMARCD2	1.53584	3.04475e-06
RHOA	1.19454	3.04248e-06
RBMX	0.511945	3.02969e-06
BSG	11.7747	3.01254e-06
NPAT	2.73038	3.00944e-06
ZEB1	0.341297	2.99725e-06
IFI6	2.04778	2.99714e-06
TPSAB1	3.75427	2.99202e-06
TSPAN6	0.341297	2.98835e-06
SLC30A7	1.02389	2.98234e-06
NUP88	4.94881	2.97908e-06
GPR115	1.02389	2.97676e-06
PIK3AP1	3.07167	2.9665e-06
ESPL1	0.170648	2.96213e-06
SCFD2	1.53584	2.95724e-06
HSPBP1	3.07167	2.95336e-06
SH3GL1	8.02048	2.93971e-06
ACYP1	1.87713	2.8797e-06
CENPM	11.0922	2.87818e-06
MAPK7	6.99659	2.87734e-06
RIMBP2	1.87713	2.86892e-06
PSMB3	5.11945	2.86701e-06
RCOR1	2.55973	2.8636e-06
GTF2H4	0.682594	2.84667e-06
SDC3	1.53584	2.84576e-06
ARFGEF1	0.682594	2.80122e-06
COX4I1	13.6519	2.79419e-06
CDCP1	0.853242	2.79151e-06
TTF2	0.341297	2.78906e-06
HNRPDL	3.92491	2.77799e-06
CHD6	0.511945	2.77243e-06
AHNAK2	2.55973	2.7596e-06
TMEM140	0.341297	2.75053e-06
WWC2	8.70307	2.74776e-06
C11orf1	2.38908	2.74747e-06
MRPS23	1.53584	2.74713e-06
NXNL1	0.341297	2.74355e-06
POLR3H	9.38567	2.74291e-06
C4orf29	5.80205	2.71793e-06
ELAVL1	3.07167	2.71037e-06
BCDIN3D	0.341297	2.69801e-06
PHF17	5.6314	2.69382e-06
ALS2CR8	0.511945	2.69008e-06
MAP7D1	0.682594	2.68821e-06
GOLGA4	1.02389	2.68138e-06
LAPTM4A	0.511945	2.67969e-06
CHRNE	4.60751	2.67271e-06
FTSJ3	1.53584	2.67256e-06
SLC5A6	0.170648	2.65746e-06
RUVBL2	2.90102	2.65635e-06
ALKBH7	5.46075	2.64911e-06
PPP1R16A	1.02389	2.63423e-06
GPR126	4.26621	2.62194e-06
GPR18	2.73038	2.61943e-06
INSIG1	0.682594	2.60837e-06
ANKRD13B	4.26621	2.60398e-06
BCAR3	0.853242	2.60065e-06
TAF15	7.50853	2.60033e-06
RP2	1.02389	2.59586e-06
CPT1C	2.38908	2.57422e-06
LIN7C	1.19454	2.57143e-06
ALG10	0.170648	2.57029e-06
S100P	3.92491	2.54811e-06
PLEK2	2.21843	2.54394e-06
MLLT1	5.9727	2.54229e-06
TJP3	9.38567	2.53944e-06
IGBP1	0.170648	2.53095e-06
CEP290	0.853242	2.51043e-06
PDGFC	5.80205	2.4904e-06
GNAO1	7.16724	2.47697e-06
ZC3HC1	0.170648	2.44539e-06
SHPRH	5.2901	2.4445e-06
RGS20	0.170648	2.4379e-06
C1orf135	1.53584	2.43538e-06
LMBR1L	0.341297	2.43086e-06
TRIB3	1.02389	2.39125e-06
ADCK2	0.170648	2.37035e-06
WAPAL	2.73038	2.36534e-06
IFIT1	3.41297	2.35449e-06
MRPL45	5.11945	2.35245e-06
ANXA3	4.09556	2.33698e-06
MACF1	0.511945	2.32725e-06
BDNF	1.19454	2.32525e-06
MDM4	0.511945	2.29394e-06
KIAA1704	5.11945	2.29315e-06
PAXIP1	0.682594	2.29116e-06
CD300A	1.53584	2.28415e-06
TCEB1	0.511945	2.28221e-06
[truncated: 7,689 more rows]

## Sheet: TCGA_OV_Amplifications
Gene	PercentageAmplificationsInCohort	AverageImpactOnSurvivalSignature
UNC5CL	3.92491	1.72406
TCF21	0.682594	1.7199
SLC8A3	0.511945	1.71841
KCNH6	1.87713	1.70649
RHOJ	0.170648	1.69128
FHL1	2.04778	1.6754
DIO2	1.36519	1.65996
TNNC1	0.682594	1.62996
SLC22A12	1.19454	1.61103
FXYD6	2.04778	1.49659
RUNDC3A	0.170648	1.4646
FAM114A1	0.341297	1.44945
ABCF1	3.24232	1.36442
GAP43	5.80205	1.29465
F3	0.853242	1.17339
VPS29	0.341297	1.1436
VIL1	1.19454	1.08835
PRRX2	0.682594	1.03549
CTXN1	4.09556	1.01118
GRHL2	17.5768	0.982476
NDUFB1	1.53584	0.927811
ELAVL3	10.4096	0.893105
STX2	0.682594	0.845339
CNFN	2.90102	0.804161
MAPT	0.682594	0.746939
SFRP4	1.70648	0.707276
WDR12	1.70648	0.686667
PSMC5	1.70648	0.684923
GMPPA	0.853242	0.665384
LMNB1	0.170648	0.610506
FOXRED1	2.73038	0.582154
PTS	2.73038	0.558346
DDX27	9.72696	0.546663
SAP30L	0.511945	0.533406
SCML1	0.682594	0.528781
MOSPD3	3.07167	0.500857
TNFRSF17	2.04778	0.482031
SLC2A4RG	16.3823	0.447574
PAIP2	0.341297	0.436622
GPR35	1.53584	0.428644
C1orf198	7.84983	0.392825
LPXN	0.682594	0.384809
ATP2C2	0.682594	0.381103
ATP6V0C	1.53584	0.359895
RPN2	6.99659	0.343706
DIAPH3	0.853242	0.33874
PPCS	6.99659	0.338496
ARHGAP30	4.60751	0.312962
POLA2	3.41297	0.300532
KCNC1	0.341297	0.289377
ITGA3	1.53584	0.288322
IKZF1	1.36519	0.283735
PFDN5	1.02389	0.273464
PIK3CG	3.75427	0.273365
WDR4	1.36519	0.25149
SPOCK1	0.341297	0.242678
DTX3L	4.60751	0.240864
CPT2	2.55973	0.234072
HELLS	0.853242	0.232341
TUBA1A	1.19454	0.224889
FANCD2	1.02389	0.214739
RBM18	0.682594	0.207524
ACBD5	3.24232	0.207463
EPS15L1	12.116	0.191766
ASPN	0.170648	0.185946
CDH1	0.341297	0.183073
JAZF1	2.55973	0.178003
SPN	2.38908	0.177001
LMO2	2.73038	0.175354
MRPL22	0.511945	0.17398
ZNF608	0.170648	0.172341
ALDOA	2.38908	0.170751
DKC1	6.14334	0.16208
SPRYD3	3.07167	0.141755
PDS5B	0.853242	0.140394
ACOT8	10.4096	0.135731
RBM42	10.5802	0.128697
KDELR3	1.36519	0.122905
RCSD1	3.92491	0.120309
TMEM145	2.90102	0.118598
CSRP2	0.511945	0.117167
TTC1	1.02389	0.11607
PSMC3	1.02389	0.114862
OSBP	1.02389	0.113696
ANKRD46	18.2594	0.113477
PLAC9	4.26621	0.11056
LGALS4	11.4334	0.108462
CDK5R2	1.36519	0.108325
TRAPPC4	2.38908	0.106788
VGLL1	2.38908	0.105944
BTN3A3	5.46075	0.105591
PALLD	0.682594	0.102836
EVI2A	0.170648	0.10218
NDUFA3	1.87713	0.101617
ZCCHC6	0.170648	0.101372
ALDH3B2	3.58362	0.101187
NFKBIE	3.58362	0.0952175
ZNF76	2.73038	0.0941635
XPO5	4.09556	0.0939154
LAMC2	4.60751	0.0934138
MBTD1	1.53584	0.0902103
STYXL1	2.21843	0.0897924
CD53	0.682594	0.0875386
ERGIC3	8.70307	0.0873634
PSMA7	13.8225	0.0819603
CDC40	1.53584	0.0819175
CCAR1	1.02389	0.0810325
CD80	4.60751	0.079059
POLR1B	0.853242	0.078741
KARS	0.682594	0.0781865
KLHL6	23.5495	0.0772222
C9orf116	0.682594	0.0747597
RAB25	6.99659	0.0730519
IRF6	2.55973	0.0726396
WDR75	4.43686	0.072531
EPN3	1.53584	0.0708372
SRA1	0.170648	0.069581
CLDN7	1.02389	0.0673408
LSM2	4.26621	0.0622497
CKAP4	0.341297	0.0619573
ACTL6B	3.07167	0.0612346
CPA4	5.46075	0.0601856
PMS1	3.92491	0.0567214
GRB2	2.55973	0.0558573
KLF5	2.04778	0.0558124
DYRK3	2.73038	0.0553152
CLIC5	3.07167	0.0549259
HNF1A	0.682594	0.0533902
SSB	1.70648	0.0515744
CHGB	7.16724	0.0512468
POLE2	1.19454	0.050842
IK	0.170648	0.0504991
IRF4	5.46075	0.0481931
CDK5	10.9215	0.0460086
TBC1D10B	0.682594	0.0451632
PKHD1L1	23.0375	0.0435332
CENPI	0.170648	0.0429668
IRF2	0.511945	0.0428849
FXN	0.853242	0.042556
MS4A1	0.511945	0.0417805
RAVER1	11.2628	0.0412752
PGM3	0.853242	0.0409419
FKBP8	8.70307	0.0397919
MCC	0.170648	0.039473
FOXA3	1.87713	0.0388594
YIPF5	0.170648	0.0384646
STK10	2.04778	0.036947
SLC2A8	0.853242	0.0352449
PSMB8	2.73038	0.0345686
STX4	0.682594	0.034334
AMPD1	1.36519	0.0337081
CLRN3	2.21843	0.0336854
DPM3	6.82594	0.0333927
DDC	1.36519	0.0323718
HSPB7	0.853242	0.0321561
GMPPB	0.853242	0.0315116
GART	1.53584	0.0310594
PIM2	6.14334	0.0309049
ZNF124	8.53242	0.0296001
TEK	0.853242	0.0295155
SYF2	1.02389	0.0293431
MCM5	2.04778	0.0291526
C20orf43	12.628	0.0272514
SCN3B	2.73038	0.0270942
TMEM125	6.31399	0.0269294
CHEK1	2.90102	0.0267191
ZBED2	5.6314	0.026532
C19orf10	0.511945	0.0264802
DNAJC3	1.70648	0.0261074
KIAA0101	0.853242	0.0249924
MLLT11	9.89761	0.0246383
PRPF6	15.6997	0.0242473
S100B	2.21843	0.0242121
CD48	4.94881	0.0240791
RECK	1.19454	0.0240043
MARCH11	12.2867	0.0229309
TIMM10	0.341297	0.0226551
RGS18	3.41297	0.0218787
PHIP	1.36519	0.0211348
DYNLRB1	7.67918	0.0205757
LYL1	14.3345	0.019635
ZBP1	12.9693	0.0195264
MCM6	0.341297	0.0191217
NUP155	8.70307	0.0188392
ATP6V0D1	0.341297	0.0186058
MAP1B	0.170648	0.0185165
PCDH18	0.682594	0.0179319
BCL7C	0.511945	0.0175228
CHTF18	2.90102	0.0174886
PDZD4	4.43686	0.0174256
PIK3R5	0.170648	0.0173796
ELN	1.70648	0.0173631
BRCA1	0.170648	0.0171035
GBP1	1.36519	0.0170883
NSUN2	11.0922	0.0170346
PDPK1	2.38908	0.0169569
RELB	2.04778	0.0168845
RPL11	0.853242	0.0168503
GPRC5D	10.4096	0.0167432
DPYSL3	0.682594	0.015995
SH2D3C	0.682594	0.0159507
IKZF3	1.87713	0.0158068
GPI	9.89761	0.0156281
PLK4	0.341297	0.0156192
ADPRH	4.60751	0.0154243
DTYMK	1.36519	0.0152261
SELS	4.09556	0.0148365
PRIM1	2.21843	0.0147729
CASP4	3.92491	0.0144423
MND1	0.853242	0.014249
SEC13	0.853242	0.0139655
C9orf78	0.511945	0.0139641
SDF4	4.09556	0.0138602
PRPF38A	2.21843	0.0136609
PTOV1	1.02389	0.0136141
LAMP1	3.07167	0.013024
DCN	0.511945	0.0128699
CBFA2T3	1.70648	0.0127941
VTCN1	1.70648	0.0127351
NMI	1.02389	0.0126716
BPTF	1.53584	0.0125824
SPNS1	1.70648	0.0125311
AGRN	3.92491	0.0124298
ERRFI1	1.53584	0.0122103
POU4F3	0.511945	0.0121686
KIF4A	1.19454	0.0121569
C11orf48	0.682594	0.0120315
DHX40	1.19454	0.0118886
TMPO	0.682594	0.0118408
MYO1A	1.87713	0.0116955
PRSS23	6.65529	0.011689
ZBTB32	10.9215	0.0116826
FAM120A	0.341297	0.0116801
TBC1D2	0.170648	0.0115291
MFAP5	10.7509	0.0114581
YEATS4	4.77816	0.0114352
CDK5RAP1	8.19113	0.0113764
BTK	0.170648	0.0113663
SEPT3	0.170648	0.0109115
GINS1	6.48464	0.0109076
PGK1	1.02389	0.0108232
ARHGAP15	0.170648	0.0104613
MRPL55	7.16724	0.0104292
UFD1L	1.70648	0.0104138
CCL22	0.511945	0.0101262
STMN2	8.36177	0.00999786
NCL	0.511945	0.0099857
ANLN	2.21843	0.00984997
SPINT1	0.511945	0.00983709
RABL5	4.60751	0.00956343
ATP6AP1	4.77816	0.0092598
WIPF1	3.24232	0.00909704
SFPQ	3.92491	0.00906816
SEMA4B	2.55973	0.00905135
WBP2	2.55973	0.00894251
FOLR1	4.60751	0.00893827
S100PBP	3.75427	0.00890615
ASF1B	14.5051	0.00862227
TMC6	2.90102	0.00856649
TMC4	2.04778	0.00855035
GLMN	1.70648	0.00797608
CLPTM1	2.38908	0.00786262
SLU7	1.02389	0.00746898
HSPB6	10.9215	0.00741766
IARS	0.170648	0.00736047
MCM10	4.94881	0.00720309
YKT6	1.70648	0.00712491
CST6	1.70648	0.00707399
TUFM	1.70648	0.00702892
LAP3	0.853242	0.00696875
TIMP2	2.90102	0.00693112
C10orf118	2.38908	0.00684891
RBM25	0.511945	0.00677758
SNX12	1.36519	0.00677207
PMP22	0.170648	0.00668135
AARS	0.682594	0.00667926
CDT1	1.53584	0.00666002
KIF2C	4.09556	0.00648482
PTPN7	4.43686	0.00646132
KRTCAP3	4.09556	0.00645171
JTB	6.14334	0.00642671
STX5	1.02389	0.00640046
LAMB3	2.55973	0.00637192
WAS	5.9727	0.00634852
SAR1B	0.853242	0.00634692
PROM2	1.53584	0.00625013
PKM2	1.70648	0.00621441
C7orf55	8.36177	0.00619283
LCP2	0.511945	0.00618663
SHCBP1	1.53584	0.00614753
STIP1	0.853242	0.00609065
BNIP1	0.853242	0.00594759
GPR110	3.24232	0.00588243
UBE2A	1.53584	0.00552287
CIRH1A	0.341297	0.00549153
ERP27	9.72696	0.0054862
MESDC2	1.36519	0.00544312
CIAO1	1.36519	0.00542229
FHOD3	2.04778	0.00526055
ERCC6L	1.36519	0.00521686
POU2AF1	2.55973	0.00518499
NOC3L	0.682594	0.00515597
HNRNPA0	0.341297	0.00510211
DCBLD2	3.92491	0.00510076
RNGTT	1.53584	0.00506207
CHCHD1	2.90102	0.00503169
NAGA	0.170648	0.00498519
RPL36	1.36519	0.00491634
SLC37A4	2.38908	0.00491288
PSMD13	0.853242	0.00490013
TRAPPC2	1.36519	0.00485972
ICAM1	11.0922	0.00484781
CD83	7.67918	0.00484725
PTPRC	3.41297	0.00483631
CHGA	1.53584	0.0048169
PNKP	1.02389	0.00481626
NOLC1	0.341297	0.00465903
DLAT	2.73038	0.00465494
CLDN4	2.21843	0.00464418
TYMS	3.41297	0.00463974
DTL	2.55973	0.00461302
CSTF2	0.170648	0.00452332
RBM22	1.02389	0.00450282
APOL3	1.53584	0.00447177
PDIA6	3.24232	0.00443443
ATCAY	0.170648	0.00440199
SERTAD3	5.80205	0.00437589
COL3A1	3.75427	0.00434563
RPL23	1.02389	0.00430894
EPHX1	8.36177	0.0042918
LIG1	1.02389	0.00421683
PPIC	0.511945	0.00416881
C11orf58	0.170648	0.00416082
GMFG	11.6041	0.00415446
C15orf42	2.04778	0.0039892
MCM3	1.87713	0.00398596
WNT7A	1.02389	0.00394345
CIZ1	0.511945	0.00393912
TUBA1B	1.36519	0.00393569
TUBE1	0.682594	0.00383766
SLC35B2	3.58362	0.00379922
USP37	1.19454	0.00376216
FAM118B	2.73038	0.00372326
PRKCSH	10.4096	0.00372051
RAD54L	5.2901	0.00366449
DOCK2	0.341297	0.0036394
PFDN1	0.341297	0.00362804
SCG3	0.853242	0.0036188
SGK2	8.36177	0.00360963
NUCB1	2.55973	0.00357106
FN1	1.19454	0.00353717
TMEM62	0.170648	0.00353363
P4HB	2.73038	0.00352667
SGOL2	2.38908	0.00351035
PPIB	0.853242	0.00350046
FABP1	0.341297	0.00349693
THADA	4.09556	0.00347981
PPIG	1.70648	0.00341515
MAD2L1	0.341297	0.00336987
RUVBL1	5.11945	0.00335474
SLC1A3	8.87372	0.00335174
C1orf172	0.511945	0.00331937
APLP1	11.0922	0.00329941
ARHGAP9	2.04778	0.00324526
RPS24	5.11945	0.00321684
NCAPH	1.36519	0.00317702
DUT	0.170648	0.00313903
TRAIP	0.682594	0.00313247
C13orf33	0.511945	0.00310026
GPR87	13.4812	0.00309649
CDCA5	2.55973	0.00309194
SPI1	0.682594	0.00308873
IFIT3	0.341297	0.00307625
CHAF1A	0.170648	0.00307486
CDH3	0.341297	0.00306722
MCM4	4.09556	0.00301265
AOX1	2.38908	0.00299702
TP53BP2	6.14334	0.00298684
EPHA2	0.853242	0.00297129
RHAG	2.73038	0.00296143
S100A16	7.50853	0.0029558
UBN1	1.87713	0.00294223
GMNN	5.9727	0.00293716
PDGFRB	0.853242	0.00293333
S100A2	7.50853	0.00292468
GJA5	9.89761	0.00292047
PSMB10	0.341297	0.00291448
MUCL1	2.04778	0.0029001
MYL6B	3.75427	0.00289202
SOX12	10.5802	0.00288686
SLAMF6	5.2901	0.00284279
PNRC2	1.02389	0.00283644
DPYSL5	3.07167	0.00280678
SCD	0.170648	0.0027984
ARHGDIA	2.73038	0.00278094
PRMT5	3.24232	0.00276885
GATA1	5.9727	0.00265491
RECQL4	34.8123	0.00262264
NFKB2	0.341297	0.00261034
ALAS2	1.70648	0.00254093
KIF23	0.853242	0.00254082
PGBD1	5.11945	0.00253585
TM9SF1	1.36519	0.00252959
NFE2	2.21843	0.00251584
ARPC2	1.02389	0.00251424
CALD1	6.82594	0.00249475
HM13	10.5802	0.00248481
RAD51	0.341297	0.00245703
MCM2	4.94881	0.00244898
P4HA1	2.21843	0.00242264
ZNRD1	3.41297	0.00236526
KLK6	1.70648	0.0023436
ATP5G2	1.19454	0.00230497
ISCA2	1.36519	0.00229353
MYO1G	1.87713	0.0022798
GBP4	1.36519	0.00227524
S100A14	7.50853	0.00227017
PTK2B	0.682594	0.00226477
RAB1B	1.53584	0.002252
TINAGL1	2.21843	0.00222935
RPS6	2.55973	0.00220463
NCF4	0.682594	0.00219462
CHORDC1	4.60751	0.00216776
ACP2	0.682594	0.00214569
WDFY4	0.682594	0.002119
EFEMP1	3.41297	0.00209542
CENPE	0.170648	0.00204291
KIF9	0.511945	0.00203401
SEC61A1	5.11945	0.00203399
POSTN	0.511945	0.00201245
EXOSC5	2.90102	0.00200061
MPDZ	3.07167	0.00199748
SART1	1.53584	0.00198514
ACAN	1.87713	0.00197936
PVRL4	4.60751	0.00195871
KNTC1	0.682594	0.00195723
DNTT	0.682594	0.00193933
SERPINB5	1.19454	0.00193856
IRF1	0.511945	0.00190538
HSPA4	0.682594	0.00189842
KLHL24	23.3788	0.00189439
ZRANB2	1.19454	0.00187472
KRTDAP	10.7509	0.00182613
LAMA5	14.6758	0.00181345
GNB2L1	2.21843	0.00181258
ASNA1	11.7747	0.00181121
RFWD3	0.170648	0.00180516
IFI44	0.511945	0.00180467
MCM7	3.24232	0.00179423
STX11	0.511945	0.00178407
TLR5	5.80205	0.00177767
KRTAP1-5	0.170648	0.00176092
IFT52	8.53242	0.00175258
ARID4B	8.87372	0.00174115
SAMSN1	1.02389	0.00170513
CD79B	1.53584	0.00169657
SEC11A	1.87713	0.00168983
LEPRE1	6.48464	0.00167701
RBM41	1.36519	0.00167331
ACTR2	3.24232	0.00166183
PLEK	2.55973	0.00165671
KDELR1	1.02389	0.0016508
FNDC5	3.58362	0.00164484
TMEM40	1.19454	0.00162571
RRAS	1.19454	0.00160723
RPS14	1.36519	0.00158693
GRAP2	0.853242	0.00158608
GPR108	1.70648	0.0015792
YARS	3.92491	0.00157371
TPI1	11.7747	0.00156733
PUSL1	4.77816	0.00156385
SYTL3	0.170648	0.00154581
MYO9B	11.2628	0.00153131
SPR	1.53584	0.00150088
BIRC5	3.07167	0.0014958
SNRPA	4.60751	0.00148121
TNIP2	3.92491	0.00147505
CLSTN1	1.36519	0.00147295
ZNF580	2.21843	0.00145683
NENF	2.55973	0.00145677
SPDEF	2.90102	0.00144574
CTSA	10.2389	0.00144055
BIRC3	6.14334	0.00142811
CHCHD8	6.14334	0.00140854
TOMM22	1.36519	0.00139505
KEL	9.55631	0.00138851
CDCA8	6.65529	0.00138757
RPL4	0.853242	0.00138129
FEN1	0.511945	0.00137381
TNFAIP8L2	9.21502	0.00137302
MDC1	3.41297	0.00136902
PPM1D	1.87713	0.00133998
POLE3	0.682594	0.00133581
BCL9L	2.38908	0.00133054
ST14	4.60751	0.00131798
MLKL	0.170648	0.00131194
ATP6AP2	0.682594	0.0013006
DCUN1D1	22.3549	0.00129281
TRIM2	0.853242	0.00128933
CDK2AP1	1.19454	0.00128873
COL1A1	1.53584	0.00128431
RND3	0.853242	0.00128176
PCNA	6.99659	0.00126342
ZCCHC10	0.682594	0.00125968
BTLA	6.14334	0.00125598
MRPL50	0.682594	0.00123787
FOXM1	12.2867	0.00123762
CCR7	0.682594	0.00122977
NDUFA2	0.170648	0.00121071
TRIM28	2.73038	0.00121049
ZRANB3	0.341297	0.00121023
INTS2	1.70648	0.00120315
RRP1B	1.70648	0.0011883
CNN3	0.853242	0.00118442
MRTO4	0.853242	0.00118348
ZMYM1	3.75427	0.00118285
HCFC1	4.77816	0.00117751
GYPC	0.170648	0.00116003
H2AFV	1.87713	0.00112247
GIMAP6	9.72696	0.00111573
RPL13A	1.02389	0.00110886
LRPPRC	4.09556	0.00110853
PLOD2	12.7986	0.00110017
CDC25C	0.341297	0.00109559
C21orf58	2.55973	0.00109539
PLOD1	0.682594	0.00109456
RAD51AP1	11.2628	0.00109139
ARID5A	1.53584	0.00108483
TOR2A	0.682594	0.00108248
RAD9A	2.21843	0.00107446
C20orf7	6.82594	0.00106014
TLR10	0.341297	0.00104777
FARP1	2.04778	0.00104416
EIF2S3	0.682594	0.00103574
LYAR	2.73038	0.00102175
KLK15	1.87713	0.00101236
DDX21	1.02389	0.00101126
CDC6	0.682594	0.00100961
NDUFB6	1.19454	0.00100396
SPCS3	0.511945	0.000999034
METTL3	4.26621	0.000996828
NRSN1	6.48464	0.000994073
MARS	2.04778	0.000991713
TAGAP	0.170648	0.000991569
HSPA5	1.19454	0.000989594
ADORA3	1.02389	0.000988466
BIN2	1.53584	0.000988181
CALU	4.94881	0.000981766
POP5	0.511945	0.000974571
C17orf28	1.87713	0.000964892
HSP90AB1	3.58362	0.000960564
NACA	2.04778	0.000953531
SBK1	0.682594	0.000937076
SRPX	0.682594	0.000933493
LRRC59	1.70648	0.000930497
GDAP1L1	8.87372	0.000924404
BUB1	0.170648	0.000924355
GTSE1	0.170648	0.000917277
CRELD2	0.853242	0.000916449
GARS	2.21843	0.000907859
TUBB	3.41297	0.000904631
ELMO3	0.511945	0.000898741
CCT4	3.24232	0.000886163
MRPS2	0.682594	0.000882461
TMTC4	2.21843	0.000870471
BRIP1	1.70648	0.000868438
TMED7	0.511945	0.000854231
POP7	3.07167	0.000848768
NPHP1	0.511945	0.000848717
MYEOV2	1.19454	0.000847166
TRPV2	0.170648	0.000846108
GPR1	1.53584	0.000844025
AUP1	2.04778	0.000840403
PMCH	0.341297	0.000838643
C17orf62	2.90102	0.000838488
AP1M1	12.2867	0.000830414
KLHL18	0.511945	0.000829002
ATXN3	1.53584	0.000819996
DNAJB9	4.26621	0.000810645
CDC25A	1.19454	0.000807901
COL5A1	0.341297	0.000798667
MRPL4	11.0922	0.000794909
ATP5I	5.80205	0.000792756
CD86	4.43686	0.000792024
SFN	0.511945	0.000790666
POLD1	0.682594	0.000786881
HNF4G	7.16724	0.000784679
TMED9	1.70648	0.000782039
UBA52	8.70307	0.000778449
NOB1	0.511945	0.000754146
ITGA11	0.853242	0.000752599
HEATR1	8.19113	0.000752304
ANXA9	10.0683	0.000745338
LAS1L	1.53584	0.000744016
FAU	2.73038	0.000743027
ESCO1	1.87713	0.000742326
PCBP4	0.341297	0.000734357
TAP2	2.55973	0.000734243
CDCA2	0.341297	0.000727591
KIF20A	0.511945	0.00072544
COL12A1	1.53584	0.000721956
MYBL1	8.02048	0.000721357
PODN	2.38908	0.000711977
PSMD1	0.511945	0.000710709
SURF4	0.341297	0.000709817
KLF1	12.4573	0.000699617
CLDN3	2.04778	0.000693592
NEIL3	0.511945	0.000692504
RPN1	7.16724	0.000688584
DAAM2	3.58362	0.000686996
MASTL	3.41297	0.00067758
PARVA	0.341297	0.000671156
SP100	0.511945	0.000660433
PAK1IP1	7.67918	0.000660228
CXorf21	0.511945	0.000658933
EXOSC4	34.1297	0.000656313
PFKFB4	1.19454	0.000653471
OVOL2	5.46075	0.000641046
ARF4	1.19454	0.000636139
SSR2	7.33788	0.000634568
INSM1	5.2901	0.000630214
PCOLCE	3.07167	0.000626903
FAM46A	0.853242	0.000624852
ATP8B2	5.6314	0.000620539
PDK1	2.90102	0.000614474
ATAD2B	2.73038	0.000613609
DYNLL1	0.682594	0.000599053
OAS2	0.682594	0.000598984
SUMF1	0.853242	0.000598124
ITGA4	2.73038	0.000597703
GANAB	1.02389	0.000594411
APITD1	1.53584	0.000593947
MNDA	3.75427	0.000593438
C12orf51	0.341297	0.000591804
LAIR1	2.73038	0.000591753
FANCG	1.36519	0.000588568
RPL15	0.682594	0.000582228
RPS11	1.02389	0.000578932
NECAP2	0.682594	0.000578872
RBM8A	10.2389	0.000577106
PFN1	1.02389	0.000571452
FUBP1	1.02389	0.000564778
MYO1F	5.11945	0.000557779
CCDC111	0.682594	0.000550808
FBXO38	0.511945	0.000550013
C20orf94	6.48464	0.000549071
SPC25	1.70648	0.000548967
ATP6V1F	5.11945	0.000547842
LST1	3.92491	0.000533205
ACTR1A	0.511945	0.000529984
FAM78A	0.511945	0.000521424
XAF1	1.36519	0.000516078
ADRM1	14.8464	0.000511719
EXO1	7.67918	0.000504617
RRS1	7.67918	0.000503148
BAD	0.853242	0.000499641
SCARF1	1.70648	0.000498999
PARVG	0.170648	0.000498073
TK1	3.24232	0.000495864
CD79A	3.24232	0.000493395
RRP12	0.853242	0.000492519
TRAF3IP3	2.55973	0.00049044
SOX10	1.36519	0.000489777
ZW10	2.04778	0.000487499
ATP5B	2.04778	0.000486157
UBE2T	3.75427	0.000483142
USH1C	0.341297	0.000482231
CNNM3	1.70648	0.000479839
DBR1	8.70307	0.000479532
RPL38	1.53584	0.000478295
RNF138	3.58362	0.000474874
RABEPK	1.02389	0.000474122
USO1	2.38908	0.000472889
GYPA	1.02389	0.000470551
SUPT16H	4.43686	0.000469948
RANBP2	0.341297	0.000466185
IL10RA	2.21843	0.000465739
CD244	4.60751	0.000462885
KIAA1609	0.682594	0.000462181
ESR2	0.170648	0.000462058
WDR74	1.02389	0.000461253
CENPA	3.07167	0.000458225
CEP68	3.07167	0.000457002
TFEC	4.26621	0.000455634
ARL11	0.682594	0.00045486
TIPIN	0.682594	0.000450389
CLPP	1.19454	0.000448497
CTNNBL1	6.65529	0.000446405
PPP1R8	0.341297	0.000444781
PARP2	4.43686	0.000442101
CLP1	0.341297	0.000438163
MORN2	3.07167	0.000437835
PRPF40A	1.02389	0.000433751
EVI2B	0.170648	0.000428658
DSN1	7.50853	0.000427976
PRC1	2.38908	0.000425009
HSF2	1.02389	0.000421442
TPX2	10.4096	0.000420242
TLN1	1.36519	0.0004151
PUS1	0.853242	0.000415022
ZNF367	0.170648	0.000411707
NAT14	2.55973	0.000404997
ZNF428	3.75427	0.000404249
BCLAF1	0.853242	0.000401977
GJB3	3.41297	0.000401917
PDIA4	10.4096	0.000401083
GPX2	0.682594	0.000400617
TCF4	0.170648	0.000399276
TGFBI	0.341297	0.000397138
ZFPL1	2.73038	0.000394552
SLC45A2	9.04437	0.000394148
DOK3	1.70648	0.000392928
VEGFC	0.511945	0.000392262
ROPN1	4.77816	0.000385606
IMP4	0.682594	0.000384603
IRF2BP1	2.04778	0.000377375
COL1A2	2.73038	0.000376488
KIAA1586	2.04778	0.000376469
PEX13	3.24232	0.000375353
ADPGK	1.36519	0.000368201
RACGAP1	1.53584	0.000366348
PTGES3	1.87713	0.0003643
CCDC18	1.36519	0.000361122
THUMPD2	2.73038	0.000359334
RAI14	9.21502	0.000359009
FAM46C	1.53584	0.000357392
ITGAL	1.70648	0.0003558
ASCC2	3.41297	0.000353798
GFI1B	0.511945	0.000349938
KLHDC3	4.26621	0.000349544
MRPS18B	3.41297	0.000346759
UQCRQ	0.682594	0.00034635
BRMS1	1.53584	0.000344018
MAP3K7	1.70648	0.000343875
PLXNC1	0.511945	0.000343723
PPT1	8.36177	0.000343391
ARHGEF16	1.70648	0.000343297
CDC20	6.31399	0.000341371
C3	1.70648	0.000340396
SIGLEC10	1.53584	0.000338919
RARRES3	0.853242	0.000333035
SNAI2	4.26621	0.00033076
CCDC81	6.99659	0.000330205
ZNF593	0.511945	0.000329769
SIT1	1.36519	0.000326788
MLL3	9.72696	0.000324929
TCL1B	1.87713	0.000324496
C1orf144	0.853242	0.000322131
DNAJB11	21.5017	0.0003204
PAX8	2.73038	0.000319604
AMOTL2	6.82594	0.00031828
CTSL1	0.341297	0.000318085
GBP3	1.53584	0.000315716
SEPT1	0.682594	0.000313511
ZWINT	0.511945	0.000312359
GAB2	10.4096	0.000312022
CPSF6	4.43686	0.000311326
RAB39B	5.46075	0.00030941
APOL6	2.21843	0.000307045
PEX5L	23.8908	0.000305841
EMP1	10.2389	0.000305257
NEK2	2.73038	0.000302388
CEP55	0.853242	0.000302172
ADAMTS2	1.53584	0.00030116
PSME1	1.36519	0.000300724
CCDC86	0.511945	0.000300463
PDCD11	0.682594	0.000296455
NDUFAB1	0.853242	0.00029414
SERPINB7	1.02389	0.000292807
SLC30A6	3.58362	0.000292761
ASCL1	0.341297	0.000292158
THBS1	0.170648	0.00028954
SH2D1A	1.36519	0.000289442
BBS7	0.341297	0.000286769
GPA33	3.75427	0.000286414
ST6GALNAC2	2.55973	0.000286413
RFC5	0.511945	0.00028562
PSENEN	10.9215	0.000284958
HSPA14	3.75427	0.000282726
CFL1	2.73038	0.000282611
EHD2	1.02389	0.000281871
GPC1	0.853242	0.000280851
GGCX	1.02389	0.000279006
HAVCR2	0.682594	0.000278872
RPL14	0.682594	0.000277725
MRPL1	0.511945	0.000277607
RPL37A	1.36519	0.000276512
TCERG1	0.511945	0.000275956
SEMA4G	0.341297	0.000275509
PCDH1	0.170648	0.000271107
C17orf80	1.02389	0.00027048
KCNA3	0.682594	0.00026977
AP2A1	1.02389	0.000267645
GDI1	4.77816	0.000266358
PKLR	7.16724	0.000264251
AKAP8L	14.1638	0.000263695
RFC4	20.9898	0.000263636
RIMS4	9.72696	0.000262115
TNFRSF12A	1.36519	0.000261424
PPP1R13L	3.41297	0.000260968
HSP90AA1	2.38908	0.000260861
ABCE1	0.853242	0.00026047
CD63	2.04778	0.0002579
LOX	0.341297	0.000257872
RTP4	20.6485	0.000257546
PRPF39	1.19454	0.000256282
HABP4	0.170648	0.000254551
SLC33A1	13.3106	0.000253887
NKTR	0.853242	0.000250084
NCSTN	5.6314	0.000248595
PLK1	0.682594	0.000248586
PSMD12	1.36519	0.000247523
STT3A	2.90102	0.00024598
C22orf25	2.73038	0.000245571
ASPM	3.41297	0.000244289
CSF3R	6.31399	0.000242451
CD19	1.70648	0.00024203
DFNA5	3.58362	0.000241937
HS3ST1	1.70648	0.00024122
YIPF4	3.58362	0.000240964
TRAP1	1.19454	0.000239859
ITGAM	0.511945	0.000238585
HERPUD1	0.511945	0.000238301
RIF1	0.853242	0.000237174
SCEL	1.70648	0.000237134
ACOT7	1.70648	0.000235385
RAB3IP	4.94881	0.000233969
EPS8L2	0.682594	0.000233688
HBP1	3.58362	0.000233202
RBMS2	2.55973	0.000229344
ADAT2	0.341297	0.000226164
NEUROD4	1.87713	0.000224835
CD248	1.53584	0.000224605
CALR	13.6519	0.000224243
GPRC5A	10.5802	0.000223012
RPL3	1.02389	0.000222832
CHPF	0.853242	0.000221192
HEMGN	0.170648	0.000217929
TAGLN	2.55973	0.000217912
EXOSC2	0.341297	0.00021665
G6PD	4.77816	0.000214735
CDC23	0.341297	0.000212965
KIF15	0.341297	0.000212404
CDC7	1.53584	0.000212204
FAM126B	2.38908	0.000209924
RTN4	3.24232	0.000208789
PPRC1	0.341297	0.000207188
FAM129C	10.5802	0.000207091
ACTB	1.19454	0.000203769
LSM3	1.02389	0.000203332
RHOV	0.511945	0.000202783
CUL3	0.682594	0.000202707
SYT4	2.04778	0.000202587
MYB	0.682594	0.000202023
TRIM29	2.55973	0.000201672
LHFP	0.511945	0.000200713
RBM27	0.511945	0.000199464
PSMD2	22.5256	0.000197646
IL21R	0.511945	0.000196579
TSPYL4	0.682594	0.000196235
IL4I1	2.04778	0.000195402
GALNT11	10.0683	0.000195203
CYP2B6	3.92491	0.00019507
CALCOCO1	1.19454	0.000194646
CD38	0.853242	0.000194473
MLANA	3.58362	0.000193771
POU2F2	2.90102	0.000193451
NAGPA	1.87713	0.000193187
PDCD2L	10.0683	0.000192726
ACACA	0.682594	0.000192251
HYOU1	2.21843	0.000192075
LY86	7.33788	0.000191722
C12orf44	2.04778	0.00019114
BLM	2.73038	0.000188883
LIN37	11.0922	0.000187103
TSSC4	0.170648	0.000186897
MRPL34	11.7747	0.000186826
SDF2L1	3.75427	0.00018665
ITGB3BP	1.70648	0.000185004
PSMA5	0.853242	0.000184827
EIF1AX	1.02389	0.000183368
HNRPLL	2.90102	0.000182273
FBXO31	0.341297	0.000181275
TMEM111	1.02389	0.000180941
HGD	4.43686	0.000180933
CCNE2	12.4573	0.000180719
IDH3B	7.67918	0.000180612
SRPR	2.73038	0.000179455
AXL	3.07167	0.000178945
PIF1	0.853242	0.000178256
FAM129B	0.682594	0.00017799
FAM57B	2.38908	0.000177151
UTP15	0.682594	0.000177027
CCDC80	5.9727	0.000176411
TAF12	1.02389	0.000175834
EPRS	4.60751	0.000175829
GJB5	3.58362	0.000173725
KRTAP1-1	0.341297	0.000173625
ZNF317	7.33788	0.000172331
VIM	4.77816	0.000172212
LIMD2	1.70648	0.000172147
LYPD3	3.58362	0.000171689
RTN4IP1	2.90102	0.000171365
NT5E	1.53584	0.00017062
RASGRP4	10.9215	0.000169641
CDH17	11.9454	0.000169447
TPD52L1	1.70648	0.000168877
FAM111B	0.853242	0.000168072
RFC2	2.21843	0.000167912
WASF2	0.682594	0.000166381
LRRC33	23.5495	0.000166243
ATP6V0E1	0.853242	0.000164436
FSTL1	4.60751	0.000164198
ATP5J	1.70648	0.000164019
HGS	2.55973	0.000162711
NUF2	4.77816	0.000162315
TMEM39B	2.90102	0.000161412
XPO1	3.24232	0.000160641
BCL2A1	1.02389	0.000159874
TRAT1	4.94881	0.000155354
PQLC3	3.24232	0.000155215
SPAG8	1.36519	0.000155062
SLPI	10.5802	0.000154237
RUSC1	6.82594	0.000153311
PRPF19	0.511945	0.000153212
POLA1	0.511945	0.000152498
STIL	2.90102	0.000152221
TUSC3	0.682594	0.000151452
PPIL1	4.09556	0.000151269
KIAA0090	0.682594	0.000149487
CLIP4	3.24232	0.000147733
NCAPG2	9.89761	0.000145395
EIF2B1	1.02389	0.000145309
TAP1	2.73038	0.000145265
RPS19	2.90102	0.000144198
PPM1G	4.09556	0.000144127
ANTXR2	0.341297	0.000143754
MRPL44	0.853242	0.000142873
CTCF	0.341297	0.000142615
DDR2	4.77816	0.000142243
C19orf53	15.1877	0.000142064
ISG20L2	4.60751	0.000141642
COQ5	0.682594	0.000141469
NDUFA1	1.70648	0.0001408
MED14	0.682594	0.000140437
BDH2	0.170648	0.000139806
SLC39A7	3.07167	0.000139163
EIF3M	3.75427	0.000138412
TTC26	7.84983	0.00013816
ATRX	0.511945	0.000136834
CGN	8.87372	0.000136145
MX1	1.02389	0.000135011
PLD3	5.9727	0.000134534
GIMAP2	9.89761	0.00013447
SELPLG	0.511945	0.00013447
ORMDL2	2.38908	0.000134259
ICA1	1.53584	0.000134135
CSF2RB	0.853242	0.000134055
CNOT3	2.04778	0.000133929
ILF3	10.7509	0.000132392
INADL	1.87713	0.000131664
AKT1S1	1.70648	0.000131057
TRAPPC2L	1.70648	0.000131016
KIAA1731	3.75427	0.000130578
GNAZ	3.07167	0.000130449
NLRC3	1.19454	0.00013035
ANXA4	2.38908	0.000130021
VPREB3	1.19454	0.000129686
SREBF2	0.170648	0.000129633
PSMD11	0.341297	0.000129025
DNMT1	11.0922	0.000128076
CASP8AP2	1.53584	0.000128048
GINS2	0.341297	0.000127657
DHX37	0.511945	0.00012747
TIMELESS	2.73038	0.000127302
CPNE5	4.09556	0.00012704
TPRKB	1.53584	0.000126619
AURKB	0.170648	0.000126542
MID1	1.02389	0.000126116
SLA	36.1775	0.000126061
ATP8B4	0.170648	0.000125935
NDUFB7	14.3345	0.000124976
PCSK1N	6.14334	0.000124721
MYBL2	8.53242	0.000124241
B3GNT3	9.72696	0.00012316
RPIA	0.511945	0.000122931
HDAC3	0.170648	0.000122575
SRP9	7.16724	0.000121716
CD300LF	1.53584	0.00012136
POLR2I	10.9215	0.000121052
RC3H1	3.92491	0.000121042
GNS	2.73038	0.000120901
SAFB	1.19454	0.000120831
PRIM2	1.87713	0.000120759
CREB3	1.36519	0.000120071
CCT7	1.87713	0.000120054
SEPHS1	4.77816	0.000119687
TYR	4.77816	0.000119283
ZCCHC11	2.21843	0.000118824
APOA1BP	4.60751	0.000118799
TREML2	4.09556	0.000118004
BTF3	0.511945	0.000117505
C14orf2	3.07167	0.000117454
XDH	3.58362	0.000117424
TMED2	1.02389	0.000117209
EYA3	0.341297	0.000116875
AGPAT1	3.75427	0.000114952
ADCYAP1R1	2.21843	0.000114927
ATG16L2	5.11945	0.000114762
PUS7	5.6314	0.000114338
TOMM20	9.21502	0.000114249
COPE	8.70307	0.000114243
FBL	10.5802	0.000113842
DNAJC18	0.170648	0.000112853
RARS	1.02389	0.000109576
PRSS8	0.511945	0.000109161
POLE	1.70648	0.000107568
NDUFA6	0.170648	0.000107536
CR1L	2.55973	0.000106724
RRM2	3.58362	0.000106514
C15orf24	0.341297	0.000106172
DHCR7	4.77816	0.000105816
EIF3G	10.5802	0.000105672
NUP37	0.341297	0.00010505
MSRB3	2.90102	0.000104606
CCDC23	6.82594	0.000104384
EPHA1	9.55631	0.000104308
PPL	1.70648	0.000104291
HEXB	0.341297	0.000104261
KIF1A	1.02389	0.000104212
GCN1L1	0.511945	0.000104148
SESN2	0.682594	0.000103984
BCL11A	3.07167	0.000103349
SPIB	0.853242	0.000103205
MAPKAPK5	0.682594	0.000103103
CHERP	12.116	0.000102776
DHX58	0.170648	0.000102421
SS18L1	13.8225	0.00010141
FUT3	1.87713	0.000101332
CCDC124	8.87372	0.000100617
CPNE1	8.36177	0.000100574
UPP1	2.55973	0.000100553
ANTXR1	2.55973	9.99654e-05
UGDH	0.511945	9.9596e-05
SNRPB	7.50853	9.87931e-05
TWIST1	3.92491	9.85714e-05
COPA	5.6314	9.85289e-05
RPS21	14.8464	9.77933e-05
F11R	4.60751	9.7491e-05
PRAM1	4.94881	9.73666e-05
CHAC1	0.341297	9.70647e-05
SALL2	4.26621	9.68144e-05
HCCS	1.02389	9.60456e-05
EMILIN1	3.07167	9.49438e-05
PATZ1	1.70648	9.45577e-05
PTPN11	0.682594	9.43331e-05
VASP	1.87713	9.32824e-05
SHFM1	2.90102	9.31916e-05
GPR124	3.75427	9.29873e-05
YTHDC1	1.70648	9.23897e-05
SLAMF1	5.46075	9.23275e-05
TMEM39A	4.60751	9.2139e-05
SPCS1	0.853242	9.21098e-05
ZNF764	0.511945	9.15608e-05
AICDA	10.7509	9.15187e-05
PRRX1	3.75427	9.13824e-05
CCL4	0.341297	9.13154e-05
PPFIA4	4.09556	9.12338e-05
ECD	2.38908	9.07639e-05
CNOT8	0.511945	9.0631e-05
LIN9	6.65529	9.04222e-05
CARD10	1.19454	9.00635e-05
DONSON	1.53584	8.87153e-05
CTSE	3.75427	8.85592e-05
TRAM1	7.84983	8.85199e-05
TNFSF8	0.170648	8.84316e-05
HKDC1	1.19454	8.82056e-05
CCNL2	4.43686	8.75906e-05
SUV39H1	5.9727	8.74767e-05
GLTSCR2	2.21843	8.67825e-05
NQO1	0.341297	8.67128e-05
HYAL2	0.170648	8.66707e-05
NDUFB2	8.36177	8.60774e-05
SNRPD2	1.87713	8.59444e-05
GPR137C	0.511945	8.59281e-05
KIAA1524	4.43686	8.50246e-05
TEX261	1.87713	8.47617e-05
PPIA	1.53584	8.47244e-05
NXF1	0.853242	8.43066e-05
WDHD1	0.170648	8.36311e-05
FLT3	0.170648	8.35278e-05
TCTA	0.511945	8.34285e-05
MAD2L2	1.02389	8.2444e-05
ZNF589	0.853242	8.19761e-05
ATP2A3	1.36519	8.15045e-05
PVRIG	3.07167	8.10397e-05
POLR3C	10.0683	8.06411e-05
ARL6IP6	1.02389	8.05441e-05
REV1	0.682594	7.95493e-05
NRP2	1.70648	7.88836e-05
LSM5	2.21843	7.84949e-05
SAAL1	0.511945	7.82025e-05
POLD4	2.21843	7.76884e-05
CEBPG	10.0683	7.71661e-05
PHF21B	0.170648	7.65352e-05
PA2G4	3.58362	7.65227e-05
TACC3	5.46075	7.61475e-05
MYL9	8.19113	7.5917e-05
CHMP5	1.02389	7.55488e-05
ACTN1	1.02389	7.55468e-05
FBXW11	1.02389	7.5425e-05
MANBAL	6.82594	7.531e-05
PLOD3	3.41297	7.50645e-05
GPS1	2.90102	7.47459e-05
UCHL5	3.58362	7.43477e-05
YAP1	5.11945	7.38144e-05
ELF3	4.60751	7.36364e-05
NKG7	1.70648	7.34671e-05
FUS	0.511945	7.3449e-05
COX7B	1.02389	7.33908e-05
RSAD1	1.53584	7.31649e-05
RPL22	1.19454	7.27829e-05
MRPL38	2.21843	7.25728e-05
FOSL1	3.07167	7.24884e-05
RSL1D1	2.38908	7.23379e-05
CD3E	2.21843	7.23062e-05
ENAH	6.99659	7.22354e-05
SOX9	1.02389	7.22054e-05
OCRL	1.02389	7.17799e-05
TDP1	1.36519	7.17461e-05
GEMIN6	2.73038	7.12495e-05
EDEM1	1.02389	7.10336e-05
VAMP2	0.341297	7.0774e-05
RBMS1	2.55973	7.07421e-05
CTSW	2.90102	7.05712e-05
IGLL1	2.55973	7.04139e-05
CSNK2A2	0.511945	7.0032e-05
PIK3C2B	3.92491	6.97201e-05
PSMD14	2.38908	6.93039e-05
KIAA1522	3.92491	6.92808e-05
POLR2D	0.682594	6.88067e-05
GEMIN5	0.511945	6.84413e-05
SDHD	2.73038	6.81269e-05
BAG1	1.02389	6.80337e-05
FAP	1.87713	6.80034e-05
NCKAP1L	2.21843	6.7779e-05
ANKZF1	1.19454	6.75485e-05
ACTR5	6.65529	6.74167e-05
XPOT	2.38908	6.6913e-05
TIFA	0.170648	6.67662e-05
MYBBP1A	1.02389	6.67566e-05
HDLBP	1.02389	6.64969e-05
CREB1	1.36519	6.62267e-05
DPPA5	1.02389	6.56868e-05
SARS	1.02389	6.56323e-05
KHDRBS1	3.07167	6.53465e-05
PPIH	6.48464	6.44447e-05
THAP9	0.341297	6.42954e-05
YY1	1.70648	6.41209e-05
CDK8	0.341297	6.39225e-05
MRPL19	1.70648	6.38303e-05
KRT34	0.511945	6.36135e-05
MIPEP	0.511945	6.35884e-05
RMI1	0.511945	6.34059e-05
KLHL7	4.26621	6.32507e-05
RNASE2	4.60751	6.32145e-05
GFPT1	2.55973	6.28013e-05
IGF2BP1	1.36519	6.2583e-05
PRKD1	1.87713	6.23182e-05
EPS15	2.04778	6.22372e-05
MMP2	0.341297	6.22097e-05
BSPRY	0.682594	6.20667e-05
CNOT6L	0.682594	6.16783e-05
ARNT	9.89761	6.13997e-05
CCNF	1.36519	6.11922e-05
SPSB3	1.36519	6.11832e-05
SQRDL	0.170648	6.09088e-05
CKAP2L	0.853242	6.05962e-05
PRELP	4.09556	5.99195e-05
CDK4	2.38908	5.96795e-05
CDKN3	0.341297	5.92411e-05
SLC9A1	0.341297	5.89162e-05
HLA-F	4.43686	5.88927e-05
TTLL5	1.53584	5.8614e-05
CCL17	0.511945	5.78481e-05
SAMD9L	2.55973	5.73838e-05
PRKCD	1.19454	5.73462e-05
RENBP	4.60751	5.71328e-05
FBXL12	9.55631	5.69541e-05
ACIN1	3.07167	5.67664e-05
TFF1	1.19454	5.67169e-05
BCL11B	1.70648	5.66288e-05
IFIH1	1.87713	5.65156e-05
TOPBP1	6.14334	5.64056e-05
P4HA2	0.682594	5.63306e-05
MRVI1	0.170648	5.62831e-05
COX6B1	10.9215	5.61726e-05
CD3D	2.21843	5.59464e-05
TUSC2	0.170648	5.58958e-05
CDC42EP2	3.24232	5.57738e-05
MDM2	4.43686	5.56923e-05
CYCS	3.58362	5.5295e-05
CBFA2T2	8.36177	5.46798e-05
EML2	1.87713	5.45623e-05
CDKN2D	10.7509	5.43497e-05
SP140	0.341297	5.42743e-05
THOC2	1.53584	5.36156e-05
SYK	0.341297	5.35865e-05
NPTN	1.19454	5.34679e-05
SF3B1	3.07167	5.34031e-05
CRTAP	1.02389	5.3301e-05
RPS19BP1	0.853242	5.31841e-05
DUS1L	2.90102	5.31043e-05
CD151	0.682594	5.29747e-05
UFM1	0.511945	5.29269e-05
GPR174	1.19454	5.28523e-05
DHX9	3.92491	5.28486e-05
SFTPB	0.853242	5.27769e-05
IFNA2	1.53584	5.263e-05
LAMP2	1.53584	5.26206e-05
CKAP5	0.511945	5.2202e-05
KIF14	4.43686	5.21663e-05
ACVR2B	0.853242	5.17578e-05
NIP7	0.511945	5.13617e-05
APOL1	1.70648	5.08766e-05
FRMD6	0.511945	5.061e-05
CA1	8.19113	5.01808e-05
SPP2	0.682594	5.01074e-05
SF1	1.19454	5.00292e-05
DDX11	10.2389	4.99728e-05
GFAP	0.170648	4.99285e-05
SF3B4	8.87372	4.99256e-05
C15orf48	0.170648	4.98585e-05
C15orf26	1.36519	4.97865e-05
THG1L	0.853242	4.92972e-05
TESK1	1.36519	4.90075e-05
SNAP23	0.170648	4.89072e-05
KRT19	0.853242	4.88518e-05
P2RY10	0.853242	4.87637e-05
XAB2	3.58362	4.87432e-05
CCDC14	4.60751	4.85705e-05
FNBP4	1.02389	4.84909e-05
RNF41	3.07167	4.8477e-05
KLRB1	11.6041	4.83207e-05
RHOC	0.853242	4.79279e-05
SAFB2	1.19454	4.78305e-05
PSMA3	0.341297	4.78201e-05
CCNA2	0.341297	4.77981e-05
MAZ	2.21843	4.76847e-05
HSPA8	2.90102	4.76033e-05
RBM12B	11.6041	4.75993e-05
TRIP11	1.53584	4.75458e-05
C1orf116	2.90102	4.74933e-05
ZNF326	1.19454	4.71997e-05
CENPF	3.41297	4.6887e-05
KBTBD8	2.21843	4.68721e-05
PIH1D2	2.73038	4.6853e-05
NMD3	15.6997	4.65961e-05
CYR61	0.853242	4.6222e-05
SLC22A16	1.02389	4.61946e-05
IL4	0.511945	4.61616e-05
DNAL1	0.682594	4.60948e-05
PBK	0.511945	4.54746e-05
TNIP1	0.682594	4.52588e-05
RAPGEF3	2.21843	4.52238e-05
NDC80	2.38908	4.50886e-05
COPB2	9.55631	4.4886e-05
SLC35A2	6.14334	4.47012e-05
COX7A1	10.4096	4.46132e-05
MRPS22	9.89761	4.43967e-05
PLAU	3.24232	4.43429e-05
RRP15	3.92491	4.4292e-05
THAP6	2.38908	4.41268e-05
GTF2A1	1.53584	4.39907e-05
PIK3CB	9.55631	4.39154e-05
CBFB	0.511945	4.38567e-05
CISD1	0.682594	4.37075e-05
CSE1L	10.0683	4.35541e-05
DENND1C	2.21843	4.34412e-05
GRHL1	3.58362	4.33501e-05
CALCOCO2	1.70648	4.32034e-05
C14orf49	1.87713	4.29508e-05
GPATCH4	4.60751	4.2874e-05
SMC3	1.02389	4.24018e-05
PSTPIP1	2.21843	4.22103e-05
KIF22	2.21843	4.21831e-05
HACE1	2.90102	4.20858e-05
ATP5G1	1.70648	4.20465e-05
CTSD	1.02389	4.19137e-05
TP53INP2	7.33788	4.18923e-05
DOK2	0.341297	4.18602e-05
DAXX	3.07167	4.15834e-05
FUK	0.682594	4.15217e-05
FUCA2	0.341297	4.14141e-05
TACSTD2	1.70648	4.1261e-05
VEGFA	3.92491	4.12009e-05
SMARCD1	1.53584	4.08705e-05
CPEB3	0.511945	4.07585e-05
MAP3K8	2.90102	4.06075e-05
KIF3B	9.89761	4.04452e-05
CYB5R3	0.170648	4.03618e-05
ODF2	0.511945	4.02662e-05
TPST1	1.70648	3.99841e-05
ARF1	7.16724	3.99295e-05
NES	4.43686	3.98262e-05
POLD3	5.9727	3.9791e-05
RPS3	7.16724	3.94273e-05
DIS3L2	0.682594	3.93649e-05
CCNB2	0.511945	3.93329e-05
RPS16	11.0922	3.90364e-05
MEF2D	4.60751	3.89645e-05
MRGPRF	4.26621	3.8718e-05
EXOSC1	0.511945	3.86195e-05
PYCR2	6.99659	3.8529e-05
MRPL10	1.19454	3.8425e-05
SH2D3A	2.04778	3.78817e-05
PHF23	1.02389	3.77841e-05
TMEM69	3.58362	3.76181e-05
CENPL	3.75427	3.73914e-05
KIAA0907	7.33788	3.72482e-05
HCK	9.55631	3.72115e-05
CAPN1	2.73038	3.70228e-05
CIT	0.853242	3.68627e-05
CKS2	0.170648	3.67486e-05
USP1	1.70648	3.64459e-05
PTPN22	1.19454	3.61524e-05
TCF19	3.24232	3.56048e-05
JAKMIP1	2.73038	3.55046e-05
ZNF510	0.341297	3.54116e-05
YPEL2	1.53584	3.5279e-05
NUMA1	4.60751	3.52672e-05
SKIV2L2	0.341297	3.52321e-05
HLA-E	3.24232	3.51927e-05
VRK1	1.53584	3.51417e-05
E2F2	1.02389	3.50017e-05
C6orf211	1.53584	3.49224e-05
ZNF207	0.170648	3.4886e-05
SEPN1	0.341297	3.48008e-05
TOP2A	0.511945	3.45456e-05
NUP205	6.82594	3.45221e-05
USP45	2.73038	3.41219e-05
CHAF1B	1.19454	3.39982e-05
FAM83D	6.65529	3.39392e-05
SLC35C2	9.89761	3.39088e-05
CENPO	2.90102	3.38353e-05
DUSP26	1.02389	3.37357e-05
TUBB3	1.87713	3.35616e-05
KDELR2	1.87713	3.35215e-05
ARHGAP18	1.19454	3.34726e-05
IFI27	1.70648	3.34006e-05
GNL3	0.853242	3.33626e-05
RCN2	1.19454	3.33606e-05
SUPT3H	2.90102	3.32852e-05
FGF7	0.170648	3.3054e-05
MRPL14	3.58362	3.3053e-05
SUMO1	1.87713	3.23375e-05
ARPC1B	2.90102	3.22869e-05
TRIM8	0.511945	3.22537e-05
PFAS	0.170648	3.21149e-05
MON1A	0.511945	3.20678e-05
GPR132	4.09556	3.19206e-05
REEP5	0.170648	3.18409e-05
ARPC5	4.60751	3.17825e-05
TGFB1I1	0.511945	3.17288e-05
ATP5D	1.02389	3.1331e-05
MED11	1.19454	3.12345e-05
GDPD1	1.02389	3.12309e-05
KIAA1549	7.84983	3.11772e-05
SPHK2	0.853242	3.10796e-05
ZNF692	9.04437	3.09503e-05
AAAS	1.19454	3.09177e-05
RBBP4	3.58362	3.07769e-05
C19orf59	3.58362	3.07728e-05
ESF1	6.65529	3.06603e-05
CCDC99	0.511945	3.06415e-05
APOB	2.73038	3.05768e-05
HNRNPA1	2.21843	3.05603e-05
RPL5	1.53584	3.04515e-05
PIP5K1A	9.21502	3.03753e-05
FKBP2	0.853242	3.0284e-05
TIA1	1.70648	2.99628e-05
PIGK	0.853242	2.99202e-05
FARSA	13.4812	2.98589e-05
ZNF800	4.77816	2.98291e-05
JOSD2	1.19454	2.98067e-05
ARHGEF6	2.73038	2.97948e-05
URM1	0.341297	2.96249e-05
EBNA1BP2	6.48464	2.95899e-05
DCTN1	1.70648	2.94701e-05
SRRM1	0.682594	2.9318e-05
QTRTD1	6.14334	2.91435e-05
PAQR3	0.511945	2.90976e-05
MUC13	5.46075	2.90306e-05
GMEB1	0.682594	2.89666e-05
ECT2	26.7918	2.88068e-05
STXBP5L	4.26621	2.8754e-05
PARP9	4.60751	2.8726e-05
GTPBP4	7.50853	2.86157e-05
HRAS	0.511945	2.85696e-05
SOX15	0.511945	2.85494e-05
RPP40	6.48464	2.84808e-05
CCDC101	0.682594	2.84235e-05
C10orf90	2.38908	2.81988e-05
FKBP7	3.75427	2.78706e-05
KPNA2	1.70648	2.77988e-05
IGFBP6	3.07167	2.77776e-05
RBM4	1.36519	2.77291e-05
SESN1	1.53584	2.75731e-05
CDCA3	11.7747	2.75726e-05
TUBB2A	5.9727	2.73198e-05
NASP	3.75427	2.72083e-05
MRPS33	8.70307	2.71985e-05
RREB1	7.16724	2.71252e-05
ATAD2	33.1058	2.70961e-05
HBXIP	0.682594	2.70321e-05
ITGB4	2.38908	2.69364e-05
SPINT2	11.2628	2.68109e-05
EHF	3.41297	2.67233e-05
SPRR2G	6.48464	2.66144e-05
TH1L	12.116	2.65778e-05
GTPBP2	4.09556	2.62925e-05
SBF1	0.682594	2.61854e-05
PTK2	35.1536	2.61476e-05
THY1	2.38908	2.61445e-05
HIST1H1E	5.11945	2.60838e-05
SCRG1	0.682594	2.59542e-05
WDR73	1.70648	2.56338e-05
MGAT2	1.19454	2.54322e-05
SDCCAG3	1.19454	2.53429e-05
PTCD3	0.853242	2.52127e-05
IFI44L	0.511945	2.50431e-05
SRM	1.02389	2.49126e-05
FNTA	4.26621	2.46732e-05
NCAN	8.87372	2.46714e-05
AIF1	3.92491	2.46484e-05
SSR3	13.3106	2.4625e-05
DST	1.70648	2.45936e-05
KIAA0664	1.53584	2.45234e-05
C11orf10	0.511945	2.4348e-05
CLDN16	19.6246	2.43461e-05
MED15	3.07167	2.4298e-05
SEC31B	0.511945	2.42979e-05
LMOD1	3.92491	2.41991e-05
STAT6	2.04778	2.41658e-05
SYN2	0.682594	2.40916e-05
SYNCRIP	1.36519	2.40652e-05
HNF1B	1.02389	2.40591e-05
LAD1	4.26621	2.40265e-05
U2AF2	2.38908	2.39979e-05
AKAP12	1.19454	2.39741e-05
DHRS7B	0.341297	2.39544e-05
USP10	0.341297	2.39429e-05
SYDE1	14.5051	2.36258e-05
MPHOSPH10	1.70648	2.33494e-05
AKAP1	1.36519	2.31579e-05
RSAD2	3.58362	2.31567e-05
KIAA0528	12.4573	2.31499e-05
TAF11	3.24232	2.28267e-05
ZNF787	2.55973	2.28168e-05
SLK	0.170648	2.28102e-05
PPP2CA	0.853242	2.26632e-05
RIN2	5.46075	2.25479e-05
MST1R	0.511945	2.25267e-05
EID2B	10.9215	2.23983e-05
PDGFA	2.55973	2.22751e-05
CAPZB	0.853242	2.22485e-05
FDFT1	1.19454	2.21536e-05
IWS1	0.511945	2.21322e-05
CCNT1	1.36519	2.20744e-05
PDLIM7	1.70648	2.20307e-05
ZNF628	2.55973	2.19222e-05
BAZ1B	1.87713	2.18952e-05
FAM54A	0.853242	2.17999e-05
ETF1	0.341297	2.1783e-05
CANX	1.70648	2.17056e-05
UBIAD1	1.02389	2.15496e-05
NPM3	0.341297	2.15169e-05
ZNF638	2.04778	2.14751e-05
ZDHHC9	1.02389	2.14174e-05
CAPN3	0.170648	2.1384e-05
SSRP1	0.341297	2.1295e-05
MPEG1	0.853242	2.12572e-05
FANCM	1.19454	2.12366e-05
TARS	9.04437	2.11263e-05
C20orf3	5.6314	2.10568e-05
DHPS	10.7509	2.09033e-05
TAPBPL	11.7747	2.08606e-05
NRBP1	4.09556	2.0793e-05
C1orf186	3.07167	2.07574e-05
TRAPPC1	0.341297	2.07273e-05
IMPDH2	0.511945	2.06802e-05
TMCO6	0.170648	2.06602e-05
RPL13	2.04778	2.06042e-05
SMC1A	1.87713	2.04193e-05
CD27	11.7747	2.03354e-05
LRP10	3.24232	2.02409e-05
GPSM2	0.511945	2.02311e-05
YPEL5	3.24232	2.0213e-05
PSMC2	4.09556	2.01908e-05
FAM57A	2.90102	2.01649e-05
PNO1	3.07167	2.00693e-05
TXNDC15	0.341297	1.99399e-05
WDR1	2.73038	1.99391e-05
AP2M1	23.2082	1.98634e-05
RNF166	1.36519	1.97317e-05
MAML2	4.09556	1.9675e-05
GTF3C4	0.341297	1.96691e-05
GRAMD2	1.87713	1.96094e-05
C1S	11.7747	1.95925e-05
XRCC2	9.55631	1.95787e-05
MKI67	2.21843	1.94959e-05
SNRPF	0.511945	1.94889e-05
HNF4A	8.87372	1.92829e-05
UBTF	0.170648	1.92354e-05
UFC1	4.60751	1.9223e-05
TRIM69	0.170648	1.91737e-05
SF3A3	6.14334	1.9087e-05
KLHDC9	4.60751	1.8986e-05
PKN2	1.36519	1.89351e-05
NUP188	0.511945	1.8928e-05
SEPT10	0.170648	1.89147e-05
TMED10	1.87713	1.8808e-05
HILS1	1.53584	1.87227e-05
CP	13.3106	1.87041e-05
PTTG1IP	1.87713	1.83195e-05
LOXL2	0.341297	1.82685e-05
CEP152	0.170648	1.81631e-05
INPP4B	1.19454	1.81405e-05
CSPG4	1.53584	1.80899e-05
UBL7	1.70648	1.80253e-05
TBC1D10C	2.21843	1.79696e-05
MTIF2	3.24232	1.79367e-05
IPO4	1.36519	1.78502e-05
TMBIM1	1.02389	1.78418e-05
PIN1	9.72696	1.77304e-05
RAD21	27.6451	1.76556e-05
EMP3	1.02389	1.7399e-05
HK2	1.53584	1.72738e-05
TUFT1	8.70307	1.70873e-05
RPS20	8.70307	1.70555e-05
ADIPOR1	4.43686	1.70461e-05
RAB5A	0.682594	1.70093e-05
MOCS2	0.853242	1.68948e-05
MFAP3	0.511945	1.67256e-05
ACMSD	0.170648	1.64535e-05
ARL1	0.341297	1.64448e-05
LONP1	1.53584	1.64239e-05
FBXO21	0.511945	1.63815e-05
RAB32	0.511945	1.63374e-05
CEBPZ	2.38908	1.6283e-05
KCTD18	2.38908	1.62234e-05
APOO	0.682594	1.59394e-05
IL2RA	5.80205	1.58879e-05
MOSPD2	1.19454	1.58547e-05
MAGED2	1.87713	1.585e-05
SERBP1	1.02389	1.58334e-05
SMC4	15.0171	1.57899e-05
KIF5C	0.511945	1.57283e-05
GNL2	6.82594	1.56813e-05
TRIM22	0.170648	1.56704e-05
SYT11	7.16724	1.55697e-05
IL32	2.73038	1.55343e-05
COPB1	0.511945	1.54699e-05
PRRG2	1.02389	1.5437e-05
SPPL2A	0.341297	1.53384e-05
MTHFD1	0.170648	1.53004e-05
GDPD3	2.55973	1.51865e-05
HNRNPA2B1	3.58362	1.51115e-05
SS18L2	0.853242	1.50163e-05
ZNF438	2.90102	1.50075e-05
MMS19	0.511945	1.49993e-05
LCN2	0.682594	1.49589e-05
TRIM63	0.682594	1.49129e-05
STAB1	1.02389	1.48561e-05
NDUFB5	23.8908	1.47773e-05
KIF11	1.02389	1.46804e-05
FGFBP1	0.853242	1.46459e-05
USP43	0.341297	1.45946e-05
NEXN	1.19454	1.45683e-05
CAND2	1.19454	1.45574e-05
RBM15	0.682594	1.45312e-05
RNF25	1.19454	1.45181e-05
ZC3H12A	6.65529	1.45086e-05
TSEN34	2.04778	1.4493e-05
MCOLN1	3.75427	1.44917e-05
DPAGT1	2.38908	1.44657e-05
HECTD1	1.19454	1.44378e-05
MYH9	0.853242	1.44128e-05
CD52	0.511945	1.43335e-05
MLXIPL	2.21843	1.43273e-05
TROAP	1.19454	1.42898e-05
SLC5A4	1.36519	1.42692e-05
TOP1	5.9727	1.42657e-05
DOLK	0.511945	1.42354e-05
CHST3	2.21843	1.42025e-05
HIGD2A	1.36519	1.40474e-05
TMEM41B	1.02389	1.40412e-05
C1orf177	2.55973	1.39135e-05
CRBN	1.02389	1.3858e-05
DAG1	0.511945	1.38215e-05
ERH	0.511945	1.37562e-05
TPR	3.07167	1.37501e-05
DCT	2.04778	1.37261e-05
TRMT1	14.3345	1.35828e-05
SNRPE	3.92491	1.35678e-05
DDX46	0.341297	1.3513e-05
FAM136A	1.53584	1.35023e-05
TFPI2	2.55973	1.34745e-05
KRT80	2.04778	1.34312e-05
CD3G	2.21843	1.32857e-05
DDX54	0.511945	1.32775e-05
ARHGAP29	0.853242	1.32731e-05
ZMAT5	3.07167	1.32179e-05
SERINC3	9.38567	1.32056e-05
DKK3	0.341297	1.31935e-05
GPR171	13.4812	1.30888e-05
PRKACA	14.3345	1.30674e-05
RRBP1	5.9727	1.30437e-05
FAT2	1.02389	1.30076e-05
IL6ST	0.341297	1.29984e-05
RBBP6	0.511945	1.29237e-05
FEM1A	1.36519	1.28832e-05
DPF2	3.24232	1.28286e-05
ANXA1	1.70648	1.28165e-05
OBFC2B	2.90102	1.27827e-05
WWC1	0.511945	1.26762e-05
SMEK1	1.53584	1.26437e-05
PCMTD2	12.9693	1.26347e-05
EEF1E1	6.99659	1.26295e-05
EEF1A1	1.02389	1.26217e-05
AURKA	12.4573	1.25943e-05
SLC4A1AP	4.60751	1.25864e-05
PPP5C	1.87713	1.2547e-05
ASB8	1.87713	1.25102e-05
TMEM45A	3.58362	1.24602e-05
STC1	0.170648	1.24341e-05
TRO	1.70648	1.24052e-05
SFT2D2	3.75427	1.23446e-05
TMEM119	0.511945	1.23105e-05
WDR54	1.87713	1.22084e-05
MRPL30	0.682594	1.21949e-05
TMEM87B	0.341297	1.21945e-05
SERPINE1	3.24232	1.21011e-05
MRPL53	2.04778	1.20533e-05
MUC20	26.4505	1.20447e-05
TNFRSF14	3.24232	1.19964e-05
MLL5	4.09556	1.17911e-05
KIAA1279	1.02389	1.17438e-05
QARS	0.341297	1.16805e-05
TPM1	0.682594	1.16312e-05
NUDCD2	0.682594	1.15541e-05
DENND4B	5.9727	1.1519e-05
PNN	1.19454	1.14888e-05
KIR2DL4	3.24232	1.14365e-05
LAT2	2.04778	1.14308e-05
E2F1	8.36177	1.14193e-05
DDX49	8.70307	1.14191e-05
BASP1	11.0922	1.14086e-05
PTPRCAP	2.73038	1.14067e-05
PIGW	0.682594	1.1397e-05
GPR65	2.04778	1.13593e-05
ZBTB39	1.87713	1.13057e-05
PPM1A	0.511945	1.12432e-05
MRPL54	0.341297	1.12291e-05
OAS3	0.341297	1.1207e-05
CD5	0.853242	1.11873e-05
SLC35D2	0.170648	1.11857e-05
C1orf63	4.09556	1.11461e-05
GLT25D1	10.4096	1.11169e-05
NPC2	1.36519	1.10835e-05
PLS3	0.853242	1.09924e-05
AHSG	21.3311	1.08931e-05
PJA2	0.170648	1.08895e-05
HNRNPR	0.853242	1.08853e-05
C8orf55	32.5939	1.08495e-05
TTC8	1.70648	1.07779e-05
EIF2AK3	0.511945	1.0745e-05
WDR34	0.511945	1.07093e-05
CD37	1.02389	1.0704e-05
RNF44	1.36519	1.06855e-05
POLDIP2	2.04778	1.068e-05
TBC1D9	1.02389	1.06494e-05
MED23	1.02389	1.06414e-05
MRPL37	3.07167	1.05122e-05
IFRD2	0.341297	1.05101e-05
MELK	0.682594	1.04669e-05
FAM84B	37.5427	1.04524e-05
FAS	0.341297	1.04257e-05
FBXO2	1.19454	1.03656e-05
PDZK1IP1	3.24232	1.03515e-05
ACLY	0.170648	1.03336e-05
PKP3	1.19454	1.03319e-05
COPZ1	2.21843	1.02836e-05
IRF5	4.94881	1.02759e-05
TBP	0.341297	1.01955e-05
IRF9	1.36519	1.01563e-05
PRLHR	1.53584	1.01407e-05
DR1	1.19454	1.01151e-05
SUV39H2	3.75427	1.00959e-05
DPH2	4.94881	1.00746e-05
IL2RB	1.19454	1.00317e-05
C14orf1	1.70648	1.00049e-05
ZC3H7A	2.55973	9.96601e-06
GTF2A2	0.682594	9.87817e-06
CD93	4.60751	9.85056e-06
CEACAM5	3.07167	9.78438e-06
PPP2R1A	1.70648	9.76312e-06
C6orf1	3.58362	9.71506e-06
RBM28	5.6314	9.68843e-06
TNFRSF8	0.682594	9.56292e-06
CNN1	10.7509	9.54645e-06
KCNJ16	1.02389	9.49467e-06
CHMP4C	7.84983	9.40393e-06
SMC2	0.682594	9.38585e-06
ANKHD1	0.170648	9.34057e-06
TAF4B	4.43686	9.3135e-06
MAN1B1	1.36519	9.29261e-06
PNRC1	2.04778	9.28082e-06
SPSB4	9.72696	9.26648e-06
ARHGDIB	9.72696	9.23449e-06
TNFRSF13C	0.682594	9.22328e-06
SPAG5	1.70648	9.22134e-06
MVP	2.21843	9.19433e-06
TUBD1	2.04778	9.18898e-06
TGFB2	3.92491	9.16433e-06
PPP1CC	0.170648	9.16256e-06
BLVRB	5.80205	9.14438e-06
SLA2	8.36177	9.11085e-06
THEG	0.511945	9.10248e-06
ACTL6A	23.8908	9.08739e-06
FGFR4	1.70648	9.0624e-06
FNDC3B	27.4744	8.98631e-06
YWHAZ	17.7474	8.9536e-06
INPP5F	1.53584	8.9044e-06
C5orf22	8.53242	8.82196e-06
RBM34	9.21502	8.81145e-06
TRIP12	0.341297	8.80935e-06
HMMR	0.682594	8.80906e-06
MBTPS2	0.853242	8.80751e-06
PRMT3	0.511945	8.74001e-06
STARD7	1.36519	8.7379e-06
WSB2	0.511945	8.66187e-06
GPR160	29.6928	8.65467e-06
UTP20	0.341297	8.65329e-06
GNLY	0.853242	8.64161e-06
SRPK1	2.73038	8.59122e-06
PCK2	1.36519	8.52813e-06
RABAC1	3.58362	8.52384e-06
MFSD5	1.19454	8.50401e-06
PRUNE	10.0683	8.49242e-06
SDF2	2.04778	8.47977e-06
MPI	1.53584	8.44279e-06
HMG20A	1.36519	8.41728e-06
GOLT1B	12.4573	8.38413e-06
ZFP161	1.70648	8.37284e-06
ALDH3A1	0.341297	8.35993e-06
C1D	2.90102	8.35688e-06
CTBP2	2.55973	8.3532e-06
TPO	4.77816	8.3336e-06
CDR2	1.70648	8.26965e-06
CYBB	0.511945	8.2344e-06
NOC2L	3.92491	8.2167e-06
ATP5L	2.38908	8.19629e-06
LEAP2	0.682594	8.18558e-06
PTK6	13.9932	8.18304e-06
AP1S2	0.853242	8.11135e-06
LMNA	6.82594	8.0786e-06
TNFSF14	1.87713	8.07579e-06
DDX18	0.341297	8.01916e-06
OASL	1.02389	7.99876e-06
SLC25A29	1.87713	7.99876e-06
TSPAN32	0.341297	7.97794e-06
MPL	6.31399	7.95261e-06
TFB2M	8.70307	7.92617e-06
AMHR2	1.19454	7.8853e-06
FCRL5	4.26621	7.88395e-06
SHMT2	2.04778	7.85322e-06
RIC8A	0.853242	7.80764e-06
DPF1	10.7509	7.7872e-06
GIMAP7	9.21502	7.72617e-06
SRRM2	1.36519	7.72533e-06
SRXN1	9.04437	7.6885e-06
SF3A1	3.24232	7.61323e-06
PSMB7	0.853242	7.50775e-06
ZNF408	0.511945	7.48126e-06
SERINC1	0.853242	7.4687e-06
PSAP	2.38908	7.45391e-06
ABHD11	2.04778	7.4409e-06
FBXO5	0.341297	7.40422e-06
GEMIN4	2.90102	7.34864e-06
TTK	1.02389	7.34144e-06
TMPRSS4	2.21843	7.32492e-06
CUTC	0.170648	7.32242e-06
FASTKD1	1.70648	7.30398e-06
DENND3	34.8123	7.2887e-06
TTLL12	0.170648	7.27726e-06
FGF3	4.43686	7.24188e-06
LIN28B	3.07167	7.22909e-06
RNF183	0.682594	7.2237e-06
S100A9	8.19113	7.22218e-06
PSMA1	0.341297	7.21913e-06
GTF2I	2.73038	7.15596e-06
VAMP3	1.36519	7.1503e-06
ZNF574	3.07167	7.14527e-06
SASS6	0.511945	7.14386e-06
SRR	1.36519	7.13525e-06
LNPEP	0.170648	7.09547e-06
FANCA	1.87713	7.08506e-06
LAX1	3.58362	7.07792e-06
PUM2	2.73038	7.07567e-06
ZDHHC16	0.511945	7.06306e-06
SIL1	0.170648	7.06048e-06
REG3G	1.36519	7.06002e-06
TMEM41A	22.1843	7.0499e-06
ITGAX	0.511945	7.03395e-06
KLK2	1.87713	7.02724e-06
ASNS	3.07167	6.97291e-06
SPRYD5	0.853242	6.92924e-06
KRT13	0.511945	6.90725e-06
KHSRP	1.02389	6.89985e-06
SLC7A5	0.341297	6.83541e-06
ZDHHC17	0.682594	6.83436e-06
RBM39	8.02048	6.82006e-06
MRPL47	23.8908	6.77359e-06
C10orf26	0.341297	6.76237e-06
SPOCD1	3.07167	6.75967e-06
PRPF4B	6.31399	6.75724e-06
C3orf39	0.853242	6.71706e-06
TKT	1.19454	6.67554e-06
TARBP1	9.38567	6.65543e-06
TBX2	1.70648	6.60952e-06
TBRG4	1.70648	6.60535e-06
DEF6	2.73038	6.60127e-06
DNTTIP2	0.682594	6.59094e-06
CD4	11.6041	6.58869e-06
F2	0.511945	6.57611e-06
RGS13	3.58362	6.57223e-06
POLQ	4.26621	6.55637e-06
LARP1	0.511945	6.54819e-06
LRP1	2.04778	6.52962e-06
MATR3	0.170648	6.45687e-06
SIDT1	5.9727	6.43549e-06
NDUFB11	4.94881	6.42181e-06
SV2B	2.55973	6.40057e-06
NPHP3	5.9727	6.39018e-06
RNH1	0.511945	6.3853e-06
FDXR	1.53584	6.37166e-06
SSR1	6.99659	6.35517e-06
EIF3A	1.36519	6.35294e-06
SEPT11	1.02389	6.35195e-06
IL6	4.26621	6.31816e-06
HNRNPU	8.36177	6.28512e-06
PGPEP1	9.04437	6.27603e-06
SCGB2A2	1.19454	6.25723e-06
TPM2	1.53584	6.24976e-06
GSTA4	2.21843	6.15661e-06
C1QBP	1.02389	6.13441e-06
SRPX2	0.341297	6.12982e-06
SBNO1	1.36519	6.09373e-06
PSMB6	1.19454	6.07679e-06
AHSA2	3.75427	6.06981e-06
PSMD4	9.04437	6.05916e-06
WDR59	0.511945	6.03204e-06
ARF5	4.94881	6.01079e-06
METTL9	1.53584	6.00874e-06
DDX3X	1.02389	5.99177e-06
CBLC	3.58362	5.90245e-06
RAB10	2.90102	5.87344e-06
ZNF202	2.55973	5.8716e-06
PAQR4	1.36519	5.86938e-06
ZBTB44	4.60751	5.86462e-06
TBCCD1	21.5017	5.81973e-06
IMP3	1.53584	5.81378e-06
IGFBP3	1.70648	5.80665e-06
EPC2	0.511945	5.80403e-06
SYTL1	0.853242	5.7752e-06
ELF1	0.682594	5.72554e-06
STXBP1	0.682594	5.7192e-06
OXA1L	3.58362	5.68808e-06
POLL	0.170648	5.64274e-06
LYPLA2	1.02389	5.62773e-06
NUCKS1	3.07167	5.62255e-06
PTAFR	0.853242	5.60962e-06
C11orf24	3.07167	5.56763e-06
TAL1	3.24232	5.56546e-06
KCNQ1	0.170648	5.54432e-06
PLXNA3	4.77816	5.52418e-06
SEMA4A	6.65529	5.51549e-06
EIF2AK2	2.38908	5.51366e-06
MRPS25	1.36519	5.50203e-06
MTF2	1.53584	5.49487e-06
GLG1	0.170648	5.48679e-06
ITK	0.682594	5.45663e-06
CLPX	1.19454	5.43375e-06
C17orf61	1.02389	5.43049e-06
SCARB2	2.04778	5.41588e-06
FCRL2	4.09556	5.40566e-06
LUC7L2	8.36177	5.39249e-06
ANKRD39	1.87713	5.36218e-06
DCDC2	6.48464	5.35902e-06
C9orf3	0.682594	5.34295e-06
HSH2D	12.2867	5.31723e-06
EZH2	9.21502	5.30451e-06
MRPL27	1.70648	5.28851e-06
ATOH1	0.170648	5.27037e-06
TNFRSF10A	0.170648	5.23704e-06
FLNA	6.65529	5.22233e-06
LGALS3	0.341297	5.1927e-06
EIF2S2	8.36177	5.18772e-06
SPAG4	8.53242	5.15808e-06
FAM73A	1.19454	5.05832e-06
CCNT2	0.170648	5.05024e-06
EIF3B	2.38908	5.02819e-06
TNFRSF1A	11.6041	5.02427e-06
SQSTM1	2.04778	5.01811e-06
LETMD1	1.53584	4.98996e-06
MCAT	0.170648	4.98146e-06
EPS8L1	2.55973	4.95139e-06
NXT1	5.11945	4.93662e-06
BIN3	0.170648	4.93487e-06
EPB41	0.682594	4.92965e-06
LSM10	7.67918	4.91781e-06
MRPS34	1.36519	4.91692e-06
DDIT3	2.04778	4.90355e-06
MAP4	0.341297	4.90137e-06
HMGB2	0.853242	4.88675e-06
DIP2C	7.84983	4.87097e-06
CD6	0.682594	4.83294e-06
SP1	1.19454	4.83128e-06
MPHOSPH9	1.02389	4.80165e-06
RPL31	0.682594	4.79757e-06
PTPRF	5.80205	4.79549e-06
ALG13	0.511945	4.78991e-06
PADI4	0.511945	4.7829e-06
MRC2	2.04778	4.70411e-06
ATP6V1D	0.341297	4.70284e-06
IDI1	7.33788	4.6629e-06
GDI2	5.46075	4.63432e-06
ARF6	1.02389	4.63299e-06
ZNF146	10.5802	4.60628e-06
PLEKHO1	9.04437	4.59157e-06
NDUFV1	3.58362	4.57316e-06
SEPT7	2.04778	4.56523e-06
ALG3	22.3549	4.51977e-06
FBN1	0.341297	4.51913e-06
NPM1	0.853242	4.50203e-06
KIF18A	1.19454	4.50202e-06
ADAM9	3.75427	4.49907e-06
CDH19	0.682594	4.47907e-06
SMPDL3B	0.341297	4.47457e-06
DDX58	1.19454	4.42907e-06
CAP2	8.02048	4.42271e-06
DDIT4	2.38908	4.41525e-06
HHLA3	1.02389	4.40942e-06
APOC3	2.38908	4.401e-06
MAL2	29.6928	4.33668e-06
C2orf47	2.38908	4.33651e-06
EDN1	7.33788	4.33212e-06
DNAJA1	1.02389	4.31174e-06
NLGN1	26.4505	4.29093e-06
IGF2BP3	4.26621	4.28773e-06
ZNF185	5.46075	4.2867e-06
VPS37C	0.853242	4.26584e-06
ZNF750	2.38908	4.25262e-06
ICT1	2.04778	4.25144e-06
PPP1R11	3.41297	4.22146e-06
STK36	1.19454	4.22051e-06
EIF3D	0.853242	4.20981e-06
CDC5L	3.58362	4.17765e-06
PYCR1	2.73038	4.17693e-06
GPBP1L1	3.75427	4.17243e-06
RBM38	12.7986	4.16441e-06
RPL30	15.1877	4.14236e-06
MXD3	1.70648	4.14113e-06
FAM98C	10.9215	4.13649e-06
ART3	1.87713	4.11782e-06
RASSF6	3.07167	4.10184e-06
CXXC1	0.682594	4.09113e-06
BOLA3	1.70648	4.08707e-06
F7	3.07167	4.06195e-06
IFIT2	0.341297	4.05517e-06
TSHR	1.36519	4.03889e-06
FGD6	0.511945	4.03647e-06
SOX14	8.02048	4.02707e-06
ZBTB17	0.853242	4.01241e-06
MYO1E	0.511945	4.01199e-06
ACAD9	4.77816	4.00107e-06
DALRD3	0.511945	3.99453e-06
UBR4	0.511945	3.96436e-06
PRPF4	0.682594	3.92421e-06
NGDN	2.55973	3.91867e-06
RRM2B	17.0648	3.90464e-06
TTR	3.75427	3.90177e-06
FASTKD5	7.67918	3.90022e-06
G3BP2	2.38908	3.89996e-06
GJB2	0.341297	3.8865e-06
HSPG2	1.36519	3.87252e-06
EIF3K	11.2628	3.83722e-06
SERP1	13.6519	3.81503e-06
[truncated: 8,431 more rows]

## Sheet: TCGA_LUAD_Deletions
Gene	PercentageDeletionsInCohort	AverageImpactOnSurvivalSignature
TAL1	0.183824	2.59388
REG4	0.551471	1.94657
ADRA1A	3.125	1.61995
RBM15	0.551471	1.35742
BIN3	3.49265	1.31897
C10orf35	0.551471	1.2676
FAM26E	0.551471	1.18161
HSD17B10	0.183824	1.12399
CDT1	2.02206	1.11972
GUCY2C	0.919118	1.09818
CXorf21	0.551471	1.00558
POU2AF1	0.183824	0.997749
SPRYD5	0.367647	0.98721
UQCRQ	0.735294	0.785734
SSNA1	0.183824	0.688364
SQSTM1	0.367647	0.686571
PDCD2L	0.367647	0.593148
PM20D2	0.735294	0.569288
CYP4F22	0.183824	0.517442
POT1	0.367647	0.501532
CCAR1	0.183824	0.454079
C1orf63	17.8309	0.405355
GAS2L1	0.183824	0.40285
COX7A1	0.183824	0.38805
NDUFB11	0.183824	0.371978
POLR2I	0.183824	0.336658
PMP22	0.183824	0.335657
NDUFB7	0.367647	0.305677
COBRA1	0.183824	0.299631
LOXHD1	1.47059	0.267958
LEPREL2	0.183824	0.266926
APOO	0.183824	0.266864
NDUFA2	0.183824	0.254737
LRMP	0.183824	0.244879
OSGIN1	1.28676	0.239776
HYAL2	0.183824	0.22994
PLXNB2	2.02206	0.208785
LSM4	0.183824	0.19769
CD79A	0.183824	0.196478
FLT3	0.551471	0.194356
C8orf44	0.183824	0.178927
SOX10	0.183824	0.17746
FUBP1	0.367647	0.153573
TSEN34	0.367647	0.144754
DOK2	2.94118	0.144357
NOB1	0.367647	0.137962
CHAF1A	0.735294	0.127739
CHAC1	0.551471	0.127248
PLLP	0.551471	0.124404
ATP6V0E1	0.367647	0.115538
CLEC2D	0.551471	0.106589
ZC3H12D	0.919118	0.100586
RAD51	0.551471	0.0964285
RASAL3	0.183824	0.0960331
MS4A1	0.183824	0.083522
COX6B1	0.183824	0.0783371
SAFB	0.551471	0.0761083
RBM5	0.183824	0.0674931
P2RY8	0.183824	0.0665407
RFWD3	0.367647	0.0582188
CD4	0.183824	0.056758
WAS	0.367647	0.0550721
TCL1A	0.183824	0.0519508
PTBP1	0.735294	0.0516166
MCM5	0.183824	0.0498511
MYEOV2	0.183824	0.0494954
TIMM13	0.735294	0.0481928
KCNAB2	0.183824	0.0479575
VPREB3	0.183824	0.0442537
CCDC66	0.183824	0.042057
HSPB7	0.183824	0.0402898
AURKAIP1	0.183824	0.0401048
CDX1	0.183824	0.0396309
CD53	0.551471	0.0378231
TAF3	0.735294	0.0369949
HNRNPM	0.367647	0.0352821
CDK1	0.183824	0.0340855
HSPB6	0.183824	0.0331094
PRPF39	0.183824	0.0327151
CDC45	0.183824	0.0318175
ITGB3BP	0.367647	0.0311494
IL2RA	0.735294	0.029591
CD22	0.183824	0.0291745
ABCC2	0.183824	0.0287827
NANS	0.183824	0.0286359
MCM10	0.735294	0.0284596
ELN	0.183824	0.0283809
TIMM44	0.551471	0.0276589
CARS	0.367647	0.0273045
PLAT	0.551471	0.0269179
MYBL2	0.183824	0.0252429
SNX22	0.367647	0.0241618
MND1	0.183824	0.0241486
CDC25A	0.367647	0.0235561
SNX21	0.183824	0.0232884
SEC31B	0.183824	0.0231684
ST6GALNAC2	0.183824	0.0225758
CLK4	0.367647	0.0220334
SNRPB	0.183824	0.0216562
RFC2	0.183824	0.0215168
NDUFA3	0.367647	0.021312
SRXN1	0.183824	0.0208699
GPC1	0.183824	0.0208109
KCTD19	0.367647	0.0205525
MFNG	0.183824	0.0202303
PMEPA1	0.183824	0.0197358
LYAR	0.183824	0.0197136
SLC44A3	0.367647	0.018798
ALDOA	0.183824	0.0186556
IFI35	0.183824	0.0182391
SF3A2	0.735294	0.0172969
UNC13C	0.367647	0.0171126
BCLAF1	0.735294	0.0166354
EXOSC5	0.183824	0.0156634
PRELID1	0.367647	0.0150388
TCERG1	0.183824	0.0148912
SESN1	0.735294	0.0142251
LIG1	0.183824	0.0142034
LARP4B	0.919118	0.0137451
MAD2L1	0.183824	0.0133656
AGRN	0.183824	0.0132569
DERL3	0.183824	0.0131428
FANCD2	0.183824	0.0130596
NCOA2	0.183824	0.0128601
SLC22A16	0.735294	0.0125536
FBXO31	1.47059	0.0124913
NFIC	0.735294	0.0123192
NIP7	0.367647	0.0121622
ZNF367	0.183824	0.0118766
C19orf33	0.183824	0.0115518
DOK3	0.367647	0.0115166
NPC1	0.367647	0.0108997
CSNK2A2	0.551471	0.0108795
RNPC3	0.551471	0.0108065
GINS1	0.367647	0.0106985
HELLS	0.183824	0.0104599
PRPF4	0.183824	0.0103272
KIF22	0.183824	0.0102562
BLVRB	0.367647	0.00992506
LYL1	0.551471	0.00978809
PIM2	0.183824	0.00974764
SMARCC1	0.183824	0.00930738
ZBP1	0.183824	0.00907305
UQCR11	0.735294	0.00906053
MRPL41	0.183824	0.00895048
C19orf53	0.367647	0.00892385
MRPL34	0.183824	0.0088309
NCF4	0.183824	0.00877343
RNASEH2A	0.551471	0.00874987
HAUS8	0.183824	0.00851048
KDELR3	0.183824	0.00825153
FAM129C	0.183824	0.00816815
GINS2	1.28676	0.00805253
AKR1C1	0.735294	0.00796703
MRPL22	0.367647	0.00783943
POLR2J	0.551471	0.0077421
THG1L	0.367647	0.00762377
TIPIN	0.183824	0.00746968
SACM1L	0.183824	0.00745634
CCNL2	0.183824	0.00723424
GPR124	1.28676	0.00709266
HAVCR2	0.367647	0.00707056
NDUFA6	0.183824	0.00677878
TRNT1	0.183824	0.00677196
EIF3K	0.183824	0.00671984
TYMS	0.183824	0.00665591
NAPSB	0.183824	0.00658282
SNRPA	0.183824	0.00642329
RAD51AP1	0.183824	0.00640812
SAFB2	0.551471	0.00633516
LAIR1	0.367647	0.00630357
LONP1	0.551471	0.00628014
TAGAP	1.10294	0.00618816
LENG8	0.367647	0.00613463
BAG3	0.183824	0.00608619
PAK4	0.183824	0.00580461
DNMT1	0.367647	0.00571622
WDR36	0.551471	0.0056617
MYO1F	0.367647	0.00564666
COX4I1	1.28676	0.00562089
HBXIP	0.551471	0.00554901
C19orf66	0.367647	0.00552686
ARGLU1	0.183824	0.00532824
POU2F2	0.183824	0.0052741
ARL11	0.183824	0.00523765
DAPK3	0.735294	0.00514324
GTSE1	1.47059	0.00508658
IGLL1	0.183824	0.00498831
GPR123	0.551471	0.00496961
RASGRP4	0.183824	0.00493375
GPI	0.367647	0.00490911
CCNB1	0.735294	0.00490358
KIF20A	0.183824	0.00485144
LNPEP	0.551471	0.00467668
CSF2RB	0.183824	0.00467238
ADORA3	0.551471	0.00465062
SIGLEC10	0.367647	0.00464273
CXADR	0.367647	0.00462614
KIF11	0.183824	0.00454481
PRDX4	0.367647	0.00453056
SARS	0.367647	0.00452739
NOLC1	0.183824	0.00432705
AARS	0.183824	0.0042663
MKI67	0.551471	0.00422378
C16orf53	0.183824	0.00420302
TTK	0.735294	0.00417518
CENPM	0.367647	0.00415757
CDC25C	0.183824	0.00392182
PNOC	3.49265	0.00388069
ZWINT	0.183824	0.00380249
ACTB	0.183824	0.00379566
RAVER1	0.367647	0.003785
MRPS12	0.183824	0.003765
SPIB	0.183824	0.00372573
C10orf90	0.551471	0.00369643
NDC80	0.367647	0.00367466
GAPT	0.367647	0.00362113
KIAA0101	0.183824	0.00353861
ADCY6	0.183824	0.00347084
CCR7	0.183824	0.00341815
ZRANB2	0.367647	0.00340417
NDUFAF4	0.551471	0.00335367
NXT1	0.367647	0.00321833
LHFPL2	0.551471	0.00319116
RPL36	0.551471	0.00318437
BUB1B	0.551471	0.00317437
SFXN4	0.183824	0.00317181
TPI1	0.183824	0.00312669
DAB1	0.367647	0.00310873
SPN	0.183824	0.00305675
TMIGD2	0.735294	0.00296431
CYP2S1	0.183824	0.00292879
IRF8	1.65441	0.00288723
CD37	0.183824	0.00284807
SHC2	0.735294	0.00279407
C10orf2	0.183824	0.00276934
GMFG	0.183824	0.00275139
XAB2	0.551471	0.00272345
ISOC2	0.367647	0.00269122
RPL4	0.183824	0.00266878
GPRC5A	0.735294	0.00265724
DHPS	0.367647	0.00260352
SLC1A5	0.183824	0.00257821
RPS24	0.183824	0.00257562
PDE12	0.183824	0.00256397
COX6C	0.183824	0.00255581
CDC6	0.183824	0.00252931
POLD1	0.183824	0.00250386
AKT1S1	0.183824	0.00247943
RIMBP2	0.183824	0.00243862
FGF7	0.551471	0.00241095
GPR87	0.183824	0.0024058
HMGB1	0.367647	0.00239993
DUT	0.735294	0.0023756
ADRA1D	0.183824	0.00236787
PNKP	0.183824	0.00234872
NOP16	0.367647	0.00232375
GNB2L1	0.367647	0.00229365
POC1A	0.183824	0.00229016
HBP1	0.183824	0.00225474
DENND1C	0.551471	0.00221964
NEIL3	0.735294	0.00218665
NUSAP1	0.551471	0.00218383
HNRNPH1	0.367647	0.00217924
CHEK1	0.367647	0.00217835
CD74	0.183824	0.00216045
NLRP14	0.183824	0.00215276
TRAIP	0.183824	0.00212943
UQCR10	0.183824	0.00207885
MRPS34	0.183824	0.00201744
MRVI1	0.551471	0.00200573
FAM193B	0.367647	0.00199758
AP1M1	0.183824	0.00199386
C13orf33	0.367647	0.00198277
CKS2	0.183824	0.00196029
NFIX	0.551471	0.00193882
NLE1	0.183824	0.00191054
FAT2	0.367647	0.00189506
CDCA3	0.183824	0.00188192
RBM27	0.183824	0.00177981
FAM98A	0.183824	0.00177149
C15orf52	0.551471	0.0017627
PCNA	0.183824	0.00175171
POLA1	0.183824	0.00173948
CASC5	0.551471	0.00171729
NCL	0.183824	0.00171494
COX7C	0.551471	0.00169932
RPS6	1.10294	0.0016955
ATP8B4	0.551471	0.00168874
PKP2	0.183824	0.00168654
POLE	0.367647	0.00168234
RRM1	0.183824	0.00167735
SNRNP25	0.551471	0.00164056
MLXIPL	0.183824	0.00163534
TCL1B	0.183824	0.00163307
IARS	0.367647	0.00161393
PFKFB4	0.367647	0.00160188
RPS14	0.183824	0.00158465
SLC31A1	0.183824	0.0015845
C5orf56	0.735294	0.0015597
LGALS4	0.183824	0.00152392
PLCB2	0.551471	0.00151609
CD6	0.183824	0.00151594
TSPAN32	0.367647	0.00151319
CHCHD1	0.183824	0.00150403
LTV1	0.919118	0.00147157
TNFSF8	0.183824	0.00146104
AICDA	0.367647	0.00145198
HMMR	0.367647	0.00144294
TNFRSF1A	0.183824	0.00143796
PRAM1	0.367647	0.00143696
COQ9	0.551471	0.00143504
ANXA1	0.551471	0.00141682
MSRB3	0.183824	0.00141559
TOP1	0.183824	0.0013855
CENPK	0.735294	0.00137594
CD180	0.919118	0.00135364
RBM38	0.183824	0.0013228
S100B	0.183824	0.00131502
LCP2	0.183824	0.00130461
NDST2	0.183824	0.00127457
PARVG	0.919118	0.0012686
CBFB	0.367647	0.00125758
CYB5R3	0.551471	0.00125263
MAP2K2	0.735294	0.00123295
UBA52	0.367647	0.00122977
TOP2A	0.183824	0.0012222
IL18	0.183824	0.00120919
CHAF1B	0.183824	0.00115376
ASF1B	0.367647	0.0011536
LSM3	0.183824	0.00115159
ILF3	0.367647	0.00114225
GPSM2	0.367647	0.0011257
NOP10	0.183824	0.00112065
PKP3	0.919118	0.00111722
ELAVL1	0.367647	0.00111626
TNFRSF13C	1.10294	0.00111305
GPX8	0.367647	0.00111015
RAD21	0.183824	0.0010801
IFRD2	0.183824	0.00108
CLP1	0.367647	0.00107594
AKAP8L	0.183824	0.00107554
FTL	0.367647	0.001041
RLTPR	0.367647	0.00103883
P4HA1	0.183824	0.00103794
DAG1	0.183824	0.00102948
SPINT2	0.183824	0.00102391
KRTAP1-1	0.367647	0.00101157
PIF1	0.183824	0.00101041
EIF3G	0.367647	0.00100289
C19orf10	0.735294	0.000992292
NDFIP1	0.183824	0.000963798
DTYMK	0.367647	0.000953146
KIF9	0.183824	0.000949603
SNRPD2	0.183824	0.000941189
SERPINB5	1.10294	0.000940753
APOL3	0.183824	0.000940041
NKG7	0.367647	0.000934716
C14orf49	0.183824	0.000931758
RPL13A	0.183824	0.00091746
ZNF580	0.367647	0.00091333
EIF3L	0.183824	0.000911362
RP2	0.367647	0.000899411
OIP5	0.551471	0.000896997
FBXO5	0.919118	0.000896352
FAM116B	2.02206	0.000892783
TACC3	0.183824	0.000887246
COPB1	0.183824	0.000885676
RPS11	0.183824	0.000874284
NCOA5	0.183824	0.000862372
METTL11A	0.183824	0.000858022
LSM5	0.183824	0.00085742
VIM	0.551471	0.000852133
RNF135	0.367647	0.000838581
C10orf137	0.183824	0.000813789
ZBTB32	0.183824	0.000809342
SHPRH	0.919118	0.000793798
DHODH	0.183824	0.000786392
KIAA1704	0.551471	0.000786342
DCAF15	0.367647	0.000771652
IFIT3	0.183824	0.000771574
SMC3	0.367647	0.000771279
KIAA1967	3.49265	0.000754826
RUVBL2	0.183824	0.000750453
SAMSN1	0.735294	0.000742763
STIL	0.183824	0.000736617
TMEM45B	0.183824	0.000734435
RPL3	0.183824	0.000732398
YPEL1	0.367647	0.000720516
TAF1C	1.47059	0.000709886
PGM3	0.551471	0.000691161
GEMIN5	0.367647	0.000677569
PDGFRB	0.183824	0.000673691
SYNCRIP	0.551471	0.000659532
JAK3	0.367647	0.00064861
RNASE2	0.367647	0.000647582
RNF126	0.735294	0.000627666
CCDC86	0.183824	0.000626312
EPS8L2	0.735294	0.00062456
PUS1	0.367647	0.000618204
FAM54A	0.735294	0.000617184
ZNF101	0.183824	0.000615807
DDX21	0.183824	0.000614349
RSL24D1	0.367647	0.000614048
CBFA2T3	1.83824	0.000613444
POLL	0.183824	0.000602611
S1PR4	0.919118	0.00059705
PRIM2	0.367647	0.000589833
NLN	0.735294	0.000587844
RRP12	0.183824	0.000587265
RPS27L	0.183824	0.000578962
CHTF18	0.367647	0.000572863
GNL3	0.183824	0.000564172
GPR132	0.183824	0.000548994
TUBGCP6	2.02206	0.000540522
FOXM1	0.183824	0.000540383
RPS19BP1	0.183824	0.000533457
HEATR3	0.551471	0.000527632
CCNB2	0.367647	0.000524023
KCNA3	0.551471	0.000521693
CEP55	0.183824	0.000521276
SERBP1	0.367647	0.000520957
UBE2L6	0.367647	0.000502683
TSG101	0.183824	0.000499869
RHOG	0.367647	0.000491238
PLD3	0.367647	0.000487876
DAZAP1	0.735294	0.000487318
DPEP1	1.10294	0.000475833
FNTA	0.551471	0.000474986
MPI	0.183824	0.000474854
CEP152	0.551471	0.000470971
TMEM184B	0.183824	0.000470426
STX11	0.735294	0.000469381
ZBTB44	0.183824	0.000468543
CCL17	0.551471	0.000466346
PPIC	0.735294	0.000466045
RANBP3	0.551471	0.000458681
C19orf48	0.183824	0.000456392
ERG	0.183824	0.000455677
LSM7	0.735294	0.000455333
CCR5	0.183824	0.000454951
LRRC8B	0.367647	0.000454778
RAC2	0.183824	0.000446753
CRB3	0.551471	0.000446503
CDH19	1.10294	0.00044638
CPN1	0.183824	0.000436387
IGSF6	0.551471	0.000433238
SEC24A	0.735294	0.00043171
AFF2	0.183824	0.000429479
RPL5	0.367647	0.000417631
MZF1	0.367647	0.000415295
TFEC	0.183824	0.000414409
NT5E	0.551471	0.000412095
DCP2	0.551471	0.000402995
ATP5C1	0.735294	0.000401619
PTTG3P	0.183824	0.000388081
AXL	0.183824	0.000387735
MRPL50	0.183824	0.000385968
WDR1	0.183824	0.000383309
PRG2	0.367647	0.000382513
CD27	0.183824	0.000381887
GLYCTK	0.183824	0.000380179
TJP1	0.183824	0.00037937
RAB32	0.919118	0.000377287
PRPF19	0.183824	0.000377098
THBS1	0.551471	0.000375432
NPM1	0.367647	0.000372033
IFI44	0.367647	0.000367076
SH2D3A	0.367647	0.000362281
RPUSD4	0.367647	0.000361218
HERPUD1	0.551471	0.000360875
HERC1	0.183824	0.000360818
FAM96B	0.367647	0.000358518
ST14	0.183824	0.000348873
MLF1IP	1.10294	0.000348149
SPINK4	0.183824	0.000347175
HCCS	0.183824	0.000345865
FARSA	0.551471	0.000345652
POLDIP2	0.183824	0.00034396
ANKHD1	0.183824	0.000343759
FKBP8	0.183824	0.000341122
GBP4	0.367647	0.00034014
TYROBP	0.183824	0.000340093
HPS6	0.183824	0.000339104
PAN3	0.551471	0.000337797
RPS19	0.183824	0.000334106
CHGB	0.183824	0.000333191
FBL	0.367647	0.000333075
LSP1	0.551471	0.000330076
IPO11	0.551471	0.000329083
CCDC18	0.367647	0.000328475
ELMO2	0.183824	0.0003127
NOP56	0.183824	0.000310872
NDUFAF3	0.183824	0.000310189
EIF3A	0.183824	0.00030681
RAB8A	0.183824	0.000304727
MRPL54	0.735294	0.000303958
CCL4	0.183824	0.000301057
ZMYM2	1.10294	0.000300061
MIPEP	0.735294	0.000300055
CPEB3	0.183824	0.00029666
ZDHHC16	0.183824	0.000295945
LILRB2	0.367647	0.000295369
POLR3K	0.551471	0.000293846
WASL	0.367647	0.000290949
BNIP1	0.367647	0.000287885
SNRNP70	0.183824	0.000287303
TCTA	0.183824	0.000285412
SUV39H1	0.367647	0.000281871
TSPAN4	0.367647	0.000278821
UTP15	0.367647	0.000275978
MYO1E	0.367647	0.000272107
LSM10	0.183824	0.000271229
WDR76	0.735294	0.000270895
NCAPD2	0.183824	0.000270733
WDR77	0.551471	0.00026987
CCR9	0.183824	0.000269651
FAM46C	0.551471	0.000267199
SPARC	0.367647	0.000265436
CCL22	0.551471	0.000264729
SPAG5	0.183824	0.000261857
RELB	0.183824	0.00025683
MATR3	0.183824	0.000256122
WNT7A	0.183824	0.000256023
NDUFB6	0.367647	0.000255118
KIAA0664	0.183824	0.0002551
WDR59	0.367647	0.000253024
MGEA5	0.183824	0.000249218
TRIM69	0.551471	0.000249124
VPS36	0.183824	0.000248935
LMNB1	0.735294	0.000247954
SPSB3	0.183824	0.00024445
MST1R	0.183824	0.000244349
GRAP2	0.183824	0.000242976
GNS	0.183824	0.000240844
KIAA0528	0.367647	0.000240777
KRI1	0.367647	0.000240326
FANCA	1.10294	0.000239949
LIMD1	0.183824	0.000238035
C9orf3	0.367647	0.000236184
PUS7	0.183824	0.000234988
HIGD2A	0.367647	0.000234981
DDX60	0.735294	0.000233555
SLIT1	0.183824	0.000231982
INADL	0.183824	0.000229301
EP400	0.367647	0.000226134
STUB1	0.183824	0.00022337
CLPTM1	0.183824	0.000218634
FAM83D	0.183824	0.000217446
EMP3	0.183824	0.000217262
RPL13	1.28676	0.000216164
KIAA0895L	0.367647	0.000215981
BAG5	0.183824	0.000213645
PRPF38B	0.367647	0.000213622
SUPV3L1	0.183824	0.00021042
RABL5	0.183824	0.000210031
PIK3AP1	0.183824	0.00020882
SLC30A7	0.735294	0.000208702
MSL1	0.183824	0.000207607
SP140	0.183824	0.000205581
HSPA8	0.367647	0.000205568
CAB39	0.183824	0.000204821
MRPS36	0.735294	0.00020413
PRMT1	0.183824	0.000203737
AZU1	0.735294	0.000198287
C11orf71	0.367647	0.000196642
RBM15B	0.183824	0.000192632
KDM3B	0.183824	0.000191924
PPP1R13L	0.183824	0.000191208
TRAPPC3	0.183824	0.000182831
PGLYRP2	0.183824	0.00018195
NHLRC3	0.367647	0.000181619
MBD3	0.735294	0.000181481
KLRB1	0.551471	0.000180119
SH3TC1	0.183824	0.000179888
USP1	0.183824	0.000174688
SF3A1	0.183824	0.000173914
IRF2BP1	0.183824	0.000172544
AKAP12	0.919118	0.000172447
RHOC	0.551471	0.000172447
RANGAP1	0.183824	0.000172358
KLHL28	0.367647	0.000171805
FAM195A	0.183824	0.000171801
UBA7	0.183824	0.00017162
HDLBP	0.183824	0.000170844
TOP2B	0.183824	0.000170321
POSTN	0.367647	0.000169258
MELK	0.735294	0.000169194
POLR1D	0.551471	0.000168764
TMC4	0.367647	0.000168281
PLAU	0.183824	0.000168258
CCDC124	0.367647	0.000167716
PCM1	2.75735	0.000167412
FXYD3	0.183824	0.000164831
DOCK7	0.183824	0.000163584
MPEG1	0.367647	0.000163292
OVOL2	0.551471	0.000160679
EHD2	0.183824	0.000160199
USP20	0.183824	0.000158812
FCER2	0.551471	0.000158747
IRF1	0.735294	0.00015865
CIRH1A	0.367647	0.000158261
MCOLN1	0.551471	0.000158126
HSPA14	0.551471	0.000157544
BTF3	0.367647	0.000156713
TRIM28	0.367647	0.000156654
EEF2	0.735294	0.000155808
SHOC2	0.367647	0.000154711
FBXW11	0.367647	0.000153054
PPIB	0.367647	0.000152202
COPE	0.183824	0.000150795
GUSB	0.183824	0.000147017
BBC3	0.183824	0.00014595
KRTAP1-5	0.183824	0.000143866
DTHD1	0.367647	0.000143166
SDF2L1	0.367647	0.000141867
MBTPS2	0.183824	0.000141717
MCART1	0.735294	0.00014135
PABPC1L	0.183824	0.000141212
UBE2I	0.183824	0.000141162
ESRP2	0.367647	0.000140233
EBI3	0.735294	0.000140156
RBX1	0.183824	0.000139805
MYB	0.735294	0.000139712
HNRNPA3	0.183824	0.00013778
RRAS	0.183824	0.000137053
SP110	0.183824	0.000135497
TMOD2	0.367647	0.000134182
RPRD1A	0.735294	0.000131258
EPS8L3	0.367647	0.00013045
NUCB1	0.183824	0.000128594
B3GNT3	0.367647	0.000128398
RDX	0.183824	0.000128098
PIK3R5	0.183824	0.000128056
TMEM93	0.183824	0.000126178
ARAP2	0.183824	0.000125222
LAT2	0.183824	0.000124926
GLTSCR2	0.183824	0.0001246
ACO2	0.183824	0.000124526
CD2	0.735294	0.000124474
PTOV1	0.183824	0.0001229
ARHGDIB	0.735294	0.00012256
TOMM5	0.735294	0.000121899
NXNL1	0.183824	0.000121468
TGFBI	0.367647	0.000120942
TRIB3	0.183824	0.000120857
HOOK1	0.367647	0.000120754
ATAD5	0.367647	0.0001204
DNAJC2	0.183824	0.000118999
CYR61	0.183824	0.000118012
HJURP	0.183824	0.000117186
PTAR1	0.367647	0.000117183
DLAT	0.183824	0.000116732
SKA3	1.28676	0.000115526
PRTN3	0.735294	0.00011535
GNG12	0.367647	0.000114795
RPS16	0.367647	0.000114683
MAP4K1	0.183824	0.000114633
SCARF1	0.183824	0.000114251
STT3A	0.367647	0.000113441
USP8	0.551471	0.000112004
RNF11	0.183824	0.000110257
RHOA	0.183824	0.000109449
FGFR1OP	1.28676	0.00010934
NUDCD2	0.367647	0.00010903
CLDN3	0.183824	0.000106228
RANBP10	0.367647	0.000103299
TMEM154	0.183824	0.000102216
C19orf59	0.551471	0.000101556
ANXA2	0.367647	9.94791e-05
CDH3	0.367647	9.92573e-05
EMP1	0.735294	9.88716e-05
HSPBP1	0.367647	9.76401e-05
IFRD1	0.367647	9.75948e-05
LOXL2	3.30882	9.55423e-05
PASK	0.183824	9.49099e-05
CDC123	0.735294	9.4486e-05
UFD1L	0.183824	9.44624e-05
SH3BP4	0.183824	9.39373e-05
ATP6V0D1	0.367647	9.22869e-05
SENP6	0.551471	9.22283e-05
SH3GL1	0.735294	9.02353e-05
C1S	0.183824	8.86258e-05
IK	0.183824	8.78978e-05
C11orf1	0.183824	8.78919e-05
CLRN3	0.551471	8.6652e-05
CEBPG	0.367647	8.65435e-05
EXOSC1	0.183824	8.57816e-05
CYTH2	0.183824	8.46783e-05
MAN1B1	0.183824	8.44242e-05
PDCD11	0.183824	8.26281e-05
KDELR1	0.183824	8.21275e-05
TYSND1	0.183824	8.07277e-05
PDGFC	0.551471	8.06493e-05
CD9	0.183824	8.0137e-05
KIAA1324	0.367647	8.00634e-05
NR2C2AP	0.183824	7.99928e-05
PSMD1	0.183824	7.92007e-05
SSRP1	0.367647	7.91649e-05
TAB2	0.919118	7.90707e-05
CYBB	0.551471	7.90357e-05
ZWILCH	0.183824	7.86658e-05
TRIP12	0.183824	7.78412e-05
APOL4	0.183824	7.69296e-05
ETS1	0.367647	7.68498e-05
PRF1	0.183824	7.6763e-05
ZNF581	0.367647	7.66636e-05
CYTH4	0.183824	7.62288e-05
LAMP1	0.919118	7.539e-05
DDX49	0.183824	7.46907e-05
OSBP	0.183824	7.44789e-05
CTSA	0.183824	7.42752e-05
RPF2	0.551471	7.40907e-05
ASB13	0.735294	7.31765e-05
C19orf6	0.551471	7.26875e-05
DPY30	0.183824	7.15014e-05
PPP5C	0.183824	7.13294e-05
YWHAZ	0.183824	7.12479e-05
NUP188	0.183824	7.1232e-05
NOL4	0.919118	7.08124e-05
TMEM208	0.367647	7.07283e-05
GRWD1	0.183824	6.97479e-05
FGFR4	0.367647	6.94004e-05
C9orf72	1.47059	6.93515e-05
SLU7	0.367647	6.91218e-05
PHAX	0.735294	6.88965e-05
GTF2I	0.183824	6.88814e-05
UBXN7	0.183824	6.84718e-05
FANCM	0.183824	6.82747e-05
C10orf118	0.183824	6.80728e-05
PPAN	0.367647	6.7823e-05
IFFO1	0.183824	6.77053e-05
CNOT3	0.367647	6.53903e-05
CDC7	0.367647	6.50537e-05
IL2RB	0.183824	6.47696e-05
CASP8AP2	0.735294	6.45086e-05
RNH1	0.919118	6.34043e-05
ADAMTS2	0.367647	6.33429e-05
HSH2D	0.183824	6.2707e-05
SGK2	0.183824	6.23411e-05
PPP2CA	0.735294	6.21562e-05
ZCCHC10	0.735294	6.15149e-05
LRRC40	0.367647	6.14126e-05
MYH9	0.183824	6.13986e-05
CRAMP1L	0.183824	6.13134e-05
HAUS3	0.183824	6.09255e-05
FBXL12	0.367647	6.09233e-05
COMTD1	0.183824	6.08728e-05
BAG1	0.183824	6.06125e-05
NEURL1B	0.367647	6.057e-05
CNN1	0.367647	6.03668e-05
CANX	0.367647	6.02666e-05
IMPDH2	0.183824	5.94178e-05
C19orf70	0.551471	5.92037e-05
EGFL6	0.183824	5.9046e-05
GABRB3	0.551471	5.87254e-05
DNAJB9	0.183824	5.7737e-05
ATXN2L	0.183824	5.77046e-05
GPR174	0.183824	5.69558e-05
SRA1	0.183824	5.68692e-05
ALKBH7	0.551471	5.68432e-05
ASNA1	0.551471	5.63839e-05
STAB1	0.183824	5.59056e-05
NACC2	0.183824	5.46562e-05
DNA2	0.183824	5.46261e-05
IL20RA	0.735294	5.44457e-05
MYBL1	0.183824	5.43866e-05
ECSIT	0.367647	5.43026e-05
RFXAP	0.367647	5.39835e-05
JUP	0.183824	5.34199e-05
GRPEL1	0.183824	5.31703e-05
P4HA2	0.735294	5.17766e-05
JMJD4	0.183824	5.15263e-05
FAM57A	0.367647	5.14979e-05
CARD16	0.183824	5.13221e-05
RTP4	0.183824	5.12794e-05
NUP210	0.183824	5.10522e-05
DNAJC17	0.551471	5.06424e-05
DDX58	0.367647	4.97979e-05
SPCS1	0.183824	4.95011e-05
XPOT	0.183824	4.94764e-05
TIMM10	0.367647	4.93417e-05
TPSB2	0.183824	4.91984e-05
TPSAB1	0.183824	4.91984e-05
RPL28	0.367647	4.88497e-05
ZFP36L1	0.183824	4.88354e-05
TOPORS	0.367647	4.85967e-05
PSMD13	0.919118	4.85007e-05
NDUFA5	0.367647	4.82971e-05
YIPF5	0.183824	4.71114e-05
HOOK3	0.735294	4.65978e-05
ZC3H18	1.47059	4.6596e-05
SLC7A5	1.47059	4.63326e-05
CCNT1	0.183824	4.58295e-05
OLIG3	0.735294	4.57627e-05
NPHP1	0.367647	4.55332e-05
ACTR5	0.183824	4.54492e-05
PTTG1IP	0.183824	4.53416e-05
ART1	0.367647	4.5268e-05
IBTK	0.551471	4.46843e-05
PNRC1	0.735294	4.45603e-05
SEMA4D	0.183824	4.45399e-05
CSE1L	0.183824	4.44922e-05
CENPH	0.735294	4.42947e-05
LTC4S	0.367647	4.42243e-05
PIK3C2A	0.183824	4.40404e-05
ZW10	0.183824	4.3941e-05
IL4	0.735294	4.38858e-05
LGALS1	0.183824	4.37279e-05
CLEC11A	0.183824	4.3464e-05
NOP2	0.183824	4.3425e-05
NDUFV1	0.183824	4.29862e-05
CFP	0.183824	4.29573e-05
SEC11A	0.183824	4.29174e-05
TIMP1	0.551471	4.24952e-05
SEPT2	0.183824	4.23673e-05
DOCK2	0.183824	4.23199e-05
MANF	0.183824	4.2319e-05
EIF1	0.183824	4.23178e-05
SCN3B	0.367647	4.17385e-05
NTM	0.183824	4.15288e-05
CNO	0.183824	4.12339e-05
RRP9	0.183824	4.09421e-05
SKIV2L2	0.367647	4.07528e-05
P2RX1	0.183824	4.05064e-05
HTRA1	0.183824	4.01155e-05
TXNDC15	0.551471	4.00508e-05
HSPA4	0.735294	3.99818e-05
TAF15	0.183824	3.98927e-05
FAM46A	0.551471	3.97102e-05
BICD2	0.367647	3.96949e-05
NUBP2	0.183824	3.95889e-05
SDF4	0.183824	3.95863e-05
IL6ST	0.367647	3.95048e-05
DNAJC30	0.183824	3.947e-05
GEMIN4	0.367647	3.88303e-05
PHYHIPL	0.367647	3.84794e-05
RBM42	0.183824	3.8382e-05
IFNA2	6.61765	3.77711e-05
CLDN4	0.183824	3.75067e-05
CIRBP	0.551471	3.71165e-05
ABCC11	0.367647	3.7076e-05
ARID1B	1.10294	3.67013e-05
DOCK8	2.02206	3.63593e-05
CEACAM6	0.183824	3.62487e-05
SRPX	0.367647	3.59526e-05
SLTM	0.367647	3.58462e-05
MIER3	0.367647	3.56109e-05
ZNF397	0.735294	3.55019e-05
CRELD2	2.20588	3.5435e-05
DDIT4	0.183824	3.47275e-05
LILRB4	0.367647	3.45175e-05
PSMB10	0.367647	3.44805e-05
TLCD1	0.183824	3.42819e-05
WDR3	0.551471	3.42474e-05
FDX1L	0.367647	3.40282e-05
PRPF31	0.367647	3.39097e-05
ARHGAP29	0.367647	3.38394e-05
MARVELD2	0.735294	3.37235e-05
IMP3	0.183824	3.37101e-05
UBA1	0.183824	3.36107e-05
C14orf2	0.183824	3.35174e-05
TMX2	0.367647	3.34758e-05
NHP2	0.367647	3.31059e-05
TFAM	0.367647	3.30497e-05
FAM13B	0.183824	3.27675e-05
UBA2	0.367647	3.27015e-05
TCP1	0.919118	3.2687e-05
SPINT1	0.551471	3.26374e-05
PIK3CG	0.183824	3.23872e-05
ADAT2	0.735294	3.23669e-05
NR2F6	0.183824	3.22656e-05
MYO5C	0.367647	3.21565e-05
ASAH1	2.75735	3.19811e-05
MAZ	0.183824	3.17487e-05
PTGFRN	0.735294	3.17006e-05
AHNAK2	0.183824	3.16557e-05
DDX3X	0.367647	3.13023e-05
TMEM8A	0.735294	3.12106e-05
KIAA0284	0.183824	3.09361e-05
C17orf78	0.183824	3.08729e-05
EXOSC8	0.367647	3.08613e-05
MED23	0.551471	3.07572e-05
QARS	0.183824	3.06974e-05
SP100	0.183824	3.04513e-05
IFNB1	5.14706	3.03458e-05
TRMU	1.47059	3.00722e-05
PSPC1	1.10294	2.99554e-05
SDHAF1	0.183824	2.98667e-05
TRAM1	0.183824	2.91599e-05
SCD	0.183824	2.91439e-05
CISD1	0.367647	2.91434e-05
DIAPH3	0.183824	2.88424e-05
LMF2	2.02206	2.88347e-05
LRRC33	0.183824	2.87983e-05
MAP7	0.735294	2.87148e-05
FAM100B	0.183824	2.81521e-05
PPIL4	0.919118	2.80473e-05
EML2	0.183824	2.78108e-05
RNF138	0.735294	2.77991e-05
PTPN6	0.183824	2.77603e-05
C19orf21	0.735294	2.76455e-05
PTK2B	3.30882	2.75879e-05
TRUB1	0.183824	2.75722e-05
BEND5	0.183824	2.74691e-05
TNFAIP8	0.735294	2.71364e-05
SRGN	0.183824	2.66093e-05
PDIA3	0.551471	2.65529e-05
THY1	0.183824	2.64294e-05
RPRD1B	0.183824	2.64108e-05
HDAC3	0.183824	2.63826e-05
MCAT	0.735294	2.62894e-05
TTF2	0.735294	2.6193e-05
C9orf152	0.183824	2.58318e-05
SLPI	0.183824	2.57907e-05
PIN1	0.367647	2.57855e-05
IL13	0.735294	2.5636e-05
SLC7A1	0.367647	2.55594e-05
TRAPPC5	0.551471	2.55341e-05
GNAI2	0.183824	2.54697e-05
C15orf23	0.551471	2.53802e-05
ZC3H4	0.183824	2.53286e-05
CHMP5	0.183824	2.50442e-05
TIMM8B	0.183824	2.50256e-05
MOSPD2	0.367647	2.4633e-05
PSMA1	0.183824	2.42333e-05
NDUFS7	0.551471	2.41022e-05
WWC1	0.367647	2.40204e-05
EMG1	0.183824	2.39001e-05
SDHD	0.183824	2.38832e-05
LIN37	0.183824	2.37954e-05
BSPRY	0.183824	2.36548e-05
CAV1	0.367647	2.35555e-05
TSSC4	0.367647	2.35415e-05
PSENEN	0.183824	2.35286e-05
FAM83E	0.183824	2.3475e-05
BEND3	0.735294	2.34741e-05
CTDSPL	0.183824	2.34479e-05
ANXA2P3	0.183824	2.34454e-05
TMED9	0.367647	2.34114e-05
SASS6	0.735294	2.29924e-05
ARFGEF1	0.183824	2.29829e-05
ZFP14	0.367647	2.26105e-05
TMCO6	0.183824	2.253e-05
HEMGN	0.183824	2.24906e-05
OBFC2A	0.183824	2.249e-05
DDX60L	0.735294	2.24898e-05
IL4I1	0.183824	2.22167e-05
SUN2	0.183824	2.2033e-05
MAP4	0.367647	2.1886e-05
NOC3L	0.183824	2.1861e-05
MRFAP1L1	0.183824	2.16749e-05
EEF1A1	0.551471	2.16688e-05
GTF2A2	0.551471	2.15708e-05
CD93	0.367647	2.15534e-05
LOX	0.735294	2.13523e-05
COMMD4	0.183824	2.13183e-05
U2AF2	0.367647	2.13071e-05
CHID1	0.367647	2.12257e-05
CDH1	0.367647	2.10314e-05
TPM4	0.183824	2.09771e-05
MAGI3	0.735294	2.09228e-05
ANP32B	0.183824	2.08824e-05
NAF1	0.551471	2.05852e-05
ACY3	0.367647	2.05793e-05
PCDH1	0.183824	2.04674e-05
FUT3	0.551471	2.042e-05
PLCG1	0.183824	2.03185e-05
SRPR	0.367647	2.03022e-05
NFKBIB	0.183824	2.02415e-05
PHF2	0.367647	1.97666e-05
ANKRD13B	0.183824	1.97304e-05
SDC4	0.183824	1.97149e-05
CDX2	0.551471	1.96784e-05
ASMT	0.183824	1.95827e-05
ESF1	0.183824	1.94518e-05
BCL2L14	0.735294	1.93418e-05
USP7	0.183824	1.92092e-05
GTPBP4	0.919118	1.9179e-05
JAKMIP1	0.183824	1.90252e-05
NQO1	0.367647	1.90075e-05
PSMD11	0.183824	1.88141e-05
SYT4	1.10294	1.85518e-05
TUSC2	0.183824	1.84983e-05
ZFP36	0.367647	1.84499e-05
CTDSPL2	0.367647	1.84184e-05
IFIT2	0.183824	1.82505e-05
MYO5B	1.10294	1.80456e-05
PJA2	0.551471	1.78749e-05
ANKRD11	1.28676	1.77541e-05
ILK	0.183824	1.74625e-05
HSPA5	0.183824	1.73038e-05
APOL6	0.183824	1.71154e-05
POLR3G	0.183824	1.6938e-05
POLR3D	3.30882	1.69057e-05
SCEL	0.367647	1.68988e-05
LRWD1	0.551471	1.67492e-05
HEBP1	0.735294	1.67144e-05
TCOF1	0.183824	1.6663e-05
POLR3A	0.183824	1.665e-05
ELAVL3	0.367647	1.66213e-05
PLD4	0.183824	1.6593e-05
HSPA9	0.183824	1.65558e-05
CNOT6	0.183824	1.65147e-05
IP6K2	0.183824	1.64157e-05
ADAM12	0.551471	1.6381e-05
SCAI	0.183824	1.63529e-05
AP4E1	0.367647	1.63356e-05
SAR1B	0.735294	1.62527e-05
SCRG1	0.735294	1.6214e-05
POLR2F	0.183824	1.62047e-05
TTLL12	0.919118	1.6126e-05
GCNT3	0.551471	1.60592e-05
GLMN	0.367647	1.60259e-05
ANXA6	0.367647	1.59282e-05
SERPINA10	0.183824	1.58502e-05
GMIP	0.183824	1.58281e-05
STK10	0.367647	1.57383e-05
MEX3D	0.735294	1.56439e-05
BAP1	0.367647	1.55771e-05
RFX7	0.551471	1.53407e-05
SERTAD3	0.367647	1.50807e-05
ZCCHC5	0.183824	1.50201e-05
ITK	0.367647	1.48577e-05
NCLN	0.919118	1.479e-05
BAZ1B	0.183824	1.47084e-05
SEC13	0.183824	1.46973e-05
ACOT7	0.183824	1.4632e-05
ZNF589	0.367647	1.46218e-05
ZNF821	0.183824	1.45721e-05
TAF4B	0.919118	1.45659e-05
ETF1	0.183824	1.45412e-05
TMEM115	0.183824	1.43755e-05
ATP6AP2	0.183824	1.43429e-05
FAM32A	0.183824	1.42937e-05
CRBN	0.183824	1.42935e-05
FAM73A	0.367647	1.42615e-05
PRKCSH	0.367647	1.41734e-05
RPGRIP1L	0.551471	1.41658e-05
TMEM145	0.183824	1.40737e-05
RBM10	0.183824	1.39855e-05
SLC6A2	0.551471	1.38926e-05
LAPTM5	0.183824	1.38288e-05
SLC35A2	0.183824	1.37446e-05
FUT6	0.551471	1.36406e-05
SH3KBP1	0.183824	1.35907e-05
OXNAD1	0.183824	1.34127e-05
CTCF	0.367647	1.33994e-05
ARRDC1	0.183824	1.33284e-05
MAP7D1	0.183824	1.32579e-05
ARID2	0.367647	1.31382e-05
C5orf44	0.735294	1.30144e-05
TPD52L1	0.735294	1.28619e-05
WWC2	0.919118	1.25832e-05
ELAVL4	0.183824	1.25561e-05
CDCA4	0.183824	1.23749e-05
DOLK	0.183824	1.23197e-05
RWDD2A	0.551471	1.22538e-05
NEFH	0.183824	1.20308e-05
AGAP1	0.183824	1.18333e-05
LRRC70	0.551471	1.17977e-05
RHOT2	0.183824	1.17574e-05
C18orf56	0.183824	1.17193e-05
RPL35A	0.183824	1.16532e-05
RASA1	0.551471	1.15752e-05
EIF3E	0.183824	1.14553e-05
KRT14	0.183824	1.14079e-05
FA2H	0.367647	1.13822e-05
KCNC1	0.183824	1.13472e-05
TSPAN15	0.183824	1.12908e-05
NAPA	0.183824	1.11729e-05
UBL7	0.183824	1.11559e-05
TRAPPC2	0.183824	1.09329e-05
HS3ST1	0.183824	1.09271e-05
PTPN22	0.735294	1.09202e-05
SNAPC4	0.367647	1.09155e-05
RNASE3	0.551471	1.08813e-05
SMAD3	0.183824	1.08385e-05
PRKACA	0.367647	1.08079e-05
MYOF	0.183824	1.08062e-05
LATS2	1.28676	1.07308e-05
TFPT	0.367647	1.07067e-05
ATP2A3	0.183824	1.06794e-05
SLC38A7	0.367647	1.06741e-05
SPAST	0.183824	1.06415e-05
CLPX	0.183824	1.05467e-05
USH1C	0.183824	1.04506e-05
IL12RB1	0.183824	1.04394e-05
DHTKD1	0.735294	1.03765e-05
PMPCA	0.367647	1.03119e-05
INO80E	0.183824	1.02964e-05
ATP7B	0.183824	1.02367e-05
RRBP1	0.551471	1.01794e-05
PSRC1	0.367647	1.01667e-05
C15orf24	0.367647	1.01005e-05
CTGF	0.551471	1.0018e-05
TRIM22	0.183824	9.96676e-06
LRRC8E	0.551471	9.91073e-06
NEXN	0.367647	9.90977e-06
DLC1	2.57353	9.87628e-06
S100P	0.183824	9.81718e-06
CCNJ	0.183824	9.79258e-06
FOXD3	0.367647	9.65517e-06
F3	0.367647	9.65099e-06
TAP1	0.183824	9.50807e-06
FBXL7	0.183824	9.43152e-06
CCDC68	1.28676	9.37925e-06
FBXO38	0.367647	9.36501e-06
IFI27L1	0.183824	9.2862e-06
FGD3	0.367647	9.24337e-06
IL23R	0.367647	9.21997e-06
FNBP1L	0.367647	9.19509e-06
RPL15	0.183824	9.1859e-06
APRT	2.02206	9.14853e-06
JUNB	0.551471	9.06762e-06
TSR1	0.183824	8.89965e-06
HHLA3	0.367647	8.8808e-06
ERAP1	0.551471	8.86926e-06
ZMAT5	0.183824	8.69253e-06
DNAJA1	0.183824	8.68502e-06
SNX24	0.735294	8.64954e-06
RNF44	0.367647	8.57922e-06
TBC1D2	0.183824	8.49126e-06
PPP1R15A	0.183824	8.4329e-06
PDLIM7	0.367647	8.42356e-06
ISG15	0.183824	8.41214e-06
YWHAE	0.183824	8.38054e-06
ZNF146	0.183824	8.37611e-06
ABR	0.367647	8.35261e-06
KANK2	0.183824	8.31945e-06
AP1M2	0.367647	8.31568e-06
STAR	1.28676	8.23718e-06
CARD10	0.183824	8.23064e-06
SERINC1	0.551471	8.22594e-06
NNAT	0.183824	8.20668e-06
UQCRC1	0.183824	8.10682e-06
CASP4	0.183824	8.10288e-06
CXXC1	1.28676	8.09418e-06
AGPAT5	2.75735	8.08878e-06
ITIH2	0.735294	8.06319e-06
ELOF1	0.367647	8.02594e-06
GMPPB	0.183824	8.00497e-06
B3GNT8	0.183824	7.9467e-06
ING4	0.183824	7.94653e-06
NOL8	0.367647	7.93847e-06
CWC27	0.367647	7.87216e-06
MAP3K7	0.551471	7.84768e-06
MMP2	0.551471	7.83128e-06
SH3GLB2	0.183824	7.82412e-06
MEF2C	0.551471	7.71779e-06
CTXN1	0.551471	7.69778e-06
WDR73	0.183824	7.68542e-06
PGPEP1	0.183824	7.59274e-06
MANBAL	0.183824	7.5602e-06
AIM1	0.735294	7.51016e-06
SEC23B	0.551471	7.42097e-06
USP36	0.183824	7.23848e-06
CTNS	0.367647	7.21315e-06
GADD45GIP1	0.551471	7.15669e-06
RNF38	0.735294	7.13853e-06
FBXO22	0.183824	7.12464e-06
DDX46	0.551471	7.11775e-06
GADD45B	0.735294	7.1035e-06
NAT14	0.367647	7.10066e-06
MARK3	0.183824	7.08957e-06
RBM22	0.183824	7.0861e-06
FOXRED1	0.367647	7.04045e-06
GBP1	0.367647	6.99727e-06
PPRC1	0.183824	6.92382e-06
ELMO3	0.367647	6.90539e-06
AKNA	0.183824	6.88626e-06
FOSB	0.183824	6.87488e-06
BRD1	1.83824	6.77394e-06
THEMIS	0.551471	6.75256e-06
KDM5C	0.183824	6.67777e-06
C19orf54	0.183824	6.64792e-06
RPL22	0.183824	6.57552e-06
FEM1A	0.735294	6.5537e-06
FAHD1	0.183824	6.52451e-06
TACSTD2	0.367647	6.51782e-06
IYD	1.10294	6.50966e-06
TUSC5	0.183824	6.3454e-06
PAFAH1B1	0.183824	6.27807e-06
C3orf19	0.183824	6.256e-06
OPA1	0.183824	6.24971e-06
TTC38	1.47059	6.22586e-06
SCO1	0.183824	6.16499e-06
CTTNBP2NL	0.551471	6.1162e-06
MAP1B	0.551471	6.02291e-06
ATRIP	0.367647	5.98558e-06
ZNF644	0.367647	5.97806e-06
RPN2	0.183824	5.96933e-06
GPR4	0.183824	5.96603e-06
HNRNPA0	0.183824	5.93499e-06
CENPN	1.10294	5.93109e-06
RFC3	0.367647	5.90614e-06
AP3D1	0.735294	5.89506e-06
ZNF628	0.367647	5.83975e-06
RPP38	0.551471	5.83664e-06
CAPN3	0.551471	5.80747e-06
IFIT1	0.183824	5.69641e-06
SLC43A1	0.367647	5.6858e-06
ZFP161	0.551471	5.65434e-06
ATP5F1	0.551471	5.64231e-06
CISH	0.183824	5.61945e-06
SAP18	1.28676	5.52766e-06
GOT1	0.183824	5.51322e-06
ARHGAP32	0.367647	5.48183e-06
LCN15	0.183824	5.46962e-06
QKI	1.28676	5.42975e-06
NPAT	0.183824	5.4297e-06
RNF20	0.183824	5.42877e-06
ACTN4	0.183824	5.36154e-06
OSTM1	0.735294	5.33462e-06
HMGA2	0.183824	5.32915e-06
CMPK1	0.183824	5.3261e-06
ERF	0.183824	5.32112e-06
MXD4	0.183824	5.28114e-06
GNA15	0.919118	5.25388e-06
LIN28B	0.735294	5.21386e-06
MYL9	0.183824	5.21195e-06
PRAP1	0.551471	5.159e-06
PTBP2	0.551471	5.10765e-06
TBX2	0.183824	5.10681e-06
ICAM1	0.367647	5.07863e-06
ENO2	0.183824	5.07198e-06
SREBF2	0.183824	5.06927e-06
ACSL5	0.183824	5.061e-06
RENBP	0.183824	5.05585e-06
PDCD5	0.367647	5.04507e-06
TUBE1	0.551471	5.04437e-06
LCP1	0.551471	5.03943e-06
SLC30A5	0.735294	5.0343e-06
CLPP	0.551471	5.00654e-06
FAM111B	0.367647	4.94423e-06
SPOCK1	0.183824	4.93122e-06
FNIP1	0.735294	4.85701e-06
GBP3	0.551471	4.81206e-06
CD109	0.551471	4.80955e-06
RAD23A	0.551471	4.74054e-06
C20orf94	0.551471	4.6311e-06
ZNF787	0.367647	4.61038e-06
GATA1	0.183824	4.58349e-06
BRP44L	1.28676	4.55159e-06
PSMB2	0.183824	4.49182e-06
HIRA	0.183824	4.4633e-06
SUV39H2	0.551471	4.41971e-06
IRF2	1.10294	4.40523e-06
PARVA	0.367647	4.38705e-06
PHF5A	0.183824	4.35046e-06
THOP1	0.919118	4.33709e-06
INSM1	0.551471	4.30327e-06
ACAT1	0.183824	4.29856e-06
YIPF4	0.183824	4.28907e-06
VEGFC	0.735294	4.27113e-06
CETN3	0.183824	4.24945e-06
NOC2L	0.183824	4.24093e-06
C16orf13	0.183824	4.24019e-06
PSMA8	0.919118	4.22823e-06
PIH1D2	0.183824	4.15045e-06
MTFMT	0.183824	4.1438e-06
C4orf46	0.367647	4.13752e-06
TNFRSF10A	3.30882	4.13729e-06
MLLT1	0.551471	4.13685e-06
NT5DC2	0.183824	4.12249e-06
C11orf87	0.183824	4.08977e-06
C11orf57	0.183824	4.07591e-06
CEBPB	0.183824	4.05875e-06
TMEM43	0.183824	4.05579e-06
HN1L	0.183824	4.04666e-06
GPR55	0.183824	4.03881e-06
PBK	3.125	4.01722e-06
OSTF1	0.367647	3.99423e-06
TNFSF14	0.367647	3.97212e-06
TBP	1.10294	3.94023e-06
TMED7	0.551471	3.91415e-06
DHX38	0.183824	3.88857e-06
MYO9B	0.183824	3.88044e-06
FLI1	0.367647	3.87912e-06
MLANA	2.02206	3.83727e-06
DKK3	0.367647	3.81715e-06
RARS	0.367647	3.73806e-06
ZNF518A	0.183824	3.72889e-06
MRPS27	0.551471	3.72793e-06
FAM98C	0.183824	3.70737e-06
MRPL51	0.183824	3.69787e-06
DLG5	0.183824	3.67116e-06
C22orf32	0.183824	3.66536e-06
C20orf27	0.183824	3.60411e-06
EIF3H	0.183824	3.57487e-06
HKDC1	0.183824	3.55739e-06
ZNF154	0.367647	3.51555e-06
ZSCAN29	0.551471	3.5056e-06
ZMYND19	0.183824	3.48476e-06
CIC	0.183824	3.47405e-06
CCDC94	0.735294	3.42479e-06
CDKN2D	0.367647	3.39283e-06
CPD	0.183824	3.37685e-06
OCEL1	0.183824	3.37629e-06
CCDC99	0.183824	3.34378e-06
JAG2	0.183824	3.30793e-06
IL5	0.735294	3.29787e-06
INO80	0.551471	3.29744e-06
C16orf54	0.183824	3.27105e-06
PPP2R1A	0.183824	3.26408e-06
FBXO45	0.183824	3.26355e-06
CCDC117	0.183824	3.26178e-06
ITPRIP	0.183824	3.25881e-06
DCLRE1B	0.735294	3.2489e-06
POLR2K	0.183824	3.24284e-06
RFTN1	0.183824	3.24094e-06
NDUFA9	0.183824	3.21276e-06
CCDC28A	0.735294	3.2116e-06
SLC44A2	0.367647	3.2032e-06
CELF2	0.735294	3.17748e-06
AP2S1	0.183824	3.15473e-06
TFB1M	0.919118	3.11665e-06
GJB2	1.28676	3.10342e-06
AP2A1	0.183824	3.08803e-06
LARS	0.183824	3.08634e-06
DIXDC1	0.183824	3.07552e-06
NOC4L	0.367647	3.0392e-06
TNRC6B	0.183824	3.03387e-06
COPS8	0.183824	3.03355e-06
MLKL	0.367647	3.03127e-06
C15orf48	0.735294	3.01517e-06
CYB5D2	0.183824	2.96569e-06
EIF3D	0.183824	2.96254e-06
PCBP4	0.183824	2.92929e-06
CD151	0.367647	2.91521e-06
CNN2	0.551471	2.90272e-06
GOLT1B	0.367647	2.90147e-06
RAE1	0.183824	2.88692e-06
ATP10B	0.367647	2.87952e-06
CLCN3	0.735294	2.85769e-06
C8orf40	0.551471	2.84735e-06
C16orf57	0.551471	2.84342e-06
RABEPK	0.183824	2.83835e-06
WDR17	0.735294	2.83795e-06
TTPAL	0.183824	2.80062e-06
PAPOLA	0.183824	2.78971e-06
POP4	0.367647	2.78573e-06
PLEKHG6	0.183824	2.77996e-06
PATZ1	0.183824	2.77406e-06
RHD	19.4853	2.77352e-06
VPS13A	0.551471	2.76901e-06
RIN2	0.551471	2.75664e-06
TAF10	0.183824	2.74784e-06
ATAD3A	0.183824	2.71963e-06
WHSC1L1	1.28676	2.71607e-06
CEP290	0.183824	2.70633e-06
ASCL2	0.367647	2.69687e-06
CEP78	0.551471	2.66222e-06
BACH2	0.735294	2.63664e-06
MAP1A	0.551471	2.63374e-06
RTN4IP1	0.735294	2.62297e-06
SKA1	1.28676	2.6093e-06
G3BP1	0.367647	2.60816e-06
GPR35	0.183824	2.58675e-06
FAM118B	0.367647	2.56749e-06
C9orf41	0.367647	2.56635e-06
CDHR5	0.735294	2.54442e-06
ZBTB7A	0.735294	2.54121e-06
ECM2	0.367647	2.53917e-06
TNFRSF14	0.183824	2.53891e-06
DHX34	0.183824	2.53127e-06
CXorf58	0.183824	2.52317e-06
RABAC1	0.183824	2.50969e-06
TRAPPC2L	1.83824	2.50905e-06
SNAP23	0.551471	2.49528e-06
CUTC	0.183824	2.48181e-06
MMS19	0.183824	2.47675e-06
GPR176	0.551471	2.46743e-06
CYLD	0.551471	2.44513e-06
MNT	0.183824	2.43582e-06
ANKS4B	0.183824	2.43385e-06
YIPF2	0.367647	2.43365e-06
SRGAP1	0.183824	2.43246e-06
C6orf57	0.735294	2.43061e-06
CTSD	0.367647	2.42587e-06
FBN1	0.551471	2.4136e-06
TJP3	0.735294	2.40791e-06
PPP6C	0.183824	2.40558e-06
HERC2	0.367647	2.39467e-06
DIAPH1	0.183824	2.38381e-06
TSPO	0.919118	2.36768e-06
FAM160A2	0.183824	2.36435e-06
COL7A1	0.367647	2.36279e-06
DCTN3	0.183824	2.36093e-06
MYCT1	0.919118	2.35801e-06
CLC	0.367647	2.35404e-06
NFATC2	0.183824	2.35225e-06
C15orf39	0.183824	2.3455e-06
KCNMA1	0.183824	2.34175e-06
BLNK	0.183824	2.33169e-06
TRMT1	0.367647	2.31783e-06
STAP2	0.735294	2.29223e-06
TTLL5	0.183824	2.26841e-06
NNMT	0.367647	2.2575e-06
PKN2	0.367647	2.25636e-06
XDH	0.183824	2.23644e-06
HEXB	0.367647	2.21546e-06
MUC20	5.14706	2.21531e-06
PES1	0.183824	2.2016e-06
TXN2	0.183824	2.19942e-06
ROBO4	0.367647	2.18032e-06
CD164	0.735294	2.15128e-06
N4BP2L1	0.367647	2.13321e-06
KLF6	0.919118	2.12957e-06
TNIP1	0.367647	2.10558e-06
NDUFA7	0.367647	2.09052e-06
STX1A	0.183824	2.07059e-06
CAMLG	0.735294	2.06904e-06
DEPDC1	0.367647	2.05916e-06
CLINT1	0.367647	2.05641e-06
FYN	0.551471	2.03111e-06
TMEM111	0.183824	2.02421e-06
BCAR3	0.367647	2.01327e-06
PCBD2	0.551471	1.971e-06
SEPT3	0.183824	1.95795e-06
PCIF1	0.183824	1.93899e-06
KLF5	0.183824	1.92386e-06
PTS	0.183824	1.92136e-06
CPNE3	0.367647	1.92029e-06
FAR1	0.367647	1.90741e-06
EPS8L1	0.367647	1.89323e-06
PABPC3	0.735294	1.88626e-06
GDAP1L1	0.183824	1.8848e-06
CRK	0.183824	1.88197e-06
ZNF268	0.367647	1.87429e-06
ING5	0.183824	1.87255e-06
KIAA0494	0.183824	1.85244e-06
ATP5D	0.735294	1.85236e-06
ZNF326	0.367647	1.84838e-06
RGL4	0.183824	1.84546e-06
APC	0.551471	1.83777e-06
CDKN2AIP	0.919118	1.8246e-06
RNF123	0.183824	1.81147e-06
CNOT8	0.367647	1.81103e-06
SLMAP	0.183824	1.79963e-06
ESCO2	3.125	1.79286e-06
APOL1	0.183824	1.78575e-06
C20orf3	0.367647	1.78368e-06
LEO1	0.367647	1.78253e-06
NFATC3	0.367647	1.76933e-06
CMTM4	0.367647	1.76362e-06
ALS2CL	0.183824	1.75063e-06
NCAPD3	0.367647	1.73975e-06
ECD	0.183824	1.73247e-06
C9orf47	0.367647	1.72736e-06
IFI27	0.183824	1.71892e-06
SEC11C	1.28676	1.71145e-06
TPT1	0.551471	1.70222e-06
KRT19	0.183824	1.68184e-06
PARD6A	0.367647	1.6802e-06
EIF1AX	0.183824	1.66492e-06
PXMP2	0.367647	1.6648e-06
PIGK	0.367647	1.64607e-06
SLC29A2	0.183824	1.62005e-06
DNAJC7	0.183824	1.61018e-06
CIB3	0.183824	1.6075e-06
ASCC2	0.183824	1.59972e-06
TGIF1	0.551471	1.59964e-06
CALR	0.551471	1.58957e-06
FAM73B	0.183824	1.58404e-06
FBXO15	1.47059	1.57844e-06
TRIM41	0.367647	1.57742e-06
PSMG1	0.183824	1.56032e-06
ZFYVE16	0.551471	1.55685e-06
UFM1	0.367647	1.55353e-06
KATNAL1	0.367647	1.54712e-06
PRR7	0.367647	1.53649e-06
IFI44L	0.367647	1.53523e-06
KIAA0319L	0.183824	1.53478e-06
RNASEH2B	0.183824	1.53285e-06
KIAA1009	0.735294	1.5283e-06
CCDC12	0.183824	1.52766e-06
SLC7A6OS	0.367647	1.52736e-06
ITGA2	0.551471	1.51654e-06
SAMD1	0.367647	1.49756e-06
C20orf11	0.183824	1.49534e-06
FBRSL1	0.367647	1.49225e-06
MLL5	0.183824	1.49155e-06
C6orf211	0.919118	1.48584e-06
HSF2	0.551471	1.48283e-06
GDF3	0.183824	1.46728e-06
MCM8	0.183824	1.45101e-06
SAP30L	0.367647	1.44806e-06
BCAR1	0.367647	1.44169e-06
PNPLA2	0.367647	1.43849e-06
EBF2	3.125	1.41781e-06
SGSM3	0.183824	1.41307e-06
C2orf72	0.183824	1.40788e-06
TNFRSF10B	3.49265	1.40107e-06
FOXN1	0.183824	1.39421e-06
ULK1	0.367647	1.35582e-06
PPAPDC1B	1.28676	1.35268e-06
SLC35D2	0.183824	1.35087e-06
TMEM161A	0.183824	1.3467e-06
PPM1H	0.183824	1.33412e-06
SNAI3	1.65441	1.3318e-06
CNN3	0.367647	1.31693e-06
USP45	0.551471	1.31591e-06
RFT1	0.183824	1.30281e-06
MET	0.367647	1.30265e-06
GPR98	0.183824	1.30134e-06
FSD1	0.735294	1.29282e-06
RABGGTB	0.367647	1.28502e-06
ZNF627	0.367647	1.26438e-06
HDAC2	0.551471	1.25012e-06
POLR2E	0.551471	1.22973e-06
GLT25D1	0.183824	1.2218e-06
ZEB2	0.183824	1.2065e-06
DUSP1	0.367647	1.20031e-06
MAK16	2.75735	1.19048e-06
CSPG4	0.183824	1.18732e-06
RNF166	1.83824	1.18305e-06
ZBED4	1.83824	1.17319e-06
ZDHHC5	0.367647	1.15252e-06
CDH13	1.28676	1.1511e-06
COL18A1	0.183824	1.1488e-06
BRCA2	0.367647	1.14747e-06
ZNF292	0.735294	1.13998e-06
ANO9	0.919118	1.12264e-06
PRPF8	0.183824	1.1129e-06
ATG2B	0.183824	1.11092e-06
TMEM41B	0.367647	1.10561e-06
KCNQ1	0.367647	1.10481e-06
ALDH3A1	0.183824	1.09899e-06
SLC27A5	0.367647	1.09635e-06
GM2A	0.367647	1.09616e-06
ABLIM3	0.367647	1.0934e-06
TRIM29	0.183824	1.08568e-06
GAS7	0.183824	1.0823e-06
TLR8	0.367647	1.08139e-06
FZD3	3.30882	1.07151e-06
LPXN	0.367647	1.06793e-06
BOD1L	0.183824	1.06117e-06
MRPL23	0.551471	1.0595e-06
TAPBPL	0.183824	1.04426e-06
MPDZ	2.02206	1.04302e-06
CCDC147	0.183824	1.04028e-06
SOD2	0.919118	1.03257e-06
ZNF654	0.551471	1.02196e-06
PCBD1	0.183824	1.01041e-06
C5orf15	0.735294	1.0053e-06
PDHA1	0.183824	1.00346e-06
PIGT	0.183824	9.94647e-07
BTBD3	0.367647	9.94554e-07
TERF2IP	0.367647	9.9192e-07
FUK	0.183824	9.90487e-07
BCAP29	0.183824	9.90139e-07
TRAF4	0.183824	9.88873e-07
GLT8D1	0.183824	9.87132e-07
PROZ	0.919118	9.84766e-07
ZNF510	0.183824	9.7211e-07
NFRKB	0.183824	9.56729e-07
SEC61B	0.183824	9.51439e-07
LMNB2	0.735294	9.48665e-07
HARS	0.183824	9.46547e-07
NPM3	0.183824	9.43358e-07
PUSL1	0.183824	9.37904e-07
ACTA2	0.183824	9.36034e-07
FRK	0.551471	9.32058e-07
PPP4C	0.183824	9.2851e-07
FOXA3	0.183824	9.2389e-07
PHIP	0.551471	9.09582e-07
RASEF	0.183824	9.05308e-07
MTA1	0.183824	9.00693e-07
SCG3	0.367647	8.63291e-07
DBP	0.183824	8.56604e-07
FDFT1	2.75735	8.52103e-07
CHCHD4	0.183824	8.51454e-07
BTAF1	0.183824	8.4318e-07
COX5A	0.183824	8.42715e-07
PSMD8	0.183824	8.29351e-07
CD33	0.367647	8.22241e-07
GCLM	0.367647	8.17851e-07
CETP	0.551471	8.17045e-07
CEACAM5	0.183824	8.12495e-07
ZNF671	0.367647	8.12436e-07
SNX1	0.367647	8.10437e-07
DPYSL3	0.367647	8.09252e-07
AFF4	0.735294	8.08318e-07
LPHN1	0.367647	8.05547e-07
FUCA2	0.735294	8.00622e-07
PHB2	0.183824	7.95778e-07
SARS2	0.183824	7.91474e-07
SHCBP1	0.367647	7.88764e-07
CRMP1	0.183824	7.86803e-07
MRPL17	0.183824	7.74803e-07
GIPC1	0.367647	7.74447e-07
OR51E2	0.183824	7.72348e-07
ZNF346	0.367647	7.64471e-07
FXYD5	0.183824	7.62485e-07
PLDN	0.735294	7.59296e-07
KARS	0.367647	7.58486e-07
CTNNBL1	0.183824	7.58323e-07
SAAL1	0.183824	7.50925e-07
EIF2S3	0.183824	7.47215e-07
PLK2	0.367647	7.40245e-07
MAP9	0.551471	7.37956e-07
MYO1C	0.183824	7.36083e-07
TPP1	0.183824	7.35425e-07
TSTD2	0.183824	7.27944e-07
UXT	0.183824	7.26405e-07
SHMT1	0.183824	7.24143e-07
BLOC1S3	0.183824	7.20706e-07
TPM1	0.183824	7.15098e-07
CST7	0.367647	7.04461e-07
HSCB	0.183824	6.92602e-07
RFXANK	0.183824	6.8702e-07
MICAL2	0.367647	6.85765e-07
ALG2	0.183824	6.82163e-07
PSIP1	1.65441	6.81805e-07
MAPK7	0.183824	6.79781e-07
HSD11B2	0.367647	6.7876e-07
SPRY2	0.367647	6.74464e-07
RHOV	0.551471	6.70579e-07
GALR3	0.183824	6.7026e-07
ARF4	0.183824	6.61387e-07
AES	0.919118	6.55749e-07
C22orf40	1.47059	6.54571e-07
BOD1	0.367647	6.51517e-07
SIL1	0.367647	6.39099e-07
FAS	0.183824	6.38015e-07
TUBB3	1.47059	6.33257e-07
FHOD3	0.735294	6.31354e-07
HMOX1	0.183824	6.26425e-07
OTUD6B	0.183824	6.23931e-07
ZNF224	0.183824	6.21418e-07
PNLIPRP2	0.183824	6.20459e-07
CDC23	0.183824	6.19058e-07
GBP2	0.367647	6.14173e-07
STX2	0.183824	6.10523e-07
MED15	0.183824	6.10273e-07
PKN1	0.367647	6.0148e-07
USP25	0.551471	5.99773e-07
PIGP	0.183824	5.98822e-07
GRAMD3	0.735294	5.94696e-07
SDCCAG3	0.367647	5.93684e-07
PSAP	0.183824	5.92778e-07
LCN8	0.183824	5.90441e-07
ITFG3	0.735294	5.87183e-07
C6orf162	0.735294	5.86605e-07
MARK4	0.183824	5.86249e-07
IL9	0.551471	5.799e-07
SBF1	2.02206	5.75743e-07
IL11	0.367647	5.73896e-07
REV3L	0.551471	5.59507e-07
FKBP3	0.183824	5.56737e-07
GNG7	0.735294	5.56343e-07
HRAS	0.735294	5.55298e-07
TGDS	0.183824	5.52866e-07
SMC1A	0.183824	5.49858e-07
MON1A	0.183824	5.4941e-07
PGLS	0.183824	5.4728e-07
EXOC7	0.183824	5.46977e-07
BMP1	3.125	5.45485e-07
FOXO3	0.735294	5.41265e-07
JOSD2	0.183824	5.40827e-07
EGR1	0.367647	5.3957e-07
TOR1B	0.183824	5.38459e-07
ZNF574	0.183824	5.36982e-07
RIBC2	1.28676	5.36358e-07
RRP8	0.183824	5.29601e-07
ATP6V1B2	3.125	5.29559e-07
ADO	0.183824	5.29272e-07
JMY	0.551471	5.28631e-07
PLIN3	0.735294	5.25076e-07
ANAPC2	0.183824	5.16173e-07
RIC8A	0.919118	5.14798e-07
KIAA1586	0.551471	5.12129e-07
NAGA	0.183824	5.05289e-07
TERF2	0.367647	5.04759e-07
HSPH1	0.367647	5.0087e-07
IDH3B	0.183824	4.99179e-07
PDCD2	1.10294	4.97877e-07
TKT	0.183824	4.96008e-07
CCL23	0.183824	4.94564e-07
MLC1	2.38971	4.91515e-07
MYL12B	0.367647	4.83089e-07
C9orf40	0.367647	4.81664e-07
KIF1A	0.183824	4.7699e-07
NME5	0.183824	4.76967e-07
CAPZA2	0.367647	4.76922e-07
ATCAY	0.735294	4.74751e-07
FAM96A	0.367647	4.73867e-07
HINT1	0.735294	4.73412e-07
POLR2L	0.367647	4.68651e-07
ZNF317	0.551471	4.68132e-07
CPB2	0.551471	4.63463e-07
SERPINA9	0.183824	4.61109e-07
MAFF	0.183824	4.59921e-07
DHRS13	0.183824	4.51541e-07
AKT1	0.183824	4.51053e-07
PHF21B	1.28676	4.47322e-07
STXBP2	0.551471	4.47041e-07
LEPROT	0.367647	4.46044e-07
GNAO1	0.551471	4.4163e-07
NMBR	0.735294	4.34067e-07
PYGB	0.367647	4.30874e-07
DDX47	0.735294	4.3086e-07
ZBTB2	0.919118	4.28847e-07
KLC1	0.183824	4.24478e-07
LZTS2	0.183824	4.24016e-07
CCNG1	0.367647	4.23138e-07
LYPD3	0.183824	4.19902e-07
MYPOP	0.183824	4.1416e-07
C16orf73	0.183824	4.09663e-07
SPPL2A	0.367647	4.08697e-07
CARM1	0.367647	4.07984e-07
NUP98	0.367647	4.07331e-07
LILRA5	0.367647	4.06399e-07
DPH5	0.735294	4.04397e-07
GLG1	0.367647	4.04348e-07
LYVE1	0.551471	3.98108e-07
ULK3	0.183824	3.9558e-07
SIRT2	0.183824	3.92408e-07
PAIP2	0.183824	3.89043e-07
SIGLEC6	0.551471	3.88322e-07
SOX5	0.183824	3.879e-07
ALG10	0.183824	3.87392e-07
PBRM1	0.183824	3.87248e-07
MXD3	0.367647	3.87141e-07
GAL3ST1	0.183824	3.85313e-07
GLRX5	0.183824	3.85101e-07
SIGLEC5	2.20588	3.82593e-07
GEMIN7	0.183824	3.80608e-07
CAPN8	0.183824	3.77117e-07
TYW3	0.367647	3.75816e-07
CLIP3	0.183824	3.75076e-07
TMEM144	0.551471	3.62812e-07
PDZK1IP1	0.183824	3.61575e-07
C3	0.367647	3.59959e-07
DBN1	0.367647	3.51526e-07
MGAT1	0.183824	3.51405e-07
COX15	0.183824	3.51002e-07
BAX	0.367647	3.46039e-07
HDHD2	1.47059	3.44488e-07
APLP1	0.183824	3.44084e-07
CLECL1	0.551471	3.42312e-07
PHLDA2	0.367647	3.3922e-07
PPIP5K1	1.83824	3.37301e-07
STXBP3	0.367647	3.36905e-07
PPP1R16B	0.183824	3.35431e-07
RASSF7	0.735294	3.32136e-07
SLC38A2	0.183824	3.31484e-07
ADAMTS6	0.551471	3.30997e-07
TCF7L2	0.183824	3.30781e-07
ATP8B1	1.47059	3.28572e-07
TGM2	0.183824	3.28467e-07
ZNF592	0.367647	3.24953e-07
SGCD	0.367647	3.24171e-07
STK4	0.183824	3.23744e-07
AP1S2	0.183824	3.18108e-07
PAK7	0.367647	3.14169e-07
ARSB	0.551471	3.10146e-07
COPS7A	0.183824	3.06902e-07
PDCD7	0.183824	3.05968e-07
TXNL4B	0.183824	3.05303e-07
DSCR6	0.183824	3.04341e-07
SGTB	0.735294	3.01579e-07
UBE2O	0.183824	2.99907e-07
LARP1	0.367647	2.99177e-07
P2RY13	0.183824	2.9632e-07
C16orf91	0.183824	2.95968e-07
SYNE1	0.919118	2.95683e-07
ZMAT1	0.183824	2.9486e-07
ITPKC	0.183824	2.93993e-07
MED14	0.183824	2.90267e-07
TXLNG	0.183824	2.89873e-07
RPS23	0.183824	2.86918e-07
TIMM50	0.367647	2.85313e-07
TBL3	0.183824	2.84702e-07
RPP14	0.183824	2.81914e-07
MKNK2	0.735294	2.80446e-07
C4orf47	1.10294	2.74999e-07
EVI2A	0.367647	2.71567e-07
HIC2	0.183824	2.7136e-07
CYP4Z2P	0.183824	2.70787e-07
CLK3	0.183824	2.68995e-07
CST11	0.367647	2.68467e-07
ALG5	0.367647	2.65618e-07
CENPT	0.367647	2.6548e-07
INPP5F	0.183824	2.64542e-07
SYMPK	0.183824	2.6236e-07
IL5RA	0.183824	2.54505e-07
EIF4EBP2	0.183824	2.54421e-07
TXNL4A	1.83824	2.51833e-07
CLIC3	0.183824	2.4698e-07
KLF2	0.183824	2.42006e-07
ESM1	0.367647	2.41445e-07
VCL	0.183824	2.37594e-07
DENND5A	0.367647	2.35546e-07
VPS18	0.551471	2.33869e-07
THAP5	0.183824	2.32904e-07
H2AFY	0.551471	2.31531e-07
MUC5B	0.367647	2.30174e-07
RANBP1	0.183824	2.2916e-07
MAPK8IP2	2.02206	2.28785e-07
MOV10	0.551471	2.28224e-07
RAB11FIP1	1.28676	2.27578e-07
GIN1	0.183824	2.26223e-07
ELOVL7	0.367647	2.2507e-07
QTRT1	0.367647	2.24465e-07
BNIP3L	3.30882	2.2236e-07
HMBOX1	3.125	2.21e-07
EGR3	3.49265	2.20139e-07
TMEM143	0.183824	2.20062e-07
RAB17	0.183824	2.1997e-07
GK	0.551471	2.19571e-07
TCF3	0.735294	2.18247e-07
RUNX1	0.367647	2.16322e-07
CENPW	0.551471	2.11999e-07
C11orf58	0.183824	2.11633e-07
KLF12	0.183824	2.10081e-07
ZDHHC6	0.183824	2.09531e-07
DYM	1.10294	2.07681e-07
MAN2B2	0.183824	2.05524e-07
RPUSD2	0.551471	2.05129e-07
MS4A15	0.183824	2.05077e-07
AKR1C2	0.919118	2.03935e-07
ZNF202	0.367647	2.03194e-07
MAP1LC3B	1.47059	1.96275e-07
USP10	1.47059	1.96226e-07
SERINC3	0.183824	1.95716e-07
NUP43	0.919118	1.94598e-07
FKBP10	0.183824	1.92941e-07
CDCA2	3.125	1.92088e-07
KIAA1279	0.183824	1.91137e-07
RPS6KA1	0.183824	1.89447e-07
TMEM173	0.183824	1.89326e-07
RHPN2	0.367647	1.88551e-07
TMEM91	0.183824	1.85495e-07
PSMA5	0.367647	1.82739e-07
CYB561D2	0.183824	1.81676e-07
MAP1S	0.367647	1.80145e-07
KLHL15	0.183824	1.79942e-07
SLC17A9	0.183824	1.78999e-07
INA	0.183824	1.78656e-07
WDR85	0.183824	1.78576e-07
SFTPC	3.125	1.78486e-07
IDI1	0.919118	1.77692e-07
KLK4	0.367647	1.77475e-07
TMEM30A	0.551471	1.772e-07
KIAA0182	1.28676	1.76134e-07
CHD6	0.183824	1.73893e-07
PNPLA6	0.735294	1.73642e-07
ST18	0.367647	1.73525e-07
SUZ12	0.367647	1.73474e-07
DNTTIP2	0.367647	1.71368e-07
HOMER3	0.183824	1.71233e-07
CYFIP1	0.183824	1.70561e-07
ACLY	0.183824	1.69256e-07
WBP11	0.735294	1.69191e-07
TK2	0.367647	1.68661e-07
F2RL1	0.367647	1.68258e-07
DSG3	0.735294	1.66464e-07
BLK	2.75735	1.65869e-07
HAGH	0.183824	1.65367e-07
C18orf54	1.28676	1.64667e-07
CCDC111	1.10294	1.64473e-07
ZNF764	0.183824	1.63841e-07
MRPL13	0.183824	1.60449e-07
EDC4	0.367647	1.59217e-07
EXOSC3	0.735294	1.59012e-07
TM4SF5	0.183824	1.57178e-07
TRPM1	0.367647	1.5702e-07
PAFAH1B3	0.183824	1.54928e-07
BICC1	0.367647	1.54879e-07
SORCS1	0.183824	1.54518e-07
CPT1C	0.183824	1.54236e-07
DALRD3	0.183824	1.54209e-07
CCT6B	0.183824	1.53187e-07
PGAP2	0.367647	1.52651e-07
OSTBETA	0.183824	1.52078e-07
TRADD	0.367647	1.5164e-07
SENP5	0.367647	1.50907e-07
NOP14	0.183824	1.50609e-07
SMG6	0.183824	1.50554e-07
TRABD	2.02206	1.50191e-07
FKRP	0.183824	1.49172e-07
SLK	0.183824	1.48111e-07
NICN1	0.183824	1.47461e-07
CELF4	0.919118	1.47061e-07
VPREB1	0.183824	1.44629e-07
TMEM186	0.183824	1.44542e-07
SACS	0.735294	1.44362e-07
MTRF1	0.367647	1.43974e-07
GPR56	0.551471	1.43469e-07
DDX27	0.183824	1.4227e-07
LAYN	0.183824	1.41859e-07
CYP4F11	0.183824	1.41748e-07
KRT13	0.367647	1.41377e-07
BSG	0.735294	1.40602e-07
N6AMT1	0.183824	1.39965e-07
TNKS1BP1	0.367647	1.38975e-07
SQRDL	0.735294	1.3872e-07
IER2	0.367647	1.3702e-07
HACE1	0.735294	1.3495e-07
CDC42EP1	0.183824	1.34295e-07
AHSA1	0.183824	1.33683e-07
DSG2	0.735294	1.33662e-07
KIAA1598	0.183824	1.33634e-07
FAM114A2	0.551471	1.3311e-07
RNF219	0.367647	1.32981e-07
PRR16	0.735294	1.32375e-07
RAB23	0.367647	1.32109e-07
FERMT1	0.183824	1.31973e-07
RAB24	0.367647	1.31467e-07
MDH2	0.183824	1.29223e-07
RHOBTB1	0.183824	1.27002e-07
BCL7B	0.183824	1.2684e-07
KIF12	0.183824	1.26686e-07
FBLL1	0.367647	1.26525e-07
TRAPPC6A	0.183824	1.26013e-07
SPCS3	0.735294	1.25188e-07
EIF4G2	0.551471	1.24899e-07
MAN2A1	0.551471	1.24091e-07
ZNFX1	0.183824	1.23132e-07
CDK7	0.735294	1.22109e-07
HDHD3	0.183824	1.21352e-07
GPM6B	0.183824	1.213e-07
SERF2	0.551471	1.21244e-07
NUDT21	0.551471	1.20542e-07
SLAIN1	0.367647	1.18823e-07
MMP28	0.183824	1.18079e-07
UBE2J2	0.183824	1.16755e-07
GADD45G	0.183824	1.16527e-07
PERP	0.735294	1.15933e-07
TTR	0.735294	1.15668e-07
NRARP	0.183824	1.15555e-07
ARHGAP18	0.551471	1.15398e-07
ZZEF1	0.183824	1.14962e-07
ZNF236	1.83824	1.14264e-07
ZNF24	0.735294	1.13962e-07
LSR	0.183824	1.13816e-07
ZNF548	0.367647	1.1318e-07
CTSB	2.75735	1.12323e-07
SCAMP1	0.551471	1.11996e-07
PPP3CC	3.30882	1.11148e-07
USP5	0.183824	1.1002e-07
TNFAIP1	0.183824	1.0988e-07
GLRA1	0.367647	1.09272e-07
SEPHS1	0.735294	1.09217e-07
ST13	0.183824	1.06475e-07
ST8SIA3	1.47059	1.06371e-07
APOD	3.67647	1.05641e-07
MRPL39	0.183824	1.05213e-07
BET1L	0.919118	1.04035e-07
SEMA4G	0.183824	1.03644e-07
BNC2	1.47059	1.0326e-07
TJP2	0.367647	1.02675e-07
PCSK2	0.551471	1.00381e-07
APLP2	0.183824	1.00172e-07
CHD7	0.183824	9.91447e-08
ANKRA2	0.367647	9.90163e-08
CPSF3L	0.183824	9.74883e-08
HES6	0.183824	9.49886e-08
SLC31A2	0.183824	9.46748e-08
COL4A1	0.183824	9.31812e-08
ELAC2	0.183824	9.30393e-08
SGSM2	0.183824	9.22601e-08
HABP2	0.183824	9.0852e-08
ONECUT2	1.47059	9.03171e-08
CCL2	0.183824	9.02976e-08
GATAD2A	0.183824	9.01997e-08
COMMD6	0.183824	8.94626e-08
GRTP1	0.919118	8.91617e-08
COQ3	0.551471	8.87951e-08
TM9SF3	0.183824	8.86622e-08
PTGR1	0.183824	8.80629e-08
GBP6	0.367647	8.80018e-08
DDX28	0.367647	8.77696e-08
HAUS2	0.551471	8.73475e-08
ERLIN1	0.183824	8.66173e-08
FAM57B	0.183824	8.65992e-08
EID2B	0.367647	8.64502e-08
AP2B1	0.183824	8.64453e-08
HMGCR	0.367647	8.58914e-08
DHX35	0.183824	8.35387e-08
RSBN1L	0.183824	8.30848e-08
RRP7A	0.735294	8.16059e-08
COPS4	0.183824	8.11444e-08
MRPL4	0.367647	7.94673e-08
MVP	0.183824	7.94517e-08
TMEM60	0.183824	7.92453e-08
TNKS	2.94118	7.87906e-08
PSMC2	0.183824	7.8584e-08
KRT34	0.183824	7.83749e-08
TET1	0.183824	7.71148e-08
PRKCD	0.183824	7.68955e-08
REEP5	0.551471	7.67161e-08
LTBR	0.183824	7.6136e-08
PURG	2.75735	7.61139e-08
ANKRD22	0.183824	7.57536e-08
TNFRSF10D	3.49265	7.565e-08
CCBE1	1.28676	7.55303e-08
[truncated: 4,153 more rows]

## Sheet: TCGA_LUAD_Amplifications
Gene	PercentageAmplificationsInCohort	AverageImpactOnSurvivalSignature
TAL1	0.183824	2.59388
HAX1	4.22794	2.17529
SMARCD3	0.919118	2.08901
ALDH1A3	0.551471	2.05247
IL26	3.125	2.02023
REG4	0.919118	1.94657
ALS2CR8	0.183824	1.73689
ADRA1A	0.367647	1.61995
KIAA1549	0.735294	1.58455
BIN3	0.183824	1.31897
C10orf35	0.367647	1.2676
TP53INP1	2.94118	1.23758
GUCY2C	0.551471	1.09818
RGS16	0.919118	1.03961
CXorf21	0.183824	1.00558
CNOT4	0.735294	1.00081
POU2AF1	0.551471	0.997749
SPRYD5	0.551471	0.98721
NOM1	0.551471	0.782149
SQSTM1	0.551471	0.686571
PHLDA3	1.65441	0.641611
PDCD2L	2.20588	0.593148
NRF1	0.735294	0.566523
POT1	0.551471	0.501532
TINAGL1	0.183824	0.472598
CCAR1	0.367647	0.454079
CD72	0.183824	0.412175
C1orf63	1.47059	0.405355
GAS2L1	0.183824	0.40285
COX7A1	1.65441	0.38805
ABCC3	0.551471	0.385701
NDUFB11	1.10294	0.371978
FZD5	0.183824	0.342562
POLR2I	1.47059	0.336658
PMP22	0.367647	0.335657
LARP6	0.367647	0.326217
TNFRSF17	0.367647	0.32013
RBM25	0.367647	0.31739
PRIM1	0.919118	0.316573
ARHGDIA	0.551471	0.268027
LOXHD1	0.367647	0.267958
LEPREL2	0.919118	0.266926
APOO	0.183824	0.266864
NFE2	0.551471	0.266154
PHOX2B	0.367647	0.257821
LAPTM4B	3.86029	0.255544
LRMP	2.75735	0.244879
GARS	2.38971	0.238127
COX7B	0.367647	0.220049
MCM7	1.28676	0.215769
LSM4	0.183824	0.19769
CD79A	0.183824	0.196478
FLT3	0.183824	0.194356
SP1	0.735294	0.191143
C8orf44	3.30882	0.178927
SOX10	0.735294	0.17746
CD79B	0.551471	0.174088
ZDHHC17	0.183824	0.170492
PHOSPHO1	0.551471	0.164356
CD48	2.38971	0.163464
IKZF1	3.67647	0.156438
FUBP1	0.367647	0.153573
LAX1	1.83824	0.148548
NDUFA1	0.183824	0.148148
DOK2	0.183824	0.144357
ARHGAP30	2.38971	0.138492
NOB1	0.183824	0.137962
NDUFAB1	0.367647	0.124776
PODN	0.367647	0.121882
IGJ	0.551471	0.121444
NDUFB2	0.735294	0.117716
PROX1	1.10294	0.117606
ATP6V0E1	0.551471	0.115538
SLC37A3	0.735294	0.112245
MBNL1	0.735294	0.111544
CLEC2D	0.551471	0.106589
MCM2	0.183824	0.105595
MCM4	2.75735	0.100284
BTG2	1.65441	0.0986523
SEPT1	0.735294	0.0921477
RAD54L	0.183824	0.0835055
COX6B1	2.38971	0.0783371
RCC2	0.183824	0.076372
MCM3	0.367647	0.0726063
UBE2T	1.47059	0.070535
KIAA0907	3.30882	0.069314
PBXIP1	4.41176	0.0690657
GART	0.183824	0.0681797
P2RY8	0.183824	0.0665407
SIT1	0.183824	0.0637861
WDR43	0.183824	0.0622114
DTL	1.28676	0.0620396
KLHL6	1.47059	0.0603948
RFWD3	0.367647	0.0582188
CD4	0.919118	0.056758
MEF2D	3.125	0.0554697
WAS	1.28676	0.0550721
AKR1B10	0.551471	0.0540846
FDXR	0.367647	0.0537884
C20orf43	1.65441	0.0533227
CD19	0.735294	0.0519916
ENO1	0.183824	0.0500375
MCM5	0.551471	0.0498511
KCNAB2	0.183824	0.0479575
WDFY4	0.367647	0.0466371
LUC7L3	0.735294	0.0462469
TBC1D10B	0.735294	0.0455537
ITGA2B	0.551471	0.0453504
VPREB3	0.551471	0.0442537
TLR10	0.183824	0.0426871
BIN2	0.551471	0.0408672
HSPB7	0.183824	0.0402898
AURKAIP1	0.183824	0.0401048
CDX1	0.183824	0.0396309
PI4KB	4.41176	0.0375712
GPR171	0.735294	0.0347469
CDK1	0.367647	0.0340855
SFPQ	0.183824	0.0335221
HSPB6	2.20588	0.0331094
FMNL1	0.183824	0.0330084
PRPF39	0.735294	0.0327151
RCSD1	1.47059	0.0318943
CDC45	0.551471	0.0318175
ITGB3BP	0.183824	0.0311494
GZMB	0.551471	0.0294377
CD22	2.38971	0.0291745
POLE2	1.10294	0.0290887
TXNDC16	0.551471	0.028701
ELN	0.183824	0.0283809
MARS	1.47059	0.0273577
PLAT	3.49265	0.0269179
COPA	2.38971	0.0256309
MYBL2	0.551471	0.0252429
EPRS	1.28676	0.025061
ITGB4	0.551471	0.0245495
SNX22	0.183824	0.0241618
MND1	0.183824	0.0241486
CPSF6	3.30882	0.0236331
MAFG	0.551471	0.0229133
DDR2	1.83824	0.0228038
IGFBP3	2.20588	0.0226158
ST6GALNAC2	0.367647	0.0225758
ITGAL	0.735294	0.0225167
PKHD1L1	2.75735	0.0222552
VKORC1	0.919118	0.0222521
CLK4	0.367647	0.0220334
EXO1	1.47059	0.0219212
PFN2	0.735294	0.0215551
RFC2	0.183824	0.0215168
IKZF3	1.47059	0.0214052
C15orf42	0.183824	0.0212189
SRXN1	0.183824	0.0208699
PTPN7	1.47059	0.0208576
CCNT2	0.183824	0.0206172
ARF5	0.551471	0.0204102
MFNG	0.551471	0.0202303
PMEPA1	2.20588	0.0197358
LYAR	0.183824	0.0197136
NEK2	1.28676	0.0195416
ANKRD39	0.735294	0.0188887
SLC44A3	0.183824	0.018798
ALDOA	0.551471	0.0186556
IFI35	0.367647	0.0182391
MSL2	0.735294	0.0182091
DPM3	4.04412	0.0176658
LAMC2	0.919118	0.0173127
SLC25A40	0.183824	0.0171084
BCLAF1	0.367647	0.0166354
PGK1	0.367647	0.0158649
EXOSC5	0.183824	0.0156634
CLK1	0.183824	0.0155578
TRAF3IP3	1.47059	0.0153632
PTPRCAP	0.367647	0.0152822
PRELID1	0.367647	0.0150388
FAU	0.183824	0.0146547
MRAS	0.551471	0.0144896
LRPPRC	0.183824	0.014406
SESN1	0.183824	0.0142251
KIF2C	0.183824	0.0137399
IRF4	0.183824	0.0135296
AGRN	0.183824	0.0132569
DERL3	0.551471	0.0131428
FANCD2	0.183824	0.0130596
NCOA2	3.49265	0.0128601
NFIC	0.183824	0.0123192
PLS1	0.551471	0.0122368
NIP7	0.183824	0.0121622
MKI67IP	0.367647	0.0119353
C19orf33	1.28676	0.0115518
DOK3	0.367647	0.0115166
TREML2	1.47059	0.0114653
RUVBL1	0.183824	0.0112673
ARID5A	0.367647	0.0110928
NPC1	1.47059	0.0108997
RNPC3	0.183824	0.0108065
GINS1	0.367647	0.0106985
ZNF767	0.735294	0.0105029
ZFC3H1	1.65441	0.0104193
MRPL53	0.183824	0.0103674
PRPF4	0.183824	0.0103272
KIF22	0.367647	0.0102562
MRPS22	0.551471	0.0101865
SPC25	0.183824	0.010144
BLVRB	0.919118	0.00992506
CD244	2.38971	0.00986743
PIM2	1.28676	0.00974764
SEPT10	0.183824	0.00935792
PVRIG	1.28676	0.00933052
ZBP1	2.20588	0.00907305
C19orf53	0.183824	0.00892385
ACIN1	0.919118	0.00883512
CCNE2	2.94118	0.00883467
NUF2	1.65441	0.00880207
NCF4	0.551471	0.00877343
CDCA8	0.367647	0.00857913
TP53INP2	0.367647	0.00850416
KDELR3	0.735294	0.00825153
ASNS	1.28676	0.00819295
ESR2	0.551471	0.00810782
PCCB	0.735294	0.00809006
GINS2	0.183824	0.00805253
ARHGAP9	1.47059	0.0078372
COPB2	0.551471	0.0077586
PPP1R12A	0.367647	0.00775002
POLR2J	0.919118	0.0077421
MFSD5	0.735294	0.00765502
HLA-DOA	0.183824	0.00763905
MDM4	2.20588	0.00750265
ZFPL1	0.183824	0.00749394
TIPIN	0.183824	0.00746968
SFT2D2	1.83824	0.00727231
CDCA5	0.183824	0.00725263
CCNL2	0.183824	0.00723424
GPR124	2.38971	0.00709266
NDUFA6	0.183824	0.00677878
PLCD3	0.183824	0.00677655
EIF3K	1.47059	0.00671984
TYMS	1.10294	0.00665591
SNRPA	0.551471	0.00642329
RAD51AP1	0.735294	0.00640812
LAIR1	0.183824	0.00630357
NCAPH	0.367647	0.00613713
LENG8	0.183824	0.00613463
TEX261	0.183824	0.0061336
NUP205	0.735294	0.0059471
MRPL38	0.367647	0.00593097
AIF1	0.183824	0.00586139
PAK4	1.10294	0.00580461
MDM2	3.67647	0.00577253
BUB1	0.183824	0.00572564
KIF14	2.02206	0.00570843
PSME3	0.551471	0.00568897
COX4I1	0.183824	0.00562089
CFL2	5.88235	0.00534533
ARGLU1	0.919118	0.00532824
POU2F2	0.367647	0.0052741
NCAPG	0.367647	0.00525532
ARL11	0.183824	0.00523765
H2AFZ	0.183824	0.00513885
POU2F1	1.28676	0.00508434
LY86	0.367647	0.00499701
IGLL1	0.551471	0.00498831
CCT4	0.183824	0.00497413
RASGRP4	1.28676	0.00493375
GPI	2.20588	0.00490911
CPNE1	1.28676	0.00476483
E2F1	0.183824	0.00476276
C1orf127	0.183824	0.00469138
TOMM20	1.10294	0.00469066
CSF2RB	0.551471	0.00467238
NCSTN	2.38971	0.0046326
CXADR	0.183824	0.00462614
CSF3R	0.367647	0.00457804
CDC20	0.551471	0.00453817
PRDX4	0.183824	0.00453056
C14orf39	0.551471	0.00451962
PCOLCE	1.10294	0.00450474
DSCC1	3.67647	0.00446283
RABGAP1L	1.10294	0.00444208
MYO1G	2.20588	0.00435533
GNLY	0.367647	0.00432584
AARS	0.183824	0.0042663
REV1	0.367647	0.00424763
LAMC1	0.919118	0.00423791
C16orf53	0.367647	0.00420302
TTK	0.183824	0.00417518
CENPM	0.183824	0.00415757
DPF2	0.183824	0.00410954
GJB3	0.183824	0.00407432
DLGAP5	0.367647	0.004058
CD3G	0.367647	0.00405379
IL21R	0.367647	0.00399484
ACAN	0.183824	0.0039686
RACGAP1	0.551471	0.00395925
PPIG	0.183824	0.00395837
CNOT6L	0.551471	0.00394151
BTLA	0.367647	0.00392629
GTPBP2	0.735294	0.00392225
PNOC	0.183824	0.00388069
ATRX	0.367647	0.00387416
WDR4	0.183824	0.00386745
POMGNT1	0.183824	0.00385729
ACTB	3.125	0.00379566
RNF187	1.28676	0.00377512
CD86	0.551471	0.00377213
MRPS12	1.65441	0.003765
FEN1	0.183824	0.00372231
NLRP3	1.47059	0.00371841
C10orf90	0.183824	0.00369643
NDC80	1.47059	0.00367466
SMEK1	0.367647	0.00361784
PUM2	0.183824	0.00360767
NDUFB1	0.183824	0.00356164
PCK2	0.367647	0.0035503
KIAA0101	0.183824	0.00353861
TNFAIP8L2	4.59559	0.0035322
ADCY6	0.367647	0.00347084
CCR7	0.919118	0.00341815
LAMA5	2.94118	0.00340026
CXorf65	0.183824	0.00339489
PTPRC	1.28676	0.0033651
CEP135	1.28676	0.00330597
PNN	4.59559	0.00329546
DAPP1	0.183824	0.00325074
LONRF2	0.367647	0.00322458
NXT1	0.735294	0.00321833
LHFPL2	0.183824	0.00319116
TPI1	0.919118	0.00312669
MASTL	0.183824	0.00312459
TIA1	0.183824	0.00310963
DAB1	0.183824	0.00310873
CHCHD8	0.551471	0.00306894
SPN	0.367647	0.00305675
ARHGAP4	1.83824	0.00304077
DCBLD2	0.367647	0.00302817
SF3A3	0.367647	0.00301919
PRMT5	0.735294	0.00300447
PLK1	0.183824	0.00299588
C7orf55	0.735294	0.00294848
CYP2S1	0.183824	0.00292879
BTN3A1	0.367647	0.00291605
JTB	4.04412	0.00290546
IRF8	0.183824	0.00288723
SLA2	0.551471	0.00282297
INTS2	0.551471	0.00281146
ZBED2	0.367647	0.00280964
GMFG	1.10294	0.00275139
SMEK2	0.367647	0.0026965
LAMB3	1.47059	0.00269531
ISOC2	0.183824	0.00269122
RPL4	0.183824	0.00266878
CALCOCO1	0.551471	0.00266721
GPRC5A	0.551471	0.00265724
SGOL2	0.183824	0.00265138
ARF1	1.28676	0.00257925
RPS24	0.367647	0.00257562
CCDC14	0.367647	0.00256218
COX6C	3.49265	0.00255581
GPBP1L1	0.183824	0.00253809
POLR1B	0.183824	0.00253595
CDC6	1.10294	0.00252931
PRELP	1.65441	0.0024757
TARS	6.25	0.00241352
GPR87	0.735294	0.0024058
HMGB1	0.183824	0.00239993
TUBA1B	0.551471	0.00236961
ROPN1	0.367647	0.0023517
NOP16	0.551471	0.00232375
MRPL47	1.47059	0.00229484
GNB2L1	0.735294	0.00229365
PKM2	0.367647	0.00228531
CYP3A5	1.28676	0.00228284
HBP1	0.919118	0.00225474
TRAP1	0.183824	0.00223247
BCL9L	0.367647	0.00222662
RAB3IP	3.30882	0.00222288
TOPBP1	0.367647	0.00220531
TPR	1.10294	0.00219337
HNRNPH1	0.551471	0.00217924
CHEK1	0.367647	0.00217835
CD74	0.183824	0.00216045
SRRT	1.10294	0.002143
ATAD2	4.04412	0.00211048
RAG2	0.367647	0.00208836
UQCR10	0.551471	0.00207885
TPX2	1.28676	0.00206906
FSTL1	0.367647	0.00204603
PDGFA	2.75735	0.00202527
BIRC5	0.551471	0.00200795
CUTA	0.183824	0.00199811
FAM193B	0.367647	0.00199758
KIF4A	0.183824	0.00198987
PDK1	0.183824	0.00198456
C13orf33	0.183824	0.00198277
GNG4	1.28676	0.0019722
CALD1	0.551471	0.0019401
RALGAPA1	7.16912	0.00193138
FAT2	0.183824	0.00189506
NOP58	0.183824	0.00189086
CDCA3	0.919118	0.00188192
SUPT3H	0.919118	0.00188075
BLM	0.367647	0.00188072
RANBP2	0.183824	0.0018759
EXOSC4	3.125	0.00185452
MIR17HG	0.367647	0.00183998
NCAPG2	0.551471	0.0018285
NUP155	7.16912	0.00182689
CD300LF	0.551471	0.0017916
POLA1	0.183824	0.00173948
POLD3	0.919118	0.00172551
C6orf226	0.919118	0.0017015
COX7C	0.183824	0.00169932
DDX11	0.919118	0.00169777
KIF23	0.367647	0.00169771
RPS6	0.183824	0.0016955
ACTN2	1.47059	0.00169114
PKP2	1.10294	0.00168654
RBM4	0.367647	0.00168027
CENPL	1.28676	0.00165771
USO1	0.551471	0.00165768
POP7	1.28676	0.00165217
C2orf29	0.183824	0.00165068
LBR	1.47059	0.00164839
HGD	0.367647	0.00164489
MLXIPL	0.183824	0.00163534
RFC4	1.28676	0.00163279
IARS	0.183824	0.00161393
CETN2	1.83824	0.00159174
TET3	0.183824	0.00158491
RPS14	0.183824	0.00158465
SLC31A1	0.183824	0.0015845
HSP90AB1	1.10294	0.00157945
ASPM	1.10294	0.00156081
POGZ	4.41176	0.00154573
LGALS4	1.65441	0.00152392
CD6	0.367647	0.00151594
CHCHD1	0.183824	0.00150403
TACO1	0.551471	0.00150168
TIMELESS	0.735294	0.00148705
POLQ	0.367647	0.00147387
TFB2M	1.47059	0.00146425
TNFSF8	0.183824	0.00146104
BRCA1	0.367647	0.00145267
AICDA	0.551471	0.00145198
HMMR	0.183824	0.00144294
TNFRSF1A	0.735294	0.00143796
PARP14	0.367647	0.00142702
HEATR1	1.47059	0.00142407
ATP5J	0.367647	0.00142305
ITGAX	0.551471	0.00142186
MSRB3	2.57353	0.00141559
LST1	0.183824	0.00141134
GSK3B	0.183824	0.0014091
TUBB	0.183824	0.00140376
TOP1	0.183824	0.0013855
SFN	0.183824	0.00137563
ASNSD1	0.183824	0.00133837
TNFRSF1B	0.183824	0.00132386
RBM38	2.02206	0.0013228
S100B	0.183824	0.00131502
LCP2	0.919118	0.00130461
RAB15	0.367647	0.00130372
CDKN3	0.551471	0.00128868
LETMD1	0.367647	0.00127684
NDST2	0.183824	0.00127457
ATG16L2	0.735294	0.00127437
SHFM1	1.10294	0.00127138
PARVG	0.183824	0.0012686
OGT	0.183824	0.0012593
CENPF	1.10294	0.00125507
CYB5R3	0.183824	0.00125263
MRPL27	0.735294	0.0012455
YAP1	1.28676	0.00124489
UBA52	0.183824	0.00122977
TOP2A	0.919118	0.0012222
IL18	0.183824	0.00120919
PYCR1	0.551471	0.00120811
RPL38	0.735294	0.00120756
CKAP2L	0.183824	0.0012036
HNRNPA1	0.551471	0.00115441
SRP9	1.28676	0.00114631
DCTN1	0.183824	0.00114551
RBM28	0.735294	0.00112833
CDK5	0.919118	0.00112508
TNFRSF13C	0.183824	0.00111305
GPX8	0.551471	0.00111015
C1orf228	0.183824	0.00110582
RAD21	3.30882	0.0010801
TLN1	0.183824	0.00107192
MTHFD2	0.183824	0.00105941
SUPT16H	0.551471	0.00105821
ELMO1	2.38971	0.00104707
DHX9	0.919118	0.00104094
P4HA1	0.183824	0.00103794
SPINT2	1.28676	0.00102391
PILRB	1.28676	0.0010161
KRTAP1-1	0.735294	0.00101157
C1orf144	0.367647	0.00100299
ZMAT3	1.28676	0.000994909
WDR12	0.183824	0.000970413
FUS	0.735294	0.000958212
POLR3C	4.41176	0.000951395
LMOD1	1.47059	0.000946032
SNRPD2	0.919118	0.000941189
SERPINB5	0.367647	0.000940753
APOL3	0.735294	0.000940041
SNAI2	2.94118	0.000929614
RPL13A	0.183824	0.00091746
CPSF7	0.183824	0.00091661
ZNF580	0.183824	0.00091333
TMEM134	0.367647	0.000912189
EIF3L	0.551471	0.000911362
RP2	1.10294	0.000899411
CLSTN1	0.183824	0.00088828
TACC3	0.367647	0.000887246
COPB1	0.183824	0.000885676
KIAA1524	0.367647	0.000878739
DKC1	2.02206	0.000877748
RPS11	0.183824	0.000874284
DSN1	0.367647	0.000873112
BRIP1	0.551471	0.000866313
CLK2	3.86029	0.000865327
IGFBP6	0.551471	0.000863806
NCOA5	0.183824	0.000862372
LSM5	2.38971	0.00085742
NUDT1	3.125	0.000853583
KEL	0.551471	0.000850707
SPEN	0.367647	0.00084654
IFI16	2.02206	0.000842087
UQCRC2	0.367647	0.000826398
C10orf137	0.183824	0.000813789
TROAP	0.367647	0.000811888
RHOJ	0.367647	0.000810306
ZBTB32	2.38971	0.000809342
CD3E	0.367647	0.000803612
RGS18	1.28676	0.000801515
MRPS23	0.551471	0.000790772
DHODH	0.367647	0.000786392
KIAA1704	0.367647	0.000786342
RBM39	1.10294	0.0007736
RPL23	1.10294	0.00077347
SMC3	0.183824	0.000771279
LIMD2	0.735294	0.000770584
TSKU	0.735294	0.000767652
MRPS33	0.735294	0.000762681
GPATCH4	2.94118	0.000758842
KIAA1967	0.183824	0.000754826
CNPY4	1.28676	0.000751925
SAMSN1	0.367647	0.000742763
STIL	0.183824	0.000736617
TMEM45B	0.551471	0.000734435
RPL3	0.551471	0.000732398
YPEL1	1.10294	0.000720516
LRCH4	1.10294	0.000718205
SSR2	3.125	0.000692852
FAM114A1	0.183824	0.00069045
FGF3	1.47059	0.000674587
PDGFRB	0.183824	0.000673691
RRM2B	3.86029	0.000666267
PA2G4	0.735294	0.000656621
ZMYM6	0.183824	0.000654047
RNASE2	0.551471	0.000647582
MNDA	2.20588	0.00063895
PUF60	3.125	0.000634633
PRR11	0.735294	0.000630959
FCRL2	2.02206	0.000629348
CCDC86	0.183824	0.000626312
EPS8L2	0.183824	0.00062456
RCOR3	1.47059	0.000623031
CDH17	2.94118	0.000621461
PUS1	0.183824	0.000618204
DCTPP1	0.735294	0.000617644
FAM54A	0.367647	0.000617184
ZNF101	0.367647	0.000615807
DDX21	0.367647	0.000614349
RSL24D1	0.367647	0.000614048
RPN1	0.183824	0.000609025
PEX11B	4.41176	0.000606844
NACA	1.10294	0.000597418
S1PR4	0.183824	0.00059705
LMBR1L	0.367647	0.000596363
DDIT3	1.47059	0.000594829
MRPL10	0.551471	0.000592764
IL10RA	0.367647	0.000591993
PRIM2	0.183824	0.000589833
NLN	0.183824	0.000587844
RPS27L	0.367647	0.000578962
YEATS4	3.30882	0.000574816
CIAO1	0.367647	0.000565923
SRPRB	0.367647	0.000552387
N4BP2	0.367647	0.000551936
IRF5	0.919118	0.000549484
GPR132	0.551471	0.000548994
FOXM1	0.735294	0.000540383
SHMT2	0.919118	0.000535099
RPS19BP1	0.551471	0.000533457
STIP1	0.183824	0.000528248
FTSJ3	0.735294	0.000527854
HEATR3	0.183824	0.000527632
CCNB2	0.183824	0.000524023
TARDBP	0.183824	0.000522714
IDH1	0.183824	0.000521077
PARP10	3.125	0.000516325
ITGA3	0.735294	0.000512224
CD80	0.183824	0.000501172
RUNDC3A	0.551471	0.000500949
PLD3	0.919118	0.000487876
PEX11A	0.183824	0.000485447
HILS1	0.735294	0.000482793
SELS	0.551471	0.000475646
FNTA	3.49265	0.000474986
MPI	0.183824	0.000474854
TMEM184B	0.735294	0.000470426
ZBTB44	0.367647	0.000468543
CCDC58	0.367647	0.000463082
SHC1	4.41176	0.000458597
ERG	0.183824	0.000455677
LRRC8B	0.367647	0.000454778
RP9	2.38971	0.000454445
ITGAM	0.551471	0.000451878
CD40LG	0.367647	0.000450624
MDC1	0.367647	0.00044815
RAC2	0.551471	0.000446753
CDH19	0.367647	0.00044638
PPIH	0.551471	0.000444399
PCNP	0.367647	0.000437545
F11R	2.38971	0.000435926
MRPS30	5.51471	0.000434231
IGSF6	0.183824	0.000433238
CD247	1.47059	0.000432655
FGFBP1	0.367647	0.000431865
ANLN	2.38971	0.000430739
GPR110	1.47059	0.000430644
PPDPF	3.125	0.000430014
AFF2	0.551471	0.000429479
TRIM8	0.183824	0.000429028
EIF3M	0.183824	0.000422873
COL3A1	0.183824	0.000418682
RPL5	0.183824	0.000417631
MRPS11	0.183824	0.000415705
TFEC	1.65441	0.000414409
SCAND1	1.10294	0.000407458
TMTC4	0.735294	0.000401105
PIK3CB	0.551471	0.000388393
PTTG3P	3.30882	0.000388081
AXL	0.183824	0.000387735
ORMDL2	0.551471	0.000386239
SMC4	0.919118	0.000383453
GPS1	0.551471	0.000382655
PRG2	0.183824	0.000382513
CD27	0.735294	0.000381887
RC3H1	1.28676	0.000381449
TLK1	0.183824	0.000377306
PRPF19	0.367647	0.000377098
NME2	0.735294	0.000372451
NPM1	0.919118	0.000372033
GPA33	1.65441	0.000368923
RABIF	1.65441	0.000367467
IFI44	0.551471	0.000367076
TMED3	0.183824	0.000366355
LAD1	1.83824	0.000361961
RPUSD4	0.367647	0.000361218
TATDN3	1.10294	0.000361044
PPFIA4	1.83824	0.000360891
HERC1	0.367647	0.000360818
AUP1	0.183824	0.000358644
FAM96B	0.183824	0.000358518
COX5B	0.367647	0.000356863
OSTC	0.183824	0.000352098
ST14	0.367647	0.000348873
HCFC1	1.83824	0.000342839
FKBP8	0.183824	0.000341122
GBP4	0.367647	0.00034014
TYROBP	1.65441	0.000340093
PAN3	0.183824	0.000337797
RPS19	0.367647	0.000334106
UPP1	2.75735	0.000333758
CHGB	0.183824	0.000333191
FBL	0.735294	0.000333075
LSP1	0.183824	0.000330076
CCDC18	0.367647	0.000328475
PRC1	0.183824	0.000322592
KRR1	0.551471	0.000315215
ALG3	1.28676	0.0003148
ZNF692	1.65441	0.000313836
ELMO2	0.735294	0.0003127
EFNA1	4.22794	0.000308669
GCET2	0.367647	0.000307443
TRIP11	0.183824	0.000306358
SLAMF6	2.38971	0.000301064
CCL4	0.367647	0.000301057
PRRX1	1.10294	0.000299856
PTPN14	1.10294	0.000298782
RBBP6	0.367647	0.000298282
LILRB2	0.183824	0.000295369
FRMD6	0.919118	0.000291556
WASL	0.735294	0.000290949
PILRA	1.10294	0.000290607
GMNN	0.183824	0.000288544
RPS21	2.94118	0.000288269
BNIP1	0.551471	0.000287885
LY6G6F	0.551471	0.000284959
KRT5	0.367647	0.000282644
ZMYM1	0.183824	0.000282608
SUV39H1	1.28676	0.000281871
ATP5B	0.919118	0.000281784
TPRKB	0.183824	0.000278902
TSPAN4	0.367647	0.000278821
SLAMF1	2.38971	0.000278289
ICT1	0.367647	0.000276188
MRGPRF	1.47059	0.000274346
MYO1E	0.183824	0.000272107
OXA1L	0.735294	0.000271582
LSM10	0.367647	0.000271229
NCAPD2	0.735294	0.000270733
FAM46C	0.367647	0.000267199
RXRB	0.183824	0.000265847
PCF11	0.551471	0.000265731
SPARC	0.183824	0.000265436
C1orf150	1.47059	0.000265196
CCNL1	1.28676	0.000262452
RBMX	0.183824	0.000261005
S100A2	4.41176	0.000260359
AURKA	1.47059	0.000257957
RELB	0.919118	0.00025683
ZNF500	0.183824	0.000255604
BRD2	0.183824	0.000255138
NDUFB6	0.183824	0.000255118
WDR59	0.367647	0.000253024
KPNA2	0.551471	0.000251827
VPS36	0.183824	0.000248935
LMNB1	0.183824	0.000247954
P2RY10	0.183824	0.000247171
TMEM125	0.551471	0.000246879
AIP	0.367647	0.000243655
GRAP2	0.183824	0.000242976
KRT80	0.367647	0.00024242
GNS	2.20588	0.000240844
KIAA0528	2.02206	0.000240777
RG9MTD1	0.367647	0.000238926
GPR111	0.367647	0.00023639
C9orf3	0.183824	0.000236184
E2F7	0.183824	0.000235998
PUS7	0.551471	0.000234988
HIGD2A	0.551471	0.000234981
ROMO1	1.10294	0.0002346
FAM20C	2.75735	0.000233898
DENND3	4.04412	0.000233495
PTRF	0.367647	0.000230162
CHPF2	0.919118	0.000229897
NDUFB5	1.47059	0.000229394
INADL	0.367647	0.000229301
GIMAP7	0.735294	0.000228471
FCER1A	2.20588	0.000227294
EP400	0.183824	0.000226134
CLPTM1	0.735294	0.000218634
FAM83D	0.183824	0.000217446
RNF220	0.183824	0.000216124
ZNF428	0.551471	0.000213883
BAG5	0.551471	0.000213645
EZH2	0.735294	0.00021078
KIF3B	0.367647	0.000210736
SUPV3L1	0.367647	0.00021042
RABL5	0.919118	0.000210031
LRRC59	0.735294	0.000208812
SLC30A7	0.183824	0.000208702
MSL1	0.919118	0.000207607
ZBTB1	0.367647	0.000205642
HSPA8	0.367647	0.000205568
RRP1B	0.183824	0.000205193
PRMT1	0.183824	0.000203737
PADI4	0.183824	0.000203546
ATP5G1	0.551471	0.000202052
MPL	0.551471	0.000200111
PRPF38A	0.367647	0.000199725
XRN1	0.551471	0.00019878
PRPF4B	0.183824	0.000198363
QTRTD1	0.367647	0.000198127
ECT2	1.65441	0.000197057
C11orf71	0.183824	0.000196642
RAB25	3.125	0.000194609
TRAT1	0.367647	0.000193693
AHCTF1	1.65441	0.00019311
RDBP	0.183824	0.0001919
PLOD1	0.183824	0.000191811
PPP1R13L	0.735294	0.000191208
KIAA1731	0.367647	0.000190586
DGKA	0.551471	0.000189907
SARNP	0.551471	0.000188248
AAAS	0.551471	0.000186974
SEC61A1	0.183824	0.000186437
ERN2	0.183824	0.000185921
LEPRE1	0.551471	0.000183976
TRAPPC3	0.367647	0.000182831
NHLRC3	0.183824	0.000181619
COX8A	0.183824	0.000181161
DHX37	0.183824	0.000180878
KLRB1	0.551471	0.000180119
SH3TC1	0.183824	0.000179888
RPS3	0.919118	0.000175924
USP1	0.367647	0.000174688
SF3A1	0.367647	0.000173914
TBC1D10C	0.367647	0.000173507
RMND5A	0.183824	0.000172581
IRF2BP1	0.735294	0.000172544
RANGAP1	0.183824	0.000172358
KLHL28	0.735294	0.000171805
RNASE6	0.735294	0.000171208
C2orf76	0.735294	0.000170435
POSTN	0.183824	0.000169258
POLR1D	0.183824	0.000168764
PLAU	0.183824	0.000168258
COL1A1	0.735294	0.000168042
CCDC124	0.183824	0.000167716
PCM1	0.183824	0.000167412
ARID4A	0.367647	0.000167142
NBR1	0.367647	0.000166011
RAI14	6.43382	0.000164876
FXYD3	2.57353	0.000164831
ATP6V1F	0.919118	0.000163693
DOCK7	0.367647	0.000163584
OVOL2	0.183824	0.000160679
COL1A2	0.735294	0.000160311
IGF2BP1	0.551471	0.000160116
PSMD14	0.183824	0.000159539
ELF3	1.47059	0.000159433
CIRH1A	0.183824	0.000158261
DPH2	0.183824	0.000157891
HK2	0.183824	0.000155758
SHOC2	0.183824	0.000154711
PNPT1	0.367647	0.000153919
FBXW11	0.735294	0.000153054
HIST1H1E	0.183824	0.000152988
PPIB	0.183824	0.000152202
ACTL6A	1.47059	0.000151406
COPE	0.183824	0.000150795
WDR75	0.183824	0.000150346
CCDC81	0.551471	0.000149473
KLHL12	1.83824	0.000149226
CAPN1	0.183824	0.000148997
CHMP4C	4.96324	0.000148736
C1orf177	0.367647	0.000147204
GUSB	0.735294	0.000147017
ESCO1	0.551471	0.000145753
KRTAP1-5	0.735294	0.000143866
RAD9A	0.367647	0.000143779
BACE1	0.367647	0.000142221
SDF2L1	1.10294	0.000141867
MBTPS2	0.183824	0.000141717
C14orf45	0.183824	0.000140943
ESRP2	0.183824	0.000140233
FAM162A	0.367647	0.000140075
FAP	0.367647	0.000139819
RBX1	0.367647	0.000139805
MYB	0.183824	0.000139712
HNRNPA3	0.551471	0.00013778
DPT	1.65441	0.00013749
P4HB	0.551471	0.000137392
ABCE1	0.183824	0.000137124
RRAS	0.183824	0.000137053
CNTNAP1	0.183824	0.000135417
GTF2A1	0.183824	0.000134985
SEPT7	2.38971	0.000134244
RPRD1A	1.47059	0.000131258
ARHGEF16	0.183824	0.000130524
NCKAP1	0.367647	0.000130151
CREBZF	0.919118	0.000129613
NASP	0.183824	0.000129479
ADCK2	0.735294	0.000128276
RDX	0.183824	0.000128098
PAXIP1	0.735294	0.000127676
SAMD9	0.919118	0.000127382
RECQL4	3.125	0.000126316
NUDT16L1	0.183824	0.000125764
LAT2	0.183824	0.000124926
ACO2	0.183824	0.000124526
CD2	0.367647	0.000124474
EPCAM	0.551471	0.000123292
ARHGDIB	0.551471	0.00012256
TOMM5	0.183824	0.000121899
ZNF282	0.919118	0.000121623
NXNL1	0.183824	0.000121468
TRIB3	0.183824	0.000120857
HOOK1	0.551471	0.000120754
AGR3	3.49265	0.00012071
STRA13	0.551471	0.0001204
ATAD5	0.183824	0.0001204
TMEM126A	0.919118	0.000119132
DNAJC2	0.735294	0.000118999
ZDHHC23	0.367647	0.000118835
MAGOH	0.367647	0.00011863
BPTF	0.735294	0.000118197
SNX4	0.367647	0.000118026
CYR61	0.367647	0.000118012
PPL	0.183824	0.000117496
HJURP	0.183824	0.000117186
DLAT	0.367647	0.000116732
FAM126B	0.183824	0.000115715
MPO	0.551471	0.000115703
ARF6	1.10294	0.000115316
PSMB8	0.183824	0.000115237
PFDN2	2.38971	0.000115024
RPS16	1.10294	0.000114683
MAP4K1	1.47059	0.000114633
PSMD4	4.77941	0.000113748
STT3A	0.367647	0.000113441
PAK1IP1	0.183824	0.000113023
PLEC	3.125	0.000112933
AKAP1	0.551471	0.000112476
CD38	0.367647	0.000112444
ZNF107	1.10294	0.000110532
RNF11	0.367647	0.000110257
CASP2	0.551471	0.000109727
NUDCD2	0.183824	0.00010903
MRPL14	0.919118	0.000107709
HELZ	0.551471	0.000106989
CLDN3	0.183824	0.000106228
SUMO1	0.183824	0.000105835
TRPT1	0.183824	0.000105268
C1orf43	4.04412	0.000103738
MRPS14	1.10294	0.000103085
XRCC2	0.735294	0.000102658
MCM3AP	0.367647	0.000102527
TMEM154	0.551471	0.000102216
BTN3A3	0.367647	0.000101904
CSAD	0.551471	0.000101715
MRPS7	0.367647	0.000101547
PDZD4	2.02206	0.000100107
FCRL5	2.20588	9.9746e-05
GIMAP6	0.735294	9.96491e-05
ANXA2	0.183824	9.94791e-05
CDH3	0.183824	9.92573e-05
ERLEC1	0.367647	9.90347e-05
EMP1	0.551471	9.88716e-05
C16orf88	0.183824	9.81984e-05
HSPBP1	0.183824	9.76401e-05
IFRD1	1.10294	9.75948e-05
SUOX	0.551471	9.72766e-05
TRA2B	1.28676	9.66843e-05
CTBP2	0.183824	9.65914e-05
MAGEE1	0.551471	9.65357e-05
TNFRSF8	0.183824	9.61128e-05
LOXL2	0.183824	9.55423e-05
KCNK12	0.367647	9.53217e-05
UFD1L	0.551471	9.44624e-05
VAMP3	0.183824	9.34345e-05
SENP6	0.367647	9.22283e-05
SOX4	0.735294	9.1792e-05
CCDC59	0.183824	9.12105e-05
ZFAND1	4.96324	9.03076e-05
EPHA2	0.183824	8.98898e-05
C1S	0.919118	8.86258e-05
C11orf1	0.367647	8.78919e-05
SMC2	0.183824	8.73566e-05
SNX12	0.183824	8.73061e-05
CEBPG	2.38971	8.65435e-05
CAMK1G	1.47059	8.53864e-05
SSB	0.183824	8.45901e-05
MRPL37	0.183824	8.25266e-05
TYSND1	0.183824	8.07277e-05
PDGFC	0.367647	8.06493e-05
CD1B	2.20588	8.03677e-05
CD9	0.735294	8.0137e-05
NR2C2AP	0.183824	7.99928e-05
ACYP1	0.183824	7.99358e-05
CYBB	0.183824	7.90357e-05
APOA1BP	2.94118	7.87067e-05
ZWILCH	0.183824	7.86658e-05
TRIP12	0.183824	7.78412e-05
APOL4	0.919118	7.69296e-05
ETS1	0.551471	7.68498e-05
PRF1	0.183824	7.6763e-05
ZNF581	0.183824	7.66636e-05
CYTH4	0.551471	7.62288e-05
DAXX	0.183824	7.61538e-05
UBN1	0.183824	7.56891e-05
DUS1L	0.551471	7.55089e-05
LAMP1	0.919118	7.539e-05
DDX49	0.183824	7.46907e-05
CACNB3	0.367647	7.34165e-05
C19orf6	0.183824	7.26875e-05
AMOTL2	0.367647	7.2417e-05
SS18L1	2.75735	7.20277e-05
PLEKHO1	4.77941	7.14585e-05
PPP5C	0.367647	7.13294e-05
ATR	0.551471	7.12845e-05
YWHAZ	3.67647	7.12479e-05
NOL4	1.47059	7.08124e-05
MPHOSPH10	0.183824	7.07014e-05
C6orf48	0.183824	7.0329e-05
DCN	0.183824	7.01322e-05
RPS27A	0.367647	6.99017e-05
WWTR1	0.735294	6.97088e-05
RPIA	0.183824	6.95862e-05
FOXJ3	0.551471	6.94843e-05
NCOA6	0.367647	6.94542e-05
GRHL2	3.49265	6.94089e-05
FGFR4	0.367647	6.94004e-05
C9orf72	0.367647	6.93515e-05
CEBPE	0.919118	6.90458e-05
PRSS23	0.551471	6.89343e-05
PHAX	0.183824	6.88965e-05
GTF2I	0.367647	6.88814e-05
UBXN7	1.47059	6.84718e-05
NUP107	3.125	6.84202e-05
FANCM	0.735294	6.82747e-05
USP42	3.125	6.80761e-05
C10orf118	0.367647	6.80728e-05
IFFO1	0.735294	6.77053e-05
RRP1	0.183824	6.75313e-05
SCUBE3	0.183824	6.68999e-05
BIRC3	1.28676	6.60241e-05
APITD1	0.183824	6.58204e-05
CDC7	0.367647	6.50537e-05
IL2RB	0.551471	6.47696e-05
PYCR2	1.65441	6.43175e-05
POLR2H	1.28676	6.42784e-05
OBFC2B	0.551471	6.41489e-05
LARP4	0.183824	6.35571e-05
SEMA4B	0.183824	6.33877e-05
ADAMTS2	0.551471	6.33429e-05
SGK2	0.551471	6.23411e-05
AHCY	0.183824	6.19373e-05
AOAH	2.38971	6.18489e-05
NAT10	0.551471	6.14956e-05
MYH9	0.919118	6.13986e-05
MRPL55	1.28676	6.12527e-05
HAUS3	0.183824	6.09255e-05
COMTD1	0.367647	6.08728e-05
UFC1	2.38971	6.05879e-05
NEURL1B	0.735294	6.057e-05
FZD4	0.551471	6.04513e-05
CANX	0.735294	6.02666e-05
PPIA	2.20588	6.00823e-05
AEN	0.183824	5.97132e-05
HNRNPU	1.47059	5.91401e-05
C11orf10	0.183824	5.88574e-05
CCDC142	0.183824	5.88503e-05
DNAJB9	0.735294	5.7737e-05
ATXN2L	0.551471	5.77046e-05
NUP35	0.367647	5.76728e-05
IRF2BP2	1.10294	5.76308e-05
GPR174	0.183824	5.69558e-05
MRPS18B	0.367647	5.66788e-05
PRKCB	0.183824	5.66636e-05
KCNJ16	0.551471	5.61115e-05
ERCC6L	0.183824	5.5921e-05
C5orf22	6.43382	5.59138e-05
DGUOK	0.183824	5.56644e-05
TOMM7	3.67647	5.56147e-05
MAL2	3.86029	5.53948e-05
PSMA3	0.367647	5.47773e-05
DNA2	0.367647	5.46261e-05
IL20RA	0.367647	5.44457e-05
MYBL1	3.125	5.43866e-05
RFXAP	0.183824	5.39835e-05
SLC39A9	0.183824	5.38118e-05
OSCP1	0.367647	5.35396e-05
JUP	0.183824	5.34199e-05
PARP2	0.919118	5.33019e-05
GRPEL1	0.183824	5.31703e-05
ASB8	0.367647	5.22112e-05
JMJD4	1.28676	5.15263e-05
FAM57A	0.183824	5.14979e-05
CARD16	0.367647	5.13221e-05
RTP4	1.28676	5.12794e-05
ATP6V0A1	0.367647	5.08309e-05
H3F3B	0.367647	5.06026e-05
UBE4B	0.183824	5.05144e-05
TAGLN2	2.57353	5.04494e-05
EBNA1BP2	0.551471	5.02897e-05
UBTF	0.551471	5.02869e-05
WBP2	0.367647	5.02652e-05
PHLDA1	0.183824	5.02346e-05
GAB2	1.47059	4.99204e-05
DDX58	0.183824	4.97979e-05
POLA2	0.183824	4.95202e-05
ICAM2	0.551471	4.95188e-05
XPOT	2.02206	4.94764e-05
SPATA18	1.28676	4.93979e-05
RPL28	0.183824	4.88497e-05
ZFP36L1	0.183824	4.88354e-05
HECTD1	4.22794	4.87905e-05
TOPORS	0.183824	4.85967e-05
PSMD13	0.183824	4.85007e-05
UBE2A	0.183824	4.84589e-05
SUCLG1	0.183824	4.84482e-05
NDUFA5	0.735294	4.82971e-05
USP39	0.183824	4.81232e-05
SPNS1	0.551471	4.80851e-05
SRRM1	0.183824	4.71706e-05
CD3D	0.367647	4.70279e-05
CHAC2	0.367647	4.69732e-05
DCK	0.919118	4.6923e-05
HOOK3	3.67647	4.65978e-05
TMBIM6	0.551471	4.65444e-05
CCNT1	0.367647	4.58295e-05
OLIG3	0.367647	4.57627e-05
NPHP1	0.551471	4.55332e-05
ACTR5	0.183824	4.54492e-05
PTTG1IP	0.183824	4.53416e-05
CSRP2	0.183824	4.49986e-05
RPS20	3.67647	4.49089e-05
GDF5	0.735294	4.47392e-05
CSE1L	0.735294	4.44922e-05
RNF41	0.551471	4.43291e-05
DCAF16	0.367647	4.42496e-05
LTC4S	0.551471	4.42243e-05
AGR2	3.67647	4.42211e-05
ZW10	0.183824	4.3941e-05
LRRC28	0.551471	4.38054e-05
LGALS1	0.551471	4.37279e-05
GPR15	0.367647	4.36451e-05
NOP2	0.735294	4.3425e-05
FIS1	0.919118	4.30473e-05
NDUFV1	0.735294	4.29862e-05
CFP	0.735294	4.29573e-05
SEC11A	0.183824	4.29174e-05
MACC1	3.49265	4.28153e-05
TIMP1	0.735294	4.24952e-05
DOCK2	0.735294	4.23199e-05
EIF1	0.183824	4.23178e-05
TDP1	0.551471	4.18477e-05
SCN3B	0.367647	4.17385e-05
NTM	0.367647	4.15288e-05
CNO	0.183824	4.12339e-05
BCKDK	0.735294	4.10093e-05
RBL1	0.183824	4.09477e-05
SKIV2L2	0.551471	4.07528e-05
INTS7	1.28676	4.06341e-05
EFTUD2	0.183824	4.048e-05
TMC8	0.735294	3.99375e-05
TAF15	0.183824	3.98927e-05
PRR15	2.38971	3.97108e-05
BICD2	0.183824	3.96949e-05
SDF4	0.367647	3.95863e-05
IL6ST	0.367647	3.95048e-05
DNAJC30	0.183824	3.947e-05
GPR18	0.551471	3.94353e-05
PIGM	2.57353	3.92391e-05
CAPN5	0.919118	3.9236e-05
PAN2	0.551471	3.91734e-05
EIF2A	0.735294	3.91159e-05
GEMIN4	0.183824	3.88303e-05
ZC3H7A	0.551471	3.87787e-05
DBR1	0.551471	3.86456e-05
RAB39B	2.75735	3.86447e-05
CDC5L	1.10294	3.86084e-05
MRPL45	0.367647	3.85637e-05
PHYHIPL	0.183824	3.84794e-05
RBM42	2.38971	3.8382e-05
TC2N	0.183824	3.8324e-05
SGCE	0.735294	3.82403e-05
DZIP1	0.735294	3.80024e-05
IFNA2	0.183824	3.77711e-05
GNL2	0.367647	3.76001e-05
CLDN4	0.183824	3.75067e-05
ABCC11	0.551471	3.7076e-05
UBE2NL	0.735294	3.70389e-05
PPAT	0.735294	3.69673e-05
IPO4	0.367647	3.69278e-05
SELENBP1	4.41176	3.69064e-05
DOCK8	0.183824	3.63593e-05
CEACAM6	0.367647	3.62487e-05
LIN9	1.28676	3.59884e-05
SRPX	0.183824	3.59526e-05
SLTM	0.183824	3.58462e-05
SRPK1	0.183824	3.5582e-05
ZNF397	1.83824	3.55019e-05
SLC33A1	1.10294	3.53381e-05
WDHD1	0.367647	3.52939e-05
MLL3	0.735294	3.52934e-05
ZBTB39	0.919118	3.48597e-05
PVRL2	0.735294	3.48024e-05
DDIT4	0.183824	3.47275e-05
GAR1	0.183824	3.45899e-05
LILRB4	0.367647	3.45175e-05
TLCD1	0.183824	3.42819e-05
WDR3	0.367647	3.42474e-05
PCDH18	0.183824	3.41214e-05
C16orf58	0.367647	3.38724e-05
ARHGAP29	0.183824	3.38394e-05
IMP3	0.183824	3.37101e-05
UBA1	0.919118	3.36107e-05
C14orf2	0.367647	3.35174e-05
MRE11A	0.367647	3.34936e-05
SRM	0.183824	3.33101e-05
NHP2	0.367647	3.31059e-05
TFAM	0.183824	3.30497e-05
EME1	0.735294	3.28647e-05
AP4M1	1.28676	3.28079e-05
UBA2	2.20588	3.27015e-05
TSHR	0.183824	3.24505e-05
PIK3CG	0.735294	3.23872e-05
SERPINE1	0.919118	3.23077e-05
CINP	0.367647	3.21747e-05
PIP5K1A	4.59559	3.2048e-05
ASAH1	0.183824	3.19811e-05
NR1I2	0.183824	3.17936e-05
MAZ	0.367647	3.17487e-05
PTGFRN	0.367647	3.17006e-05
AHNAK2	0.551471	3.16557e-05
ATF3	1.10294	3.16142e-05
UMPS	0.367647	3.1549e-05
DDX3X	0.551471	3.13023e-05
YLPM1	0.183824	3.11685e-05
MTHFD1	0.367647	3.10089e-05
KIAA0284	0.551471	3.09361e-05
C17orf78	0.183824	3.08729e-05
EXOSC8	0.367647	3.08613e-05
YRDC	0.367647	3.06898e-05
UCHL5	1.28676	3.05973e-05
IFNB1	0.183824	3.03458e-05
GIMAP2	0.735294	3.0338e-05
SAMD9L	0.919118	3.03336e-05
ABCD2	0.735294	2.99191e-05
SDHAF1	1.47059	2.98667e-05
MOSPD3	1.10294	2.98257e-05
KAT2A	0.367647	2.9613e-05
IMMP1L	0.183824	2.94942e-05
MAP6	0.735294	2.94185e-05
ARNT	4.96324	2.93479e-05
EIF3B	3.125	2.93453e-05
TRAM1	3.49265	2.91599e-05
CISD1	0.183824	2.91434e-05
PIK3R3	0.183824	2.90328e-05
DIAPH3	0.183824	2.88424e-05
LMF2	0.183824	2.88347e-05
LRRC33	1.47059	2.87983e-05
MAP7	0.367647	2.87148e-05
FAM100B	0.367647	2.81521e-05
SSR1	0.367647	2.80062e-05
AGPHD1	0.183824	2.79666e-05
EML2	0.919118	2.78108e-05
RNF138	1.47059	2.77991e-05
PTPN6	0.919118	2.77603e-05
LRP1	0.919118	2.7749e-05
FOXQ1	0.183824	2.76904e-05
PTK2B	0.367647	2.75879e-05
TRUB1	0.367647	2.75722e-05
ATP5G2	0.551471	2.75116e-05
CLEC14A	6.06618	2.74787e-05
TMC5	0.183824	2.71804e-05
RAB6A	0.551471	2.70872e-05
UBN2	0.735294	2.68805e-05
C17orf28	0.367647	2.68407e-05
TAP2	0.183824	2.67651e-05
NFASC	2.02206	2.66297e-05
SRGN	0.367647	2.66093e-05
FOXR2	0.183824	2.64375e-05
THY1	0.551471	2.64294e-05
RPRD1B	0.367647	2.64108e-05
MCAT	0.183824	2.62894e-05
DCAF5	0.183824	2.62018e-05
RPL30	4.04412	2.61994e-05
TTF2	0.367647	2.6193e-05
BDNF	0.183824	2.60665e-05
LLGL2	0.551471	2.59432e-05
C9orf152	0.183824	2.58318e-05
IMPA1	4.96324	2.57603e-05
SLC7A1	0.183824	2.55594e-05
ADORA2B	0.367647	2.55581e-05
MMGT1	0.367647	2.52024e-05
ATP6V0B	0.183824	2.5072e-05
TIMM8B	0.367647	2.50256e-05
NFKB1	0.183824	2.48758e-05
ZC3HC1	0.919118	2.48079e-05
ADIPOR1	1.83824	2.46674e-05
C3orf26	0.367647	2.46663e-05
TM4SF20	0.183824	2.40713e-05
WWC1	0.735294	2.40204e-05
TMEM106C	0.367647	2.39973e-05
PYCRL	3.49265	2.39689e-05
EMG1	0.919118	2.39001e-05
SDHD	0.367647	2.38832e-05
LIN37	2.20588	2.37954e-05
BSPRY	0.183824	2.36548e-05
C2orf81	0.183824	2.35676e-05
CAV1	1.65441	2.35555e-05
PSENEN	2.20588	2.35286e-05
BEND3	0.367647	2.34741e-05
TMED9	0.367647	2.34114e-05
TAF1D	0.367647	2.33624e-05
PTPRF	0.367647	2.33349e-05
FANCI	0.183824	2.33209e-05
SASS6	0.183824	2.29924e-05
ARFGEF1	3.30882	2.29829e-05
SENP1	0.367647	2.29486e-05
PIN4	0.183824	2.28502e-05
EPN3	0.551471	2.27984e-05
ZFP14	1.65441	2.26105e-05
OBFC2A	0.183824	2.249e-05
RBM8A	4.41176	2.2448e-05
ICA1	2.94118	2.23496e-05
SLC25A19	0.367647	2.23247e-05
SLC7A11	0.183824	2.23178e-05
SLC35B2	1.10294	2.23059e-05
MTIF2	0.367647	2.22787e-05
TAGLN	0.367647	2.2217e-05
EIF2B3	0.183824	2.20514e-05
SUN2	0.551471	2.2033e-05
TCEB1	4.04412	2.19481e-05
FKBP2	0.183824	2.19223e-05
TUBA1C	0.367647	2.18726e-05
PEX14	0.183824	2.18074e-05
MRFAP1L1	0.183824	2.16749e-05
EEF1A1	0.367647	2.16688e-05
GTF2A2	0.367647	2.15708e-05
CD93	0.735294	2.15534e-05
COMMD4	0.183824	2.13183e-05
U2AF2	0.183824	2.13071e-05
CHID1	0.367647	2.12257e-05
CNRIP1	0.183824	2.1193e-05
ARPC1B	1.10294	2.10713e-05
RPL31	0.183824	2.10634e-05
CDH1	0.183824	2.10314e-05
RBM12B	2.75735	2.09965e-05
ITGA5	0.551471	2.07076e-05
SIDT1	0.367647	2.06691e-05
ACY3	0.367647	2.05793e-05
EHBP1L1	0.367647	2.05142e-05
TAF11	0.183824	2.0392e-05
NUP85	0.367647	2.03907e-05
SRPR	0.367647	2.03022e-05
GYPA	0.183824	2.02708e-05
CCDC80	0.367647	2.02624e-05
NFKBIB	1.65441	2.02415e-05
PHF2	0.183824	1.97666e-05
RAB6C	0.367647	1.96937e-05
CDX2	0.183824	1.96784e-05
CNBP	0.183824	1.96149e-05
ASMT	0.183824	1.95827e-05
KDELR2	3.30882	1.95663e-05
BRP44	1.65441	1.9519e-05
ESF1	0.367647	1.94518e-05
RHOD	0.183824	1.9439e-05
PSME1	0.367647	1.94259e-05
CHORDC1	0.735294	1.94254e-05
BCL2L14	0.551471	1.93418e-05
TM7SF2	0.183824	1.9214e-05
USP7	0.183824	1.92092e-05
PPIF	0.367647	1.91991e-05
MLLT6	1.10294	1.91618e-05
JAKMIP1	0.183824	1.90252e-05
NQO1	0.183824	1.90075e-05
RBM4B	0.367647	1.8957e-05
TRAM2	0.551471	1.89286e-05
PDIA4	0.735294	1.8857e-05
ZNF33A	0.183824	1.87522e-05
PIK3CA	1.28676	1.8734e-05
HYOU1	0.367647	1.87168e-05
SYT4	0.551471	1.85518e-05
ZBTB48	0.183824	1.84808e-05
ZFP36	1.28676	1.84499e-05
HSP90AA1	0.367647	1.83126e-05
LSM6	0.183824	1.82256e-05
PMS1	0.183824	1.8207e-05
TP53TG1	0.183824	1.81672e-05
CDK5RAP1	0.183824	1.81144e-05
MYO5B	0.183824	1.80456e-05
BGN	1.83824	1.77129e-05
APOL6	0.551471	1.71154e-05
KAT5	0.367647	1.69535e-05
PARP9	0.367647	1.69276e-05
POLR3D	0.183824	1.69057e-05
LRWD1	0.919118	1.67492e-05
S100A10	4.04412	1.67346e-05
GPR160	2.57353	1.67216e-05
HEBP1	0.551471	1.67144e-05
TCOF1	0.183824	1.6663e-05
POLR3A	0.367647	1.665e-05
PLD4	0.551471	1.6593e-05
CNOT6	0.735294	1.65147e-05
LRRC49	0.367647	1.64394e-05
ADAM12	0.183824	1.6381e-05
FLNA	1.47059	1.63149e-05
SLC25A10	0.551471	1.6297e-05
TAF5L	1.47059	1.62828e-05
POLR2F	0.735294	1.62047e-05
TTLL12	0.183824	1.6126e-05
KLHL24	1.47059	1.6106e-05
S100A14	4.41176	1.60766e-05
UBIAD1	0.183824	1.60603e-05
GCNT3	0.367647	1.60592e-05
C11orf73	0.551471	1.60494e-05
GLMN	0.183824	1.60259e-05
BOLA3	0.183824	1.59641e-05
ANXA6	0.183824	1.59282e-05
SERPINA10	0.183824	1.58502e-05
GMIP	0.367647	1.58281e-05
CCNB1IP1	0.919118	1.57753e-05
STK10	0.735294	1.57383e-05
SLC39A7	0.183824	1.57181e-05
LSM2	0.367647	1.56481e-05
SENP7	0.367647	1.56423e-05
PRR15L	0.551471	1.55446e-05
ZFAND2A	2.94118	1.53595e-05
RFX7	0.367647	1.53407e-05
MOGS	0.183824	1.52023e-05
TGFB1I1	0.367647	1.51122e-05
SERTAD3	0.919118	1.50807e-05
RRP15	1.10294	1.50628e-05
ZCCHC5	0.367647	1.50201e-05
EPHX1	1.47059	1.49942e-05
FAM136A	0.183824	1.48525e-05
DHRS9	0.183824	1.48393e-05
NCLN	0.183824	1.479e-05
BAZ1B	0.183824	1.47084e-05
SEC13	0.183824	1.46973e-05
ACOT7	0.183824	1.4632e-05
IGF2BP2	1.28676	1.46138e-05
C11orf82	0.551471	1.45995e-05
ZNF821	0.367647	1.45721e-05
TAF4B	1.65441	1.45659e-05
ARID4B	1.10294	1.45568e-05
SEPT12	0.183824	1.45555e-05
TMEM69	0.183824	1.4512e-05
DYNLL2	0.551471	1.44859e-05
SERPINB6	0.183824	1.44567e-05
PLAUR	0.551471	1.43562e-05
ATP6AP2	0.183824	1.43429e-05
FAM73A	0.367647	1.42615e-05
TIE1	0.551471	1.42217e-05
RPGRIP1L	0.183824	1.41658e-05
TMEM145	0.551471	1.40737e-05
RBM10	0.919118	1.39855e-05
CNNM3	0.735294	1.39851e-05
DAP3	3.125	1.39758e-05
SLC35A2	1.28676	1.37446e-05
EDEM3	1.10294	1.36953e-05
SH3KBP1	0.183824	1.35907e-05
MED12	0.183824	1.35827e-05
LCMT1	0.183824	1.35436e-05
ESRP1	3.125	1.34607e-05
EIF5B	0.367647	1.34157e-05
FBXL19	0.919118	1.34099e-05
SPDEF	0.367647	1.34045e-05
MAP7D1	0.367647	1.32579e-05
EIF2AK3	0.183824	1.32172e-05
CARD6	6.43382	1.32108e-05
TFF3	0.183824	1.31762e-05
ENAH	1.47059	1.31748e-05
ARID2	0.183824	1.31382e-05
LMNA	2.94118	1.31075e-05
NAB2	0.919118	1.29633e-05
LOXL3	0.183824	1.28238e-05
CREM	0.551471	1.28128e-05
ITGA6	0.183824	1.27628e-05
DDX56	2.20588	1.269e-05
THAP6	0.735294	1.26893e-05
SCARB2	0.551471	1.26086e-05
NDUFB3	0.183824	1.25456e-05
TTL	0.183824	1.24167e-05
IQCE	3.125	1.23915e-05
CDCA4	0.551471	1.23749e-05
TSEN54	0.551471	1.23624e-05
EGFR	4.77941	1.23057e-05
MAML2	0.367647	1.21729e-05
NEFH	0.183824	1.20308e-05
DLGAP3	0.183824	1.20278e-05
ZEB1	0.551471	1.18435e-05
URB2	1.47059	1.18087e-05
RSAD1	0.735294	1.1789e-05
TIMP2	0.367647	1.17556e-05
C18orf56	1.10294	1.17193e-05
TMEM194A	0.919118	1.16821e-05
RPL35A	1.28676	1.16532e-05
E2F5	4.22794	1.16104e-05
RASA1	0.183824	1.15752e-05
SPRYD3	0.735294	1.15304e-05
EIF3E	2.94118	1.14553e-05
KRT14	0.367647	1.14079e-05
FA2H	0.367647	1.13822e-05
MYO1A	0.919118	1.12995e-05
TSPAN15	0.367647	1.12908e-05
UBL7	0.367647	1.11559e-05
ERRFI1	0.183824	1.10969e-05
KLHDC3	0.919118	1.1076e-05
NUMA1	0.551471	1.10303e-05
HCK	0.735294	1.10116e-05
SNAPC4	0.183824	1.09155e-05
RNASE3	0.919118	1.08813e-05
SMAD3	0.183824	1.08385e-05
MRPL24	2.20588	1.08056e-05
YY1AP1	3.125	1.05841e-05
KTI12	0.551471	1.0555e-05
SNAPIN	4.22794	1.05343e-05
HEATR5A	4.04412	1.05099e-05
EFHC1	0.551471	1.04606e-05
IL12RB1	0.183824	1.04394e-05
POGK	1.47059	1.0428e-05
KLB	0.551471	1.03769e-05
DHTKD1	0.183824	1.03765e-05
WISP1	4.22794	1.0357e-05
PMPCA	0.183824	1.03119e-05
INO80E	0.551471	1.02964e-05
TTC26	0.735294	1.0267e-05
ATP7B	0.183824	1.02367e-05
SEL1L	0.183824	1.02116e-05
RRBP1	0.183824	1.01794e-05
PLEK2	0.183824	1.01218e-05
PPP1R3D	2.57353	1.0093e-05
PDRG1	0.735294	1.00816e-05
POLD4	0.367647	1.00791e-05
L2HGDH	1.10294	1.00508e-05
GGCX	0.183824	9.98984e-06
NIF3L1	0.183824	9.9609e-06
BUD13	0.367647	9.91469e-06
NEXN	0.367647	9.90977e-06
DLC1	0.183824	9.87628e-06
ATP6V1G2	0.183824	9.83344e-06
S100P	0.183824	9.81718e-06
TMEM39A	0.183824	9.78802e-06
DHX58	0.183824	9.75743e-06
IVNS1ABP	1.10294	9.73013e-06
FOXD3	0.183824	9.65517e-06
F3	0.183824	9.65099e-06
RBMS2	0.735294	9.55463e-06
MEA1	0.919118	9.50925e-06
TAP1	0.183824	9.50807e-06
FBXL7	7.35294	9.43152e-06
CCDC68	0.183824	9.37925e-06
FBXO38	0.183824	9.36501e-06
METTL1	3.125	9.35533e-06
SNAPC1	0.551471	9.35489e-06
EFEMP1	0.367647	9.30307e-06
IFI27L1	0.183824	9.2862e-06
G3BP2	0.551471	9.24625e-06
FGD3	0.183824	9.24337e-06
FNBP1L	0.367647	9.19509e-06
DSP	0.551471	9.12359e-06
SEMA4F	0.183824	9.08537e-06
ARL6IP1	0.183824	9.03527e-06
ZNF800	0.551471	9.0252e-06
RAB2B	0.551471	8.96604e-06
H2AFV	2.20588	8.93563e-06
MLL2	0.367647	8.73591e-06
MRPL30	0.367647	8.73409e-06
ZMAT5	0.551471	8.69253e-06
PSMD2	1.28676	8.67945e-06
APOB	0.183824	8.62137e-06
HNF1B	0.367647	8.61714e-06
RNF44	0.367647	8.57922e-06
FKBP7	0.367647	8.5337e-06
PDLIM7	0.367647	8.42356e-06
ISG15	0.183824	8.41214e-06
ZNF146	1.65441	8.37611e-06
MX1	0.183824	8.25971e-06
STAR	2.38971	8.23718e-06
CARD10	0.551471	8.23064e-06
NNAT	0.183824	8.20668e-06
CASP4	0.367647	8.10288e-06
CXXC1	0.183824	8.09418e-06
AGPAT5	0.367647	8.08878e-06
SAC3D1	0.183824	8.04883e-06
CHRNA3	0.183824	8.02537e-06
C8orf73	3.49265	7.98299e-06
B3GNT8	0.183824	7.9467e-06
ING4	0.919118	7.94653e-06
NOL8	0.183824	7.93847e-06
XYLT2	0.735294	7.90719e-06
EEF1E1	0.551471	7.88266e-06
DAAM2	0.735294	7.87379e-06
TMPRSS4	0.367647	7.78082e-06
C2orf49	0.551471	7.7783e-06
TMEM33	0.367647	7.77727e-06
IRF6	1.47059	7.75364e-06
MEF2C	0.183824	7.71779e-06
WDR73	0.183824	7.68542e-06
PLOD3	0.919118	7.66915e-06
RGS13	1.28676	7.62954e-06
PGPEP1	0.183824	7.59274e-06
MRC2	0.551471	7.58582e-06
PSCA	3.67647	7.57068e-06
ACTN1	0.367647	7.56076e-06
MANBAL	0.183824	7.5602e-06
ATXN7L3	0.551471	7.53116e-06
COL6A2	0.367647	7.52765e-06
AIM1	0.183824	7.51016e-06
MRPS35	2.20588	7.45644e-06
PFDN5	0.551471	7.44483e-06
C2orf47	0.183824	7.44134e-06
ADCYAP1R1	2.38971	7.43561e-06
SEC23B	0.183824	7.42097e-06
MARK2	0.183824	7.36027e-06
ERI3	0.183824	7.31574e-06
SLA	4.22794	7.2435e-06
USP36	0.367647	7.23848e-06
DCAF17	0.183824	7.21287e-06
COMMD1	0.183824	7.19896e-06
FBXO22	0.183824	7.12464e-06
NAT14	0.183824	7.10066e-06
MARK3	0.367647	7.08957e-06
RBM22	0.183824	7.0861e-06
IL4R	0.367647	7.05486e-06
PDXDC1	0.551471	7.04155e-06
FOXRED1	0.367647	7.04045e-06
PPP1R10	0.367647	7.03034e-06
GLRX2	1.28676	7.00255e-06
DNAJB11	1.28676	7.0007e-06
GBP1	0.367647	6.99727e-06
TESK1	0.183824	6.99144e-06
TCIRG1	0.551471	6.98027e-06
EIF2S2	0.183824	6.97307e-06
AKNA	0.183824	6.88626e-06
FOSB	0.919118	6.87488e-06
ADRM1	2.94118	6.87075e-06
CIB1	0.183824	6.83456e-06
C12orf68	0.367647	6.80179e-06
HSD17B8	0.183824	6.79793e-06
C1orf186	1.65441	6.77972e-06
PHOX2A	0.551471	6.76001e-06
C19orf54	0.735294	6.64792e-06
TFF1	0.183824	6.59768e-06
RPL22	0.183824	6.57552e-06
TACSTD2	0.367647	6.51782e-06
CD63	0.551471	6.4967e-06
GPR183	0.551471	6.39568e-06
SPAG4	0.919118	6.34361e-06
POLR1C	0.735294	6.33178e-06
ATXN3	0.183824	6.33102e-06
SMARCC2	0.735294	6.30247e-06
OPA1	1.28676	6.24971e-06
DNAJA3	0.183824	6.21664e-06
SPTA1	2.38971	6.18817e-06
OGDH	2.20588	6.15203e-06
AOX1	0.183824	6.11092e-06
A1CF	0.183824	6.09854e-06
PSMD12	0.551471	6.05389e-06
SNRNP200	0.367647	6.0326e-06
LIPH	1.47059	6.01238e-06
ZNF644	0.367647	5.97806e-06
HNRNPA2B1	2.75735	5.97712e-06
RPN2	0.183824	5.96933e-06
GPR4	0.919118	5.96603e-06
CENPN	0.183824	5.93109e-06
BAZ2A	0.919118	5.91119e-06
RFC3	0.183824	5.90614e-06
ZBTB25	0.367647	5.88315e-06
COPZ2	0.735294	5.85096e-06
ZNF628	0.183824	5.83975e-06
RRS1	3.125	5.78833e-06
ZNF672	1.65441	5.74888e-06
PPM1A	0.367647	5.71849e-06
ACTL6B	1.28676	5.70238e-06
MGAT2	1.10294	5.68004e-06
ZFP161	0.551471	5.65434e-06
ERH	0.183824	5.64072e-06
CISH	0.183824	5.61945e-06
SOX9	0.367647	5.60344e-06
IGBP1	0.183824	5.51267e-06
ARHGAP32	0.551471	5.48183e-06
IREB2	0.183824	5.47414e-06
ANKIB1	0.919118	5.44574e-06
NPAT	0.183824	5.4297e-06
RNF182	0.183824	5.42838e-06
C21orf33	0.183824	5.42219e-06
TUFT1	4.59559	5.40569e-06
MLLT11	4.96324	5.37084e-06
ACTN4	1.28676	5.36154e-06
OSTM1	0.183824	5.33462e-06
HMGA2	2.38971	5.32915e-06
CMPK1	0.183824	5.3261e-06
ERF	0.551471	5.32112e-06
MXD4	0.183824	5.28114e-06
SCAMP3	3.86029	5.27559e-06
IFIH1	0.367647	5.27007e-06
GNA15	0.183824	5.25388e-06
MYL9	0.551471	5.21195e-06
ZNF652	0.551471	5.18108e-06
PRAP1	0.183824	5.159e-06
FAM117B	0.183824	5.13354e-06
SSH3	0.367647	5.12477e-06
PTBP2	0.183824	5.10765e-06
TBX2	0.551471	5.10681e-06
DPAGT1	0.367647	5.07473e-06
DDX18	0.367647	5.07434e-06
ENO2	0.919118	5.07198e-06
SREBF2	0.183824	5.06927e-06
ACSL5	0.183824	5.061e-06
ITGB7	0.735294	5.05888e-06
RENBP	1.83824	5.05585e-06
PDCD5	2.38971	5.04507e-06
CALU	0.919118	5.01879e-06
TTC8	0.367647	4.93663e-06
DBF4	0.183824	4.91993e-06
SDHB	0.183824	4.90958e-06
C15orf26	0.183824	4.8812e-06
FNIP1	0.183824	4.85701e-06
ZFR	6.25	4.85414e-06
GBP3	0.367647	4.81206e-06
CD109	0.367647	4.80955e-06
UCP3	0.551471	4.80284e-06
SMAP2	0.367647	4.77559e-06
DARS2	1.28676	4.75765e-06
GON4L	3.125	4.73945e-06
SLC10A3	2.20588	4.73131e-06
EDN1	0.367647	4.721e-06
EFHD2	0.183824	4.66896e-06
CCNI	0.551471	4.6454e-06
ZNF787	0.183824	4.61038e-06
GATA1	1.28676	4.58349e-06
TOR3A	0.919118	4.56417e-06
NDUFS2	2.38971	4.55876e-06
HIPK3	0.183824	4.5162e-06
C1orf31	1.10294	4.50505e-06
EIF4A3	0.551471	4.49899e-06
PSMB2	0.367647	4.49182e-06
HINFP	0.367647	4.48028e-06
HIRA	0.551471	4.4633e-06
CHGA	0.367647	4.44232e-06
PTK6	3.125	4.40338e-06
SNRPC	0.183824	4.38835e-06
PARVA	0.367647	4.38705e-06
PHF5A	0.183824	4.35046e-06
INSM1	0.183824	4.30327e-06
ACAT1	0.183824	4.29856e-06
FAM177A1	6.43382	4.25929e-06
PRICKLE1	0.735294	4.25535e-06
NOC2L	0.183824	4.24093e-06
PSMA8	1.47059	4.22823e-06
CLNS1A	1.28676	4.2253e-06
NUMB	0.367647	4.1693e-06
GPX2	0.367647	4.15048e-06
PIH1D2	0.367647	4.15045e-06
RPAP3	0.367647	4.14889e-06
C4orf46	0.183824	4.13752e-06
TNFRSF10A	0.183824	4.13729e-06
DENND4B	4.04412	4.12843e-06
ATP5L	0.367647	4.12603e-06
DCDC2	0.183824	4.11052e-06
C11orf87	0.183824	4.08977e-06
C11orf57	0.367647	4.07591e-06
MBIP	8.82353	4.07482e-06
HCLS1	0.551471	4.07338e-06
CEBPB	1.65441	4.05875e-06
ARCN1	0.367647	4.03686e-06
PBK	0.367647	4.01722e-06
ALDH3B2	0.551471	4.0152e-06
PROM2	0.367647	4.00135e-06
AGTRAP	0.183824	4.00018e-06
SREBF1	0.183824	3.97143e-06
GLP1R	0.735294	3.95327e-06
CENPQ	0.735294	3.93107e-06
DNAJB14	0.183824	3.9256e-06
DHX38	0.367647	3.88857e-06
FLI1	0.551471	3.87912e-06
MYC	5.88235	3.86379e-06
MUC13	0.367647	3.8455e-06
MLANA	0.367647	3.83727e-06
ZXDC	0.367647	3.83488e-06
GGCT	2.38971	3.82594e-06
CSTA	0.551471	3.80433e-06
MRPL3	0.367647	3.7591e-06
CGRRF1	0.551471	3.75098e-06
RARS	0.735294	3.73806e-06
ATP2B4	1.83824	3.72965e-06
CBFA2T2	0.183824	3.7189e-06
MAN2A2	0.367647	3.71137e-06
TMED10	0.183824	3.70812e-06
FAM98C	1.28676	3.70737e-06
MRPL51	0.735294	3.69787e-06
NUP133	1.47059	3.69592e-06
PRSS8	0.735294	3.68396e-06
DLG5	0.367647	3.67116e-06
C22orf32	0.183824	3.66536e-06
CSRNP2	0.367647	3.6583e-06
GFAP	0.183824	3.65512e-06
AKR1B1	0.551471	3.65252e-06
TPM2	0.183824	3.6399e-06
DDX5	0.367647	3.62233e-06
C17orf69	0.367647	3.59579e-06
PTGES3	1.28676	3.59158e-06
MRPL2	0.919118	3.58211e-06
EIF3H	3.30882	3.57487e-06
CD1A	2.20588	3.57046e-06
ATP8B2	4.22794	3.56539e-06
HKDC1	0.367647	3.55739e-06
FABP1	0.183824	3.54089e-06
METTL5	0.183824	3.53781e-06
CDCA7	0.183824	3.51996e-06
SLC25A36	0.551471	3.49086e-06
LAPTM4A	0.183824	3.4775e-06
SEC23A	4.41176	3.47712e-06
CIC	0.551471	3.47405e-06
VEGFA	0.919118	3.44318e-06
UBR3	0.183824	3.44196e-06
KLHDC9	2.38971	3.40734e-06
CCDC88C	0.367647	3.39291e-06
CPD	0.183824	3.37685e-06
CCDC99	0.919118	3.34378e-06
RREB1	0.367647	3.33842e-06
JAG2	0.551471	3.30793e-06
GJB5	0.183824	3.29764e-06
PEA15	2.57353	3.27523e-06
SLC35B1	0.919118	3.27206e-06
C16orf54	0.367647	3.27105e-06
SMARCD2	0.735294	3.26951e-06
FBXO45	1.47059	3.26355e-06
CCDC117	0.183824	3.26178e-06
POLR2K	3.49265	3.24284e-06
C17orf101	0.735294	3.22502e-06
RBM47	0.183824	3.21628e-06
PCGF2	1.10294	3.21388e-06
NDUFA9	0.735294	3.21276e-06
CCDC28A	0.551471	3.2116e-06
CCT8	0.183824	3.19806e-06
CD300C	0.551471	3.19165e-06
ARMCX1	0.183824	3.15175e-06
C12orf10	0.551471	3.13797e-06
PGM2	0.367647	3.12895e-06
VPS13B	3.67647	3.11261e-06
TOM1L1	0.551471	3.10327e-06
RPP40	0.183824	3.08657e-06
SF3B4	4.22794	3.07762e-06
DIXDC1	0.367647	3.07552e-06
ATP5S	1.10294	3.06862e-06
FOS	0.183824	3.06748e-06
NOC4L	0.183824	3.0392e-06
TNRC6B	0.183824	3.03387e-06
MLKL	0.367647	3.03127e-06
C15orf48	0.183824	3.01517e-06
RAB5C	0.367647	2.9893e-06
RBM34	1.10294	2.98383e-06
TK1	0.735294	2.97919e-06
EIF3D	0.919118	2.96254e-06
LGALS3	0.367647	2.95422e-06
CCR10	0.183824	2.94724e-06
CD151	0.367647	2.91521e-06
CNN2	0.183824	2.90272e-06
GOLT1B	2.38971	2.90147e-06
RAE1	2.02206	2.88692e-06
PIGH	0.183824	2.86458e-06
C8orf40	3.49265	2.84735e-06
DNAJC3	0.735294	2.82466e-06
TTPAL	0.183824	2.80062e-06
TBCCD1	1.28676	2.78905e-06
WNT5B	1.10294	2.7872e-06
POP4	2.38971	2.78573e-06
PLEKHG6	0.735294	2.77996e-06
PATZ1	0.551471	2.77406e-06
RHD	3.86029	2.77352e-06
EIF2C2	3.86029	2.76232e-06
RIN2	0.367647	2.75664e-06
ZNF165	0.183824	2.75022e-06
C1orf122	0.367647	2.74551e-06
ANKRD17	0.735294	2.73313e-06
PRUNE	4.96324	2.72811e-06
CD1E	2.02206	2.72735e-06
ATAD3A	0.183824	2.71963e-06
ACVR1	0.183824	2.71858e-06
WHSC1L1	2.38971	2.71607e-06
SMG7	0.919118	2.71393e-06
CEP290	0.183824	2.70633e-06
ASCL2	0.183824	2.69687e-06
CDK2	0.551471	2.69545e-06
SDC1	0.183824	2.68055e-06
SSR3	1.10294	2.65235e-06
TUBB2A	0.183824	2.6265e-06
MIB1	0.919118	2.62562e-06
RTN4IP1	0.367647	2.62297e-06
SKA1	0.183824	2.6093e-06
G3BP1	0.183824	2.60816e-06
NAA10	1.83824	2.58246e-06
MRPL46	0.183824	2.57311e-06
FAM118B	0.367647	2.56749e-06
GLYR1	0.183824	2.56066e-06
CDHR5	0.183824	2.54442e-06
ECM2	0.183824	2.53917e-06
TNFRSF14	0.367647	2.53891e-06
SNRPE	1.83824	2.53052e-06
CXorf58	0.183824	2.52317e-06
CHMP6	0.551471	2.51911e-06
RABAC1	0.367647	2.50969e-06
C8orf55	3.86029	2.4877e-06
PRPF6	4.04412	2.48233e-06
GPR115	0.367647	2.46936e-06
ZNF185	1.65441	2.46691e-06
GNB2	1.28676	2.46172e-06
CYLD	0.735294	2.44513e-06
DNAJC12	0.183824	2.43426e-06
ANKS4B	0.183824	2.43385e-06
SRGAP1	2.02206	2.43246e-06
C6orf57	0.183824	2.43061e-06
CTSD	0.183824	2.42587e-06
GPSM3	0.183824	2.4168e-06
HNRNPC	0.551471	2.39563e-06
UTP11L	0.367647	2.376e-06
TSPO	0.183824	2.36768e-06
SMURF2	0.367647	2.36583e-06
CLC	0.735294	2.35404e-06
NFATC2	1.47059	2.35225e-06
C15orf39	0.183824	2.3455e-06
IL2RG	0.183824	2.34434e-06
KCNMA1	0.183824	2.34175e-06
MAP3K8	0.551471	2.28342e-06
TTLL5	0.183824	2.26841e-06
PNMA3	1.65441	2.26385e-06
NNMT	0.183824	2.2575e-06
PKN2	0.367647	2.25636e-06
ACAD9	0.183824	2.23996e-06
EIF4A2	1.28676	2.23261e-06
BRI3	1.47059	2.23142e-06
RHEBL1	0.367647	2.22256e-06
GCA	0.367647	2.21693e-06
HEXB	0.183824	2.21546e-06
MUC20	1.83824	2.21531e-06
ZNF259	0.367647	2.2133e-06
ABT1	0.367647	2.21139e-06
PES1	0.367647	2.2016e-06
TXN2	1.10294	2.19942e-06
KIAA0240	0.919118	2.1992e-06
SLC10A7	0.183824	2.19204e-06
APH1A	4.77941	2.19052e-06
ROBO4	0.367647	2.18032e-06
RBM45	0.367647	2.16295e-06
ABL2	0.919118	2.16246e-06
C6orf108	0.919118	2.16184e-06
CD164	0.183824	2.15128e-06
EPHA1	0.551471	2.14419e-06
N4BP2L1	0.183824	2.13321e-06
ARF3	0.367647	2.13275e-06
TNIP1	0.183824	2.10558e-06
DEF6	0.183824	2.09452e-06
PSEN2	1.28676	2.08207e-06
SYNE2	0.551471	2.07582e-06
STX1A	0.183824	2.07059e-06
ZNF576	0.551471	2.06654e-06
KIF1B	0.183824	2.06453e-06
C17orf90	0.551471	2.04808e-06
MYL6B	0.735294	2.03417e-06
ZC3H6	0.183824	2.02764e-06
TMEM111	0.183824	2.02421e-06
BCAR3	0.183824	2.01327e-06
MIF4GD	0.367647	2.01104e-06
GNPNAT1	0.735294	2.00202e-06
PSMG4	0.183824	1.99548e-06
NPHP3	0.367647	1.99124e-06
MCL1	4.41176	1.98064e-06
PDE1C	2.38971	1.97319e-06
DNAJC11	0.183824	1.96828e-06
HEG1	0.367647	1.96638e-06
SEPT3	0.183824	1.95795e-06
PRKAG1	0.367647	1.95311e-06
IRF9	0.367647	1.95065e-06
METTL3	0.551471	1.94865e-06
KLF5	0.551471	1.92386e-06
PTS	0.183824	1.92136e-06
CPNE3	3.49265	1.92029e-06
RTKN	0.183824	1.91816e-06
AMHR2	0.735294	1.91606e-06
FAR1	0.367647	1.90741e-06
TUBG1	0.367647	1.90636e-06
C20orf118	0.183824	1.90207e-06
CLIC1	0.367647	1.89669e-06
EPS8L1	0.367647	1.89323e-06
CDC42EP2	0.183824	1.88802e-06
GDAP1L1	0.183824	1.8848e-06
ZNF268	0.183824	1.87429e-06
CYBRD1	0.183824	1.87278e-06
TIMM17A	1.47059	1.86223e-06
JARID2	0.367647	1.85942e-06
KIAA0494	0.183824	1.85244e-06
ATP5D	0.183824	1.85236e-06
ZNF639	1.28676	1.84902e-06
ZNF326	0.367647	1.84838e-06
RGL4	0.551471	1.84546e-06
GSTA4	0.367647	1.83438e-06
VAMP8	0.183824	1.83309e-06
ATP6AP1	1.83824	1.82318e-06
CTSS	4.77941	1.80897e-06
SBK1	0.367647	1.79546e-06
S100A9	4.41176	1.79377e-06
ZNF283	0.551471	1.79304e-06
ESCO2	0.367647	1.79286e-06
APOL1	0.919118	1.78575e-06
C20orf3	0.367647	1.78368e-06
C1orf55	1.47059	1.78347e-06
PSMB4	4.59559	1.78316e-06
PHACTR1	0.183824	1.78175e-06
USP21	2.38971	1.78021e-06
NFXL1	0.551471	1.77933e-06
TARBP1	1.10294	1.77875e-06
TBRG4	2.20588	1.7777e-06
NFATC3	0.183824	1.76933e-06
TMEM209	0.919118	1.76781e-06
MACF1	0.551471	1.74648e-06
NCAPD3	0.367647	1.73975e-06
TMEM48	0.183824	1.7384e-06
ECD	0.183824	1.73247e-06
ICOS	0.183824	1.72175e-06
IFI27	0.183824	1.71892e-06
FASTKD1	0.183824	1.71734e-06
SEC11C	0.183824	1.71145e-06
VEZF1	0.551471	1.70927e-06
FARP1	0.551471	1.70825e-06
SALL2	0.551471	1.69764e-06
STARD7	0.367647	1.69619e-06
PCGF1	0.183824	1.69023e-06
[truncated: 6,426 more rows]

## Sheet: TCGA_AML_Deletions
Gene	PercentageDeletionsInCohort	AverageImpactOnSurvivalSignature
WFDC12	0.540541	14.2517
KLHL18	0.540541	13.9061
CD9	0.540541	12.3073
PRR15	3.78378	6.67865
CAND2	0.540541	0.327633
CCR4	2.16216	0.244003
MON1A	0.540541	0.199079
GPRC5A	2.16216	0.155099
CD2	0.540541	0.110531
TUSC2	1.08108	0.106722
SH2D1A	0.540541	0.0368046
EBI3	0.540541	0.0173783
KIF1A	3.24324	0.0167083
PATZ1	0.540541	0.0114357
C19orf21	3.78378	0.0112745
LCE3D	0.540541	0.00808437
KLRB1	1.08108	0.00759854
AICDA	1.08108	0.00751374
KIAA1549	4.32432	0.00691388
CTTNBP2NL	0.540541	0.00632138
GNL3	0.540541	0.00623591
ZNF713	2.16216	0.00486184
DAG1	0.540541	0.00397284
PTGFRN	0.540541	0.00306396
POLR2E	3.78378	0.00270017
CLDN7	3.24324	0.00264976
C19orf33	2.16216	0.00227974
NOC3L	0.540541	0.00197002
MRPL54	1.08108	0.00175617
SS18L2	0.540541	0.00118774
NACA	0.540541	0.00107353
MTA1	3.24324	0.00099321
TSEN54	3.24324	0.000903401
CHGA	3.24324	0.000815867
IL13	3.78378	0.000670908
IL4	3.78378	0.00066154
IL5	3.78378	0.000626153
RPL38	0.540541	0.000621206
MCM4	1.62162	0.000616591
PCNA	1.08108	0.000573684
KCNC1	0.540541	0.0005479
PVRIG	2.7027	0.000482776
IL9	3.78378	0.00045002
IL12B	2.7027	0.000435892
NIP7	1.62162	0.000429941
LARS	3.78378	0.000337698
MUC20	5.94595	0.000311951
GNB2L1	0.540541	0.000284434
MST1R	2.7027	0.000274478
RPS19	0.540541	0.000222401
FAU	0.540541	0.000213973
CCL2	0.540541	0.00020825
MLL2	0.540541	0.00019534
ZNF282	5.40541	0.000173707
PLEC	1.08108	0.000167498
IMPDH2	0.540541	0.000166476
SMARCC1	0.540541	0.000162789
PKP3	3.78378	0.000160966
RPL23	0.540541	0.00015848
VAT1	0.540541	0.000158214
CCL4	0.540541	0.000155005
LAMA5	3.24324	0.000143449
RPS14	3.24324	0.000137122
MAZ	0.540541	0.00012427
MAGI3	0.540541	0.000123306
DKC1	1.08108	0.000116741
RPL3	0.540541	0.000114354
PROCR	1.08108	0.000108258
SGCD	3.24324	0.000100205
ZBED4	1.62162	9.38996e-05
NDUFS7	3.78378	8.8185e-05
RPL14	0.540541	7.64425e-05
PDZRN3	0.540541	6.89386e-05
KIAA0895	2.16216	6.88594e-05
BTF3	1.62162	6.6137e-05
EPN3	0.540541	5.43754e-05
RPS16	0.540541	5.2393e-05
PTPRC	0.540541	5.21448e-05
KIAA0101	1.08108	4.42579e-05
AGRN	3.24324	4.38437e-05
POLR3G	2.16216	3.94092e-05
EIF3M	0.540541	3.67898e-05
NOP16	2.16216	3.55825e-05
RPL36	1.08108	3.51886e-05
CLDN4	2.16216	3.33578e-05
AZU1	3.78378	3.27154e-05
CDC25A	0.540541	3.13859e-05
GINS2	1.62162	3.10476e-05
HEMGN	0.540541	3.05858e-05
SGOL2	0.540541	2.571e-05
RLTPR	2.16216	2.53961e-05
GEMIN5	3.78378	2.5013e-05
DHX37	1.62162	2.40918e-05
TM7SF2	0.540541	2.37409e-05
EEF2	1.08108	2.3517e-05
MCM5	0.540541	2.34355e-05
CD180	0.540541	2.32974e-05
LTBR	0.540541	2.21558e-05
AMOTL2	0.540541	2.20948e-05
IFRD2	1.08108	2.20175e-05
HSPA9	4.86486	2.17808e-05
FBXW11	1.08108	2.1632e-05
PUS1	1.08108	2.08212e-05
IKZF1	2.7027	2.06313e-05
CCR7	0.540541	1.94468e-05
CMTM4	0.540541	1.90766e-05
ZFR	0.540541	1.88188e-05
RPAP3	0.540541	1.85398e-05
PILRA	2.7027	1.80225e-05
RRM1	0.540541	1.74035e-05
UTP15	1.62162	1.72146e-05
FLT3	0.540541	1.7001e-05
MYO1G	5.40541	1.68483e-05
ACAP1	2.7027	1.60246e-05
ZNF800	3.78378	1.55005e-05
ARHGEF16	3.24324	1.47644e-05
MAGEB4	1.08108	1.43467e-05
NACC2	3.24324	1.30816e-05
ACTL6B	2.7027	1.30638e-05
RARS	1.62162	1.27539e-05
RNPC3	0.540541	1.2271e-05
FBRSL1	2.7027	1.2244e-05
RAVER1	1.62162	1.18267e-05
CDC45	2.16216	1.15537e-05
ZNF367	0.540541	1.1415e-05
CHAF1A	0.540541	1.12238e-05
LRRC33	0.540541	1.00498e-05
NPM1	1.08108	9.71135e-06
CCDC12	0.540541	9.36144e-06
ITK	3.24324	9.2829e-06
PDE12	0.540541	9.11174e-06
TYMS	1.08108	9.04863e-06
CCDC64B	1.08108	8.62803e-06
ITGB4	0.540541	8.58754e-06
CDT1	4.86486	8.44926e-06
WDFY4	0.540541	8.32351e-06
AKT1S1	0.540541	8.26871e-06
ANP32B	0.540541	8.11934e-06
CLDN3	2.16216	7.92542e-06
GART	0.540541	7.59709e-06
PRPF19	0.540541	7.55822e-06
KIAA0182	4.86486	7.47339e-06
FAM114A2	3.78378	7.38153e-06
HCFC2	0.540541	6.53231e-06
PTBP1	3.78378	6.34891e-06
RNF135	2.16216	6.31791e-06
FKBP8	0.540541	6.31071e-06
MCM7	2.7027	6.21041e-06
GIMAP7	5.94595	6.17475e-06
RHOC	0.540541	5.93409e-06
ADORA3	0.540541	5.23612e-06
NRARP	3.24324	5.19459e-06
CSPG4	0.540541	5.18186e-06
LSM7	1.62162	5.13244e-06
GMNN	1.08108	4.92786e-06
MRPL50	0.540541	4.8891e-06
TFEC	3.24324	4.69843e-06
SAMSN1	0.540541	4.50798e-06
RPL13	3.78378	4.4436e-06
IGSF6	1.62162	4.36564e-06
DHRS7C	2.16216	4.21477e-06
IRF8	4.32432	4.19061e-06
NOP2	0.540541	3.78405e-06
RCC2	0.540541	3.76093e-06
CAV1	3.24324	3.74957e-06
ALG3	0.540541	3.7056e-06
PPIG	0.540541	3.57232e-06
YRDC	0.540541	3.4446e-06
RBM15B	1.08108	3.41275e-06
FSD1	0.540541	3.3138e-06
THBS1	0.540541	3.29796e-06
DSN1	0.540541	3.25756e-06
RFT1	0.540541	3.25012e-06
CD151	2.7027	3.23584e-06
SNRNP25	3.24324	3.21493e-06
UBA52	0.540541	3.21316e-06
CNOT10	0.540541	3.1298e-06
SPIB	1.08108	3.12252e-06
DNAJC2	2.7027	3.08354e-06
LCP2	1.62162	3.05546e-06
ALDH3A1	0.540541	3.03292e-06
TCL1B	1.08108	2.90143e-06
SLPI	0.540541	2.90033e-06
PLK4	0.540541	2.82437e-06
RFC2	2.7027	2.80733e-06
PFAS	2.7027	2.79853e-06
RACGAP1	0.540541	2.68195e-06
ASPM	0.540541	2.5525e-06
MYO5B	0.540541	2.53436e-06
HIGD2A	1.62162	2.42483e-06
MRPL44	2.16216	2.40992e-06
TNFRSF12A	1.08108	2.4095e-06
LYL1	0.540541	2.3808e-06
PIK3R5	2.16216	2.33059e-06
WDR48	1.08108	2.31093e-06
PPP2CA	3.78378	2.21952e-06
ARPP21	0.540541	2.21067e-06
PTPRCAP	1.08108	2.18228e-06
LARP1	3.78378	2.03387e-06
NOB1	1.08108	2.02046e-06
SHFM1	2.7027	2.0049e-06
QARS	0.540541	1.98306e-06
TUBA1B	0.540541	1.96443e-06
LNPEP	2.7027	1.86991e-06
RAD51AP1	0.540541	1.86969e-06
CTCF	1.08108	1.86146e-06
PPP1R12A	0.540541	1.86042e-06
CMC1	0.540541	1.84823e-06
CDH3	1.08108	1.83218e-06
ATP5J	0.540541	1.81379e-06
LMNB1	5.40541	1.80984e-06
GEMIN4	3.24324	1.71425e-06
CETN3	2.16216	1.70831e-06
HHLA3	0.540541	1.68376e-06
CIRH1A	1.08108	1.68342e-06
SNAI2	0.540541	1.63097e-06
HDAC3	3.78378	1.61424e-06
NHP2	1.08108	1.59179e-06
PCOLCE	2.7027	1.58629e-06
SLA2	0.540541	1.51894e-06
SF3A2	1.62162	1.49192e-06
LYPLA2	1.08108	1.45891e-06
NDC80	1.08108	1.45632e-06
CCR9	0.540541	1.45085e-06
ARL11	1.62162	1.42893e-06
POP7	3.24324	1.39565e-06
SLC30A5	1.62162	1.38548e-06
ANO9	3.78378	1.38133e-06
YPEL1	1.08108	1.38125e-06
KHSRP	0.540541	1.32444e-06
ADRBK1	0.540541	1.30994e-06
MYBL2	0.540541	1.25597e-06
AHCY	0.540541	1.24997e-06
INSM1	2.7027	1.23702e-06
NUP107	0.540541	1.22838e-06
ELMO3	2.16216	1.22153e-06
SKIV2L2	0.540541	1.21632e-06
BOD1	1.08108	1.18319e-06
UPP1	2.7027	1.14432e-06
TES	3.24324	1.12882e-06
CDCA5	0.540541	1.11185e-06
KCTD19	1.08108	1.10077e-06
CD248	1.08108	1.09355e-06
IK	3.78378	1.07046e-06
ADORA2B	2.16216	1.03101e-06
GPX8	1.62162	1.02413e-06
WDR36	3.24324	1.00784e-06
CCL1	1.08108	1.00487e-06
C1orf63	20	9.88694e-07
KIF20A	3.78378	9.87645e-07
FUT3	1.62162	9.85586e-07
GPR132	2.16216	9.75491e-07
KIF1B	0.540541	9.70654e-07
PTPN22	0.540541	9.51488e-07
RRP1B	0.540541	9.20115e-07
GPS1	2.16216	9.13478e-07
MDM2	0.540541	9.06156e-07
PRUNE2	0.540541	8.89607e-07
CACNB3	0.540541	8.7598e-07
BCL9L	0.540541	8.7342e-07
C9orf41	0.540541	8.55073e-07
PSMA8	0.540541	8.4701e-07
RABL5	4.86486	8.44471e-07
RP2	0.540541	8.15441e-07
PIF1	0.540541	7.89602e-07
MRPS2	2.7027	7.5254e-07
HMMR	1.62162	7.26189e-07
NIF3L1	0.540541	7.25767e-07
CCNL2	3.24324	7.21672e-07
ACOT7	3.24324	7.2059e-07
FA2H	1.62162	7.20242e-07
CENPA	0.540541	7.15039e-07
LMBR1L	0.540541	7.10767e-07
CD79B	1.08108	7.08397e-07
NCBP1	0.540541	7.05589e-07
AKR7A2	0.540541	7.04872e-07
CD53	0.540541	6.90132e-07
RPN1	0.540541	6.76648e-07
SRRT	2.7027	6.75905e-07
ETF1	3.78378	6.63108e-07
POLE	2.16216	6.55675e-07
TOP2A	0.540541	6.47037e-07
POLDIP2	0.540541	6.29733e-07
STAB1	2.7027	6.25437e-07
C5orf44	0.540541	6.05598e-07
ITGA3	1.08108	5.95617e-07
PIGW	2.7027	5.8012e-07
GPI	0.540541	5.78742e-07
MAP2K2	0.540541	5.72916e-07
TNFRSF13C	3.24324	5.72686e-07
CENPK	0.540541	5.62342e-07
CXADR	0.540541	5.61688e-07
CENPM	3.24324	5.60733e-07
HNRNPK	1.08108	5.54856e-07
FEN1	0.540541	5.47863e-07
KIF14	0.540541	5.45205e-07
COX7C	1.62162	5.41678e-07
TFB2M	1.08108	5.40537e-07
KCNA5	0.540541	5.36744e-07
RPL35A	1.08108	5.36369e-07
RMI1	1.08108	5.34801e-07
FUBP1	0.540541	5.34038e-07
MNT	1.62162	5.32877e-07
SLC4A7	1.08108	5.32042e-07
MRPL34	0.540541	5.21624e-07
CCNB1	1.08108	5.1904e-07
ANKRD39	1.62162	5.14191e-07
EPS8L2	2.7027	5.07653e-07
NDUFA2	3.78378	5.00716e-07
WDR4	0.540541	4.9444e-07
TOMM20	1.08108	4.8974e-07
LSM5	3.24324	4.82024e-07
ASNSD1	1.08108	4.75792e-07
RBM15	0.540541	4.73007e-07
LTC4S	3.78378	4.55697e-07
C17orf78	0.540541	4.4869e-07
MOSPD3	2.7027	4.33105e-07
DCAF15	3.24324	4.308e-07
FCRL2	1.08108	4.15014e-07
ZRANB2	0.540541	4.1364e-07
CLSTN1	0.540541	4.05835e-07
EAF1	0.540541	4.00467e-07
ARID5A	0.540541	3.87461e-07
RHOG	0.540541	3.74258e-07
GNG12	0.540541	3.73861e-07
LAMB1	3.24324	3.73268e-07
DYM	0.540541	3.72491e-07
PGP	3.24324	3.71751e-07
HBM	2.7027	3.66414e-07
PHLDA2	1.62162	3.6571e-07
C1QBP	2.16216	3.29769e-07
RPL15	0.540541	3.27736e-07
RRP1	0.540541	3.2278e-07
CHAF1B	0.540541	3.18977e-07
DNASE1L3	1.08108	3.16924e-07
KAT2A	0.540541	3.13947e-07
PLD4	3.24324	3.08821e-07
HBP1	3.24324	2.99072e-07
ACTB	4.86486	2.96459e-07
PON2	2.7027	2.9605e-07
IRF5	4.86486	2.89014e-07
FAM127A	0.540541	2.88249e-07
GLYCTK	0.540541	2.8081e-07
DNMT1	0.540541	2.78603e-07
CPNE1	0.540541	2.76694e-07
CYR61	0.540541	2.7507e-07
TAF11	0.540541	2.73479e-07
JAG2	2.7027	2.7051e-07
LLGL2	3.24324	2.69952e-07
RFWD3	1.62162	2.64378e-07
DHX33	1.62162	2.6353e-07
COMP	1.62162	2.6261e-07
UFD1L	2.7027	2.61603e-07
CD27	0.540541	2.61469e-07
SNX21	2.16216	2.56411e-07
CDKN3	2.7027	2.51083e-07
STK10	2.16216	2.45632e-07
CHMP4C	0.540541	2.45216e-07
SDF2L1	1.62162	2.42655e-07
TCERG1	3.78378	2.42447e-07
GPRC5D	2.16216	2.40804e-07
THOC7	0.540541	2.35564e-07
PRTN3	3.24324	2.34952e-07
IKZF3	0.540541	2.22082e-07
TCOF1	4.32432	2.21932e-07
TAF15	0.540541	2.21539e-07
TRAIP	1.08108	2.17963e-07
ATP5I	3.24324	2.16233e-07
PLCB2	0.540541	2.09322e-07
NCOA5	0.540541	2.03776e-07
BRD3	3.24324	2.02103e-07
GRPEL1	2.16216	2.02078e-07
NKTR	0.540541	2.01859e-07
XAB2	2.16216	2.00229e-07
MIR17HG	0.540541	1.96869e-07
SH3GL1	0.540541	1.96032e-07
MYEOV2	0.540541	1.94025e-07
CDC6	0.540541	1.89864e-07
S100A14	0.540541	1.84911e-07
DAPK3	1.08108	1.84323e-07
TXNDC15	3.78378	1.82894e-07
TTF2	0.540541	1.8276e-07
CXXC1	0.540541	1.81019e-07
DCXR	2.16216	1.76281e-07
KIF15	0.540541	1.71234e-07
PTRH1	3.24324	1.68895e-07
RXRB	0.540541	1.68497e-07
CDCA3	0.540541	1.68394e-07
ANXA1	0.540541	1.65093e-07
TJP3	1.08108	1.64379e-07
ATOX1	5.40541	1.63581e-07
CKS2	1.08108	1.61602e-07
NUDT16L1	0.540541	1.60408e-07
UQCRQ	4.32432	1.60105e-07
EPHA2	0.540541	1.54033e-07
NUP205	4.86486	1.53014e-07
SNX24	3.24324	1.52544e-07
C9orf40	0.540541	1.50837e-07
CKAP2L	1.08108	1.50589e-07
MATR3	3.78378	1.47126e-07
IGFBP6	0.540541	1.45407e-07
ITGB3BP	0.540541	1.45244e-07
ROMO1	0.540541	1.45226e-07
VAMP3	1.62162	1.44924e-07
NOL8	0.540541	1.41449e-07
LSM2	0.540541	1.40899e-07
AURKB	2.7027	1.39415e-07
FBXO31	1.62162	1.37126e-07
ZBTB34	1.62162	1.36354e-07
TP53INP2	0.540541	1.35397e-07
NUDCD2	1.62162	1.34631e-07
RHOT2	3.24324	1.33316e-07
EIF3B	6.48649	1.32963e-07
TSPAN17	1.62162	1.31535e-07
KIAA1967	3.24324	1.30011e-07
CDC25C	3.78378	1.23645e-07
RAG2	1.08108	1.22713e-07
HNRNPH1	1.08108	1.21355e-07
AMPD1	0.540541	1.18966e-07
PRKCD	0.540541	1.18501e-07
CCNA2	1.08108	1.17855e-07
ASMT	8.10811	1.1736e-07
SLC7A6OS	1.08108	1.1673e-07
CTSD	2.16216	1.15673e-07
MANBAL	0.540541	1.142e-07
TSEN2	0.540541	1.13546e-07
E2F1	2.7027	1.1312e-07
ZFP161	1.08108	1.10275e-07
SNRPD1	0.540541	1.09258e-07
MRPL51	0.540541	1.08015e-07
GTF2A2	1.08108	1.06171e-07
ACSBG1	0.540541	1.06053e-07
CHERP	2.7027	1.03886e-07
NOC2L	3.24324	1.03198e-07
TRMT1	0.540541	1.03165e-07
PSMD13	1.62162	1.0248e-07
KIAA0528	0.540541	1.00975e-07
KCTD18	0.540541	1.00317e-07
MKI67	2.7027	9.76145e-08
MRPS36	1.08108	9.75102e-08
FOXM1	0.540541	9.73884e-08
DOK3	1.08108	9.63838e-08
TMPO	0.540541	9.51372e-08
NEURL1B	1.62162	9.50159e-08
FAM126B	0.540541	9.27316e-08
NFIC	0.540541	9.01403e-08
STRA13	2.16216	8.83223e-08
HSPB7	2.16216	8.76118e-08
C7orf55	4.32432	8.71042e-08
TROAP	0.540541	8.5835e-08
SSRP1	0.540541	8.46449e-08
ATCAY	1.08108	8.3494e-08
RNF44	2.7027	8.25128e-08
CENPH	1.08108	8.23977e-08
TGFBI	3.78378	7.94632e-08
AVL9	2.7027	7.87944e-08
CCDC135	3.24324	7.87266e-08
SNAPC4	2.7027	7.81907e-08
SDCCAG3	1.62162	7.76382e-08
PRMT3	1.08108	7.60303e-08
SLU7	2.16216	7.51481e-08
PCDH1	3.78378	7.21903e-08
COPE	0.540541	7.20641e-08
PLOD3	2.7027	7.16496e-08
RBM22	3.24324	7.10322e-08
GP1BA	1.62162	7.03653e-08
DUS1L	2.16216	6.98646e-08
PUM2	0.540541	6.96291e-08
TRAP1	1.08108	6.90476e-08
SASS6	0.540541	6.90001e-08
PARD6A	1.62162	6.81891e-08
MANF	1.08108	6.59954e-08
RNH1	3.78378	6.59291e-08
OVOL1	4.86486	6.56316e-08
SLC22A14	0.540541	6.36962e-08
RBM38	2.7027	6.33622e-08
KIAA1522	0.540541	6.28502e-08
CDX1	4.86486	6.26671e-08
MRPS27	1.62162	6.25722e-08
FAM169A	1.62162	6.23317e-08
SPSB3	3.24324	6.13261e-08
ZNF767	5.40541	6.13022e-08
TACC3	3.24324	6.10472e-08
ART1	1.62162	6.04849e-08
ITGA2	0.540541	6.03154e-08
PHAX	3.24324	5.96988e-08
CLEC2D	1.08108	5.95853e-08
MBD3	2.7027	5.88108e-08
CRELD2	3.24324	5.8625e-08
GIMAP6	5.94595	5.78698e-08
C16orf53	0.540541	5.74993e-08
SS18L1	2.16216	5.47576e-08
ARF4	0.540541	5.34101e-08
RHD	20	5.33322e-08
PYGB	1.08108	5.28967e-08
ESCO1	0.540541	5.28298e-08
TBC1D10C	1.08108	5.27637e-08
TAF1C	3.24324	5.25663e-08
IRF4	1.08108	5.24249e-08
ATAD3A	3.24324	5.18518e-08
DBF4	2.16216	5.05237e-08
AIP	1.62162	5.03746e-08
MAN2B2	2.16216	5.0101e-08
THG1L	3.24324	4.97654e-08
DAZAP1	3.78378	4.93962e-08
ANLN	2.16216	4.89706e-08
PADI4	0.540541	4.88686e-08
MRPL55	0.540541	4.84644e-08
KIAA0664	2.16216	4.84237e-08
GPR15	1.08108	4.84018e-08
NDUFA5	3.78378	4.83249e-08
ENO1	0.540541	4.7709e-08
PABPC3	1.08108	4.69092e-08
LYVE1	0.540541	4.68614e-08
NUCB1	1.08108	4.68183e-08
TNFAIP1	0.540541	4.57924e-08
MPO	1.08108	4.46258e-08
CCT8	0.540541	4.42444e-08
LCN15	3.24324	4.34195e-08
HSPA8	0.540541	4.2383e-08
SIGLEC1	3.24324	4.20209e-08
GPC1	3.24324	4.19271e-08
NDUFB2	4.32432	4.13996e-08
PTPN6	0.540541	4.10284e-08
SERBP1	1.62162	4.05888e-08
CTSA	1.08108	4.01202e-08
SPAG5	0.540541	4.01006e-08
SLC35D2	0.540541	3.94995e-08
ZMYND19	2.7027	3.9494e-08
LRCH4	2.7027	3.91681e-08
MLLT6	0.540541	3.89577e-08
NAT10	0.540541	3.87744e-08
ZC3H18	3.78378	3.8477e-08
HIRA	2.16216	3.80626e-08
DERL3	2.7027	3.79706e-08
CMTM2	0.540541	3.76075e-08
ATP2C2	1.62162	3.74689e-08
SERPINB5	2.7027	3.72521e-08
CEP290	0.540541	3.68392e-08
C16orf59	0.540541	3.63085e-08
SEC24A	3.78378	3.51816e-08
PTGES2	1.62162	3.51519e-08
RBM45	1.08108	3.45677e-08
TK2	0.540541	3.4318e-08
HNRNPA0	3.78378	3.42838e-08
PSME3	0.540541	3.40573e-08
UBP1	0.540541	3.37317e-08
FCER1A	0.540541	3.35658e-08
ELAC2	2.16216	3.26681e-08
LAIR1	1.08108	3.23345e-08
ARPC1B	2.7027	3.20822e-08
RBM33	5.94595	3.1636e-08
USP1	0.540541	3.14968e-08
PFN1	1.62162	3.07724e-08
NFE2L1	1.08108	3.0532e-08
ZYX	5.40541	3.01484e-08
URB2	3.24324	2.9978e-08
ARF1	0.540541	2.90659e-08
HS3ST1	0.540541	2.89834e-08
TRIB3	2.16216	2.89652e-08
MMP28	0.540541	2.89082e-08
HINFP	0.540541	2.85857e-08
ERRFI1	0.540541	2.83762e-08
NCAPG2	6.48649	2.79297e-08
TMCO6	3.78378	2.7882e-08
SSB	0.540541	2.76244e-08
BDNF	0.540541	2.74995e-08
MYL5	3.24324	2.66893e-08
LGALS1	1.08108	2.66389e-08
GTF2I	2.7027	2.64092e-08
PPIA	2.7027	2.54271e-08
LCN2	1.08108	2.54089e-08
LSM10	2.16216	2.53594e-08
POLR3K	2.16216	2.53191e-08
IMMP1L	0.540541	2.52017e-08
ANKRA2	2.16216	2.49276e-08
NDUFB6	0.540541	2.46523e-08
NXT1	0.540541	2.44932e-08
CHTF18	3.24324	2.39978e-08
ELMO1	2.16216	2.38429e-08
HAVCR2	3.24324	2.35231e-08
MRPL41	3.24324	2.33878e-08
SART1	1.08108	2.30262e-08
MRPL22	3.78378	2.27293e-08
KIF9	0.540541	2.24572e-08
TAF4B	0.540541	2.14747e-08
POC1A	0.540541	2.13718e-08
SLC25A29	0.540541	2.11906e-08
TSPAN32	0.540541	2.10075e-08
CAST	2.7027	2.04159e-08
CDK5	5.94595	2.04138e-08
N6AMT1	0.540541	2.03154e-08
CENPO	0.540541	2.01801e-08
ARCN1	0.540541	1.9353e-08
HEPACAM2	2.7027	1.92064e-08
NRF1	4.32432	1.88762e-08
RABGGTB	0.540541	1.86396e-08
CDHR3	3.24324	1.84957e-08
PIK3CG	3.24324	1.78971e-08
THOP1	1.62162	1.7834e-08
DSPP	1.08108	1.77129e-08
GABARAP	3.24324	1.76511e-08
EHBP1L1	2.16216	1.73417e-08
SYDE1	0.540541	1.70671e-08
FAM165B	0.540541	1.70435e-08
ZNF346	1.08108	1.67974e-08
C21orf59	0.540541	1.67134e-08
FDX1L	0.540541	1.66694e-08
FUK	2.16216	1.64521e-08
THAP5	3.24324	1.60624e-08
FANCA	3.24324	1.59558e-08
TMEM106C	0.540541	1.55709e-08
KDM3B	3.78378	1.51301e-08
HARS	3.78378	1.5093e-08
COX4I1	2.7027	1.48425e-08
PES1	1.08108	1.46991e-08
SERPINE1	2.7027	1.44407e-08
PRPF8	1.62162	1.42995e-08
METTL5	0.540541	1.39406e-08
PDIA4	5.40541	1.3936e-08
SLC25A10	1.62162	1.39088e-08
SLC38A1	0.540541	1.39012e-08
PTRF	0.540541	1.37999e-08
COBL	2.7027	1.37858e-08
RNF133	3.24324	1.37576e-08
HNF1A	0.540541	1.37462e-08
EZH2	5.40541	1.3407e-08
TRMU	2.7027	1.33722e-08
ICAM3	2.16216	1.33681e-08
GOLM1	0.540541	1.31154e-08
BICD2	0.540541	1.30261e-08
GAS2L1	1.08108	1.29692e-08
DDX47	2.16216	1.29487e-08
SNAI3	4.86486	1.27633e-08
TMIGD2	0.540541	1.27315e-08
E2F8	0.540541	1.27144e-08
MET	3.24324	1.26611e-08
EEF1A1	2.7027	1.25193e-08
MBTD1	0.540541	1.23974e-08
TARBP1	0.540541	1.22053e-08
FCN1	1.08108	1.21639e-08
KCNAB2	3.24324	1.21172e-08
TRIM28	1.62162	1.19463e-08
YIPF4	1.62162	1.1922e-08
BAIAP2L1	3.24324	1.1535e-08
GNAI2	0.540541	1.1501e-08
KRT19	2.16216	1.14976e-08
CSE1L	0.540541	1.13253e-08
C19orf70	1.62162	1.10417e-08
PRR15L	0.540541	1.09306e-08
GRHL1	0.540541	1.09069e-08
TMED7	3.78378	1.08447e-08
FAM83D	0.540541	1.0714e-08
P4HB	1.62162	1.01766e-08
OR51E2	0.540541	1.0167e-08
ZNF212	5.40541	1.01611e-08
HYOU1	0.540541	9.80333e-09
TNFRSF1A	0.540541	9.76056e-09
C21orf33	2.7027	9.70903e-09
ACTR3B	5.94595	9.65717e-09
FAM177A1	1.08108	9.61894e-09
SLC9A3	3.24324	9.42948e-09
ARHGDIB	1.62162	9.36138e-09
NDUFB3	0.540541	9.2443e-09
CEP78	0.540541	9.06972e-09
C14orf2	0.540541	8.83095e-09
WDR77	0.540541	8.82714e-09
PCGF2	0.540541	8.81296e-09
XRCC2	8.10811	8.55461e-09
FAM116B	2.16216	8.53698e-09
FASTKD1	0.540541	8.50188e-09
FAM13B	3.78378	8.46304e-09
GALNT11	5.94595	8.35957e-09
ZFC3H1	0.540541	8.33725e-09
SPARC	3.78378	8.31835e-09
CRYAA	2.7027	8.28835e-09
SSBP1	4.32432	8.02548e-09
TTC16	3.24324	8.00418e-09
GBP3	0.540541	7.98757e-09
KARS	1.62162	7.84077e-09
TRAPPC2	1.62162	7.74842e-09
GJB5	0.540541	7.62099e-09
CANX	1.62162	7.60161e-09
C19orf10	1.62162	7.54832e-09
RBM5	0.540541	7.49562e-09
GCFC1	0.540541	7.4504e-09
KLK2	1.62162	7.44702e-09
NLRP14	0.540541	7.39034e-09
ACY3	2.16216	7.38294e-09
LRRC40	0.540541	7.3616e-09
TUSC5	2.7027	7.34864e-09
TRIM41	0.540541	7.32573e-09
H3F3B	0.540541	7.32361e-09
PSMG1	0.540541	7.31105e-09
NAA38	5.94595	7.20618e-09
MRTO4	1.62162	7.17627e-09
TTLL12	3.24324	7.13128e-09
CLK4	1.08108	7.06606e-09
CDC23	3.78378	7.0368e-09
SYK	0.540541	6.96002e-09
OCEL1	0.540541	6.95133e-09
DCAF16	0.540541	6.84495e-09
H2AFV	2.7027	6.75917e-09
LAT2	3.24324	6.74803e-09
ATP6V0E1	1.08108	6.73286e-09
ZBTB47	0.540541	6.72242e-09
DIAPH1	3.78378	6.67464e-09
AFF4	3.78378	6.52775e-09
GORASP1	0.540541	6.38892e-09
PHB2	1.08108	6.21456e-09
ANKHD1	3.78378	6.16919e-09
PAXIP1	5.94595	6.1131e-09
SREBF1	2.7027	6.09414e-09
NPHP1	1.08108	6.06857e-09
TOP1	0.540541	6.06088e-09
TSPO	2.16216	6.03607e-09
DDX56	4.32432	5.77623e-09
C17orf28	0.540541	5.71329e-09
RDBP	0.540541	5.69875e-09
DOCK2	1.62162	5.69063e-09
MRVI1	0.540541	5.59995e-09
YKT6	3.78378	5.54537e-09
FBXO38	3.78378	5.50316e-09
AES	0.540541	5.48451e-09
ZBTB4	2.7027	5.38402e-09
ZSWIM3	0.540541	5.3748e-09
ALDH3B2	0.540541	5.26877e-09
ICAM2	2.16216	5.23219e-09
ZFPL1	0.540541	5.22956e-09
FAM193B	1.08108	5.17837e-09
ARF5	4.86486	5.16762e-09
FAM160A2	0.540541	5.1509e-09
DNAJC11	1.08108	5.13405e-09
RHOA	0.540541	5.1164e-09
TBP	0.540541	5.11142e-09
C16orf88	2.7027	5.10362e-09
PUS7	2.7027	5.07801e-09
SEPT7	2.16216	5.05564e-09
SPATS2L	0.540541	5.05548e-09
AGR2	4.32432	5.03712e-09
SKA1	0.540541	5.02806e-09
EPHA1	5.40541	4.94393e-09
C17orf79	1.62162	4.9359e-09
MAP1B	1.62162	4.85202e-09
GLIS2	2.16216	4.83e-09
ELMO2	0.540541	4.75248e-09
MYL12B	0.540541	4.70375e-09
TBRG4	5.94595	4.67593e-09
KIF22	0.540541	4.62503e-09
LILRA3	2.16216	4.60671e-09
SQSTM1	2.7027	4.59873e-09
MINPP1	0.540541	4.5652e-09
MPI	0.540541	4.55378e-09
CCDC66	0.540541	4.52938e-09
FAM8A1	0.540541	4.50176e-09
FBXL2	0.540541	4.49979e-09
TLCD1	0.540541	4.49913e-09
PSMC3IP	0.540541	4.48428e-09
EMP1	2.16216	4.47124e-09
ZNF639	0.540541	4.45521e-09
BNIP3	0.540541	4.45112e-09
COX8A	1.08108	4.24127e-09
SHD	0.540541	4.18205e-09
CLK1	0.540541	4.17911e-09
TMEM107	2.7027	4.12784e-09
F3	2.16216	4.11981e-09
RRP9	0.540541	4.07938e-09
SUPT6H	0.540541	4.05798e-09
SUN2	0.540541	4.02677e-09
SCO1	2.16216	4.01637e-09
LARS2	0.540541	4.0134e-09
MRPL10	0.540541	3.96528e-09
CBFB	0.540541	3.96406e-09
SENP1	0.540541	3.91216e-09
DOK2	1.08108	3.77135e-09
PNKP	0.540541	3.75124e-09
PILRB	2.7027	3.68609e-09
F7	3.24324	3.67572e-09
PROZ	2.7027	3.66552e-09
AARS	1.08108	3.64525e-09
MAP4	0.540541	3.62259e-09
C1orf182	0.540541	3.59934e-09
DPAGT1	0.540541	3.58545e-09
DCP2	3.24324	3.54508e-09
TIMM44	0.540541	3.49814e-09
GDAP1L1	0.540541	3.47984e-09
DNAJC18	3.78378	3.47398e-09
NDUFV1	1.08108	3.4676e-09
PPIC	3.24324	3.44048e-09
RNF20	0.540541	3.43906e-09
COPB1	0.540541	3.43328e-09
C12orf4	0.540541	3.43112e-09
ELN	3.78378	3.31698e-09
UBN2	4.32432	3.2678e-09
TTC26	4.32432	3.25449e-09
PPARGC1B	3.78378	3.1696e-09
CCT2	1.08108	3.16957e-09
MAN1B1	3.24324	3.12467e-09
TPO	1.62162	3.10519e-09
MCM3AP	0.540541	3.09096e-09
BDH2	0.540541	3.07584e-09
TYW3	0.540541	3.06665e-09
DFFA	0.540541	3.03074e-09
IQCE	5.40541	3.02473e-09
EMG1	0.540541	3.00538e-09
TSSC4	1.08108	2.98833e-09
CISH	1.08108	2.98222e-09
ABR	4.86486	2.95583e-09
NOC4L	2.16216	2.88638e-09
TPI1	0.540541	2.87664e-09
ZNF107	2.16216	2.84352e-09
ZNF510	0.540541	2.83941e-09
F2RL1	2.7027	2.82618e-09
BAZ1B	2.16216	2.81568e-09
GPC2	2.7027	2.7732e-09
NUP88	2.16216	2.76171e-09
RBM28	4.32432	2.74134e-09
COPZ2	0.540541	2.67341e-09
CCDC111	2.16216	2.66581e-09
CCDC41	0.540541	2.637e-09
COL5A1	3.24324	2.60273e-09
COX5A	0.540541	2.5854e-09
COQ9	0.540541	2.57881e-09
MEF2C	2.16216	2.57557e-09
TMC6	2.7027	2.56826e-09
ZBTB48	3.24324	2.5678e-09
WDR1	1.08108	2.55928e-09
SGOL1	0.540541	2.54392e-09
TOPORS	0.540541	2.53326e-09
NCAPD2	0.540541	2.52893e-09
PSMB8	0.540541	2.52413e-09
FAHD1	1.08108	2.52038e-09
SURF4	2.7027	2.51462e-09
HEXB	1.62162	2.44531e-09
CD4	0.540541	2.43204e-09
CCL23	1.08108	2.38554e-09
ARHGDIA	1.62162	2.38025e-09
PARVG	1.62162	2.36348e-09
MCOLN1	1.08108	2.31818e-09
PSRC1	0.540541	2.30601e-09
COL1A1	0.540541	2.28343e-09
AKR1B10	4.86486	2.28246e-09
TPP1	0.540541	2.26931e-09
MLXIPL	2.16216	2.18936e-09
MYBBP1A	4.86486	2.14899e-09
APOA5	0.540541	2.14687e-09
USP25	0.540541	2.14506e-09
ACACA	0.540541	2.14128e-09
UQCR11	2.7027	2.13529e-09
RABIF	1.08108	2.13498e-09
ASPN	0.540541	2.12987e-09
ARL6IP1	1.08108	2.1275e-09
PDXDC1	0.540541	2.10671e-09
ZNF445	0.540541	2.10337e-09
CAV2	3.24324	2.08259e-09
PKMYT1	1.08108	2.07734e-09
LSP1	3.24324	2.07716e-09
ALS2CL	2.7027	2.07399e-09
TOP2B	0.540541	2.06661e-09
POLR2J	3.24324	2.04013e-09
RBM39	0.540541	2.01984e-09
SELS	2.16216	2.01096e-09
PCBP4	0.540541	2.01008e-09
RBM27	3.78378	2.00396e-09
KRTAP7-1	1.08108	1.99852e-09
PEX16	1.62162	1.97973e-09
CYFIP1	0.540541	1.97673e-09
NTAN1	2.16216	1.91299e-09
MRPS33	4.32432	1.90785e-09
S1PR4	1.08108	1.9001e-09
FAM122A	0.540541	1.88144e-09
PMP22	2.16216	1.87039e-09
RPN2	0.540541	1.86468e-09
SEMA3B	1.08108	1.85771e-09
LMNB2	1.62162	1.85767e-09
SBF1	2.7027	1.84521e-09
TUBG1	0.540541	1.84257e-09
MLKL	1.62162	1.80582e-09
MVP	0.540541	1.78736e-09
MZF1	1.62162	1.77547e-09
PARP3	0.540541	1.7686e-09
FOXP1	1.08108	1.75156e-09
ACVR2B	0.540541	1.74428e-09
YIPF5	3.78378	1.73033e-09
PIGK	0.540541	1.72453e-09
FAM73A	0.540541	1.68835e-09
PFKFB4	0.540541	1.68802e-09
TRAPPC1	2.7027	1.64709e-09
EHF	1.08108	1.63998e-09
KCNA3	1.08108	1.56718e-09
COL6A2	3.78378	1.55501e-09
RECQL4	2.7027	1.54879e-09
EXOSC4	1.08108	1.52751e-09
GOLGA4	0.540541	1.50784e-09
SLMAP	0.540541	1.50583e-09
BRI3	4.32432	1.48205e-09
ATAD5	2.16216	1.47598e-09
RPRD1B	0.540541	1.45924e-09
ANKRD13B	3.24324	1.4413e-09
PTK6	3.24324	1.44128e-09
FAM20C	7.02703	1.43803e-09
GADD45B	0.540541	1.41327e-09
NFATC3	1.08108	1.37812e-09
OSTF1	0.540541	1.37507e-09
CETN2	1.62162	1.37066e-09
S100B	1.62162	1.36899e-09
LAPTM5	1.62162	1.36378e-09
KEL	5.40541	1.35899e-09
ACLY	0.540541	1.35728e-09
C2orf77	0.540541	1.35331e-09
GIMAP4	5.94595	1.33316e-09
FEM1A	0.540541	1.32919e-09
TSPAN4	2.7027	1.31803e-09
MEX3D	2.7027	1.31131e-09
CALD1	4.86486	1.28837e-09
FGF3	2.16216	1.28083e-09
MIER3	0.540541	1.27071e-09
ILK	0.540541	1.26575e-09
FOXQ1	2.7027	1.26048e-09
SDF4	3.24324	1.23845e-09
SPCS1	0.540541	1.23269e-09
ATP6V0D1	1.08108	1.22885e-09
SEC61A1	0.540541	1.21658e-09
COMMD4	0.540541	1.21638e-09
METTL10	0.540541	1.19836e-09
TMC8	2.16216	1.19742e-09
HRAS	3.78378	1.18494e-09
MXD4	3.24324	1.17127e-09
MRPL42	0.540541	1.17014e-09
ATP5F1	0.540541	1.1571e-09
SLC6A19	3.24324	1.14263e-09
MYO19	2.7027	1.13051e-09
MRPS34	3.24324	1.12276e-09
CDK13	3.24324	1.1054e-09
SLC16A3	2.16216	1.09329e-09
PSMA1	0.540541	1.07734e-09
CWC27	0.540541	1.02944e-09
HBXIP	1.08108	1.02101e-09
DHCR7	1.08108	1.006e-09
MPG	3.78378	1.00465e-09
PYCRL	3.24324	9.97927e-10
IARS	0.540541	9.96424e-10
ZNF627	0.540541	9.73066e-10
G6PD	0.540541	9.72074e-10
GUCY2C	1.08108	9.69882e-10
CNOT4	4.86486	9.67036e-10
PPP4R2	1.08108	9.56226e-10
MUL1	2.16216	9.54375e-10
AHNAK2	3.24324	9.38639e-10
GLT8D1	0.540541	9.34067e-10
BFSP2	1.62162	9.27258e-10
PDCD2	0.540541	9.22244e-10
CHRNA1	0.540541	9.08158e-10
DHRS13	0.540541	9.05326e-10
MED11	1.62162	9.04042e-10
PDGFRB	3.78378	8.97707e-10
TCP11L1	0.540541	8.94905e-10
TFF1	0.540541	8.94599e-10
TUBGCP6	2.7027	8.85434e-10
GHRH	0.540541	8.81132e-10
VAMP2	2.7027	8.74122e-10
EHMT2	0.540541	8.70629e-10
FBXO15	0.540541	8.5065e-10
UBL7	0.540541	8.49623e-10
FUT6	1.62162	8.32723e-10
TMEM93	3.78378	8.13425e-10
BAG5	0.540541	8.10756e-10
CCNT1	0.540541	8.07891e-10
TMED9	1.08108	8.01526e-10
ADAM22	2.7027	7.97337e-10
WDR59	1.62162	7.96784e-10
ATP6V0A1	0.540541	7.95704e-10
SEZ6	0.540541	7.94255e-10
PABPC1L	0.540541	7.87185e-10
MAD2L2	1.08108	7.79407e-10
KAT2B	0.540541	7.70274e-10
NUP210	1.62162	7.67161e-10
RPS23	1.08108	7.66923e-10
HMP19	1.08108	7.61638e-10
ESCO2	0.540541	7.55369e-10
GSTK1	5.40541	7.54189e-10
HILS1	1.08108	7.47543e-10
EIF2S2	0.540541	7.44136e-10
TNIP1	3.24324	7.33537e-10
SPNS1	0.540541	7.28018e-10
ADCYAP1R1	3.78378	7.26646e-10
POLR2L	2.7027	7.22031e-10
DHX38	1.62162	7.19582e-10
ICA1	3.78378	7.17758e-10
BNIP1	1.08108	7.09067e-10
CTNNBL1	0.540541	7.0058e-10
IL23R	0.540541	6.97517e-10
FKBP7	1.62162	6.97046e-10
TRABD	3.24324	6.95265e-10
DUS2L	1.08108	6.70302e-10
MLL3	5.94595	6.69909e-10
BAP1	0.540541	6.6276e-10
NLE1	3.78378	6.59151e-10
PSMB10	1.62162	6.56085e-10
HIPK3	0.540541	6.53604e-10
PRPF6	2.7027	6.52749e-10
NOM1	5.94595	6.51117e-10
GNA15	1.08108	6.50124e-10
C9orf103	1.08108	6.46077e-10
SUCLG2	1.08108	6.42105e-10
COL18A1	3.78378	6.38485e-10
DDX46	3.78378	6.36858e-10
CYCS	3.78378	6.30117e-10
KIAA0895L	1.62162	6.0906e-10
DPEP1	4.86486	5.90692e-10
APOL6	1.08108	5.82437e-10
MDH2	4.86486	5.77463e-10
THAP2	0.540541	5.59211e-10
THEG	2.7027	5.57173e-10
LAMP1	2.7027	5.52074e-10
ENPP7	1.62162	5.45198e-10
CTSB	0.540541	5.43876e-10
TMTC3	0.540541	5.43589e-10
FAM96B	0.540541	5.37569e-10
ATP6V1F	5.94595	5.37538e-10
CTBS	0.540541	5.34191e-10
NUDT18	1.08108	5.31365e-10
GARS	3.78378	5.22683e-10
ZNF862	7.02703	5.21213e-10
BRD1	2.16216	5.20806e-10
CAMTA2	1.62162	5.1758e-10
RAB5A	0.540541	5.17263e-10
FAM46C	0.540541	5.12205e-10
DSCR4	0.540541	5.08271e-10
ZFP3	1.62162	5.02549e-10
RPL22	3.24324	5.02216e-10
VARS	0.540541	5.01953e-10
MCAT	2.16216	4.99363e-10
SAP30L	3.78378	4.96622e-10
CLDN12	2.7027	4.83037e-10
NDUFA9	0.540541	4.78629e-10
CCL16	0.540541	4.5803e-10
WWC1	1.62162	4.57334e-10
SNRPC	0.540541	4.55127e-10
MYO1C	1.62162	4.53854e-10
UTP11L	0.540541	4.53769e-10
FNIP1	3.24324	4.53396e-10
ZCCHC10	3.78378	4.48381e-10
ADRM1	3.24324	4.42164e-10
RPL8	2.16216	4.39847e-10
COBRA1	3.24324	4.37322e-10
DCLRE1B	0.540541	4.36619e-10
JMY	1.62162	4.35892e-10
NCAPD3	0.540541	4.35615e-10
CNOT6	1.62162	4.26729e-10
RAG1	1.08108	4.26626e-10
SLC10A3	2.16216	4.20195e-10
TMEM8A	3.24324	4.19452e-10
SAAL1	0.540541	4.18001e-10
C19orf6	3.78378	4.17268e-10
TMEM41B	1.08108	4.13732e-10
CNTNAP1	0.540541	4.07772e-10
WDR5	2.16216	4.06992e-10
SACM1L	1.08108	4.04498e-10
PARVA	0.540541	4.01384e-10
SAMD9	2.7027	4.00767e-10
C9orf47	0.540541	3.94128e-10
ATP5D	3.78378	3.92432e-10
SERPINC1	0.540541	3.90323e-10
NANS	0.540541	3.88365e-10
MRC2	0.540541	3.80823e-10
PIGX	0.540541	3.76433e-10
DFNB59	2.16216	3.75134e-10
SHMT1	2.7027	3.70041e-10
STUB1	3.24324	3.67623e-10
SND1	4.32432	3.6496e-10
POP4	1.08108	3.62831e-10
ZNF624	2.16216	3.55017e-10
ESM1	0.540541	3.47878e-10
TEAD1	0.540541	3.47513e-10
RASA1	2.16216	3.45456e-10
PDGFA	4.86486	3.41601e-10
MSL1	0.540541	3.41041e-10
DNAJC7	0.540541	3.39297e-10
SLC7A5	4.86486	3.30454e-10
WDR82	0.540541	3.28938e-10
ATP8B1	0.540541	3.23378e-10
JSRP1	1.62162	3.22372e-10
COL1A2	2.7027	3.21312e-10
ATRIP	3.24324	3.20345e-10
FAM195A	3.24324	3.1829e-10
FLNA	3.24324	3.17034e-10
LIMD1	0.540541	3.15445e-10
NFAT5	1.08108	3.10991e-10
SEMA4D	0.540541	3.07754e-10
GGCT	3.78378	3.03856e-10
DFFB	1.08108	3.02879e-10
C14orf49	2.16216	3.00564e-10
CALU	4.32432	3.00531e-10
RP9	2.7027	2.966e-10
ADCK2	4.32432	2.92253e-10
MRPL24	0.540541	2.88164e-10
DEPDC1	0.540541	2.85574e-10
UBR4	0.540541	2.84123e-10
PAN2	0.540541	2.80271e-10
PAFAH1B1	1.62162	2.78985e-10
NMNAT1	0.540541	2.77442e-10
THY1	0.540541	2.77232e-10
MRPL17	0.540541	2.76778e-10
PTAR1	0.540541	2.73164e-10
MYH9	2.7027	2.7302e-10
FXR2	2.7027	2.71737e-10
HAUS2	0.540541	2.69979e-10
ZZZ3	0.540541	2.69841e-10
TMBIM6	0.540541	2.69245e-10
CARS	2.16216	2.65337e-10
SRPR	0.540541	2.63744e-10
NCLN	1.08108	2.63713e-10
PDLIM7	1.08108	2.61724e-10
PLXNC1	0.540541	2.58475e-10
HLA-J	1.62162	2.57564e-10
CLCN7	3.24324	2.55405e-10
HSPA4	3.78378	2.55222e-10
ASNS	2.7027	2.55112e-10
CD74	3.24324	2.52601e-10
CDKN2AIP	1.08108	2.47668e-10
PAIP2	3.78378	2.47131e-10
ADO	1.62162	2.45124e-10
PRR7	3.78378	2.40687e-10
KDELR2	3.78378	2.38872e-10
ITPRIP	0.540541	2.36749e-10
C11orf1	0.540541	2.36606e-10
C16orf42	3.24324	2.33741e-10
GLRX5	2.7027	2.32102e-10
MXD3	1.62162	2.30586e-10
PCNXL3	2.16216	2.29676e-10
RNASET2	1.62162	2.29081e-10
RAB5C	0.540541	2.28144e-10
DKK3	0.540541	2.26436e-10
FKBP14	3.78378	2.22616e-10
HSPA1A	0.540541	2.219e-10
BTBD2	2.16216	2.21655e-10
UQCRC1	1.08108	2.20989e-10
FIS1	2.7027	2.15795e-10
NME5	3.78378	2.14687e-10
ING4	0.540541	2.14257e-10
CLEC12A	1.08108	2.1199e-10
HPX	0.540541	2.10498e-10
PIGT	0.540541	2.10124e-10
POT1	3.78378	2.09213e-10
PHF2	1.62162	2.07302e-10
EEF1D	3.24324	2.05475e-10
GLG1	1.62162	2.02368e-10
AGTRAP	1.62162	2.01361e-10
STX1A	2.7027	2.00775e-10
HGS	1.08108	1.99426e-10
PSMB6	1.62162	1.96412e-10
MAN1A2	0.540541	1.94512e-10
IRF1	7.02703	1.93012e-10
TRRAP	3.24324	1.89877e-10
FUT2	1.62162	1.89795e-10
GNAT1	0.540541	1.83797e-10
G3BP1	3.78378	1.82458e-10
ZXDC	0.540541	1.79477e-10
OTUD3	0.540541	1.76248e-10
PXMP4	1.62162	1.76117e-10
PSMG4	3.24324	1.76045e-10
CTSL1	0.540541	1.75766e-10
TAF10	0.540541	1.75569e-10
HABP2	0.540541	1.75219e-10
TMEM208	1.08108	1.73117e-10
MRPL45	0.540541	1.71083e-10
ING5	2.16216	1.69698e-10
NDUFAF3	0.540541	1.68833e-10
APOBEC3A	1.62162	1.6726e-10
ANKIB1	2.7027	1.62928e-10
MYL9	0.540541	1.58926e-10
P2RX1	2.16216	1.58914e-10
RUNX1	0.540541	1.58189e-10
FOXH1	3.24324	1.55952e-10
RRBP1	1.62162	1.52703e-10
EVI2A	2.16216	1.52653e-10
SERINC3	0.540541	1.51934e-10
ATP10B	2.16216	1.51709e-10
CAMKK1	1.62162	1.51246e-10
DTYMK	2.16216	1.50021e-10
BCAR1	4.86486	1.50011e-10
UBASH3A	0.540541	1.49856e-10
GPR35	4.32432	1.49738e-10
SLC38A2	0.540541	1.44826e-10
ZNF480	0.540541	1.44309e-10
NUDT1	6.48649	1.39042e-10
HLA-DRA	0.540541	1.36816e-10
DNAJB9	3.24324	1.36627e-10
ZNF589	0.540541	1.36171e-10
TIMM13	1.62162	1.32003e-10
TRIM24	4.32432	1.3191e-10
PSMC2	2.7027	1.31345e-10
EPS8L1	1.08108	1.31217e-10
ATP6AP1	2.16216	1.3095e-10
C12orf44	1.08108	1.28979e-10
CDH13	1.08108	1.2778e-10
PSMA7	0.540541	1.25892e-10
PSMB3	0.540541	1.25427e-10
FBXL15	1.08108	1.25332e-10
CYC1	1.08108	1.24642e-10
DSCR6	0.540541	1.2394e-10
GPR55	0.540541	1.21912e-10
CAPZA2	3.24324	1.21454e-10
LSM4	0.540541	1.20464e-10
DGKB	3.78378	1.19989e-10
EPHB4	2.7027	1.19837e-10
SPAG4	0.540541	1.1736e-10
MOV10	0.540541	1.17281e-10
CLINT1	3.24324	1.17168e-10
INSIG1	8.64865	1.17128e-10
RPA1	1.62162	1.17047e-10
TUBB3	4.32432	1.16665e-10
PTPN5	0.540541	1.16197e-10
KIAA0090	0.540541	1.14471e-10
H2AFY	3.78378	1.11089e-10
AGR3	4.32432	1.10884e-10
TK1	1.08108	1.10813e-10
C9orf89	0.540541	1.09059e-10
CENPN	1.08108	1.08354e-10
PCMTD2	2.16216	1.07073e-10
SLC22A4	3.24324	1.05346e-10
C1orf122	0.540541	1.03642e-10
APC	3.24324	1.03369e-10
CASC3	0.540541	1.02759e-10
LOX	3.24324	1.02547e-10
TKT	3.24324	1.02346e-10
CAPZB	0.540541	1.01601e-10
APOC3	3.24324	1.01016e-10
CCR10	0.540541	1.00982e-10
PRKAG1	0.540541	9.97904e-11
GMPPB	1.08108	9.96076e-11
NAE1	0.540541	9.947e-11
SDC4	0.540541	9.92913e-11
C19orf48	1.08108	9.76923e-11
ZNF821	1.62162	9.41423e-11
AP1S1	2.7027	9.35167e-11
CNOT8	3.78378	9.21744e-11
CCDC59	0.540541	9.20911e-11
PUF60	1.08108	9.12618e-11
SCARF1	1.62162	9.1191e-11
HDHD2	0.540541	9.09142e-11
TXNL4A	0.540541	8.96628e-11
ACTR5	0.540541	8.91978e-11
ELL2	2.7027	8.82157e-11
ZFYVE16	1.08108	8.80836e-11
ARFGEF2	0.540541	8.78452e-11
PIGP	0.540541	8.74042e-11
RAMP2	0.540541	8.65899e-11
SLC27A5	1.62162	8.63263e-11
E4F1	3.24324	8.59346e-11
GOLT1B	0.540541	8.50484e-11
ERAP1	2.7027	8.42095e-11
PEX14	0.540541	8.38173e-11
PHF23	3.24324	8.34796e-11
HSPB9	0.540541	8.20161e-11
TCTA	0.540541	8.15644e-11
RPP14	0.540541	8.08097e-11
ITCH	0.540541	7.9833e-11
PKN2	0.540541	7.98111e-11
CHID1	2.7027	7.73493e-11
P4HA2	3.24324	7.70545e-11
KCNA1	0.540541	7.69156e-11
C9orf167	3.24324	7.59222e-11
SYNJ1	0.540541	7.57161e-11
CDH19	0.540541	7.53416e-11
CDK7	1.08108	7.47885e-11
CPD	0.540541	7.42731e-11
HPCAL1	2.7027	7.36137e-11
SMARCD1	0.540541	7.31747e-11
EIF4G2	0.540541	7.30383e-11
AEN	1.08108	7.2907e-11
NT5DC2	3.24324	7.26811e-11
PRDM15	1.62162	7.21015e-11
JOSD2	0.540541	7.20195e-11
DCHS1	0.540541	7.09919e-11
C16orf91	3.24324	6.89449e-11
FAM57A	3.24324	6.79734e-11
SAR1B	3.78378	6.78253e-11
C11orf21	0.540541	6.74821e-11
SPINLW1	0.540541	6.70593e-11
ZDHHC6	0.540541	6.67934e-11
BZW2	3.78378	6.65418e-11
EGFR	2.16216	6.61347e-11
MKNK2	1.62162	6.57536e-11
PMPCA	1.08108	6.54494e-11
SDC1	2.16216	6.49967e-11
ARF3	0.540541	6.48521e-11
BCAP29	3.24324	6.46518e-11
ABP1	5.94595	6.34096e-11
DHODH	1.62162	6.31708e-11
DBN1	2.16216	6.27732e-11
PCBD2	3.78378	6.26977e-11
C6orf132	0.540541	6.2048e-11
PTTG1IP	0.540541	6.20347e-11
PLCG1	0.540541	6.18459e-11
SOCS7	0.540541	6.13668e-11
MKLN1	4.32432	6.0852e-11
CHD3	2.7027	6.04827e-11
PYCR1	1.62162	5.96343e-11
GPR123	3.24324	5.875e-11
CCNG1	1.62162	5.86416e-11
IDI1	1.08108	5.81865e-11
SLC37A3	4.32432	5.80751e-11
GM2A	3.24324	5.73072e-11
C11orf10	0.540541	5.71288e-11
MBTPS2	0.540541	5.68718e-11
NCOA1	0.540541	5.6385e-11
FCHO2	1.62162	5.63647e-11
ABLIM2	2.7027	5.30479e-11
CRTAP	0.540541	5.25951e-11
IGFBP3	3.24324	5.22833e-11
PGAP2	0.540541	5.09724e-11
TMEM134	0.540541	5.06582e-11
AMPH	2.7027	5.01782e-11
PBK	2.16216	4.97567e-11
MLL5	2.7027	4.93575e-11
RHOF	1.08108	4.91655e-11
CRYBA1	0.540541	4.88115e-11
HS1BP3	1.08108	4.87782e-11
MUC5B	3.78378	4.83998e-11
TRAPPC4	0.540541	4.82789e-11
C14orf80	3.24324	4.78406e-11
AP4M1	2.7027	4.6587e-11
LHFPL2	1.62162	4.64708e-11
CDK5RAP1	0.540541	4.58046e-11
CNRIP1	2.16216	4.53419e-11
NIPAL4	3.24324	4.52803e-11
PRELID1	1.62162	4.47171e-11
VPS13A	0.540541	4.3583e-11
OGDH	2.7027	4.32986e-11
C3orf64	1.08108	4.31835e-11
ASB8	1.08108	4.24426e-11
BRP44	1.08108	4.22398e-11
CALCA	0.540541	4.2235e-11
PPDPF	3.24324	4.21939e-11
SLC20A1	0.540541	4.21749e-11
LIAS	1.62162	4.0586e-11
UROD	1.08108	4.04808e-11
CCDC94	0.540541	4.04257e-11
HMHB1	3.78378	3.99158e-11
GPRC5C	0.540541	3.85374e-11
TNFAIP8	3.24324	3.8303e-11
C9orf3	0.540541	3.82104e-11
TRAPPC2L	4.86486	3.8142e-11
ABHD14B	0.540541	3.79985e-11
GBP6	0.540541	3.6885e-11
RNF123	1.08108	3.65843e-11
MRGPRF	1.62162	3.58763e-11
UBE4B	0.540541	3.41616e-11
ACP1	2.7027	3.40774e-11
PPIF	1.08108	3.40039e-11
CCDC99	1.62162	3.33157e-11
PNPLA8	3.24324	3.33113e-11
NDST1	3.24324	3.31131e-11
ZNF654	0.540541	3.27471e-11
OAZ1	1.62162	3.20106e-11
ZC3H12A	1.62162	3.13201e-11
HBQ1	2.7027	3.11285e-11
GDI1	2.16216	3.0524e-11
LUC7L2	4.32432	3.02515e-11
TFF3	2.16216	2.97419e-11
BRSK2	3.78378	2.9714e-11
TMEM139	5.40541	2.92728e-11
IP6K2	0.540541	2.92068e-11
PPA2	0.540541	2.91055e-11
TMPRSS2	2.16216	2.90936e-11
CPN2	1.08108	2.89755e-11
CITED1	1.62162	2.89542e-11
XAF1	1.62162	2.8905e-11
LYZ	0.540541	2.89018e-11
RANBP10	1.08108	2.89005e-11
FLNC	6.48649	2.85732e-11
FOXD3	0.540541	2.78302e-11
GLRA1	3.78378	2.7156e-11
KLK15	2.7027	2.71299e-11
MICAL2	0.540541	2.70916e-11
TUBB2A	0.540541	2.65715e-11
TBL3	3.24324	2.6394e-11
CTTN	0.540541	2.61623e-11
USP42	3.78378	2.58861e-11
C16orf73	0.540541	2.57298e-11
DALRD3	0.540541	2.53727e-11
KLHL7	3.78378	2.50021e-11
ATG10	1.62162	2.49082e-11
FASTK	5.94595	2.48121e-11
AOX1	0.540541	2.47842e-11
DDX27	0.540541	2.47565e-11
PPP1R3D	2.16216	2.46565e-11
MYOD1	0.540541	2.46482e-11
SAMD9L	2.7027	2.42278e-11
C17orf56	2.7027	2.40795e-11
FAM83H	1.62162	2.40342e-11
ABLIM3	3.78378	2.36733e-11
SPPL2A	0.540541	2.3119e-11
TUBA1A	0.540541	2.28892e-11
IFI35	0.540541	2.2761e-11
SMARCD3	6.48649	2.25185e-11
CRK	1.62162	2.25014e-11
TBC1D2	0.540541	2.22109e-11
RRP8	0.540541	2.22052e-11
ANKRD24	0.540541	2.21284e-11
TSTD2	0.540541	2.1902e-11
CNPY4	2.7027	2.17954e-11
LRRC19	0.540541	2.15798e-11
JPH4	0.540541	2.15134e-11
MGAT1	1.62162	2.10338e-11
EFHD2	1.08108	2.08795e-11
LASP1	0.540541	2.05939e-11
GIMAP2	5.94595	2.01729e-11
ATP6V1B2	0.540541	2.0071e-11
UNC45B	0.540541	2.00644e-11
CHPF2	5.94595	1.98399e-11
UBE2N	0.540541	1.98285e-11
RANBP1	3.24324	1.96215e-11
PPARG	0.540541	1.9432e-11
SPRYD3	0.540541	1.9046e-11
WBP11	1.62162	1.86587e-11
DENND5A	0.540541	1.8209e-11
C20orf11	3.24324	1.80937e-11
WDR85	3.24324	1.78686e-11
PLXNB3	0.540541	1.78548e-11
GBP1	0.540541	1.74772e-11
NEUROD2	0.540541	1.74383e-11
MGAT2	1.62162	1.73209e-11
AZI1	2.7027	1.69575e-11
MRPS16	1.08108	1.69433e-11
ARHGEF15	2.7027	1.65685e-11
COL7A1	0.540541	1.65235e-11
HMGCR	1.62162	1.6366e-11
C11orf24	1.62162	1.61105e-11
APRT	4.86486	1.5994e-11
ZC3HC1	4.32432	1.58813e-11
RNF213	3.24324	1.57396e-11
TAPBPL	0.540541	1.57332e-11
C11orf58	0.540541	1.54565e-11
PODN	3.24324	1.52121e-11
SRA1	3.78378	1.50387e-11
RHEB	5.94595	1.48716e-11
BSG	3.24324	1.46274e-11
ALKBH2	0.540541	1.45755e-11
STRN4	2.16216	1.45664e-11
PQLC2	0.540541	1.44132e-11
NCOA6	0.540541	1.3957e-11
LSMD1	2.7027	1.38447e-11
TRADD	1.62162	1.3808e-11
COPS7A	0.540541	1.37652e-11
NR2F6	0.540541	1.3465e-11
LRWD1	3.24324	1.34419e-11
C8orf55	1.62162	1.33263e-11
C6orf48	0.540541	1.32785e-11
SIL1	3.78378	1.31629e-11
STAT5B	0.540541	1.31143e-11
SSSCA1	2.16216	1.27367e-11
SMG6	1.62162	1.25307e-11
C12orf5	0.540541	1.21166e-11
KIF1C	1.62162	1.2101e-11
USP10	1.62162	1.20099e-11
TSKU	1.62162	1.19884e-11
CEBPG	1.08108	1.1978e-11
C20orf166	3.24324	1.19491e-11
DONSON	0.540541	1.18281e-11
PPP1CA	1.08108	1.17149e-11
BTBD17	1.08108	1.16579e-11
PLXNA3	2.16216	1.14774e-11
DSCR3	0.540541	1.1394e-11
C16orf13	3.24324	1.12455e-11
MACC1	4.32432	1.11672e-11
TMF1	1.08108	1.11062e-11
ARSK	2.7027	1.10242e-11
PLXND1	0.540541	1.08596e-11
TCF3	2.7027	1.08358e-11
DHX40	0.540541	1.05503e-11
DCN	0.540541	1.04464e-11
RABEP1	2.16216	1.02285e-11
NPC1	0.540541	1.02258e-11
PUSL1	3.78378	1.00112e-11
CHRNA3	0.540541	1.00017e-11
SRR	1.62162	9.94812e-12
WAPAL	0.540541	9.90543e-12
CEBPB	2.7027	9.79872e-12
EXT2	0.540541	9.79294e-12
RBMS3	0.540541	9.75545e-12
NDUFS8	1.62162	9.72076e-12
LYRM7	3.24324	9.60205e-12
GRK1	1.08108	9.52432e-12
EXOC4	4.32432	9.48039e-12
PBRM1	0.540541	9.24151e-12
RABGEF1	3.24324	9.15256e-12
C8orf73	3.24324	9.12164e-12
TTYH3	6.48649	9.06939e-12
NR3C1	3.78378	9.06032e-12
ANAPC2	3.24324	8.96941e-12
NGB	0.540541	8.96376e-12
FOXN1	0.540541	8.79085e-12
DERL2	1.62162	8.73578e-12
FUT4	2.7027	8.72968e-12
MFSD3	2.7027	8.44554e-12
TERF2	1.08108	8.28682e-12
CYP3A5	2.7027	8.26215e-12
CDCP1	0.540541	8.25839e-12
IHH	1.62162	8.16905e-12
ERG	0.540541	7.94271e-12
SLC25A11	1.62162	7.84571e-12
METTL9	1.62162	7.74963e-12
BCL2L15	0.540541	7.72222e-12
AP3D1	1.62162	7.67524e-12
CNN2	3.78378	7.54412e-12
MED31	2.7027	7.507e-12
CNNM3	2.16216	7.49465e-12
RSBN1	0.540541	7.44079e-12
SLC35D1	0.540541	7.32947e-12
PDE1C	2.7027	7.22991e-12
APOL1	0.540541	7.17545e-12
AATF	0.540541	6.96192e-12
MYH7B	1.08108	6.90703e-12
SPOCD1	1.62162	6.71851e-12
MRPL39	0.540541	6.6607e-12
TFPI2	2.7027	6.63013e-12
HEBP1	2.16216	6.55866e-12
BET1L	3.78378	6.4712e-12
DNAJC22	0.540541	6.36988e-12
PSMA2	2.7027	6.35603e-12
C11orf68	1.08108	6.28332e-12
DNAJC30	2.16216	6.26974e-12
PRKCZ	3.24324	6.05552e-12
C2orf18	0.540541	6.00338e-12
TMEM60	2.16216	5.98074e-12
OCRL	0.540541	5.89693e-12
PIGH	2.7027	5.85033e-12
CLDN19	0.540541	5.82795e-12
MLC1	2.7027	5.80878e-12
CSK	0.540541	5.54303e-12
ASGR2	2.7027	5.45851e-12
ENO2	0.540541	5.45773e-12
MIS12	1.62162	5.35517e-12
TPH1	0.540541	5.29349e-12
WBP4	0.540541	5.28013e-12
C12orf68	0.540541	5.27027e-12
TERF2IP	1.62162	5.26643e-12
MRPL49	0.540541	5.16338e-12
TMEM170A	1.62162	5.06866e-12
SLC44A4	0.540541	5.03765e-12
POLD2	2.7027	5.02803e-12
APOD	4.86486	4.97488e-12
ERGIC3	0.540541	4.95786e-12
SLFN5	0.540541	4.94539e-12
HEMK1	0.540541	4.80219e-12
TMEM115	2.16216	4.73109e-12
EDAR	1.62162	4.64879e-12
USP5	0.540541	4.61218e-12
PPWD1	1.08108	4.45838e-12
NIPSNAP3A	0.540541	4.45796e-12
GUSB	3.24324	4.44167e-12
INSM2	0.540541	4.41498e-12
GZMA	0.540541	4.3107e-12
BAIAP2L2	2.7027	4.31005e-12
UTP6	1.62162	4.20729e-12
SRI	2.7027	4.20666e-12
CFLAR	0.540541	4.19812e-12
ALG2	1.08108	4.15557e-12
C17orf101	1.62162	4.09188e-12
DTX2	3.78378	4.07463e-12
ARID3A	3.78378	4.04812e-12
NACAD	3.78378	4.04539e-12
HDDC3	1.62162	3.91327e-12
CAMKV	2.16216	3.89797e-12
RALGAPB	0.540541	3.84272e-12
U2AF1	1.08108	3.82471e-12
SLC25A40	2.16216	3.80721e-12
VPS25	0.540541	3.76888e-12
GIN1	2.7027	3.70889e-12
C5orf56	3.78378	3.68248e-12
NPC1L1	2.7027	3.58021e-12
DUSP6	0.540541	3.57119e-12
TMEM63A	0.540541	3.57004e-12
PNLIPRP1	0.540541	3.5497e-12
PXMP2	2.16216	3.5372e-12
NICN1	0.540541	3.46551e-12
CLECL1	1.08108	3.44979e-12
CDCA4	2.16216	3.39313e-12
EVI2B	2.16216	3.38368e-12
CCND1	2.7027	3.3481e-12
CLRN3	3.24324	3.3182e-12
CHADL	0.540541	3.24368e-12
EDC4	1.08108	3.2411e-12
DENND3	2.16216	3.2267e-12
GABPA	0.540541	3.21936e-12
MAP1LC3B	1.62162	3.19157e-12
PNPLA2	2.7027	3.1411e-12
ATP5A1	1.62162	3.126e-12
FBXL18	3.78378	3.09388e-12
CDC42SE2	3.24324	3.07809e-12
LILRA5	3.24324	3.03463e-12
LCN8	3.24324	3.00642e-12
GNG7	0.540541	2.96597e-12
AP2B1	0.540541	2.8894e-12
PRAP1	3.24324	2.85402e-12
RIC8A	3.78378	2.73529e-12
CIRBP	3.78378	2.67742e-12
SMPD1	0.540541	2.66384e-12
SYNRG	0.540541	2.64421e-12
PEMT	3.78378	2.58334e-12
PARP10	0.540541	2.57753e-12
COL3A1	3.24324	2.4915e-12
BCDIN3D	0.540541	2.45834e-12
STX17	0.540541	2.43509e-12
KIF18A	0.540541	2.43002e-12
CCDC132	2.7027	2.37674e-12
CTNS	3.24324	2.35123e-12
ZNF195	0.540541	2.3232e-12
SOX12	0.540541	2.28266e-12
DDC	3.24324	2.25472e-12
GPAA1	1.08108	2.25192e-12
KRTAP4-9	1.62162	2.21801e-12
SEC61B	1.62162	2.21312e-12
ZZEF1	1.62162	2.15533e-12
PCDHA6	3.78378	2.12336e-12
MRPL23	3.78378	2.09477e-12
DUSP1	1.08108	2.07952e-12
LEAP2	5.40541	2.07331e-12
NRBP2	1.62162	2.04243e-12
RSBN1L	2.16216	2.01485e-12
HOOK1	0.540541	2.01072e-12
KCNMB1	1.62162	2.00668e-12
PIK3C2A	0.540541	1.9992e-12
NDEL1	2.7027	1.95518e-12
BCL2L14	2.16216	1.95073e-12
CPSF3L	3.78378	1.94249e-12
ARHGAP22	0.540541	1.93813e-12
KCNH2	5.94595	1.91936e-12
RASSF7	3.78378	1.91454e-12
RAD1	0.540541	1.90489e-12
OR10A3	0.540541	1.89674e-12
PFDN1	3.78378	1.88862e-12
CENPT	1.08108	1.86114e-12
DYNLRB1	0.540541	1.83313e-12
PGD	0.540541	1.81695e-12
OTUB1	1.62162	1.81185e-12
TRIM22	0.540541	1.75833e-12
DDX28	1.08108	1.69476e-12
SPRY4	3.78378	1.68465e-12
TWIST1	4.32432	1.68025e-12
SCAND1	1.08108	1.66293e-12
TXNL4B	1.62162	1.63405e-12
TRAPPC6A	1.62162	1.60684e-12
AHR	4.32432	1.59668e-12
TGM2	0.540541	1.58053e-12
BCL3	0.540541	1.55671e-12
TMEM140	4.86486	1.53212e-12
UBR3	0.540541	1.52639e-12
IFRD1	3.78378	1.51833e-12
GRAMD3	3.24324	1.51323e-12
CRYZL1	0.540541	1.50382e-12
GAA	3.24324	1.48834e-12
ABHD11	2.7027	1.46816e-12
ROBO2	0.540541	1.45702e-12
CTU2	4.86486	1.44302e-12
PELI3	0.540541	1.42256e-12
SGSM2	2.16216	1.4146e-12
FSCN1	4.32432	1.39979e-12
ING3	3.24324	1.39174e-12
TMEM86A	0.540541	1.38641e-12
GRTP1	3.24324	1.36628e-12
CDK5R1	1.08108	1.35379e-12
C5orf15	3.78378	1.33922e-12
ZDHHC23	0.540541	1.32848e-12
EGR1	3.78378	1.31243e-12
IFT52	0.540541	1.30121e-12
SPATA19	0.540541	1.29994e-12
CAPN5	1.08108	1.29763e-12
HYAL2	1.08108	1.28742e-12
RGL4	1.62162	1.28614e-12
PHLDB1	0.540541	1.26315e-12
PIP	7.56757	1.25911e-12
CD101	0.540541	1.2479e-12
SMURF1	2.7027	1.24199e-12
FAM50A	2.16216	1.23598e-12
METRN	3.24324	1.22081e-12
MAN2A1	3.24324	1.20843e-12
KNG1	1.08108	1.20708e-12
GRAP	1.62162	1.19833e-12
SURF2	2.7027	1.18876e-12
RGMB	2.7027	1.18011e-12
ADAMTS2	3.78378	1.17852e-12
ACOT6	0.540541	1.13546e-12
TRIM11	1.62162	1.12901e-12
KRIT1	2.7027	1.12598e-12
CDHR5	3.78378	1.12034e-12
UBE2B	4.86486	1.09977e-12
SCAP	0.540541	1.07345e-12
SLC35D3	0.540541	1.07098e-12
HCFC1R1	1.08108	1.04241e-12
ZDHHC3	0.540541	1.02239e-12
MAPK8IP2	2.16216	9.82676e-13
UBA7	0.540541	9.63139e-13
ISCA2	0.540541	9.17546e-13
GFI1	0.540541	8.78149e-13
GRM2	0.540541	8.77087e-13
KCNE2	0.540541	8.61461e-13
GKAP1	1.08108	8.61209e-13
NNAT	0.540541	8.46008e-13
RUFY1	1.08108	8.451e-13
AGXT2L2	1.08108	7.86127e-13
SLC2A4RG	3.24324	7.79413e-13
FAM170B	0.540541	7.41061e-13
HMG20B	1.08108	7.30914e-13
SNX5	0.540541	7.15132e-13
C7orf49	4.86486	7.1087e-13
NELL1	0.540541	7.04217e-13
SHQ1	1.08108	7.033e-13
LPPR3	3.78378	6.86901e-13
LCK	0.540541	6.80014e-13
LRRC8E	0.540541	6.72957e-13
C7orf33	5.40541	6.52937e-13
CPEB4	1.08108	6.44996e-13
ACSF3	4.32432	6.33462e-13
SLC29A3	0.540541	6.33233e-13
F13B	0.540541	6.28669e-13
PTMS	0.540541	6.26437e-13
C7orf59	2.7027	6.21725e-13
ZKSCAN1	2.7027	6.10295e-13
UPK2	0.540541	6.08688e-13
CGREF1	0.540541	5.77092e-13
CLCA4	0.540541	5.47726e-13
B3GNTL1	3.24324	5.45965e-13
HINT1	3.24324	5.45231e-13
PSCA	1.62162	5.29042e-13
GLTPD2	1.62162	5.24089e-13
MOGAT3	2.7027	5.19223e-13
PDZK1IP1	1.62162	5.11255e-13
MLX	0.540541	5.09047e-13
HTR6	0.540541	5.04708e-13
SDF2	0.540541	5.0394e-13
GBP2	0.540541	5.02737e-13
DUSP16	2.16216	5.00113e-13
BIN3	0.540541	4.98309e-13
CAMK2B	5.40541	4.87525e-13
GNG11	2.7027	4.79318e-13
TSG101	0.540541	4.78841e-13
TGFBR2	0.540541	4.76649e-13
NQO1	1.62162	4.76218e-13
C8orf40	0.540541	4.72039e-13
ZNF398	5.40541	4.71347e-13
LEPROT	0.540541	4.57063e-13
MED15	2.16216	4.5692e-13
CST3	1.08108	4.56807e-13
ARIH2	0.540541	4.56773e-13
HNF1B	0.540541	4.54029e-13
CXXC4	0.540541	4.50015e-13
CYB561	1.08108	4.44748e-13
CAMLG	3.78378	4.43762e-13
PPP1R16A	2.7027	4.3894e-13
MICALL2	6.48649	4.37683e-13
TUBA1C	0.540541	4.26544e-13
WASL	3.78378	4.21536e-13
PLA2G2A	0.540541	4.01261e-13
MYT1	2.7027	3.99646e-13
FAM172A	2.16216	3.96989e-13
MBLAC2	2.7027	3.9281e-13
POR	2.7027	3.87313e-13
PNPLA6	1.08108	3.86346e-13
GBP4	0.540541	3.79947e-13
MOBP	0.540541	3.79894e-13
IL32	0.540541	3.75697e-13
BCAT1	0.540541	3.72702e-13
FGD3	0.540541	3.7185e-13
LIN7C	2.7027	3.71219e-13
B4GALT7	1.08108	3.67246e-13
STIM1	0.540541	3.55366e-13
ARMCX2	0.540541	3.48419e-13
SSNA1	3.24324	3.41037e-13
REEP5	3.24324	3.27761e-13
HMHA1	3.78378	3.26591e-13
RNPEPL1	3.24324	3.26343e-13
ZCCHC6	0.540541	3.24196e-13
ERP27	1.62162	3.23108e-13
IL1A	1.62162	3.23102e-13
KIAA0284	2.7027	3.21555e-13
TRIM50	2.16216	3.1471e-13
GDF3	0.540541	3.1006e-13
ZNF675	0.540541	3.03639e-13
TMEM9B	0.540541	2.97069e-13
MLPH	2.7027	2.8593e-13
SNAPC2	0.540541	2.84567e-13
PSTPIP1	3.24324	2.79882e-13
SPTLC1	0.540541	2.66566e-13
ZNF259	1.08108	2.57035e-13
TNFRSF14	3.24324	2.56642e-13
ASCL2	0.540541	2.525e-13
MAPK13	0.540541	2.52187e-13
FKBP10	1.08108	2.51375e-13
AGXT	3.24324	2.43951e-13
NUP98	0.540541	2.40315e-13
NPRL3	2.16216	2.36821e-13
LZIC	0.540541	2.36189e-13
IKBKE	0.540541	2.30599e-13
YES1	0.540541	2.30197e-13
ALPPL2	2.7027	2.28689e-13
NSUN2	0.540541	2.28506e-13
SI	0.540541	2.19551e-13
LRGUK	5.40541	2.18462e-13
PAX7	0.540541	2.05381e-13
MAG	1.08108	2.0526e-13
CYFIP2	3.24324	2.03546e-13
AEBP1	2.7027	2.01696e-13
C20orf118	0.540541	2.00844e-13
SURF1	2.7027	1.98624e-13
REXO4	3.24324	1.95192e-13
C11orf9	2.16216	1.9428e-13
GDF5	1.08108	1.93619e-13
CD44	1.08108	1.92245e-13
WDR91	5.40541	1.89623e-13
KIAA1609	1.62162	1.89028e-13
SLC25A1	2.7027	1.86121e-13
ERGIC2	1.08108	1.84516e-13
TTLL10	3.24324	1.83842e-13
CTSL2	0.540541	1.81426e-13
SNCB	1.62162	1.77567e-13
MLH1	0.540541	1.77338e-13
AVPI1	1.62162	1.77334e-13
ARFGAP1	3.24324	1.77189e-13
GRINA	1.08108	1.75344e-13
FKBP4	0.540541	1.71745e-13
CLK3	1.62162	1.66683e-13
C15orf48	0.540541	1.64068e-13
DHX58	0.540541	1.57823e-13
NEURL4	2.7027	1.55131e-13
CCDC92	3.24324	1.54696e-13
CYB5D2	2.16216	1.54629e-13
NOXO1	3.24324	1.48866e-13
DDX19A	1.08108	1.39304e-13
TAF9	1.62162	1.38621e-13
WNT5B	1.62162	1.35677e-13
JHDM1D	4.32432	1.32273e-13
ZNF273	2.16216	1.26774e-13
ZFAND2A	7.02703	1.23068e-13
HEXDC	1.62162	1.2087e-13
HPS1	1.62162	1.17302e-13
UGT2A3	0.540541	1.13736e-13
GPR88	0.540541	1.11685e-13
RASA3	3.24324	1.08994e-13
RAB17	0.540541	1.08188e-13
CHMP6	3.24324	1.07196e-13
HMGXB3	3.78378	1.06609e-13
AGTR2	0.540541	1.02932e-13
CABP7	0.540541	1.01754e-13
IFT46	1.08108	9.96902e-14
EFNA5	3.24324	9.88992e-14
UFSP1	2.7027	9.86899e-14
MAN2A2	1.62162	9.39608e-14
MX1	0.540541	9.34339e-14
ADAM11	2.16216	8.82371e-14
PRR16	3.24324	8.7526e-14
ANKLE1	0.540541	8.6817e-14
TPTE	0.540541	8.47992e-14
ANKRD22	0.540541	8.42952e-14
RPS6KB2	1.08108	8.42054e-14
C3orf39	0.540541	8.40089e-14
PCIF1	3.24324	8.31386e-14
NDRG3	0.540541	8.27961e-14
BTNL8	1.62162	8.2504e-14
TIPARP	0.540541	8.24973e-14
STAC	0.540541	8.0108e-14
C1S	0.540541	7.98268e-14
UCK1	1.08108	7.78591e-14
ADSSL1	2.16216	7.63141e-14
RTDR1	3.24324	7.61248e-14
SLC6A15	0.540541	7.60729e-14
HAGH	1.08108	7.09784e-14
AGPAT2	3.24324	6.99052e-14
FGFR4	1.08108	6.80947e-14
MYPOP	1.08108	6.77904e-14
DMRTB1	1.62162	6.5722e-14
KCNK7	2.7027	6.34734e-14
COPS3	2.16216	6.07261e-14
FBLN1	2.7027	6.05581e-14
ZBTB7A	1.08108	6.01353e-14
KIFC2	3.24324	6.00806e-14
PDXK	1.08108	5.68444e-14
EPS8	1.62162	5.61128e-14
KIAA1430	0.540541	5.49181e-14
TIAL1	0.540541	5.42471e-14
GNAZ	3.24324	5.35923e-14
ARSB	1.62162	5.35366e-14
DCUN1D2	0.540541	5.15947e-14
ABCB5	4.32432	5.08164e-14
ADAMTS6	0.540541	5.07586e-14
PTHLH	0.540541	4.98066e-14
TOP1MT	1.62162	4.93996e-14
ISG15	3.24324	4.86077e-14
TMEM203	3.24324	4.74279e-14
USP16	0.540541	4.61628e-14
CYP8B1	0.540541	4.57765e-14
STK4	0.540541	4.57376e-14
ZNF200	0.540541	4.40682e-14
TBX2	3.24324	4.38186e-14
PLA2G2E	0.540541	4.38166e-14
DBNL	2.7027	4.37681e-14
RASGEF1C	2.7027	4.36391e-14
CDH2	0.540541	4.25169e-14
C12orf43	1.08108	4.07068e-14
TYK2	2.16216	4.03244e-14
SGK2	0.540541	3.96207e-14
ZNF236	0.540541	3.95164e-14
TRAF4	2.7027	3.67404e-14
MAPK8IP1	0.540541	3.62664e-14
POU4F3	3.78378	3.58586e-14
ZPBP2	0.540541	3.53312e-14
CD59	0.540541	3.48728e-14
PPAP2C	2.16216	3.44648e-14
KRT83	1.08108	3.40288e-14
UCN2	0.540541	3.32145e-14
MIB1	0.540541	3.23457e-14
MAGEA1	0.540541	3.23016e-14
A4GNT	0.540541	3.19727e-14
DDX51	2.16216	3.16688e-14
GGT6	1.62162	3.10317e-14
ZNF138	2.16216	3.00792e-14
TLE2	0.540541	2.94376e-14
CABYR	0.540541	2.9268e-14
KBTBD8	1.08108	2.8502e-14
ADAMTS1	0.540541	2.83381e-14
ANKRD9	0.540541	2.82719e-14
ALAS1	0.540541	2.82623e-14
DEFA4	1.62162	2.79502e-14
KCNK9	0.540541	2.71439e-14
DUSP14	0.540541	2.71112e-14
EZH1	0.540541	2.70744e-14
ZFHX3	1.62162	2.67497e-14
LSS	3.78378	2.65726e-14
TADA2A	0.540541	2.63772e-14
CYB561D2	2.16216	2.62204e-14
IL6	7.56757	2.56766e-14
SLC35B4	4.86486	2.5294e-14
CST9L	0.540541	2.52395e-14
TTC1	2.16216	2.50723e-14
PEX10	3.24324	2.48523e-14
TEX264	0.540541	2.47794e-14
ISYNA1	0.540541	2.476e-14
SLC12A7	3.24324	2.44207e-14
CMTM3	0.540541	2.43339e-14
AKR1D1	4.86486	2.4162e-14
MARVELD3	1.62162	2.34204e-14
SLC17A9	3.24324	2.27775e-14
ZFP62	1.62162	2.25751e-14
PMPCB	2.7027	2.20194e-14
TMEM209	4.32432	2.17875e-14
TP53TG1	2.16216	2.09158e-14
MLST8	3.24324	1.95977e-14
RWDD3	1.08108	1.95865e-14
CDH15	4.86486	1.84565e-14
EFHB	0.540541	1.83559e-14
TMEM231	2.16216	1.83107e-14
CTDSPL	0.540541	1.75215e-14
TUBB6	1.62162	1.74984e-14
ITIH1	1.08108	1.73349e-14
PSPH	2.16216	1.71398e-14
EPO	3.24324	1.67715e-14
CLCA2	0.540541	1.60882e-14
HNF4A	0.540541	1.59598e-14
C19orf60	0.540541	1.4968e-14
TRIM56	2.7027	1.47213e-14
CEP120	3.24324	1.46199e-14
TGIF2	0.540541	1.46141e-14
REPIN1	5.94595	1.4553e-14
TGIF1	0.540541	1.41004e-14
USH1C	0.540541	1.39792e-14
CLIP2	2.7027	1.38246e-14
AURKAIP1	3.24324	1.35107e-14
LRMP	0.540541	1.34272e-14
LIPI	0.540541	1.33264e-14
MUC2	3.78378	1.31084e-14
RPA3	3.78378	1.28556e-14
ADCY1	2.7027	1.2827e-14
ZFYVE21	1.08108	1.25691e-14
SCAMP1	1.62162	1.24985e-14
ARNTL2	0.540541	1.17111e-14
CDX2	3.24324	1.16738e-14
PELP1	1.62162	1.10761e-14
IGSF21	0.540541	1.07894e-14
MAPK7	1.62162	1.06703e-14
BBS9	2.7027	1.06227e-14
COMMD7	0.540541	9.271e-15
ERBB2	0.540541	9.1865e-15
KIAA0753	1.62162	8.94098e-15
OR2J2	0.540541	8.77784e-15
CASD1	2.7027	8.64618e-15
EPHA8	0.540541	8.23142e-15
CCT6B	0.540541	7.83472e-15
VTCN1	0.540541	7.77285e-15
FXN	0.540541	7.08667e-15
NOL6	0.540541	6.71495e-15
UCHL1	2.16216	6.63972e-15
ZNF554	1.08108	6.25822e-15
TTLL7	0.540541	6.07445e-15
C2orf80	1.08108	5.85209e-15
GAS6	3.24324	5.5459e-15
PIK3CD	0.540541	5.49645e-15
[truncated: 2,849 more rows]

## Sheet: TCGA_AML_Amplifications
Gene	PercentageAmplificationsInCohort	AverageImpactOnSurvivalSignature
CBLC	1.62162	7.36016
FLT3LG	1.08108	4.98066
CD6	0.540541	2.17848
ZBTB32	0.540541	0.35518
CD3E	0.540541	0.34312
CCL22	0.540541	0.304962
GPRC5A	1.08108	0.155099
RAB25	1.62162	0.0962065
TMPRSS4	1.08108	0.0221428
EBI3	1.08108	0.0173783
CLPP	0.540541	0.0132472
PATZ1	0.540541	0.0114357
C19orf21	0.540541	0.0112745
SFXN3	2.7027	0.00953123
SEPT3	0.540541	0.00874845
SV2A	1.08108	0.00401856
POLR2E	0.540541	0.00270017
GRAP2	0.540541	0.00241304
C19orf33	0.540541	0.00227974
MRPL54	0.540541	0.00175617
TMEM125	1.62162	0.00109616
SLC29A2	0.540541	0.000930637
RPS11	1.08108	0.000767658
UBIAD1	0.540541	0.000504913
AHNAK	0.540541	0.000476886
TMEM119	2.7027	0.000394775
HSP90AB1	1.08108	0.000392687
RPS6KA4	0.540541	0.000374522
RPL13A	1.08108	0.000348629
CD3D	0.540541	0.000310679
GNB2L1	0.540541	0.000284434
CXorf65	3.24324	0.000268088
AP1M2	1.08108	0.000234768
RPS19	0.540541	0.000222401
FAU	0.540541	0.000213973
CREB3L4	0.540541	0.000187649
DENND1C	1.08108	0.000185104
PLEC	0.540541	0.000167498
KIF5C	0.540541	0.000165039
MICALL1	0.540541	0.000158494
RPL23	1.62162	0.00015848
CCL4	1.08108	0.000155005
LAMA5	0.540541	0.000143449
RPS14	0.540541	0.000137122
FCRLB	2.16216	0.000127
BLVRB	0.540541	0.000117242
RPL3	0.540541	0.000114354
YAP1	0.540541	0.000100295
ZBED4	0.540541	9.38996e-05
TRAPPC5	1.08108	9.35419e-05
KAT5	0.540541	8.9134e-05
NDUFS7	0.540541	8.8185e-05
MAL2	0.540541	8.64863e-05
MS4A1	0.540541	8.42062e-05
JAM3	0.540541	6.30796e-05
FOSL1	0.540541	6.03925e-05
RPS3	0.540541	5.76692e-05
PDCD11	0.540541	5.76278e-05
ZNF671	0.540541	5.5606e-05
RRAS	0.540541	5.26478e-05
RPS16	0.540541	5.2393e-05
SNRPD2	1.62162	4.9298e-05
TIMP2	0.540541	4.38159e-05
STIP1	0.540541	4.22059e-05
LMNA	1.08108	4.04082e-05
IRF6	0.540541	3.6917e-05
RPL36	0.540541	3.51886e-05
AZU1	0.540541	3.27154e-05
CHEK1	0.540541	3.12813e-05
KRTAP17-1	1.08108	2.80623e-05
TM7SF2	0.540541	2.37409e-05
NAPSB	0.540541	2.37246e-05
EEF2	0.540541	2.3517e-05
MCM5	0.540541	2.34355e-05
ZC3H4	0.540541	2.32605e-05
CCDC86	2.16216	2.28967e-05
EIF3L	0.540541	2.23776e-05
LIG1	0.540541	2.23691e-05
C19orf59	1.08108	2.16204e-05
CCR7	1.62162	1.94468e-05
KLHDC3	1.62162	1.92871e-05
FCER2	1.08108	1.76984e-05
SAFB	0.540541	1.37122e-05
WDR74	0.540541	1.2718e-05
NOP56	0.540541	1.27153e-05
MED12	3.24324	1.26492e-05
RAVER1	1.08108	1.18267e-05
CDC45	0.540541	1.15537e-05
CHAF1A	1.08108	1.12238e-05
GLTSCR2	0.540541	1.1171e-05
UBXN1	0.540541	1.04475e-05
EXOSC5	1.08108	1.00622e-05
EIF3D	0.540541	9.55102e-06
CDT1	0.540541	8.44926e-06
AKT1S1	0.540541	8.26871e-06
UBTF	3.24324	7.91617e-06
PRPF19	0.540541	7.55822e-06
POU2F2	1.62162	7.36386e-06
RBX1	0.540541	7.35966e-06
PTBP1	0.540541	6.34891e-06
MCM7	0.540541	6.21041e-06
DSCC1	0.540541	6.15397e-06
MPEG1	0.540541	6.01579e-06
RHOC	0.540541	5.93409e-06
ARHGAP30	0.540541	5.81434e-06
TYROBP	0.540541	5.64509e-06
SEPT1	1.62162	5.16013e-06
LSM7	0.540541	5.13244e-06
HCK	0.540541	4.97172e-06
EMILIN1	0.540541	4.54814e-06
SAMSN1	1.08108	4.50798e-06
HNRNPM	1.08108	4.39148e-06
DHRS7C	0.540541	4.21477e-06
C11orf87	0.540541	4.13249e-06
SAMD1	0.540541	3.96979e-06
CENPQ	0.540541	3.622e-06
CDC42EP2	1.08108	3.31827e-06
FSD1	1.08108	3.3138e-06
CDK5R2	0.540541	3.26345e-06
UBA52	0.540541	3.21316e-06
PRAM1	1.08108	3.15461e-06
SH2D3A	1.62162	3.14892e-06
SPIB	0.540541	3.12252e-06
CSF3R	1.62162	3.05437e-06
GRWD1	0.540541	2.98642e-06
PTK2	0.540541	2.97816e-06
ZNF574	0.540541	2.81972e-06
CDK4	1.08108	2.81956e-06
PFAS	0.540541	2.79853e-06
ATAD2	0.540541	2.65938e-06
ZMAT5	0.540541	2.65649e-06
POLD1	0.540541	2.62607e-06
SF1	0.540541	2.46431e-06
FBL	3.78378	2.42223e-06
LYL1	0.540541	2.3808e-06
PIK3R5	0.540541	2.33059e-06
IGLL1	0.540541	2.32162e-06
CD79A	0.540541	2.19924e-06
C19orf53	0.540541	2.19199e-06
PTPRCAP	0.540541	2.18228e-06
KLF1	0.540541	2.12945e-06
GATA1	1.08108	1.98659e-06
ZNF202	0.540541	1.98158e-06
ANXA5	1.08108	1.86084e-06
MKI67IP	0.540541	1.83816e-06
ATP5J	1.62162	1.81379e-06
POLD4	1.62162	1.66961e-06
MRPS12	0.540541	1.63991e-06
DCTPP1	1.62162	1.61573e-06
PCOLCE	1.08108	1.58629e-06
DLAT	0.540541	1.548e-06
DDB2	3.24324	1.53956e-06
RHPN2	0.540541	1.52077e-06
ELAVL3	2.7027	1.51291e-06
SF3A2	0.540541	1.49192e-06
YPEL1	0.540541	1.38125e-06
KHSRP	0.540541	1.32444e-06
ADRBK1	0.540541	1.30994e-06
ST14	0.540541	1.16672e-06
RABEPK	1.08108	1.14511e-06
AXL	3.24324	1.11735e-06
CDCA5	0.540541	1.11185e-06
CD248	0.540541	1.09355e-06
IK	1.62162	1.07046e-06
MAP4K1	0.540541	1.03119e-06
ADORA2B	1.08108	1.03101e-06
CCL1	1.62162	1.00487e-06
C1orf63	2.7027	9.88694e-07
FUT3	0.540541	9.85586e-07
RUVBL2	0.540541	9.66502e-07
C6orf25	1.62162	9.58488e-07
RRP1B	1.62162	9.20115e-07
BCL9L	0.540541	8.7342e-07
VPREB3	0.540541	8.72534e-07
PVRL4	3.24324	8.36226e-07
PLD3	1.08108	8.34454e-07
MS4A3	0.540541	7.97249e-07
SLAMF1	1.62162	7.48645e-07
SRRT	0.540541	6.75905e-07
CEACAM5	0.540541	6.50049e-07
SNRPA	0.540541	6.43277e-07
STXBP2	1.08108	6.14515e-07
ANXA9	0.540541	6.13003e-07
PRMT1	0.540541	6.04874e-07
GPI	0.540541	5.78742e-07
MAP2K2	1.08108	5.72916e-07
TNFRSF13C	2.16216	5.72686e-07
SAFB2	0.540541	5.6498e-07
CXADR	1.62162	5.61688e-07
CENPM	1.08108	5.60733e-07
NLRP3	0.540541	5.51943e-07
FEN1	0.540541	5.47863e-07
ACO2	0.540541	5.32797e-07
CYTH4	0.540541	5.31794e-07
CPT1C	0.540541	5.05125e-07
NDUFA2	1.62162	5.00716e-07
WDR4	2.16216	4.9444e-07
SUV39H1	0.540541	4.73404e-07
DCTN1	1.08108	4.68552e-07
CPSF7	0.540541	4.67973e-07
CYP4F22	1.08108	4.66505e-07
IL18	0.540541	4.40156e-07
C11orf82	0.540541	4.37018e-07
ACP2	1.62162	4.33771e-07
MOSPD3	1.08108	4.33105e-07
DCAF15	0.540541	4.308e-07
CFP	2.16216	4.26103e-07
HAUS8	0.540541	4.23015e-07
TIMM50	1.62162	4.20415e-07
RAB1B	1.08108	3.93187e-07
NCF4	2.16216	3.92493e-07
ZW10	0.540541	3.84408e-07
RHOG	1.62162	3.74258e-07
SNRPB	1.62162	3.67539e-07
RPS19BP1	0.540541	3.62016e-07
POLR2I	0.540541	3.61882e-07
SDHD	0.540541	3.58867e-07
GTSE1	0.540541	3.54772e-07
POLR3C	1.08108	3.47848e-07
MAP6	0.540541	3.37645e-07
FUS	0.540541	3.27914e-07
RRP1	1.62162	3.2278e-07
CHAF1B	1.08108	3.18977e-07
PDCD2L	0.540541	3.11094e-07
FNTA	0.540541	3.10439e-07
MMP8	0.540541	3.09172e-07
TSEN34	1.08108	2.89478e-07
CD63	0.540541	2.80438e-07
C1orf116	1.08108	2.78634e-07
DNMT1	1.08108	2.78603e-07
EIF3G	1.08108	2.77635e-07
PLAUR	2.7027	2.77196e-07
CYR61	0.540541	2.7507e-07
EIF3H	0.540541	2.66231e-07
UFD1L	0.540541	2.61603e-07
COX6B1	0.540541	2.56471e-07
RBM4	0.540541	2.53959e-07
TAF1D	0.540541	2.53307e-07
ALKBH7	0.540541	2.51163e-07
SDF2L1	0.540541	2.42655e-07
CLPTM1	0.540541	2.41118e-07
PRTN3	0.540541	2.34952e-07
CASP4	0.540541	2.28437e-07
CD22	0.540541	2.25652e-07
GYPE	0.540541	2.22652e-07
EMP3	0.540541	2.19362e-07
NUMA1	0.540541	2.14107e-07
XAB2	1.08108	2.00229e-07
MIR17HG	0.540541	1.96869e-07
LOXL3	2.16216	1.96144e-07
SH3GL1	1.08108	1.96032e-07
POU2AF1	0.540541	1.86874e-07
DAPK3	0.540541	1.84323e-07
APOL4	1.08108	1.82103e-07
DUSP26	0.540541	1.81171e-07
ARGLU1	2.16216	1.73783e-07
CHORDC1	0.540541	1.6657e-07
RPL28	0.540541	1.64571e-07
TJP3	0.540541	1.64379e-07
POLR2F	2.7027	1.61783e-07
TRIM29	0.540541	1.58135e-07
CD300C	0.540541	1.56963e-07
DHPS	0.540541	1.55672e-07
MPZL2	0.540541	1.55579e-07
STT3A	0.540541	1.52029e-07
OSBP	0.540541	1.50085e-07
ASF1B	1.08108	1.50054e-07
SCN3B	0.540541	1.48706e-07
ILF3	1.08108	1.47084e-07
IZUMO1	0.540541	1.42299e-07
MYO1F	1.08108	1.42278e-07
PPAN	1.08108	1.39528e-07
AURKB	1.08108	1.39415e-07
POLA2	1.08108	1.38138e-07
IL10RA	0.540541	1.33454e-07
NDUFB7	0.540541	1.31639e-07
AUP1	1.08108	1.30437e-07
MS4A6A	0.540541	1.23336e-07
SREBF2	0.540541	1.21854e-07
ASMT	0.540541	1.1736e-07
RDX	0.540541	1.16974e-07
SLC7A6OS	0.540541	1.1673e-07
SNRNP70	0.540541	1.12411e-07
RAC2	0.540541	1.10013e-07
KIAA1731	0.540541	1.07456e-07
WAS	0.540541	1.0317e-07
TRMT1	0.540541	1.03165e-07
LONP1	0.540541	1.01032e-07
GRAMD1A	1.08108	1.00024e-07
PDCD5	0.540541	9.97367e-08
ETS1	0.540541	9.90449e-08
SF3A1	0.540541	9.78291e-08
TMX2	0.540541	9.68856e-08
EHD2	3.24324	9.30271e-08
UBA2	0.540541	9.22026e-08
NFIC	0.540541	9.01403e-08
SSRP1	0.540541	8.46449e-08
ATCAY	0.540541	8.3494e-08
ASCL1	3.24324	8.13947e-08
CD3G	0.540541	7.96469e-08
TPX2	0.540541	7.90829e-08
P2RY4	2.16216	7.77396e-08
KLK4	1.62162	7.70046e-08
PCDH1	1.62162	7.21903e-08
SPINT2	0.540541	7.13065e-08
DNM2	1.08108	7.06091e-08
GP1BA	1.62162	7.03653e-08
TAL1	1.08108	6.87801e-08
DGKA	3.24324	6.80147e-08
OVOL1	0.540541	6.56316e-08
ISOC2	0.540541	6.54674e-08
MRPL16	0.540541	6.52878e-08
LST1	1.62162	5.93837e-08
MBD3	0.540541	5.88108e-08
CRELD2	0.540541	5.8625e-08
DHTKD1	0.540541	5.65627e-08
MRPS15	1.62162	5.51154e-08
SS18L1	0.540541	5.47576e-08
SCD	0.540541	5.46568e-08
NDUFA3	1.08108	5.34042e-08
RHD	8.64865	5.33322e-08
AP2A1	1.08108	5.32961e-08
NXF1	0.540541	5.2886e-08
TBC1D10C	0.540541	5.27637e-08
HSPBP1	0.540541	5.06228e-08
CD40LG	1.08108	5.03932e-08
AIP	0.540541	5.03746e-08
CRB3	0.540541	4.97126e-08
DAZAP1	0.540541	4.93962e-08
SOX10	2.7027	4.79885e-08
RAD21	0.540541	4.72838e-08
CSF2RB	0.540541	4.70529e-08
NUCB1	0.540541	4.68183e-08
CLP1	0.540541	4.56089e-08
RANBP3	0.540541	4.50733e-08
SPAG8	2.7027	4.49902e-08
C2orf81	1.08108	4.47808e-08
CCT8	0.540541	4.42444e-08
KDELR3	0.540541	4.3217e-08
S100A9	0.540541	4.28798e-08
NKG7	0.540541	4.26605e-08
HSPA8	0.540541	4.2383e-08
TMEM145	0.540541	4.19028e-08
UQCR10	0.540541	4.09436e-08
APOA2	3.24324	4.00459e-08
TAF2	0.540541	3.97373e-08
MEF2D	3.24324	3.97134e-08
LRCH4	0.540541	3.91681e-08
MLLT6	1.08108	3.89577e-08
HIRA	0.540541	3.80626e-08
DERL3	0.540541	3.79706e-08
SLC6A1	0.540541	3.73422e-08
HSPB6	0.540541	3.56577e-08
PRPF31	1.08108	3.55564e-08
CTSW	0.540541	3.51651e-08
RAD23A	0.540541	3.4746e-08
BBC3	2.7027	3.46935e-08
PSME3	1.62162	3.40573e-08
MRPL14	0.540541	3.36938e-08
PHF5A	0.540541	3.32631e-08
LAIR1	0.540541	3.23345e-08
LENG8	0.540541	3.2324e-08
CEACAM6	1.08108	3.22976e-08
CCL17	3.24324	3.21598e-08
C9orf128	2.7027	3.13415e-08
PEA15	2.7027	3.11936e-08
WISP1	0.540541	3.1035e-08
PFN1	2.16216	3.07724e-08
TM9SF4	0.540541	3.0746e-08
RASGRP2	0.540541	3.03807e-08
STAR	0.540541	2.95394e-08
HINFP	1.08108	2.85857e-08
MARK2	1.08108	2.83787e-08
PLAC9	0.540541	2.83099e-08
TMCO6	1.62162	2.7882e-08
LAMB3	0.540541	2.75325e-08
LGALS1	0.540541	2.66389e-08
PNMA3	0.540541	2.64864e-08
BAD	0.540541	2.57576e-08
MYL6B	1.62162	2.5025e-08
CHTF18	1.08108	2.39978e-08
PIN1	1.08108	2.33226e-08
IRGQ	0.540541	2.32024e-08
SART1	0.540541	2.30262e-08
C11orf48	0.540541	2.25089e-08
CLEC11A	0.540541	2.1363e-08
TIMM10	0.540541	2.09427e-08
N6AMT1	0.540541	2.03154e-08
RBM42	0.540541	1.97906e-08
TRPT1	0.540541	1.95724e-08
RHOV	0.540541	1.94362e-08
ARCN1	0.540541	1.9353e-08
RANGAP1	0.540541	1.86356e-08
CST6	0.540541	1.82867e-08
PPP5C	0.540541	1.7842e-08
THOP1	0.540541	1.7834e-08
GAB2	0.540541	1.75594e-08
STX5	0.540541	1.75377e-08
EHBP1L1	0.540541	1.73417e-08
BTG2	2.16216	1.72989e-08
KRI1	1.08108	1.69775e-08
EIF1AD	0.540541	1.67459e-08
C21orf59	0.540541	1.67134e-08
FDX1L	1.08108	1.66694e-08
SEMA4A	1.08108	1.62766e-08
GANAB	0.540541	1.62588e-08
EIF3K	0.540541	1.57195e-08
LYPD3	0.540541	1.52837e-08
POLD3	0.540541	1.49698e-08
PES1	0.540541	1.46991e-08
SERPINE1	1.62162	1.44407e-08
QTRT1	1.08108	1.39538e-08
PTRF	0.540541	1.37999e-08
RNF220	0.540541	1.36348e-08
TRMU	0.540541	1.33722e-08
ICAM3	1.08108	1.33681e-08
ACAT1	0.540541	1.29739e-08
GAS2L1	1.62162	1.29692e-08
IL2RB	0.540541	1.28574e-08
TMIGD2	1.08108	1.27315e-08
FARSA	0.540541	1.2698e-08
PRRG2	0.540541	1.19583e-08
TRIM28	1.08108	1.19463e-08
BUD13	0.540541	1.15795e-08
AK1	0.540541	1.15637e-08
C19orf70	0.540541	1.10417e-08
ORAI3	1.08108	1.0974e-08
KLHDC9	2.7027	1.02969e-08
ICT1	0.540541	1.00019e-08
HYOU1	0.540541	9.80333e-09
C21orf33	1.62162	9.70903e-09
GCAT	0.540541	9.67858e-09
TOMM22	0.540541	9.63014e-09
ARHGAP32	0.540541	9.62017e-09
ELAVL1	1.08108	9.57095e-09
ARHGDIB	1.08108	9.36138e-09
CAPN1	0.540541	9.01551e-09
CLK2	1.08108	8.91147e-09
PCGF2	1.08108	8.81296e-09
PRKCSH	1.08108	8.7803e-09
FAM118B	0.540541	8.54451e-09
FAM116B	0.540541	8.53698e-09
MYL6	3.24324	8.40468e-09
KIR2DL4	1.62162	8.35968e-09
PTOV1	0.540541	8.34845e-09
CRYAA	2.16216	8.28835e-09
TCIRG1	0.540541	8.01442e-09
PCF11	0.540541	7.91408e-09
CREBZF	0.540541	7.75595e-09
PIGM	1.62162	7.75268e-09
POLR3H	0.540541	7.70951e-09
NFIX	0.540541	7.62575e-09
C19orf10	1.08108	7.54832e-09
GCFC1	0.540541	7.4504e-09
KLK2	1.62162	7.44702e-09
ACY3	0.540541	7.38294e-09
TRIM41	0.540541	7.32573e-09
PSMG1	2.16216	7.31105e-09
RBM8A	1.08108	7.23939e-09
TTLL12	0.540541	7.13128e-09
RBM4B	0.540541	7.0802e-09
PRKACA	0.540541	7.02208e-09
OSCP1	2.16216	6.95949e-09
ZNF154	1.08108	6.95489e-09
DHX34	0.540541	6.90372e-09
MED25	0.540541	6.85077e-09
ZNF428	0.540541	6.6784e-09
KIRREL	3.24324	6.57322e-09
CARD10	0.540541	6.56942e-09
PSMD4	0.540541	6.56548e-09
KDELR1	0.540541	6.17274e-09
TSPO	0.540541	6.03607e-09
TSSK3	2.16216	5.84307e-09
TMEM194A	2.16216	5.69853e-09
AES	0.540541	5.48451e-09
NFKBIB	0.540541	5.47188e-09
ZBTB4	0.540541	5.38402e-09
ELOF1	3.24324	5.34501e-09
SERTAD1	1.08108	5.33352e-09
ALDH3B2	0.540541	5.26877e-09
SERPINA9	3.24324	5.24225e-09
ZFPL1	0.540541	5.22956e-09
FAM160A2	0.540541	5.1509e-09
ATP6V1G2	1.62162	5.13498e-09
CARM1	1.08108	5.12526e-09
SEC24C	0.540541	4.87749e-09
LILRB4	0.540541	4.67488e-09
LILRA3	0.540541	4.60671e-09
C9orf152	0.540541	4.48323e-09
EMP1	2.7027	4.47124e-09
CALCOCO1	3.24324	4.34929e-09
COX8A	0.540541	4.24127e-09
SHD	1.08108	4.18205e-09
ZNF317	1.08108	4.18197e-09
CLK1	2.16216	4.17911e-09
TMEM107	1.08108	4.12784e-09
ITGA5	0.540541	4.04106e-09
SUN2	0.540541	4.02677e-09
TLN1	0.540541	4.01444e-09
MRPL10	0.540541	3.96528e-09
MRPL11	0.540541	3.96105e-09
CYB5R3	0.540541	3.93979e-09
FABP1	1.08108	3.91747e-09
CST11	1.62162	3.79931e-09
PNKP	0.540541	3.75124e-09
NDUFA6	0.540541	3.60774e-09
NAGPA	0.540541	3.58819e-09
DPAGT1	0.540541	3.58545e-09
GPR124	0.540541	3.55935e-09
TIMM44	1.08108	3.49814e-09
ECSIT	1.08108	3.48654e-09
NDUFV1	0.540541	3.4676e-09
COX5B	0.540541	3.36271e-09
CD37	1.08108	3.32696e-09
DPF2	1.08108	3.10316e-09
MCM3AP	2.16216	3.09096e-09
RAD9A	0.540541	3.05102e-09
LPCAT4	3.24324	2.90388e-09
F2RL1	0.540541	2.82618e-09
U2AF2	0.540541	2.81707e-09
TAGLN2	0.540541	2.78289e-09
CLC	0.540541	2.75157e-09
CDKN2D	1.08108	2.6995e-09
ZNF579	0.540541	2.69917e-09
MARK4	0.540541	2.68688e-09
COPZ2	0.540541	2.67341e-09
ESRRA	0.540541	2.58291e-09
BAX	0.540541	2.52587e-09
PGPEP1	1.08108	2.46142e-09
CD4	1.62162	2.43204e-09
FGR	3.24324	2.4148e-09
ASCC2	0.540541	2.40859e-09
ZNF580	1.62162	2.39375e-09
PARVG	0.540541	2.36348e-09
MCOLN1	1.08108	2.31818e-09
HLX	1.08108	2.31042e-09
CSTA	0.540541	2.30693e-09
SLC39A1	0.540541	2.23695e-09
TAF8	0.540541	2.20838e-09
NAGA	0.540541	2.18434e-09
CNFN	1.08108	2.16692e-09
APOA5	0.540541	2.14687e-09
USP25	1.08108	2.14506e-09
UQCR11	0.540541	2.13529e-09
SELENBP1	1.08108	2.12037e-09
PDRG1	0.540541	2.08035e-09
POLR2J	0.540541	2.04013e-09
NEFH	1.08108	2.03371e-09
CHCHD8	0.540541	2.01383e-09
KRTAP7-1	0.540541	1.99852e-09
HERC2	0.540541	1.99276e-09
CYFIP1	0.540541	1.97673e-09
STX4	1.62162	1.93708e-09
S1PR4	0.540541	1.9001e-09
RPUSD4	0.540541	1.88309e-09
LMNB2	0.540541	1.85767e-09
SBF1	0.540541	1.84521e-09
TMEM45B	0.540541	1.77853e-09
MZF1	1.08108	1.77547e-09
NPAT	0.540541	1.77349e-09
TNFSF14	2.16216	1.74463e-09
FDFT1	0.540541	1.72305e-09
GADD45GIP1	0.540541	1.71907e-09
PAK4	0.540541	1.70994e-09
LPXN	0.540541	1.65783e-09
TRAPPC1	1.62162	1.64709e-09
KIR3DL1	1.08108	1.61632e-09
COL6A2	2.16216	1.55501e-09
RECQL4	0.540541	1.54879e-09
EXOSC4	0.540541	1.52751e-09
USP21	2.16216	1.48081e-09
RTKN	1.08108	1.47212e-09
PTK6	0.540541	1.44128e-09
CDC42EP1	0.540541	1.4326e-09
GADD45B	0.540541	1.41327e-09
S100B	2.16216	1.36899e-09
ZBTB44	0.540541	1.36437e-09
KEL	3.24324	1.35899e-09
MLLT11	0.540541	1.355e-09
PHOSPHO1	0.540541	1.33251e-09
FEM1A	1.08108	1.32919e-09
MEX3D	0.540541	1.31131e-09
FGF3	0.540541	1.28083e-09
CREB3	2.7027	1.2067e-09
ASB13	1.08108	1.20543e-09
NFRKB	0.540541	1.02427e-09
FBXL12	1.08108	1.02327e-09
LGALS4	1.08108	1.01462e-09
DHCR7	0.540541	1.006e-09
MPG	5.94595	1.00465e-09
PYCRL	0.540541	9.97927e-10
ZNF627	1.08108	9.73066e-10
C6orf108	3.24324	9.31305e-10
DHRS13	0.540541	9.05326e-10
GMPPA	3.24324	8.98995e-10
CDC37	1.08108	8.96134e-10
TFF1	2.16216	8.94599e-10
TUBGCP6	0.540541	8.85434e-10
UTP23	0.540541	8.75012e-10
VAMP2	1.08108	8.74122e-10
RNASEH2A	0.540541	8.57281e-10
FUT6	0.540541	8.32723e-10
BEST1	0.540541	7.89947e-10
MRPL4	1.08108	7.87453e-10
PPPDE2	0.540541	7.42162e-10
RABAC1	0.540541	7.07411e-10
SSR2	0.540541	7.03619e-10
TRABD	0.540541	6.95265e-10
PRG2	0.540541	6.77645e-10
NAPA	0.540541	6.53721e-10
CALR	0.540541	6.52831e-10
PRPF6	0.540541	6.52749e-10
GNA15	0.540541	6.50124e-10
SPCS2	0.540541	6.4687e-10
COL18A1	3.24324	6.38485e-10
PKN1	0.540541	6.31025e-10
ZNF581	1.62162	6.01964e-10
PVRL2	2.16216	5.83615e-10
APOL6	0.540541	5.82437e-10
ASNA1	0.540541	5.68284e-10
MLLT1	0.540541	5.64718e-10
ITGB7	2.16216	5.64192e-10
THEG	0.540541	5.57173e-10
CYTH2	0.540541	5.49902e-10
TTC12	0.540541	5.44757e-10
CTSB	0.540541	5.43876e-10
HIC2	1.62162	5.32159e-10
BRD1	0.540541	5.20806e-10
CAMTA2	2.16216	5.1758e-10
DSCR4	1.62162	5.08271e-10
ZFP3	1.08108	5.02549e-10
MCAT	0.540541	4.99363e-10
SAP30L	1.62162	4.96622e-10
NAT14	0.540541	4.78259e-10
CCL16	2.7027	4.5803e-10
ADRM1	0.540541	4.42164e-10
RPL8	0.540541	4.39847e-10
NCAPD3	0.540541	4.35615e-10
C19orf6	0.540541	4.17268e-10
C11orf83	0.540541	4.13496e-10
SAC3D1	0.540541	4.10102e-10
CNTNAP1	1.62162	4.07772e-10
TXN2	0.540541	3.97015e-10
ATP5D	0.540541	3.92432e-10
SPRYD5	0.540541	3.9026e-10
GMFG	1.62162	3.85106e-10
NCKAP1L	1.62162	3.84937e-10
CACNG8	0.540541	3.7859e-10
CD33	0.540541	3.71122e-10
OR2C1	0.540541	3.67014e-10
POP4	0.540541	3.62831e-10
PRUNE	0.540541	3.59408e-10
PSMD8	0.540541	3.55011e-10
SSH3	0.540541	3.53914e-10
MSL1	0.540541	3.41041e-10
SLC8A2	1.62162	3.36562e-10
FLI1	0.540541	3.24915e-10
ATP5L	0.540541	3.23319e-10
JSRP1	0.540541	3.22372e-10
BSDC1	2.16216	3.18791e-10
FLNA	0.540541	3.17034e-10
DRAP1	0.540541	3.10251e-10
EXT1	0.540541	3.02316e-10
PPP1R11	1.62162	3.01738e-10
ZNF750	0.540541	2.96481e-10
KRT2	2.16216	2.92509e-10
SPHK2	0.540541	2.89966e-10
PAN2	0.540541	2.80271e-10
C10orf99	1.62162	2.78073e-10
THY1	0.540541	2.77232e-10
MRPL2	2.7027	2.77041e-10
STAT6	2.16216	2.76385e-10
MYH9	0.540541	2.7302e-10
FXR2	0.540541	2.71737e-10
C11orf30	0.540541	2.64761e-10
SRPR	0.540541	2.63744e-10
NCLN	0.540541	2.63713e-10
AGPAT5	0.540541	2.39369e-10
ITPRIP	0.540541	2.36749e-10
C11orf1	0.540541	2.36606e-10
SERTAD3	1.08108	2.33282e-10
PCNXL3	0.540541	2.29676e-10
CARD16	0.540541	2.27143e-10
ZNF628	0.540541	2.25411e-10
HDHD3	0.540541	2.24461e-10
SLC35B2	1.08108	2.23476e-10
BTBD2	0.540541	2.21655e-10
LIN37	0.540541	2.10898e-10
HPX	1.08108	2.10498e-10
PIGT	0.540541	2.10124e-10
CDK2	0.540541	2.06524e-10
EEF1D	0.540541	2.05475e-10
SLC1A5	0.540541	2.04786e-10
CAMK1G	3.24324	2.03508e-10
STX1A	1.08108	2.00775e-10
IL2RG	3.24324	1.99121e-10
ATF6B	1.08108	1.90482e-10
FUT2	0.540541	1.89795e-10
BRMS1	0.540541	1.8542e-10
PICALM	0.540541	1.8487e-10
MAN2B1	0.540541	1.76806e-10
AP1G2	3.24324	1.72923e-10
ZAP70	0.540541	1.72097e-10
APOBEC3A	0.540541	1.6726e-10
ICAM1	1.08108	1.5827e-10
FOXH1	1.08108	1.55952e-10
PIWIL4	0.540541	1.52939e-10
VEGFA	1.62162	1.50732e-10
UBASH3A	2.16216	1.49856e-10
RIBC2	0.540541	1.48573e-10
CLIC1	1.62162	1.46679e-10
APOH	0.540541	1.45049e-10
ZNF480	0.540541	1.44309e-10
MAML2	0.540541	1.43307e-10
HSH2D	1.62162	1.40853e-10
PPP2R1A	0.540541	1.35724e-10
KRTDAP	2.16216	1.35061e-10
TIMM13	0.540541	1.32003e-10
EPS8L1	0.540541	1.31217e-10
ZNF787	0.540541	1.30351e-10
PPP1R15A	1.08108	1.28007e-10
FKBP2	0.540541	1.26785e-10
PSMA7	0.540541	1.25892e-10
PSMB3	0.540541	1.25427e-10
CYC1	0.540541	1.24642e-10
DSCR6	1.62162	1.2394e-10
EPHB4	0.540541	1.19837e-10
PHF21B	0.540541	1.07165e-10
PCMTD2	0.540541	1.07073e-10
CYP2B6	3.24324	1.03485e-10
VPS37C	0.540541	1.03148e-10
EPN1	0.540541	1.03085e-10
APOC3	0.540541	1.01016e-10
KLF2	0.540541	1.00908e-10
TAGLN	0.540541	1.00181e-10
C19orf48	0.540541	9.76923e-11
ZFP14	0.540541	9.52082e-11
GEMIN7	0.540541	9.3975e-11
PUF60	0.540541	9.12618e-11
TMEM184B	0.540541	8.9708e-11
PTS	0.540541	8.83493e-11
PIGP	2.16216	8.74042e-11
C19orf66	3.78378	8.72428e-11
SLC27A5	1.08108	8.63263e-11
VPREB1	0.540541	8.30552e-11
NDUFS2	1.62162	8.28366e-11
TPST2	0.540541	8.24966e-11
EED	0.540541	8.24788e-11
SGSM3	0.540541	8.24147e-11
METTL12	0.540541	8.24136e-11
IRF2BP1	1.08108	8.2104e-11
ITPKC	0.540541	8.20389e-11
TTC9C	0.540541	8.18708e-11
ZNF250	0.540541	8.16498e-11
PPFIA4	1.08108	8.06613e-11
PSENEN	0.540541	7.83745e-11
SYNJ1	0.540541	7.57161e-11
PAFAH1B3	0.540541	7.45546e-11
FBXL19	0.540541	7.39732e-11
PRDM15	1.62162	7.21015e-11
JOSD2	0.540541	7.20195e-11
ATG16L2	0.540541	7.14124e-11
MS4A14	0.540541	6.93282e-11
ZNF536	0.540541	6.69727e-11
SPP2	0.540541	6.65237e-11
SLC3A2	0.540541	6.60779e-11
PATL1	0.540541	6.58758e-11
MKNK2	0.540541	6.57536e-11
ARF3	0.540541	6.48521e-11
PTTG1IP	1.62162	6.20347e-11
SCAMP3	1.62162	6.08644e-11
CHD3	2.16216	6.04827e-11
C11orf10	0.540541	5.71288e-11
OLFML2B	0.540541	5.61599e-11
NCSTN	1.62162	5.57385e-11
COX7A1	0.540541	5.49399e-11
TMEM126A	0.540541	5.43174e-11
RUSC1	0.540541	5.41763e-11
SOST	0.540541	5.25542e-11
TMEM134	0.540541	5.06582e-11
CFL1	0.540541	4.88602e-11
TRAPPC4	0.540541	4.82789e-11
PSMC4	0.540541	4.71198e-11
AP4M1	0.540541	4.6587e-11
RFX5	0.540541	4.6223e-11
TPM4	1.08108	4.50092e-11
GAL3ST1	0.540541	4.48972e-11
PPDPF	0.540541	4.21939e-11
GPR182	1.08108	4.20607e-11
NTM	0.540541	4.04965e-11
CCDC94	1.08108	4.04257e-11
HMHB1	1.62162	3.99158e-11
HOOK3	0.540541	3.90216e-11
ABI3	0.540541	3.89864e-11
PLIN3	1.08108	3.88431e-11
KANK2	1.08108	3.85915e-11
RARRES3	0.540541	3.72242e-11
USP11	0.540541	3.69493e-11
MRGPRF	0.540541	3.58763e-11
C22orf32	0.540541	3.3854e-11
NOL12	0.540541	3.31759e-11
ZNF654	0.540541	3.27471e-11
OAZ1	0.540541	3.20106e-11
TYR	0.540541	3.10223e-11
PIH1D2	0.540541	3.05035e-11
TFF3	2.16216	2.97419e-11
TMPRSS2	1.62162	2.90936e-11
ACTN4	0.540541	2.80344e-11
IDH3B	3.24324	2.78016e-11
ZNF224	0.540541	2.76557e-11
TTLL4	3.24324	2.74696e-11
SORL1	0.540541	2.71761e-11
KLK15	2.16216	2.71299e-11
CTTN	0.540541	2.61623e-11
C19orf54	0.540541	2.58219e-11
SF3B4	1.08108	2.48123e-11
PPP1R3D	0.540541	2.46565e-11
CDR2L	0.540541	2.41181e-11
FAM83H	0.540541	2.40342e-11
RAB6A	0.540541	2.37661e-11
EID2B	0.540541	2.36669e-11
SLA	1.62162	2.31449e-11
GABRB3	0.540541	2.24378e-11
RRP8	1.62162	2.22052e-11
ANKRD24	1.08108	2.21284e-11
ZFP36	1.62162	2.20272e-11
CNPY4	0.540541	2.17954e-11
TFPT	1.08108	2.16219e-11
DNAJC4	0.540541	2.11005e-11
FZD4	0.540541	2.05184e-11
FOSB	2.16216	2.02893e-11
MAGED2	0.540541	1.9967e-11
LSR	0.540541	1.98703e-11
ADRB3	0.540541	1.97927e-11
RANBP1	0.540541	1.96215e-11
MRPL13	0.540541	1.89459e-11
ZNF606	0.540541	1.87541e-11
PURG	0.540541	1.83855e-11
C20orf11	0.540541	1.80937e-11
VAV1	1.62162	1.7912e-11
FAM111B	0.540541	1.76024e-11
C11orf53	0.540541	1.74656e-11
TOM1	0.540541	1.72566e-11
S1PR2	1.08108	1.72411e-11
YIPF2	1.08108	1.70753e-11
ARHGEF15	0.540541	1.65685e-11
TMEM91	0.540541	1.63442e-11
UCP3	0.540541	1.62786e-11
C11orf24	0.540541	1.61105e-11
DLC1	0.540541	1.60653e-11
APRT	0.540541	1.5994e-11
ZNF296	0.540541	1.54797e-11
CNOT3	1.08108	1.54627e-11
PTAFR	3.24324	1.53516e-11
LAYN	0.540541	1.50703e-11
SRA1	0.540541	1.50387e-11
CD5	0.540541	1.47918e-11
BSG	0.540541	1.46274e-11
STRN4	0.540541	1.45664e-11
C11orf51	2.7027	1.42345e-11
SCUBE3	1.62162	1.39169e-11
LSMD1	0.540541	1.38447e-11
ZNF561	1.08108	1.35984e-11
LRWD1	0.540541	1.34419e-11
C8orf55	0.540541	1.33263e-11
BLOC1S3	0.540541	1.32555e-11
HMBOX1	0.540541	1.3146e-11
SSSCA1	0.540541	1.27367e-11
B4GALT3	2.7027	1.25393e-11
NUDT22	0.540541	1.22541e-11
KIF1C	0.540541	1.2101e-11
TSKU	0.540541	1.19884e-11
CEBPG	0.540541	1.1978e-11
C20orf166	0.540541	1.19491e-11
PPP1CA	0.540541	1.17149e-11
MRE11A	0.540541	1.15385e-11
JUNB	0.540541	1.1516e-11
DSCR3	1.62162	1.1394e-11
SIRT2	0.540541	1.10426e-11
STARD10	0.540541	1.09163e-11
TCF3	0.540541	1.08358e-11
AP2S1	1.08108	1.06223e-11
EML2	0.540541	1.0601e-11
BTN3A1	0.540541	1.04246e-11
TNRC6B	0.540541	1.02661e-11
HMOX1	0.540541	1.00115e-11
SRR	1.08108	9.94812e-12
CARD8	0.540541	9.91014e-12
NENF	1.08108	9.87657e-12
NDUFS8	0.540541	9.72076e-12
BIRC3	0.540541	9.67309e-12
PTGER1	0.540541	9.64165e-12
MAFF	1.08108	9.62408e-12
ZFP112	0.540541	9.47234e-12
PPAPDC1B	0.540541	9.37258e-12
C8orf73	0.540541	9.12164e-12
CYP2S1	3.24324	9.10614e-12
SLC11A1	0.540541	8.99141e-12
CLNS1A	0.540541	8.86494e-12
GLT25D1	0.540541	8.83675e-12
FUT4	0.540541	8.72968e-12
MFSD3	0.540541	8.44554e-12
NADSYN1	0.540541	8.24717e-12
RELB	1.08108	7.95062e-12
ERG	2.7027	7.94271e-12
SLC25A11	1.62162	7.84571e-12
AP3D1	0.540541	7.67524e-12
FXYD3	0.540541	7.61408e-12
CNN2	0.540541	7.54412e-12
BACE1	0.540541	7.36307e-12
AMICA1	1.08108	7.33955e-12
NBR1	0.540541	7.18256e-12
APOL1	0.540541	7.17545e-12
MAK16	0.540541	7.1739e-12
PRR14	1.62162	7.16992e-12
PSPN	0.540541	6.90579e-12
MRPL39	1.08108	6.6607e-12
HEBP1	0.540541	6.55866e-12
C11orf68	0.540541	6.28332e-12
DNAJC30	1.62162	6.26974e-12
C11orf57	0.540541	6.16467e-12
MFNG	0.540541	6.13366e-12
NAB2	2.16216	6.05841e-12
C3	1.08108	6.03532e-12
ZDHHC24	0.540541	6.02373e-12
SLC43A1	0.540541	5.89412e-12
MLC1	0.540541	5.80878e-12
KIAA0494	0.540541	5.77041e-12
TIMM8B	0.540541	5.69258e-12
MYOG	1.08108	5.58675e-12
ENO2	1.08108	5.45773e-12
PLP2	1.08108	5.2441e-12
APLP2	0.540541	5.19493e-12
MRPL49	0.540541	5.16338e-12
AHSG	0.540541	5.1215e-12
TEAD2	1.08108	5.01858e-12
DPF1	0.540541	5.00026e-12
CELF3	1.62162	4.91639e-12
USP5	0.540541	4.61218e-12
ELF4	0.540541	4.51655e-12
G0S2	2.7027	4.39141e-12
BAIAP2L2	0.540541	4.31005e-12
SLC44A2	1.08108	4.30828e-12
ADIPOQ	0.540541	4.29189e-12
CYBASC3	0.540541	4.23851e-12
GSR	0.540541	4.19987e-12
DTX2	0.540541	4.07463e-12
ZNF283	0.540541	4.06927e-12
ARID3A	0.540541	4.04812e-12
VSIG2	0.540541	3.89975e-12
DNAL4	0.540541	3.8267e-12
U2AF1	2.16216	3.82471e-12
VPS25	1.62162	3.76888e-12
ZNF610	0.540541	3.67269e-12
CHPF	2.16216	3.64669e-12
MS4A8B	1.62162	3.60774e-12
REG4	0.540541	3.57855e-12
ZNF576	0.540541	3.51858e-12
OR7C2	0.540541	3.49652e-12
ENY2	0.540541	3.45895e-12
CCND1	0.540541	3.3481e-12
CHADL	0.540541	3.24368e-12
DENND3	0.540541	3.2267e-12
GABPA	1.08108	3.21936e-12
C3P1	1.08108	3.14468e-12
LILRA5	0.540541	3.03463e-12
MORN5	0.540541	3.02612e-12
GNG7	0.540541	2.96597e-12
CIRBP	0.540541	2.67742e-12
NFKB2	2.7027	2.64604e-12
MTMR3	0.540541	2.61972e-12
APLP1	0.540541	2.61916e-12
SLC17A7	1.08108	2.61671e-12
PARP10	0.540541	2.57753e-12
FAM98C	0.540541	2.44053e-12
YIF1A	1.08108	2.43612e-12
C11orf73	0.540541	2.43411e-12
SQLE	0.540541	2.31912e-12
GPAA1	0.540541	2.25192e-12
UBE2L6	0.540541	2.24788e-12
FKRP	0.540541	2.23261e-12
APOL3	0.540541	2.22891e-12
SARS2	0.540541	2.20902e-12
PGR	0.540541	2.16795e-12
COQ2	0.540541	2.16117e-12
MRFAP1	1.08108	2.14294e-12
LRRC32	2.16216	2.08142e-12
GFAP	1.08108	2.05045e-12
NRBP2	0.540541	2.04243e-12
MPZ	1.08108	1.96579e-12
NDEL1	0.540541	1.95518e-12
PLAGL2	0.540541	1.92327e-12
CCDC117	0.540541	1.8732e-12
CASP1	0.540541	1.83312e-12
OTUB1	0.540541	1.81185e-12
COL14A1	0.540541	1.80913e-12
DDX28	0.540541	1.69476e-12
WHSC1L1	0.540541	1.65197e-12
C1orf100	1.62162	1.64869e-12
TRAPPC6A	0.540541	1.60684e-12
[truncated: 1,754 more rows]

## Sheet: TCGA_HNSC_Deletions
Gene	PercentageDeletionsInCohort	AverageImpactOnSurvivalSignature
[truncated: 3,810 more rows]

[truncated: 3 more sheets: TCGA_HNSC_Amplifications, TCGA_SKCM_Deletions, TCGA_SKCM_Amplifications]
