# Supplementary material for: Importance of rare gene copy number alterations for personalized tumor characterization and survival analysis
Source: Genome Biol. 2016 Oct 3;17:204. doi: 10.1186/s13059-016-1058-1 (PMC5046221; doi:10.1186/s13059-016-1058-1)
Supplement: Additional file 10 — Table S9. Fragile sites used. (TXT 2 kb) [file 13059_2016_1058_MOESM10_ESM.txt]

Chr	Start	Stop
1	10001	27927413
1	58086813	58246103
1	68927413	69727412
1	84927413	94727412
1	94727413	99627412
1	97749962	98119925
1	172933378	176033377
1	185768985	185973189
1	185733378	199233377
1	216107179	226571879
1	243633378	249233096
2	17136520	19236519
2	52846497	54946496
2	70646497	75546492
2	96336274	102733568
2	141272471	141423789
2	144983531	148683530
2	169497510	170472920
2	182991756	189391755
2	197391756	209391755
2	237335262	243102476
3	23824997	26424996
3	59417662	63487824
3	148917311	159717306
3	182717307	187917306
4	5149100	11290902
4	11290903	35823605
4	52705244	59505243
4	89293554	97311924
4	120380553	123780550
4	139280551	141480550
5	36662964	36764274
5	29264244	42364243
5	58546937	60186044
5	93721048	93890472
5	91874245	97274244
5	97274245	109572101
5	130372102	135372101
5	167467423	180905260
6	4155002	7055001
6	13392022	15392021
6	23392022	25992021
6	27803038	37158663
6	69943280	75843280
6	87443282	92043279
6	111577970	112568919
6	160390131	163617814
7	10239	7233475
7	31833476	43333475
7	43333476	46633475
7	53932507	57396058
7	79941151	84889064
7	98062065	107412764
7	110458764	110651764
7	111651405	116593381
7	130505728	130670277
7	144197470	146168301
8	65937447	73837446
8	86985240	87163073
8	101530825	106030824
8	124284269	128249315
8	117630820	127230818
8	139930819	146304022
9	17148368	17497086
9	19910001	32810000
9	19910001	32810000
9	97884804	98066376
9	109344079	119029508
9	114860180	117660179
10	53629995	71629994
10	67679719	69455927
10	89610021	98010010
10	112997350	113146946
10	111810011	114910010
10	119110011	127410010
11	16143425	21643424
11	16143425	21643424
11	26043425	27243424
11	31955737	34038916
11	63343425	77022352
11	69490820	71022352
11	83165055	85339966
11	113604436	118167704
11	115894791	121194790
12	46313734	54813733
12	80175870	92675869
12	108975872	133779461
12	112315618	114315617
12	114315618	120615617
13	35556088	36172897
13	53302000	73201999
13	58702000	61601999
13	73284674	76387498
13	95002000	101701999
14	56730248	67930247
14	69176725	69360854
15	61080347	61272167
16	14792500	16792499
16	21792500	27692499
16	65360002	65377464
16	66642500	70842499
16	77603767	79359605
17	11259276	15959275
17	57545219	58245218
18	32746003	37246002
18	53849003	61649020
18	61649021	66749020
18	67255061	67436275
19	32408161	59114839
19	32408161	59114839
20	9052001	11952000
20	17852001	21252000
22	33668847	34318829
22	37570055	51244566
X	6968144	7548235
X	29811386	32833871
X	140272335	142072334
X	142072335	147092308
X	147092309	155260560
