# Supplementary material for: Importance of rare gene copy number alterations for personalized tumor characterization and survival analysis
Source: Genome Biol. 2016 Oct 3;17:204. doi: 10.1186/s13059-016-1058-1 (PMC5046221; doi:10.1186/s13059-016-1058-1)
Supplement: Additional file 11 — Table S10. Germ-line CNV sites used. (TXT 17 kb) [file 13059_2016_1058_MOESM11_ESM.txt]

Chr	Start	Stop
1	1199319	1319872
1	1324528	2024338
1	2376253	2380249
1	3288937	3548853
1	8888240	8916640
1	10238069	10582554
1	10742501	11055147
1	21736183	21942414
1	22222520	22412857
1	25579023	25825995
1	31722139	32356850
1	36620138	36887088
1	40225142	40660432
1	53126014	53289181
1	53918551	54029236
1	64677147	64776396
1	72742395	72926256
1	73181611	73307170
1	73613098	73775684
1	75986903	76187748
1	83328561	84008311
1	89412067	89560723
1	90819991	90983299
1	96415750	96546114
1	100359654	100498342
1	106019206	106024138
1	106024798	106060721
1	106760561	106881582
1	107483627	107840883
1	108618873	109096678
1	110140977	110267048
1	113157134	116741372
1	117164914	117274675
1	120016695	120214577
1	145628169	145768517
1	152472838	152898153
1	155094977	155314807
1	161406314	161624005
1	162076147	162503356
1	166491878	166650985
1	169782005	169885186
1	173810641	173955943
1	174469280	174569776
1	189246532	189649328
1	195255926	195580212
1	195803763	196119454
1	196590836	196961802
1	196977798	197169772
1	202567388	202724206
1	207557878	207925067
1	212648142	212843103
1	222295966	222458313
1	223935219	224363163
1	225087923	225253274
1	225404950	225526778
1	231624759	231915996
1	234873325	235127963
1	237941793	238768102
1	239766093	240389504
1	246407145	246740944
1	247714584	248277146
1	248500108	248865374
2	167948	925588
2	1896430	2176700
2	5497668	5668354
2	13284299	13747822
2	15202188	15357859
2	22814138	23120019
2	28061335	28224630
2	29354266	30539429
2	34659937	34737058
2	35237742	35404984
2	35863965	36119581
2	36243451	36590658
2	37796653	38138939
2	40547946	40733776
2	46532811	46874151
2	51281713	51365882
2	52727379	52814537
2	55747238	55981074
2	56178438	56472394
2	56659684	56851198
2	57163282	57488396
2	58398296	61282740
2	64253004	64539556
2	66329055	66499865
2	67287278	67465662
2	73717031	74078592
2	74398734	74762425
2	75689404	76012823
2	76541919	76705354
2	77855097	78101551
2	78126388	78711032
2	80401317	80842461
2	83248849	83964762
2	84731453	84883542
2	87155911	88042080
2	89161266	89311540
2	91595103	92255392
2	95418408	95620108
2	95970137	96152559
2	97571108	98336507
2	100380890	100546675
2	104593604	104760102
2	107598039	107761631
2	108449876	108978654
2	111899782	112746937
2	114074948	114255616
2	114251944	114428678
2	116521795	116800293
2	117544532	117751433
2	122321764	122482323
2	127033016	127161094
2	127830942	128006514
2	129865623	130150045
2	130346837	133198003
2	142071319	142217569
2	151457276	151844210
2	153624918	153863357
2	154363077	154520784
2	156436899	156599346
2	168489368	168640310
2	179409071	179608242
2	183437699	183835084
2	184368472	184558908
2	187332779	187580547
2	188380041	188503185
2	205539831	205841174
2	216291269	216450521
2	222362154	222498184
2	232536824	233005858
2	241365120	241588871
2	242419954	242501658
2	242903456	243071969
3	71155	759804
3	1269094	1445317
3	1404688	1662454
3	2206271	2495417
3	4183925	4420357
3	12968743	13290554
3	14911269	15162703
3	20265586	20540628
3	22077892	22256869
3	24652512	24942926
3	26065168	26219162
3	29183894	29695488
3	33295106	33471473
3	37831482	38104224
3	38933747	39096098
3	41339151	41773753
3	46680451	46972489
3	50198477	50371377
3	53022010	53038945
3	55490628	55665793
3	60781942	61041128
3	60996877	61185558
3	75346158	75619247
3	75615942	76078292
3	76076288	76168297
3	76166293	76852374
3	77398853	77556335
3	95211863	95393754
3	97216791	97422260
3	98943884	98969540
3	100613386	100776497
3	103256252	103421162
3	104039376	104815116
3	106150829	106335343
3	109981479	110134616
3	116142129	116307542
3	125541332	125702756
3	128057692	128437817
3	129659466	129939982
3	137611788	137933835
3	139925763	140524730
3	141728869	142129836
3	142720229	142962932
3	142992696	143285979
3	144236201	144391387
3	148116140	148302242
3	150791624	150957485
3	151475279	151663175
3	154258268	154558723
3	157090165	157254684
3	161449992	161593770
3	162471048	162742794
3	163602448	163910060
3	165013305	165607245
3	168289013	168503110
3	173139994	173445377
3	175793049	176033599
3	180851595	181006642
3	186337133	186567326
3	186609733	186784284
3	190936833	191279107
3	192796376	192967734
3	193233899	193403646
3	195379482	196071593
3	196855052	197497868
3	197772414	197962430
4	603207	931354
4	1625391	1814775
4	6988147	7269901
4	10343698	10545800
4	12497174	12659390
4	15444616	15749520
4	21873203	21980559
4	22011580	22230718
4	28543957	28839437
4	29523641	29691077
4	30128783	30287444
4	31615124	31801946
4	32400329	32570949
4	34217993	34474531
4	34636770	34956543
4	40535026	40739467
4	52660117	52838102
4	58053416	58655023
4	61131157	61317249
4	61794844	61968156
4	68777005	69013364
4	77264595	77417457
4	88918550	89213119
4	91946663	92146114
4	97509565	97809092
4	102662698	103008940
4	103780704	104057321
4	104179924	104342395
4	115007119	115253061
4	115342078	115590325
4	116264247	116451797
4	117522310	117620879
4	118478847	119674742
4	124211225	125379347
4	131862076	133005484
4	133105701	133298149
4	138125257	138297132
4	138540247	138713097
4	139144527	139312888
4	142065660	142367951
4	144348292	145131592
4	158151886	158382288
4	161369963	161552164
4	162377768	162559710
4	162734616	162907965
4	165801815	165976350
4	167891495	168190991
4	168734590	169051693
4	172267258	172295257
4	178165468	178405374
4	183558315	183742347
4	186313124	186474696
4	187261329	187422342
4	189084286	189263528
4	189378395	189462821
4	190023803	190266156
4	190283010	190695096
5	17262	595955
5	620162	1161476
5	3576618	3787514
5	4980875	5184615
5	5447097	5764620
5	9797991	9991066
5	12034303	12208440
5	12786320	12986901
5	13165141	13403575
5	19030286	19210239
5	21149152	21713190
5	21778740	22163918
5	26755285	26934879
5	31296276	31470128
5	32028931	32285355
5	32245360	32738644
5	34099048	34369869
5	49748351	50058182
5	57326028	57359648
5	61403137	61687817
5	66357924	66550879
5	69074119	70795884
5	71899321	72072981
5	74433759	74611714
5	81210224	81514737
5	93765204	94042201
5	95231705	95540433
5	97395507	97550089
5	98605324	98889594
5	99207673	99846255
5	100507725	100760722
5	103483783	103633568
5	104306572	104632178
5	104657788	104825718
5	106491725	106551811
5	109641859	110028161
5	117664724	117942247
5	125050862	125287909
5	128595737	128834852
5	130071033	130288205
5	130438996	130591912
5	135165600	135474999
5	140156939	140828682
5	144173789	144360243
5	149824592	150285742
5	153082012	153292913
5	155380696	155615898
5	156997607	157233044
5	160544742	160694219
5	165222699	165401949
5	171540422	171735272
5	171981331	172185363
5	175405377	175752902
5	176618316	176802444
5	178661265	179037529
5	179534476	179729944
5	180087197	180281476
5	180378711	180442401
6	60000	775274
6	10443796	10643132
6	11679752	11822351
6	16873270	16912538
6	26693218	27095714
6	29469100	29678670
6	29792433	29975144
6	30644692	30816319
6	31028289	31497106
6	31871511	32209113
6	32371752	32705434
6	32865788	32964096
6	34382491	34714677
6	35168115	35291002
6	35463740	35806504
6	38588968	38711085
6	41588788	41699453
6	44879790	45056758
6	46700181	46928071
6	50519338	50667841
6	51258328	51440851
6	53839372	53996093
6	57184540	57562604
6	58334708	58479699
6	63706621	63985889
6	66988489	67164650
6	68156440	68298374
6	69595491	69598351
6	74961995	75128165
6	78100019	78283042
6	78336954	78580830
6	78795879	79193468
6	81813675	81835277
6	87456502	87645214
6	87817882	87992957
6	88358987	88441473
6	89090736	89261918
6	95208092	95394688
6	103148735	103305939
6	103727820	103905397
6	105196089	105660809
6	114666307	115569744
6	115788377	115961656
6	117431223	117627275
6	122723934	122884137
6	128842191	128844831
6	129273667	129442955
6	133444718	133627364
6	134624130	134711143
6	137459527	137573338
6	137872324	137920981
6	143916620	144079976
6	151288207	151454839
6	153063291	153234730
6	154137782	154294449
6	160003830	160233940
6	160372243	161234665
6	162190755	162411250
6	162858321	163140375
6	163992063	164161903
6	166141640	166298935
6	167501203	167845513
6	168236867	168715384
6	168883386	169083558
6	169746290	169834193
6	170581750	170844309
6	170821216	171009919
7	13708	203581
7	1199094	1689947
7	3286624	3560229
7	4592614	4746651
7	7209910	7493901
7	9073648	9232189
7	11927238	12109419
7	14896876	15299786
7	16272821	16527390
7	17010052	17531479
7	19436042	19620962
7	22755583	22920910
7	23720055	23880322
7	27793615	27972869
7	29657936	29935372
7	35824225	36120438
7	37598712	37858560
7	38218702	38523455
7	43952538	44056791
7	53333023	53485016
7	53975313	54136360
7	57586048	57959574
7	64551273	65286677
7	66401429	66859253
7	69412503	69594161
7	71911469	72875898
7	79261463	79427646
7	83300505	83460112
7	85153321	85318042
7	88087028	88329369
7	97476283	97648029
7	100355489	100749246
7	101900739	102072447
7	104766706	105110581
7	108532418	108748588
7	109409979	109607619
7	109763595	109912232
7	110523297	110787849
7	110800910	111304825
7	112492126	112768628
7	125660808	125894865
7	126494788	126677843
7	130721755	130870858
7	132321689	132544483
7	133644368	133854448
7	138733696	138927339
7	141710410	141928956
7	143147774	144368638
7	149441589	149956415
7	150251948	150463804
7	150538820	150663697
7	153001172	153298779
7	153393506	153758231
7	156159387	156425867
7	157350354	157613478
8	69931	520115
8	2117612	2423859
8	3599523	5922192
8	13537235	13852628
8	14676699	15764706
8	16187557	16966262
8	17291179	17641530
8	20228948	20514807
8	20533043	23111609
8	25269024	25422134
8	39245797	39597639
8	48180821	48392443
8	48788292	49008014
8	50415862	50657352
8	50886592	51137995
8	53660792	53943050
8	54474588	54737473
8	54832989	55016965
8	57930391	58474449
8	79622233	79788347
8	88963828	89133704
8	91000785	91329669
8	91974498	92273724
8	93543692	93712926
8	100028847	100196681
8	100404150	100838624
8	114575702	115321957
8	116898325	117181587
8	119943308	120275750
8	129564424	129715772
8	133401349	133684889
8	137516788	137971230
8	145131183	145285644
8	145523692	145697678
9	31993	383816
9	524412	853033
9	1055346	1529128
9	5297920	5454512
9	6576990	6838660
9	7175386	7482982
9	10188449	10370398
9	11793342	12174755
9	12235047	12622041
9	12621941	12784092
9	16641965	16809203
9	23360120	23404125
9	24502652	24891324
9	28472017	28850774
9	29135947	29309828
9	29794953	30073518
9	30209649	30431507
9	30864031	31038881
9	79365864	79673907
9	83593335	83702120
9	86414023	86603602
9	88124153	88278437
9	90018726	90424980
9	96363328	96543004
9	104640231	104825559
9	109150629	109356078
9	112185409	112374776
9	115240453	116002951
9	123648196	123842995
9	128875956	129036958
9	133737565	134028561
9	134271121	134418613
9	136431600	136455689
9	139250828	139826485
9	140197783	140341751
9	140885562	141153431
10	60000	224405
10	2660801	3198773
10	5637107	5804780
10	7423495	7737739
10	19714636	20024994
10	20686718	20898608
10	37285762	37625699
10	38868835	39154935
10	42684892	42879686
10	42965130	43510191
10	55360611	55586930
10	56408026	56566137
10	56833542	57111393
10	58490629	58689953
10	59544381	59884614
10	60718032	60971361
10	68346693	68492390
10	70457718	70631312
10	74435637	74607120
10	77234936	77452601
10	77420558	77770449
10	79111390	79326339
10	79318063	79578879
10	88515057	89309762
10	90835063	91017486
10	98789962	98962472
10	102151849	102380635
10	102378635	102565736
10	107529661	107753539
10	110458986	110643496
10	122635711	122901873
10	124263074	124454815
10	125057216	125269159
10	127453899	127786702
10	128908524	129239022
10	134226229	134427067
10	134665701	134833366
10	134844421	135222302
10	135222325	135390508
11	409845	1357392
11	2789043	2963612
11	3236511	3801429
11	4055944	4510188
11	4907892	5135331
11	5730376	5970717
11	8784812	9009573
11	18818728	19082068
11	25191952	25365520
11	25633802	25842666
11	28924492	29072498
11	30979761	31064012
11	32714642	33049940
11	35029932	35226853
11	35319319	35480522
11	40922857	41082843
11	41120645	41333911
11	48303670	48863606
11	48850347	49185190
11	49212236	49468966
11	55222419	55621884
11	58700091	59008673
11	60915359	61080657
11	65559892	65722363
11	67524936	67859490
11	71363638	71657576
11	73887566	74557597
11	81410783	81830622
11	85180479	85603988
11	88444344	88700184
11	89443037	89930188
11	90608200	90920055
11	96902968	97071088
11	97025517	97192796
11	99070486	99212297
11	114372284	114519125
11	123279194	123544795
11	129969221	130342717
11	131432800	131748985
12	457432	990544
12	6453883	6663835
12	7856818	8623987
12	9371594	9923529
12	10969619	11714921
12	12620653	12783124
12	16265091	16446378
12	20942214	21117820
12	22140833	22359481
12	22319116	22736907
12	25992330	26161116
12	29110781	29289849
12	30023166	30175232
12	31125466	31491104
12	33299791	33307375
12	33442023	34571308
12	37856694	39035036
12	46149337	46349891
12	48429701	48825499
12	52563263	52769334
12	54347068	54534646
12	57829732	58001868
12	59022728	59323045
12	63910415	64252172
12	72102463	72308173
12	72990706	73251109
12	83101044	83357621
12	92146913	92310676
12	98170485	98345626
12	121415844	121584813
12	129072304	129381310
12	129946463	131115576
12	131846813	132268894
12	133485220	133696966
13	19020000	19456948
13	21020914	21224478
13	27000591	27167378
13	34870945	35036202
13	49283982	49472517
13	57625623	57831960
13	63199236	63622979
13	66164293	66394450
13	72328324	72485405
13	75204050	75377588
13	76321609	76542003
13	77625031	77768464
13	83137428	83382652
13	83694800	83881066
13	84058556	84277697
13	88156600	88314549
13	89411080	89875974
13	94174653	94348179
13	105620321	105787015
13	108292318	108476702
13	109921612	110209550
13	111662032	111806911
13	112074853	112353994
13	113376856	113691201
13	114038428	114211064
14	19662530	20556187
14	21216107	21471614
14	22562282	22892461
14	26227879	26405118
14	28065098	28443242
14	32858479	33016442
14	42045872	42259511
14	42863794	43008829
14	44399204	44644481
14	45057832	45313666
14	45706081	45982410
14	46793651	46948526
14	48260156	48446323
14	60407493	60583041
14	73960296	74127070
14	78074179	78262572
14	78903609	79173528
14	83035706	83146797
14	84136457	84293840
14	86158313	86425402
14	87189297	87342213
14	104147524	104433135
14	105513345	105949426
14	106290504	106821737
14	106429969	106879832
14	106825917	106943835
14	106881353	106943835
15	24254337	24900914
15	30292943	31152491
15	31766299	32986579
15	34543020	34988247
15	37831568	37972487
15	40832544	40995111
15	43823157	44148641
15	44968867	45422842
15	48509037	48663778
15	51282256	51805426
15	66180784	66350385
15	68538071	68814663
15	69634751	69792199
15	72819784	73120560
15	74215113	74464916
15	77170549	77373448
15	79355236	79518769
15	81941519	82224069
15	82879645	83310525
15	85262928	85416530
15	85650937	85884712
15	90565955	90789225
15	91831849	92040312
15	95466975	95646138
15	96418330	96638700
15	97707699	98032744
15	100274292	100757039
15	101481089	101660902
15	101732815	101916486
15	101889681	102055455
15	102271629	102431074
16	81051	193600
16	326991	1171068
16	2536821	2870536
16	4972849	5424829
16	6648009	6938908
16	10060975	10257550
16	14622054	15366550
16	16185216	16923788
16	17573098	19159306
16	21334455	21926233
16	22294123	22772309
16	24943394	25186978
16	25624710	25811254
16	28175137	29150553
16	29273947	29702352
16	30073954	30383280
16	31750568	34366663
16	34357762	34769642
16	47316865	47606287
16	48329436	48479754
16	54564281	54752209
16	55669395	55983590
16	58579004	58876037
16	69855121	70313222
16	70807121	71316983
16	71976343	72274347
16	74334779	74587185
16	75419613	75576971
16	78247154	78398833
16	86841761	87006835
16	87919349	88113732
16	88459171	88609916
16	89442906	89652148
16	89870731	89967949
17	396626	493977
17	621585	1061405
17	13881240	14128556
17	16527055	16817437
17	18234524	18446384
17	18830551	19192047
17	20287294	20699840
17	25878486	26177119
17	30221720	30537982
17	34962047	35147394
17	35568729	35774317
17	38748299	38850104
17	39301374	39869610
17	43621948	43816023
17	44083896	45277333
17	45520373	45764956
17	46602672	46836837
17	51014345	51272780
17	56642375	56794949
17	57082578	57425634
17	57995646	58159162
17	60295556	60472841
17	67891934	67979180
17	75126907	75295408
17	79126430	79319162
18	3677421	4170252
18	6762908	6943645
18	11897022	12076102
18	12240680	12499525
18	13998747	15377893
18	20770431	20927614
18	30383326	30574737
18	34050034	34479950
18	37482116	37649307
18	63712346	63870368
18	64006026	64190512
18	65987034	66260152
18	66237401	66392962
18	69552826	69974897
18	74918425	75177938
18	76024384	76277832
19	232068	376646
19	951640	1544933
19	8897669	8971847
19	15096949	15259179
19	20167400	20429544
19	20460225	20845947
19	21985487	23159473
19	22983125	23940467
19	24315843	24557363
19	27966752	28261497
19	29346655	29665135
19	33777073	34581561
19	35126017	35292335
19	35711077	35887113
19	40227903	40521130
19	40612419	40839520
19	41291610	41546068
19	43042746	43899053
19	47857755	48025505
19	50537009	50652984
19	51991895	52266775
19	52346091	52533826
19	53410458	53652575
19	54667578	55466324
20	60000	63943
20	1476780	1679256
20	2130559	2475469
20	8054181	8647665
20	8950290	9279700
20	10892137	11116725
20	11690020	12433393
20	14731343	14855457
20	23029403	23173240
20	25701991	26319569
20	29419569	29653908
20	31495806	31748166
20	36959281	37137915
20	44692914	44964876
20	46268409	46524079
20	52644869	52658593
20	56170777	56688271
20	60461261	60583243
20	62102348	62376367
20	62638221	62965520
21	11001970	11175233
21	14634531	15339752
21	16912629	17096797
21	21716120	21955464
21	28380229	28540443
21	33229591	33516840
22	18551794	19061713
22	20026492	20309447
22	22295102	22408604
22	24330270	24402321
22	25057721	25097691
22	25366800	25956907
22	26898498	27029896
22	33868944	33909546
22	34169794	34203479
22	34743664	34782910
22	35438410	35632953
22	36906562	37042034
22	37175153	37360905
22	38003876	38265878
22	42767300	43083306
22	44643820	44701301
22	45026803	45210529
22	45574223	45937924
22	46654942	46697976
22	47389313	47610520
22	48525309	48529682
22	48774610	48816233
22	49144929	49154823
22	49927969	49932120
22	50929518	51017408
22	51102237	51205062
